# Supplementary material for: Extensive protein pyrophosphorylation revealed in human cell lines
Source: Nat Chem Biol. 2024 Apr 25;20(10):1305–16. doi: 10.1038/s41589-024-01613-5 (PMC11427299; doi:10.1038/s41589-024-01613-5)
Supplement: Supplementary file 3 — MS results; pyrophosphoproteomics on a biological triplicate of HEK293T cells. [file 41589_2024_1613_MOESM3_ESM.xlsx]

## Sheet: comparison
Comparison of manually and automatically assigned pyrophosphorylation sites in three biological replicates of HEK293T (each measured in two technical replicates)
Gene name	Pyrophosphorylated residue	Replicate 1	Replicate 2	Replicate 3
ARID4B	Ser 154	yes				yes	manually validated site
ARID4B	Ser 155	yes				auto	automatically assigned site that could not be validated manually
ATAD2	Ser 357	yes
BCLAF1	Ser 146	yes
CANX	Ser 564	yes	yes	yes
CBX5	Ser 12		yes	auto
CHCHD3	Ser 50	auto	auto	yes
CLK1	Ser 341	yes	yes	yes
DEK	Ser 230	yes
DEK	Ser 232	auto		yes
DEK	Ser 251	yes
DEK	Ser301		yes	yes
DEK	Ser303	auto	yes	yes
EIF5B	Ser 183	auto	yes	yes
HDAC2	Ser 424			yes
HDGFL2	Ser 234		yes	yes
HDGFL2	Ser 301	yes	yes	yes
HMGA1	Ser 102			yes
HMGA1	Ser 99			yes
HNRNPA1	Ser 6			yes
HSP90AA1	Ser 263	yes	auto	yes
HSP90AB1	Ser 255	yes	yes	yes
HTATSF1	Ser 579	yes		auto
IWS1	Ser 274		yes
KRI1	Ser 93	yes	auto	auto
KRI1	Ser 95	yes		yes
MAPT	Ser 713	auto	yes	yes
NAGK	Ser 76	yes	yes	yes
NKAP	Ser 210	yes
NKAP	Ser 224	yes
NME1 / NME2	Thr 94	yes		yes
NOLC1	Ser 124	yes	yes	yes
NOLC1	Ser 126	yes		yes
NOLC1	Ser 127	yes		yes
NOLC1	Ser 128	yes
NOLC1	Ser 129	yes
NOLC1	Ser 132	yes
NOLC1	Ser 264	yes	yes	yes
NOLC1	Ser 265	yes
NOLC1	Ser 270	yes	yes	yes
NOLC1	Ser 333	auto	yes	auto
NOLC1	Ser 365	yes	auto	yes
NOLC1	Ser 366	auto	yes	auto
NOLC1	Ser 471			yes
NOLC1	Ser 477		yes
NOLC1	Ser 516		yes
NOLC1	Ser 517	yes	yes	yes
NOLC1	Ser 519	yes	yes	yes
NOLC1	Ser 520	yes	auto
NOLC1	Ser 90	yes	yes	yes
NPM1	Ser 125	yes
NUCKS1	Ser 181		yes	yes
RB1	Ser 811		yes
RBBP6	Ser 1705	yes
SLC16A1	Ser 461	auto	yes	yes
SMARCA4	Ser 1640	auto		yes
SRRM1	Ser 748		auto	yes
SRRM1	Ser 749		yes	yes
SRRM1	Ser 750		yes	yes
SRRM1	Ser 752	yes	yes	yes
SRRM1	Ser 791	yes	yes	yes
SRRM1	Ser 795	yes	yes	yes
SRRM1	Ser 797	yes	yes	yes
SRRM1	Ser 802	yes	auto	yes
SRRM2	Ser 436		yes
SRRM2	Ser 440		yes
SRRT	Ser 361	yes
SRSF5	Ser 231	yes
SRSF6	Ser 297			yes
SRSF6	Ser 299	yes	yes	yes
SUB1	Ser 15	yes	auto
SUB1	Ser 9	yes	yes
TCOF1	Ser 270	yes	yes	yes
TCOF1	Ser 273	yes	yes	yes
TCOF1	Ser 277	yes		yes
TCOF1	Ser 279	yes
TCOF1	Ser 339			yes
TCOF1	Ser 341	yes	auto	yes
TCOF1	Ser 342			yes
TCOF1	Ser 346		yes
TCOF1	Ser 412			yes
TCOF1	Ser 413	yes	yes	yes
TCOF1	Ser 414	yes	yes	yes
TCOF1	Ser 417		yes
TCOF1	Ser 419	yes
TCOF1	Ser 764			yes
TCOF1	Ser 771	yes
TCOF1	Ser 85		yes	yes
TMX1	Ser 247	yes		yes
TOP2A	Ser 1302	yes
WBP11	Ser 279	yes
WBP11	Ser 283	yes
ZRANB2	Ser 153	yes		yes

## Sheet: Rep1_1
Pyrophosphoproteomics on HEK293T cells (Fig. 2), biological replicate 1, technical replicate 1
List of manually assigned pyrophosphorylation sites
Peptide sequence	Residues	Protein name	Pyrophosphorylated position	Gene name	File name	Fractionation (Fr. #)	Scan number	Monoisotopic m/z [Da]	Error (+/- ppm)	Charge state	Retention time min	(-178) loss in top 3 CID signals?	Co-occuring PTMs	Intensity (PD)
ELVppSSSSSGSDSDSEVDKK	19	Activated RNA polymerase II transcriptional coactivator p15 (Fragment)	Ser 9	SUB1	HEK_Rep1_1_fr7.raw	7	9274	701.606	1.07	3	40.87	2	no	209000
HAIHppSSDSTSSSSSEDEQHFER	22	ATPase family AAA domain-containing protein 2	Ser 357	ATAD2	HEK_Rep1_1_fr6.raw	6	9322	873.991	1.22	3	31.56	3	no	518000
SNHIPEEEppSSSSSSDEDEDDRK	22	AT-rich interactive domain-containing protein 4B	Ser 154	ARID4B	HEK_Rep1_1_fr7.raw	7	7293	880.315	0.17	3	34.46	2	no	129000
SNHIPEEESppSSSSDEDEDDRK	22	AT-rich interactive domain-containing protein 4B	Ser 155	ARID4B	HEK_Rep1_1_fr7.raw	7	7188	880.315	0.24	3	34.05	2	no	180000
SSSSRppSSSPYSKSPVSK	17	Bcl-2-associated transcription factor 1	Ser 146	BCLAF1	HEK_Rep1_1_fr2.raw	2	8583	639.938	0.07	3	35.05	1	no	533000
NPWSDSESDRppSSDESNFDVPPR	22	DNA topoisomerase 2-alpha	Ser 1302	TOP2A	HEK_Rep1_1_fr8.raw	8	17810	895.003	1.66	3	68.8	1	no	104000
NQSHSSPSVSPSRSHppSPSGSQTR	23	E3 ubiquitin-protein ligase RBBP6	Ser 1705	RBBP6	HEK_Rep1_1_fr2.raw	2	4932	852.02	0.21	3	24.42	3	no	42300
IEDVGppSDEEDDSGKDKK	17	Heat shock protein HSP 90-beta	Ser 255	HSP90AB1	HEK_Rep1_1_fr7.raw	7	6236	675.924	0.21	3	30.75	2	no	155000
ESEDKPEIEDVGppSDEEEEKKDGDK	24	Heat shock protein HSP 90-beta	Ser 263	HSP90AA1	HEK_Rep1_1_fr7.raw	7	10129	966.043	1.59	3	43.51	3	no	1080000
KPKPERPPSSppSSSDSDSDEVDR	22	Hepatoma-derived growth factor-related protein 2	Ser 301	HDGFL2	HEK_Rep1_1_fr6.raw	6	6702	854.684	0.69	3	27.23	2	no	877000
DLDEEGppSEKELHENVLDK	18	HIV Tat-specific factor 1	Ser 579	HTATSF1	HEK_Rep1_1_fr7.raw	7	15469	753.641	1.18	3	58.53	1	no	68000
SLGLSLppSGGDQEDAGR	16	N-acetyl-D-glucosamine kinase	Ser 76	NAGK	HEK_Rep1_1_fr8.raw	8	18189	861.344	1.69	2	70.06	1	no	78100
KYSEDSDSDSDSETDSppSDEDNKR	23	NF-kappa-B-activating protein	Ser 224	NKAP	HEK_Rep1_1_fr8.raw	8	4203	924.316	0.5	3	24.52	2	no	91600
AAAKAppSESSSSEESSDDDDEEDQK	24	Nucleolar and coiled-body phosphoprotein 1	Ser 124	NOLC1	HEK_Rep1_1_fr8.raw	8	4271	892.977	0.96	3	24.96	2	no	393000
AAAKAppSESSSSEESSDDDDEEDQKK	25	Nucleolar and coiled-body phosphoprotein 1	Ser 124	NOLC1	HEK_Rep1_1_fr7.raw	7	3639	935.675	1.52	3	22.03	1	no	182000
AAAKASEppSSSSEESSDDDDEEDQKK	25	Nucleolar and coiled-body phosphoprotein 1	Ser 126	NOLC1	HEK_Rep1_1_fr7.raw	7	3810	935.675	1.84	3	22.57	1	no	552000
ASEppSSSSEESSDDDDEEDQKK	21	Nucleolar and coiled-body phosphoprotein 1	Ser 126	NOLC1	HEK_Rep1_1_fr9.raw	9	3363	821.94	0.51	3	20.38	1	no	46300
AAAKASESSppSSEESSDDDDEEDQKK	25	Nucleolar and coiled-body phosphoprotein 1	Ser 128	NOLC1	HEK_Rep1_1_fr7.raw	7	3495	935.675	1.13	3	21.53	1	no	105000
AATTPTRKppSSSSEDSSSDEEEEQK	24	Nucleolar and coiled-body phosphoprotein 1	Ser 264	NOLC1	HEK_Rep1_1_fr6.raw	6	4349	916.024	1.58	3	22.04	3	no	835000
AATTPTRKSppSSSEDSSSDEEEEQK	24	Nucleolar and coiled-body phosphoprotein 1	Ser 265	NOLC1	HEK_Rep1_1_fr6.raw	6	4159	916.024	1.31	3	21.46	2	no	966000
KKASSSDSEDppSSEEEEEVQGPPAK	24	Nucleolar and coiled-body phosphoprotein 1	Ser 90	NOLC1	HEK_Rep1_1_fr6.raw	6	10582	904.026	0.99	3	33.41	2	no	1500000
ASSSDSEDppSSEEEEEVQGPPAK	22	Nucleolar and coiled-body phosphoprotein 1	Ser 90	NOLC1	HEK_Rep1_1_fr9.raw	9	8383	1227.44	1.39	2	39.11	3	no	140000
AESSNppSSSSDDSSEEEEEKLK	21	Nucleolar and coiled-body phosphoprotein 1	Ser519	NOLC1	HEK_Rep1_1_fr7.raw	7	8200	811.961	1.33	3	37.38	3	no	338000
VMLGEppTNPADSKPGTIR	17	Nucleoside diphosphate kinase A (or related enzyme, six options)	Thr 94	NME1	HEK_Rep1_1_fr7.raw	7	13903	54.6202	1.14	654.62	54.51	1	M2-Oxidation	59300
TAppSSSDSEEDPEALEK	16	Protein KRI1 homolog	Ser 93	KRI1	HEK_Rep1_1_fr9.raw	9	10376	927.832	0.35	2	46.17	2	no	90400
TASSppSDSEEDPEALEK	16	Protein KRI1 homolog	Ser 95	KRI1	HEK_Rep1_1_fr9.raw	9	9704	927.831	1.2	2	43.86	1	no	98600
AKppSPTPSPSPPRNSDQEGGGK	21	Serine/arginine repetitive matrix protein	Ser 791	SRRM1	HEK_Rep1_1_fr5.raw	5	6062	751.989	1.1	3	30.42	3	no	1010000
RVSSSRppSVSGSPEPAAK	17	Serine/arginine repetitive matrix protein 1	Ser 752	SRRM1	HEK_Rep1_1_fr3.raw	3	5776	621.279	0.94	3	30.28	1	no	83900
AKSPTPppSPSPPRNSDQEGGGK	21	Serine/arginine repetitive matrix protein 1	Ser 795	SRRM1	HEK_Rep1_1_fr5.raw	5	6861	751.99	0.36	3	32.47	2	no	303000
AKSPTPSPSPPRNppSDQEGGGK	21	Serine/arginine repetitive matrix protein 1	Ser 802	SRRM1	HEK_Rep1_1_fr6.raw	6	8244	751.989	1.1	3	29.78	2	no	2230000
SRppSVSRSPVPEK	12	Serine/arginine-rich splicing factor 5	Ser 231	SRSF5	HEK_Rep1_1_fr3.raw	3	7299	496.891	0.64	3	33.79	1	no	197000
SRSQppSRSNSPLPVPPSK	17	Serine/arginine-rich splicing factor 6	Ser 299	SRSF6	HEK_Rep1_1_fr1.raw	1	20072	611.974	1.47	3	51.95	3	no	188000
KHSGDDppSFDEGSVSESESESESGQAEEEKEEAEEALK	37	Serrate RNA effector molecule homolog	Ser 361	SRRT	HEK_Rep1_1_fr7.raw	7	16563	1041.4	3.28	4	61.12	2	Q24-Deamidation	232000
KVEEEQEADEEDVppSEEEAESK	21	Thioredoxin-related transmembrane protein 1	Ser 247	TMX1	HEK_Rep1_1_fr9.raw	9	8106	866.658	1.86	3	38.08	1	no	56600
AKKPEEEppSESSEEGSESEEEAPAGTR	26	Treacle Protein	Ser 270	TCOF1	HEK_Rep1_1_fr8.raw	8	6745	980.382	0.97	3	34.17	2	no	50800
KPEEEppSESSEEGSESEEEAPAGTR	24	Treacle Protein	Ser 270	TCOF1	HEK_Rep1_1_fr7.raw	7	7442	914.005	1.4	3	34.99	2	no	758000
AKKPEEESESppSEEGSESEEEAPAGTR	26	Treacle Protein	Ser 273	TCOF1	HEK_Rep1_1_fr8.raw	8	6440	980.381	2.28	3	32.93	2	no	26100
KPEEESESSEEGppSESEEEAPAGTR	24	Treacle Protein	Ser 277	TCOF1	HEK_Rep1_1_fr8.raw	8	6696	914.005	1.06	3	33.95	1	no	329000
AKKPEEESESSEEGSEppSEEEAPAGTR	26	Treacle Protein	Ser 279	TCOF1	HEK_Rep1_1_fr7.raw	7	6561	980.383	0.03	3	31.78	2	no	243000
AGKPEEDSEppSSSEESSDSEEETPAAK	26	Treacle Protein	Ser 341	TCOF1	HEK_Rep1_1_fr7.raw	7	6912	958.018	2.09	3	33.03	2	no	166000
REEDSQSppSSEESDSEEEAPAQAKPSGK	27	Treacle Protein	Ser 413	TCOF1	HEK_Rep1_1_fr6.raw	6	7863	1018.73	1.4	3	29.18	2	no	1270000
REEDSQSSSEESDppSEEEAPAQAKPSGK	27	Treacle Protein	Ser 419	TCOF1	HEK_Rep1_1_fr6.raw	6	6911	1018.73	1.4	3	27.6	1	no	344000
AEKQEDSESSEEESDppSEEAAASPAQVK	27	Treacle Protein	Ser 771	TCOF1	HEK_Rep1_1_fr8.raw	8	8360	1009.72	2.33	3	39.68	1	no	72500
HDDSTDDSDTDKppSDGESDGDEFVHR	25	WW domain-binding protein 11	Ser 279	WBP11	HEK_Rep1_1_fr8.raw	8	9015	981.002	1.36	3	41.78	2	no	171000
EVEDKEppSEGEEEDEDEDLSK	20	Zinc finger Ran-binding domain-containing protein 2	Ser 153	ZRANB2	HEK_Rep1_1_fr11.raw	11	8405	833.96	1.1	3	37.39	3	no	55100

## Sheet: Rep1_1 peptide groups
Pyrophosphoproteomics on HEK293T cells (Fig. 2), biological replicate 1, technical replicate 1
"Peptide groups" tab exported from proteome discoverer, showing all peptide sequences annotated to EThcD spectra.
The column "modifications (all possible sites)" contains the possible phosphorylation / pyrophosphorylation patterns, with localization and probability in brackets. Not all peptides have an assigned pyrophosphorylation.
The columns "Found in fraction" indicate in which of the 12 fractions from the offline SAX fractionation a peptide was observed.
Annotated Sequence	Master Protein Descriptions	Master Protein Accessions	Positions in Master Proteins	Modifications	Modifications (all possible sites)	Modifications in Master Proteins	Modifications in Master Proteins (all Sites)	# Missed Cleavages	Theo. MH+ [Da]	DeltaM [ppm] (by Search Engine): Sequest HT	m/z [Da] (by Search Engine): Sequest HT	Deltam/z [Da] (by Search Engine): Sequest HT	RT [min] (by Search Engine): Sequest HT	XCorr (by Search Engine): Sequest HT	DeltaScore (by Search Engine): Sequest HT	DeltaCn (by Search Engine): Sequest HT	Found in Fraction: F3.1	Found in Fraction: F3.2	Found in Fraction: F3.3	Found in Fraction: F3.4	Found in Fraction: F3.5	Found in Fraction: F3.6	Found in Fraction: F3.7	Found in Fraction: F3.8	Found in Fraction: F3.9	Found in Fraction: F3.10	Found in Fraction: F3.11	Found in Fraction: F3.12	Found in Sample: [S3] F3: Sample	Confidence (by Search Engine): Sequest HT	Confidence	PSM Ambiguity	Sequence	Sequence Length	# PSMs	# Protein Groups	# Proteins	Protein Accessions	# Isoforms	Found in Sample Group: [S3] F3: Sample	Charge (by Search Engine): Sequest HT	Rank (by Search Engine): Sequest HT	Search Engine Rank (by Search Engine): Sequest HT	Concatenated Rank (by Search Engine): Sequest HT
[R].TSPGTSSAYTSDSPGSYHNEEDEEEDGGEEGMDEQYR.[Q]	Nucleus accumbens-associated protein 1 OS=Homo sapiens OX=9606 GN=NACC1 PE=1 SV=1	Q96RE7	Q96RE7 [262-298]	1xPhospho [T/S/Y]	1xPhospho [T1(50); S2(50); T5(0); S6(0); S7(0); Y9(0); T10(0); S11(0); S13(0); S16(0); Y17(0); Y36(0)]			0	4122.51	-1.72	1374.84	-0.00236	53.2487	10.8	0.0176	0	Not Found	Not Found	Not Found	Not Found	Not Found	Not Found	High	High	Not Found	Not Found	Not Found	Not Found	High	High	High	Unambiguous	TSPGTSSAYTSDSPGSYHNEEDEEEDGGEEGMDEQYR	37	7	1	1	Q96RE7	1	High	3	1	1	1
[R].KASSDLDQASVSPSEEENSESSSESEKTSDQDFTPEK.[K]	Hepatoma-derived growth factor-related protein 2 (Fragment) OS=Homo sapiens OX=9606 GN=HDGFL2 PE=1 SV=1	A0A087WT54	A0A087WT54 [124-160]	1xpyrophospho [S/T]; 2xPhospho [S21(99.1); S22(99.1)]	1xpyrophospho [S3(0); S4(0); S10(0); S12(0); S14(0); S19(0.4); S21(49.8); S22(49.8); S23(0); S25(0); T28(0); S29(0); T34(0)]; 2xPhospho [S3(0); S4(0); S10(0); S12(0); S14(0); S19(1.9); S21(99.1); S22(99.1); S23(0); S25(0); T28(0); S29(0); T34(0)]	A0A087WT54 2xPhospho [S144(99.1); S145(99.1)]	A0A087WT54 2xPhospho [S126(0); S127(0); S133(0); S135(0); S137(0); S142(1.9); S144(99.1); S145(99.1); S146(0); S148(0); T151(0); S152(0); T157(0)]	2	4151.65	-1.72	1384.55	-0.00239	52.6903	10.68	0.0056	0	Not Found	Not Found	Not Found	Not Found	Not Found	Not Found	High	Not Found	Not Found	Not Found	Not Found	Not Found	High	High	High	Unambiguous	KASSDLDQASVSPSEEENSESSSESEKTSDQDFTPEK	37	28	1	3	K7EJP7; A0A087WT54; Q7Z4V5	11	High	3	1	1	1
[K].KKASSSDSEDSSEEEEEVQGPPAK.[K]	Nucleolar and coiled-body phosphoprotein 1 (Fragment) OS=Homo sapiens OX=9606 GN=NOLC1 PE=1 SV=1	A0A0A0MRM9	A0A0A0MRM9 [79-102]	2xPhospho [S5(100); S6(100)]; 1xpyrophospho [S8(99.5)]	2xPhospho [S4(0); S5(100); S6(100); S8(0); S11(0); S12(0)]; 1xpyrophospho [S4(0); S5(0); S6(0); S8(99.5); S11(0.6); S12(0)]	A0A0A0MRM9 2xPhospho [S83(100); S84(100)]; 1xpyrophospho [S86(99.5)]	A0A0A0MRM9 2xPhospho [S82(0); S83(100); S84(100); S86(0); S89(0); S90(0)]; 1xpyrophospho [S82(0); S83(0); S84(0); S86(99.5); S89(0.6); S90(0)]	2	2710.07	-2.14	904.025	-0.00193	32.5514	10.28	0.0768	0	Not Found	Not Found	Not Found	Not Found	Not Found	High	High	High	High	High	High	Not Found	High	High	High	Unambiguous	KKASSSDSEDSSEEEEEVQGPPAK	24	45	1	3	A0A0A0MRM9; S4R3C2; Q14978	9	High	3	1	1	1
[K].AGKPEEDSESSSEESSDSEEETPAAK.[A]	Treacle protein OS=Homo sapiens OX=9606 GN=TCOF1 PE=1 SV=1	E7ETY2	E7ETY2 [332-357]	2xPhospho [S15(100); S16(100)]; 1xpyrophospho [S/T]	2xPhospho [S8(0); S10(0); S11(0); S12(0); S15(100); S16(100); S18(0); T22(0)]; 1xpyrophospho [S8(25); S10(25); S11(25); S12(25); S15(0); S16(0); S18(0); T22(0)]	E7ETY2 2xPhospho [S346(100); S347(100)]	E7ETY2 2xPhospho [S339(0); S341(0); S342(0); S343(0); S346(100); S347(100); S349(0); T353(0)]	0	2872.05	-0.94	958.019	-0.0009	30.6327	9.89	0.0283	0	Not Found	Not Found	Not Found	Not Found	Not Found	Not Found	High	High	High	Not Found	Not Found	Not Found	High	High	High	Unambiguous	AGKPEEDSESSSEESSDSEEETPAAK	26	26	1	3	E7ETY2; J3KQ96; Q13428	8	High	3	1	1	1
[R].KHSGDDSFDEGSVSESESESESGQAEEEKEEAEEALK.[E]	Serrate RNA effector molecule homolog OS=Homo sapiens OX=9606 GN=SRRT PE=1 SV=1	Q9BXP5	Q9BXP5 [355-391]	1xDeamidated [Q24]; 1xpyrophospho [S12(98.6)]; 2xPhospho [S16(97.7); S18(98.8)]	1xDeamidated [Q24]; 1xpyrophospho [S3(0); S7(0); S12(98.6); S14(1.4); S16(0); S18(0); S20(0); S22(0)]; 2xPhospho [S3(0); S7(0); S12(1.2); S14(1.2); S16(97.7); S18(98.8); S20(1.2); S22(0)]	Q9BXP5 1xpyrophospho [S366(98.6)]; 2xPhospho [S370(97.7); S372(98.8)]	Q9BXP5 1xpyrophospho [S357(0); S361(0); S366(98.6); S368(1.4); S370(0); S372(0); S374(0); S376(0)]; 2xPhospho [S357(0); S361(0); S366(1.2); S368(1.2); S370(97.7); S372(98.8); S374(1.2); S376(0)]	2	4162.58	3.28	1041.4	0.00342	61.1162	9.41	0.0106	0	Not Found	Not Found	Not Found	Not Found	Not Found	Not Found	High	Not Found	Not Found	Not Found	Not Found	Not Found	High	High	High	Unambiguous	KHSGDDSFDEGSVSESESESESGQAEEEKEEAEEALK	37	6	1	1	Q9BXP5	3	High	4	1	1	1
[K].QQPVESSEDSSDESDSSSEEEKKPPTK.[A]	Nucleolar and coiled-body phosphoprotein 1 (Fragment) OS=Homo sapiens OX=9606 GN=NOLC1 PE=1 SV=1	A0A0A0MRM9	A0A0A0MRM9 [325-351]	2xPhospho [S/T]; 1xpyrophospho [S18(100)]	2xPhospho [S6(0); S7(0); S10(0); S11(0); S14(0.7); S16(66.4); S17(66.4); S18(66.4); T26(0)]; 1xpyrophospho [S6(0); S7(0); S10(0); S11(0); S14(0); S16(0); S17(0); S18(100); T26(0)]	A0A0A0MRM9 1xpyrophospho [S342(100)]	A0A0A0MRM9 1xpyrophospho [S330(0); S331(0); S334(0); S335(0); S338(0); S340(0); S341(0); S342(100); T350(0)]	1	3126.22	0.18	782.31	0.00014	29.3141	8.88	0.0225	0	Not Found	Not Found	Not Found	Not Found	Not Found	High	Not Found	High	Not Found	Not Found	Not Found	Not Found	High	High	High	Unambiguous	QQPVESSEDSSDESDSSSEEEKKPPTK	27	10	1	2	A0A0A0MRM9; Q14978	5	High	4	1	1	1
[K].QAPQGSRDSSSDSDSSSSEEEEEK.[T]	Nucleolar and coiled-body phosphoprotein 1 (Fragment) OS=Homo sapiens OX=9606 GN=NOLC1 PE=1 SV=1	A0A0A0MRM9	A0A0A0MRM9 [470-493]	1xpyrophospho [S15(99.6)]; 2xPhospho [S11(100); S13(100)]	1xpyrophospho [S6(0); S9(0); S10(0); S11(0); S13(0.4); S15(99.6); S16(0); S17(0); S18(0)]; 2xPhospho [S6(0); S9(0); S10(0); S11(100); S13(100); S15(0); S16(0); S17(0); S18(0)]	A0A0A0MRM9 1xpyrophospho [S484(99.6)]; 2xPhospho [S480(100); S482(100)]	A0A0A0MRM9 1xpyrophospho [S475(0); S478(0); S479(0); S480(0); S482(0.4); S484(99.6); S485(0); S486(0); S487(0)]; 2xPhospho [S475(0); S478(0); S479(0); S480(100); S482(100); S484(0); S485(0); S486(0); S487(0)]	1	2717.96	-1.08	906.656	-0.00098	23.7866	8.88	0.0079	0	Not Found	Not Found	Not Found	Not Found	Not Found	Not Found	High	High	Not Found	Not Found	Not Found	Not Found	High	High	High	Unambiguous	QAPQGSRDSSSDSDSSSSEEEEEK	24	10	1	2	A0A0A0MRM9; Q14978	5	High	3	1	1	1
[K].AESSNSSSSDDSSEEEEEKLK.[G]	Nucleolar and coiled-body phosphoprotein 1 (Fragment) OS=Homo sapiens OX=9606 GN=NOLC1 PE=1 SV=1	A0A0A0MRM9	A0A0A0MRM9 [523-543]	2xPhospho [S8(100); S9(100)]; 1xpyrophospho [S8(100)]	2xPhospho [S3(0); S4(0); S6(0); S7(0); S8(100); S9(100); S12(0); S13(0)]; 1xpyrophospho [S3(0); S4(0); S6(0); S7(0); S8(100); S9(0); S12(0); S13(0)]	A0A0A0MRM9 2xPhospho [S530(100); S531(100)]; 1xpyrophospho [S530(100)]	A0A0A0MRM9 2xPhospho [S525(0); S526(0); S528(0); S529(0); S530(100); S531(100); S534(0); S535(0)]; 1xpyrophospho [S525(0); S526(0); S528(0); S529(0); S530(100); S531(0); S534(0); S535(0)]	1	2433.87	-0.42	811.961	-0.00034	36.7412	8.83	0.0193	0	Not Found	Not Found	Not Found	Not Found	Not Found	Not Found	High	Not Found	Not Found	Not Found	Not Found	Not Found	High	High	High	Unambiguous	AESSNSSSSDDSSEEEEEKLK	21	30	1	2	A0A0A0MRM9; Q14978	11	High	3	1	1	1
[K].AAAKASESSSSEESSDDDDEEDQK.[K]	Nucleolar and coiled-body phosphoprotein 1 (Fragment) OS=Homo sapiens OX=9606 GN=NOLC1 PE=1 SV=1	A0A0A0MRM9	A0A0A0MRM9 [118-141]	2xPhospho [S8(100); S9(100)]; 1xpyrophospho [S6(100)]	2xPhospho [S6(0); S8(100); S9(100); S10(0); S11(0); S14(0); S15(0)]; 1xpyrophospho [S6(100); S8(0); S9(0); S10(0); S11(0); S14(0); S15(0)]	A0A0A0MRM9 2xPhospho [S125(100); S126(100)]; 1xpyrophospho [S123(100)]	A0A0A0MRM9 2xPhospho [S123(0); S125(100); S126(100); S127(0); S128(0); S131(0); S132(0)]; 1xpyrophospho [S123(100); S125(0); S126(0); S127(0); S128(0); S131(0); S132(0)]	1	2676.92	-1.02	892.977	-0.00091	22.0983	8.77	0.008	0	Not Found	Not Found	Not Found	Not Found	Not Found	Not Found	Not Found	High	High	Not Found	Not Found	Not Found	High	High	High	Unambiguous	AAAKASESSSSEESSDDDDEEDQK	24	41	1	3	A0A0A0MRM9; S4R3C2; Q14978	12	High	3	1	1	1
[R].AKKPEEESESSEEGSESEEEAPAGTR.[S]	Treacle protein OS=Homo sapiens OX=9606 GN=TCOF1 PE=1 SV=1	E7ETY2	E7ETY2 [263-288]	2xPhospho [S10(100); S11(100)]; 1xpyrophospho [S15(100)]	2xPhospho [S8(0); S10(100); S11(100); S15(0); S17(0); T25(0)]; 1xpyrophospho [S8(0); S10(0); S11(0); S15(100); S17(0); T25(0)]	E7ETY2 2xPhospho [S272(100); S273(100)]; 1xpyrophospho [S277(100)]	E7ETY2 2xPhospho [S270(0); S272(100); S273(100); S277(0); S279(0); T287(0)]; 1xpyrophospho [S270(0); S272(0); S273(0); S277(100); S279(0); T287(0)]	1	2939.14	0.03	980.383	3e-05	31.7833	8.18	0.0306	0	Not Found	Not Found	Not Found	Not Found	Not Found	High	High	High	Not Found	Not Found	Not Found	Not Found	High	High	High	Unambiguous	AKKPEEESESSEEGSESEEEAPAGTR	26	17	1	3	E7ETY2; J3KQ96; Q13428	8	High	3	1	1	1
[R].EEDSQSSSEESDSEEEAPAQAKPSGK.[A]	Treacle protein OS=Homo sapiens OX=9606 GN=TCOF1 PE=1 SV=1	E7ETY2	E7ETY2 [407-432]	2xPhospho [S7(100); S8(100)]; 1xpyrophospho [S]	2xPhospho [S4(0); S6(0); S7(100); S8(100); S11(0); S13(0); S24(0)]; 1xpyrophospho [S4(0); S6(0); S7(50); S8(50); S11(0); S13(0); S24(0)]	E7ETY2 2xPhospho [S413(100); S414(100)]	E7ETY2 2xPhospho [S410(0); S412(0); S413(100); S414(100); S417(0); S419(0); S430(0)]	0	2898.07	-0.64	966.695	-0.00062	33.4842	8.02	0.0586	0	Not Found	Not Found	Not Found	Not Found	Not Found	Not Found	High	Not Found	Not Found	Not Found	Not Found	Not Found	High	High	High	Unambiguous	EEDSQSSSEESDSEEEAPAQAKPSGK	26	5	1	3	E7ETY2; J3KQ96; Q13428	2	High	3	1	1	1
[K].KPEEESESSEEGSESEEEAPAGTR.[S]	Treacle protein OS=Homo sapiens OX=9606 GN=TCOF1 PE=1 SV=1	E7ETY2	E7ETY2 [265-288]	1xpyrophospho [S6(100)]; 2xPhospho [S6(100); S8(100)]	1xpyrophospho [S6(100); S8(0); S9(0); S13(0); S15(0); T23(0)]; 2xPhospho [S6(100); S8(100); S9(0); S13(0); S15(0); T23(0)]	E7ETY2 1xpyrophospho [S270(100)]; 2xPhospho [S270(100); S272(100)]	E7ETY2 1xpyrophospho [S270(100); S272(0); S273(0); S277(0); S279(0); T287(0)]; 2xPhospho [S270(100); S272(100); S273(0); S277(0); S279(0); T287(0)]	0	2740	-1.53	914.004	-0.0014	34.6439	8.01	0.01	0	Not Found	Not Found	Not Found	Not Found	Not Found	Not Found	High	High	Not Found	Not Found	Not Found	Not Found	High	High	High	Unambiguous	KPEEESESSEEGSESEEEAPAGTR	24	20	1	3	E7ETY2; J3KQ96; Q13428	7	High	3	1	1	1
[R].TSPGTSSAYTSDSPGSYHNEEDEEEDGGEEGMDEQYR.[Q]	Nucleus accumbens-associated protein 1 OS=Homo sapiens OX=9606 GN=NACC1 PE=1 SV=1	Q96RE7	Q96RE7 [262-298]	1xOxidation [M32]; 1xPhospho [T/S/Y]	1xOxidation [M32]; 1xPhospho [T1(50); S2(50); T5(0); S6(0); S7(0); Y9(0); T10(0); S11(0); S13(0); S16(0); Y17(0); Y36(0)]			0	4138.5	-2.31	1380.17	-0.00318	50.9257	7.92	0.0177	0	Not Found	Not Found	Not Found	Not Found	Not Found	Not Found	High	High	Not Found	Not Found	Not Found	Not Found	High	High	High	Unambiguous	TSPGTSSAYTSDSPGSYHNEEDEEEDGGEEGMDEQYR	37	7	1	1	Q96RE7	1	High	3	1	1	1
[K].ELVSSSSSGSDSDSEVDKK.[L]	Activated RNA polymerase II transcriptional coactivator p15 (Fragment) OS=Homo sapiens OX=9606 GN=SUB1 PE=1 SV=8	D6RC37	D6RC37 [6-24]	1xpyrophospho [S4(100)]; 2xPhospho [S7(100); S8(100)]	1xpyrophospho [S4(100); S5(0); S6(0); S7(0); S8(0); S10(0); S12(0); S14(0)]; 2xPhospho [S4(0); S5(0); S6(0); S7(100); S8(100); S10(0); S12(0); S14(0)]	D6RC37 1xpyrophospho [S9(100)]; 2xPhospho [S12(100); S13(100)]	D6RC37 1xpyrophospho [S9(100); S10(0); S11(0); S12(0); S13(0); S15(0); S17(0); S19(0)]; 2xPhospho [S9(0); S10(0); S11(0); S12(100); S13(100); S15(0); S17(0); S19(0)]	1	2102.81	0.75	701.607	0.00053	39.8446	7.87	0.0343	0	Not Found	Not Found	Not Found	Not Found	Not Found	High	High	High	High	High	Not Found	Not Found	High	High	High	Unambiguous	ELVSSSSSGSDSDSEVDKK	19	60	1	3	D6RC37; D6R970; P53999	13	High	3	1	1	1
[K].AAAKASESSSSEESSDDDDEEDQKK.[Q]	Nucleolar and coiled-body phosphoprotein 1 (Fragment) OS=Homo sapiens OX=9606 GN=NOLC1 PE=1 SV=1	A0A0A0MRM9	A0A0A0MRM9 [118-142]	2xPhospho [S8(99.5); S9(99.5)]; 1xpyrophospho [S8(99.6)]	2xPhospho [S6(0); S8(99.5); S9(99.5); S10(1.1); S11(0); S14(0); S15(0)]; 1xpyrophospho [S6(0); S8(99.6); S9(0.4); S10(0); S11(0); S14(0); S15(0)]	A0A0A0MRM9 2xPhospho [S125(99.5); S126(99.5)]; 1xpyrophospho [S125(99.6)]	A0A0A0MRM9 2xPhospho [S123(0); S125(99.5); S126(99.5); S127(1.1); S128(0); S131(0); S132(0)]; 1xpyrophospho [S123(0); S125(99.6); S126(0.4); S127(0); S128(0); S131(0); S132(0)]	2	2805.01	-2.17	935.674	-0.00203	22.2981	7.87	0.0013	0	Not Found	Not Found	Not Found	Not Found	Not Found	Not Found	High	Not Found	Not Found	Not Found	Not Found	Not Found	High	High	High	Unambiguous	AAAKASESSSSEESSDDDDEEDQKK	25	56	1	3	A0A0A0MRM9; S4R3C2; Q14978	11	High	3	1	1	1
[K].KAAESSSDSSDSDSSEDDEAPSKPAGTTK.[N]	Nucleolar and coiled-body phosphoprotein 1 (Fragment) OS=Homo sapiens OX=9606 GN=NOLC1 PE=1 SV=1	A0A0A0MRM9	A0A0A0MRM9 [366-394]	1xpyrophospho [S9(99.5)]; 2xPhospho [S9(100); S10(100)]	1xpyrophospho [S5(0); S6(0); S7(0.5); S9(99.5); S10(0); S12(0); S14(0); S15(0); S22(0); T27(0); T28(0)]; 2xPhospho [S5(0); S6(0); S7(0); S9(100); S10(100); S12(0); S14(0); S15(0); S22(0); T27(0); T28(0)]	A0A0A0MRM9 1xpyrophospho [S374(99.5)]; 2xPhospho [S374(100); S375(100)]	A0A0A0MRM9 1xpyrophospho [S370(0); S371(0); S372(0.5); S374(99.5); S375(0); S377(0); S379(0); S380(0); S387(0); T392(0); T393(0)]; 2xPhospho [S370(0); S371(0); S372(0); S374(100); S375(100); S377(0); S379(0); S380(0); S387(0); T392(0); T393(0)]	1	3046.16	-1.42	1016.06	-0.00144	25.9119	7.69	0.0221	0	Not Found	Not Found	Not Found	Not Found	Not Found	High	Not Found	Not Found	High	Not Found	Not Found	Not Found	High	High	High	Unambiguous	KAAESSSDSSDSDSSEDDEAPSKPAGTTK	29	9	1	2	A0A0A0MRM9; Q14978	4	High	3	1	1	1
[K].KKASSSDSEDSSEEEEEVQGPPAK.[K]	Nucleolar and coiled-body phosphoprotein 1 (Fragment) OS=Homo sapiens OX=9606 GN=NOLC1 PE=1 SV=1	A0A0A0MRM9	A0A0A0MRM9 [79-102]	1xDeamidated [Q19]; 1xpyrophospho [S12(99.4)]; 2xPhospho [S11(100); S12(100)]	1xDeamidated [Q19]; 1xpyrophospho [S4(0); S5(0); S6(0); S8(0); S11(0.6); S12(99.4)]; 2xPhospho [S4(0); S5(0); S6(0); S8(0); S11(100); S12(100)]	A0A0A0MRM9 1xpyrophospho [S90(99.4)]; 2xPhospho [S89(100); S90(100)]	A0A0A0MRM9 1xpyrophospho [S82(0); S83(0); S84(0); S86(0); S89(0.6); S90(99.4)]; 2xPhospho [S82(0); S83(0); S84(0); S86(0); S89(100); S90(100)]	2	2711.05	2.66	904.357	0.0024	33.3812	7.59	0.0382	0	Not Found	Not Found	Not Found	Not Found	Not Found	High	Not Found	Not Found	Not Found	Not Found	Not Found	Not Found	High	High	High	Unambiguous	KKASSSDSEDSSEEEEEVQGPPAK	24	2	1	3	A0A0A0MRM9; S4R3C2; Q14978	2	High	3	1	1	1
[K].AEKQEDSESSEEESDSEEAAASPAQVK.[T]	Treacle protein OS=Homo sapiens OX=9606 GN=TCOF1 PE=1 SV=1	E7ETY2	E7ETY2 [756-782]	2xPhospho [S7(100); S9(100)]; 1xpyrophospho [S7(100)]	2xPhospho [S7(100); S9(100); S10(0); S14(0); S16(0); S22(0)]; 1xpyrophospho [S7(100); S9(0); S10(0); S14(0); S16(0); S22(0)]	E7ETY2 2xPhospho [S762(100); S764(100)]; 1xpyrophospho [S762(100)]	E7ETY2 2xPhospho [S762(100); S764(100); S765(0); S769(0); S771(0); S777(0)]; 1xpyrophospho [S762(100); S764(0); S765(0); S769(0); S771(0); S777(0)]	1	3027.15	-2.15	1009.72	-0.00217	40.7699	7.55	0.049	0	Not Found	Not Found	Not Found	Not Found	Not Found	Not Found	High	High	Not Found	Not Found	Not Found	Not Found	High	High	High	Unambiguous	AEKQEDSESSEEESDSEEAAASPAQVK	27	11	1	3	E7ETY2; J3KQ96; Q13428	4	High	3	1	1	1
[K].GKAESSNSSSSDDSSEEEEEKLK.[G]	Nucleolar and coiled-body phosphoprotein 1 (Fragment) OS=Homo sapiens OX=9606 GN=NOLC1 PE=1 SV=1	A0A0A0MRM9	A0A0A0MRM9 [521-543]	1xDeamidated [N7]; 2xPhospho [S10(100); S11(100)]; 1xpyrophospho [S10(100)]	1xDeamidated [N7]; 2xPhospho [S5(0); S6(0); S8(0); S9(0); S10(100); S11(100); S14(0); S15(0)]; 1xpyrophospho [S5(0); S6(0); S8(0); S9(0); S10(100); S11(0); S14(0); S15(0)]	A0A0A0MRM9 2xPhospho [S530(100); S531(100)]; 1xpyrophospho [S530(100)]	A0A0A0MRM9 2xPhospho [S525(0); S526(0); S528(0); S529(0); S530(100); S531(100); S534(0); S535(0)]; 1xpyrophospho [S525(0); S526(0); S528(0); S529(0); S530(100); S531(0); S534(0); S535(0)]	2	2619.97	6.49	874.001	0.00567	30.5259	7.19	0.0097	0	Not Found	Not Found	Not Found	Not Found	Not Found	High	Not Found	Not Found	Not Found	Not Found	Not Found	Not Found	High	High	High	Unambiguous	GKAESSNSSSSDDSSEEEEEKLK	23	6	1	2	A0A0A0MRM9; Q14978	3	High	3	1	1	1
[K].REEDSQSSSEESDSEEEAPAQAKPSGK.[A]	Treacle protein OS=Homo sapiens OX=9606 GN=TCOF1 PE=1 SV=1	E7ETY2	E7ETY2 [406-432]	1xpyrophospho [S9(100)]; 2xPhospho [S8(99.3); S9(99.3)]	1xpyrophospho [S5(0); S7(0); S8(0); S9(100); S12(0); S14(0); S25(0)]; 2xPhospho [S5(0); S7(1.5); S8(99.3); S9(99.3); S12(0); S14(0); S25(0)]	E7ETY2 1xpyrophospho [S414(100)]; 2xPhospho [S413(99.3); S414(99.3)]	E7ETY2 1xpyrophospho [S410(0); S412(0); S413(0); S414(100); S417(0); S419(0); S430(0)]; 2xPhospho [S410(0); S412(1.5); S413(99.3); S414(99.3); S417(0); S419(0); S430(0)]	1	3054.17	-1.4	1018.73	-0.00143	29.1833	7.18	0.0056	0	Not Found	Not Found	Not Found	Not Found	Not Found	High	Not Found	Not Found	Not Found	Not Found	Not Found	Not Found	High	High	High	Unambiguous	REEDSQSSSEESDSEEEAPAQAKPSGK	27	6	1	3	E7ETY2; J3KQ96; Q13428	4	High	3	1	1	1
[K].ATTKPPPAKKAAESSSDSSDSDSSEDDEAPSKPAGTTK.[N]	Nucleolar and coiled-body phosphoprotein 1 (Fragment) OS=Homo sapiens OX=9606 GN=NOLC1 PE=1 SV=1	A0A0A0MRM9	A0A0A0MRM9 [357-394]	2xPhospho [S/T]; 1xpyrophospho [S21(95.3)]	2xPhospho [T2(0); T3(0); S14(49); S15(49); S16(32.9); S18(32.9); S19(33.2); S21(1.6); S23(0.7); S24(0.7); S31(0); T36(0); T37(0)]; 1xpyrophospho [T2(0); T3(0); S14(0); S15(0); S16(0); S18(0); S19(1.5); S21(95.3); S23(1.5); S24(1.5); S31(0); T36(0); T37(0)]	A0A0A0MRM9 1xpyrophospho [S377(95.3)]	A0A0A0MRM9 1xpyrophospho [T358(0); T359(0); S370(0); S371(0); S372(0); S374(0); S375(1.5); S377(95.3); S379(1.5); S380(1.5); S387(0); T392(0); T393(0)]	2	3937.67	-2.61	985.172	-0.00257	27.1322	7.1	0.007	0	Not Found	Not Found	Not Found	Not Found	Not Found	High	Not Found	Not Found	Not Found	Not Found	Not Found	Not Found	High	High	High	Unambiguous	ATTKPPPAKKAAESSSDSSDSDSSEDDEAPSKPAGTTK	38	8	1	2	A0A0A0MRM9; Q14978	4	High	4	1	1	1
[K].QAPQGSRDSSSDSDSSSSEEEEEKTSK.[S]	Nucleolar and coiled-body phosphoprotein 1 (Fragment) OS=Homo sapiens OX=9606 GN=NOLC1 PE=1 SV=1	A0A0A0MRM9	A0A0A0MRM9 [470-496]	1xpyrophospho [S10(99)]; 2xPhospho [S10(100); S11(99.4)]	1xpyrophospho [S6(0); S9(0.5); S10(99); S11(0.5); S13(0); S15(0); S16(0); S17(0); S18(0); T25(0); S26(0)]; 2xPhospho [S6(0); S9(0.6); S10(100); S11(99.4); S13(0); S15(0); S16(0); S17(0); S18(0); T25(0); S26(0)]	A0A0A0MRM9 1xpyrophospho [S479(99)]; 2xPhospho [S479(100); S480(99.4)]	A0A0A0MRM9 1xpyrophospho [S475(0); S478(0.5); S479(99); S480(0.5); S482(0); S484(0); S485(0); S486(0); S487(0); T494(0); S495(0)]; 2xPhospho [S475(0); S478(0.6); S479(100); S480(99.4); S482(0); S484(0); S485(0); S486(0); S487(0); T494(0); S495(0)]	2	3034.13	-1.34	1012.05	-0.00136	21.1459	6.99	0.0157	0	Not Found	Not Found	Not Found	Not Found	Not Found	High	Not Found	Not Found	Not Found	Not Found	Not Found	Not Found	High	High	High	Unambiguous	QAPQGSRDSSSDSDSSSSEEEEEKTSK	27	5	1	2	A0A0A0MRM9; Q14978	2	High	3	1	1	1
[K].ASSDLDQASVSPSEEENSESSSESEKTSDQDFTPEKK.[A]	Hepatoma-derived growth factor-related protein 2 (Fragment) OS=Homo sapiens OX=9606 GN=HDGFL2 PE=1 SV=1	A0A087WT54	A0A087WT54 [125-161]	2xPhospho [S24(97.2); S/T]	2xPhospho [S2(0); S3(0); S9(0); S11(0); S13(0); S18(0); S20(33.8); S21(33.8); S22(33.8); S24(97.2); T27(1.4); S28(0); T33(0)]	A0A087WT54 2xPhospho [S148(97.2); S/T]	A0A087WT54 2xPhospho [S126(0); S127(0); S133(0); S135(0); S137(0); S142(0); S144(33.8); S145(33.8); S146(33.8); S148(97.2); T151(1.4); S152(0); T157(0)]	2	4151.65	-1.28	1384.55	-0.00178	52.1599	6.97	0.0158	0	Not Found	Not Found	Not Found	Not Found	Not Found	Not Found	High	Not Found	Not Found	Not Found	Not Found	Not Found	High	High	High	Unambiguous	ASSDLDQASVSPSEEENSESSSESEKTSDQDFTPEKK	37	3	1	3	K7EJP7; A0A087WT54; Q7Z4V5	1	High	3	1	1	1
[K].EGEEPTVYSDEEEPKDESAR.[K]	Membrane-associated progesterone receptor component 1 OS=Homo sapiens OX=9606 GN=PGRMC1 PE=1 SV=3	O00264	O00264 [173-192]	2xPhospho [S9(100); S18(100)]	2xPhospho [T6(0); Y8(0); S9(100); S18(100)]	O00264 2xPhospho [S181(100); S190(100)]	O00264 2xPhospho [T178(0); Y180(0); S181(100); S190(100)]	1	2455.91	-1.23	819.306	-0.00101	45.4276	6.84	0.1886	0	Not Found	Not Found	Not Found	Not Found	Not Found	Not Found	Not Found	High	Not Found	Not Found	Not Found	Not Found	High	High	High	Unambiguous	EGEEPTVYSDEEEPKDESAR	20	1	1	1	O00264	1	High	3	1	1	1
[K].AGTATSPAGSSPAVAGGTQRPAEDSSSSEESDSEEEK.[T]	Treacle protein OS=Homo sapiens OX=9606 GN=TCOF1 PE=1 SV=1	E7ETY2	E7ETY2 [669-705]	2xPhospho [S27(94.2); S28(95.4)]; 1xpyrophospho [S26(99)]	2xPhospho [T3(0); T5(0); S6(0); S10(0); S11(0); T18(0); S25(3.5); S26(3.5); S27(94.2); S28(95.4); S31(2.3); S33(1.2)]; 1xpyrophospho [T3(0); T5(0); S6(0); S10(0); S11(0); T18(0); S25(1); S26(99); S27(0); S28(0); S31(0); S33(0)]	E7ETY2 2xPhospho [S695(94.2); S696(95.4)]; 1xpyrophospho [S694(99)]	E7ETY2 2xPhospho [T671(0); T673(0); S674(0); S678(0); S679(0); T686(0); S693(3.5); S694(3.5); S695(94.2); S696(95.4); S699(2.3); S701(1.2)]; 1xpyrophospho [T671(0); T673(0); S674(0); S678(0); S679(0); T686(0); S693(1); S694(99); S695(0); S696(0); S699(0); S701(0)]	0	3726.48	-1.86	1242.83	-0.00231	42.7511	6.76	0.0118	0	Not Found	Not Found	Not Found	Not Found	Not Found	Not Found	High	Not Found	Not Found	Not Found	Not Found	Not Found	High	High	High	Unambiguous	AGTATSPAGSSPAVAGGTQRPAEDSSSSEESDSEEEK	37	9	1	3	E7ETY2; J3KQ96; Q13428	3	High	3	1	1	1
[R].QKDSDSESEERAEPPASDSENEDVNQHGSDSESEETR.[K]	Protein IWS1 homolog (Fragment) OS=Homo sapiens OX=9606 GN=IWS1 PE=1 SV=1	B8ZZB6	B8ZZB6 [95-131]	1xpyrophospho [S19(98.4)]; 2xPhospho [S17(100); S19(100)]	1xpyrophospho [S4(0); S6(0); S8(0); S17(1.5); S19(98.4); S29(0); S31(0); S33(0); T36(0)]; 2xPhospho [S4(0); S6(0); S8(0); S17(100); S19(100); S29(0); S31(0); S33(0); T36(0)]	B8ZZB6 1xpyrophospho [S113(98.4)]; 2xPhospho [S111(100); S113(100)]	B8ZZB6 1xpyrophospho [S98(0); S100(0); S102(0); S111(1.5); S113(98.4); S123(0); S125(0); S127(0); T130(0)]; 2xPhospho [S98(0); S100(0); S102(0); S111(100); S113(100); S123(0); S125(0); S127(0); T130(0)]	2	4266.6	-4.23	1067.4	-0.00451	35.262	6.51	0.0369	0	Not Found	Not Found	Not Found	Not Found	Not Found	Not Found	High	Not Found	Not Found	Not Found	Not Found	Not Found	High	High	High	Unambiguous	QKDSDSESEERAEPPASDSENEDVNQHGSDSESEETR	37	3	1	2	B8ZZB6; Q96ST2	2	High	4	1	1	1
[K].EVEEDSEDEEMSEDEEDDSSGEEVVIPQKK.[G]	Nucleolin (Fragment) OS=Homo sapiens OX=9606 GN=NCL PE=1 SV=1	C9J1H7	C9J1H7 [7-36]	1xOxidation [M11]; 2xPhospho [S19(100); S20(100)]	1xOxidation [M11]; 2xPhospho [S6(0); S12(0); S19(100); S20(100)]	C9J1H7 2xPhospho [S25(100); S26(100)]	C9J1H7 2xPhospho [S12(0); S18(0); S25(100); S26(100)]	1	3617.33	-1.88	1206.45	-0.00227	54.9025	6.5	0.0662	0	Not Found	Not Found	Not Found	Not Found	Not Found	Not Found	Not Found	Not Found	Not Found	Not Found	High	High	High	High	High	Unambiguous	EVEEDSEDEEMSEDEEDDSSGEEVVIPQKK	30	3	1	5	C9J1H7; C9JWL1; P19338; C9JLB1; C9JYW2	1	High	3	1	1	1
[K].CPEILSDESSSDEDEKK.[N]	Protein DEK OS=Homo sapiens OX=9606 GN=DEK PE=1 SV=1	B4DFG0	B4DFG0 [194-210]	1xCarbamidomethyl [C1]; 2xPhospho [S9(100); S10(100)]	1xCarbamidomethyl [C1]; 2xPhospho [S6(0); S9(100); S10(100); S11(0)]	B4DFG0 2xPhospho [S202(100); S203(100)]	B4DFG0 2xPhospho [S199(0); S202(100); S203(100); S204(0)]	1	2127.77	0.23	709.929	0.00016	49.4172	6.47	0.0742	0	Not Found	Not Found	Not Found	Not Found	Not Found	Not Found	High	Not Found	Not Found	Not Found	Not Found	Not Found	High	High	High	Unambiguous	CPEILSDESSSDEDEKK	17	14	1	3	B4DFG0; H0Y8X0; P35659	4	High	3	1	1	1
[R].KASSDLDQASVSPSEEENSESSSESEKTSDQDFTPEK.[K]	Hepatoma-derived growth factor-related protein 2 (Fragment) OS=Homo sapiens OX=9606 GN=HDGFL2 PE=1 SV=1	A0A087WT54	A0A087WT54 [124-160]	2xDeamidated [Q8; N18]; 2xPhospho [S21(95.4); S22(95.4)]	2xDeamidated [Q8; N18]; 2xPhospho [S3(0); S4(0); S10(0); S12(0); S14(0); S19(2.3); S21(95.4); S22(95.4); S23(3.5); S25(3.5); T28(0); S29(0); T34(0)]	A0A087WT54 2xPhospho [S144(95.4); S145(95.4)]	A0A087WT54 2xPhospho [S126(0); S127(0); S133(0); S135(0); S137(0); S142(2.3); S144(95.4); S145(95.4); S146(3.5); S148(3.5); T151(0); S152(0); T157(0)]	2	4153.62	9.38	1385.22	0.01299	53.8672	6.39	0.0016	0	Not Found	Not Found	Not Found	Not Found	Not Found	Not Found	High	Not Found	Not Found	Not Found	Not Found	Not Found	High	High	High	Unambiguous	KASSDLDQASVSPSEEENSESSSESEKTSDQDFTPEK	37	4	1	3	K7EJP7; A0A087WT54; Q7Z4V5	1	High	3	1	1	1
[R].SNHIPEEESSSSSSDEDEDDRK.[Q]	AT-rich interactive domain-containing protein 4B (Fragment) OS=Homo sapiens OX=9606 GN=ARID4B PE=1 SV=1	X6RCR8	X6RCR8 [146-167]	1xpyrophospho [S]; 2xPhospho [S11(100); S12(100)]	1xpyrophospho [S1(0); S9(0); S10(50); S11(50); S12(0); S13(0); S14(0)]; 2xPhospho [S1(0); S9(0); S10(0); S11(100); S12(100); S13(0); S14(0)]	X6RCR8 2xPhospho [S156(100); S157(100)]	X6RCR8 2xPhospho [S146(0); S154(0); S155(0); S156(100); S157(100); S158(0); S159(0)]	1	2638.93	-1.14	880.314	-0.00101	33.0114	6.35	0.0488	0	Not Found	Not Found	Not Found	Not Found	Not Found	Not Found	High	Not Found	Not Found	Not Found	Not Found	Not Found	High	High	High	Unambiguous	SNHIPEEESSSSSSDEDEDDRK	22	18	1	2	X6RCR8; Q4LE39	8	High	3	1	1	1
[K].ANLSSDEDGSSDDEPEEGKK.[R]	Transcriptional regulator ATRX OS=Homo sapiens OX=9606 GN=ATRX PE=1 SV=5	P46100	P46100 [1282-1301]	2xPhospho [S10(100); S11(100)]	2xPhospho [S4(0); S5(0); S10(100); S11(100)]	P46100 2xPhospho [S1291(100); S1292(100)]	P46100 2xPhospho [S1285(0); S1286(0); S1291(100); S1292(100)]	1	2268.81	1.97	756.942	0.00149	33.3134	6.33	0.1248	0	Not Found	Not Found	Not Found	Not Found	Not Found	Not Found	Not Found	High	Not Found	Not Found	Not Found	Not Found	High	High	High	Unambiguous	ANLSSDEDGSSDDEPEEGKK	20	2	1	2	P46100; A0A096LNL9	1	High	3	1	1	1
[K].AKSPTPSPSPPRNSDQEGGGK.[K]	Serine/arginine repetitive matrix protein 1 OS=Homo sapiens OX=9606 GN=SRRM1 PE=1 SV=2	Q8IYB3	Q8IYB3 [789-809]	1xpyrophospho [S7(100)]; 2xPhospho [S7(100); S9(100)]	1xpyrophospho [S3(0); T5(0); S7(100); S9(0); S14(0)]; 2xPhospho [S3(0); T5(0); S7(100); S9(100); S14(0)]	Q8IYB3 1xpyrophospho [S795(100)]; 2xPhospho [S795(100); S797(100)]	Q8IYB3 1xpyrophospho [S791(0); T793(0); S795(100); S797(0); S802(0)]; 2xPhospho [S791(0); T793(0); S795(100); S797(100); S802(0)]	2	2253.95	0.6	751.99	0.00045	29.3999	6.29	0.0334	0	Not Found	Not Found	Not Found	Not Found	High	High	High	Not Found	Not Found	Not Found	Not Found	Not Found	High	High	High	Unambiguous	AKSPTPSPSPPRNSDQEGGGK	21	25	1	2	Q8IYB3; A9Z1X7	8	High	3	1	1	1
[K].AATTPTRKSSSSEDSSSDEEEEQK.[K]	Nucleolar and coiled-body phosphoprotein 1 (Fragment) OS=Homo sapiens OX=9606 GN=NOLC1 PE=1 SV=1	A0A0A0MRM9	A0A0A0MRM9 [265-288]	2xPhospho [S9(100); S10(100)]; 1xpyrophospho [S9(100)]	2xPhospho [T3(0); T4(0); T6(0); S9(100); S10(100); S11(0); S12(0); S15(0); S16(0); S17(0)]; 1xpyrophospho [T3(0); T4(0); T6(0); S9(100); S10(0); S11(0); S12(0); S15(0); S16(0); S17(0)]	A0A0A0MRM9 2xPhospho [S273(100); S274(100)]; 1xpyrophospho [S273(100)]	A0A0A0MRM9 2xPhospho [T267(0); T268(0); T270(0); S273(100); S274(100); S275(0); S276(0); S279(0); S280(0); S281(0)]; 1xpyrophospho [T267(0); T268(0); T270(0); S273(100); S274(0); S275(0); S276(0); S279(0); S280(0); S281(0)]	2	2746.06	-1.58	916.024	-0.00145	22.0352	6.29	0.0032	0	Not Found	Not Found	Not Found	Not Found	Not Found	High	High	High	Not Found	Not Found	Not Found	Not Found	High	High	High	Unambiguous	AATTPTRKSSSSEDSSSDEEEEQK	24	45	1	4	A0A0A0MRM9; S4R3C2; Q14978; S4R349	11	High	3	1	1	1
[K].IEDVGSDEEDDSGKDKK.[K]	Heat shock protein HSP 90-beta OS=Homo sapiens OX=9606 GN=HSP90AB1 PE=1 SV=4	P08238	P08238 [250-266]	1xpyrophospho [S6(100)]; 2xPhospho [S6(100); S12(100)]	1xpyrophospho [S6(100); S12(0)]; 2xPhospho [S6(100); S12(100)]	P08238 1xpyrophospho [S255(100)]; 2xPhospho [S255(100); S261(100)]	P08238 1xpyrophospho [S255(100); S261(0)]; 2xPhospho [S255(100); S261(100)]	2	2025.76	-0.21	675.924	-0.00014	30.752	6.26	0.1166	0	Not Found	Not Found	Not Found	Not Found	Not Found	Not Found	High	Not Found	Not Found	Not Found	Not Found	Not Found	High	High	High	Unambiguous	IEDVGSDEEDDSGKDKK	17	3	1	2	P08238; Q58FF8	2	High	3	1	1	1
[K].SKELVSSSSSGSDSDSEVDKK.[L]	Activated RNA polymerase II transcriptional coactivator p15 (Fragment) OS=Homo sapiens OX=9606 GN=SUB1 PE=1 SV=8	D6RC37	D6RC37 [4-24]	1xpyrophospho [S10(100)]; 2xPhospho [S8(100); S9(100)]	1xpyrophospho [S1(0); S6(0); S7(0); S8(0); S9(0); S10(100); S12(0); S14(0); S16(0)]; 2xPhospho [S1(0); S6(0); S7(0); S8(100); S9(100); S10(0); S12(0); S14(0); S16(0)]	D6RC37 2xPhospho [S11(100); S12(100)]; 1xpyrophospho [S13(100)]	D6RC37 2xPhospho [S4(0); S9(0); S10(0); S11(100); S12(100); S13(0); S15(0); S17(0); S19(0)]; 1xpyrophospho [S4(0); S9(0); S10(0); S11(0); S12(0); S13(100); S15(0); S17(0); S19(0)]	2	2317.93	-0.04	773.315	-3e-05	32.3887	6.25	0.0528	0	Not Found	Not Found	Not Found	Not Found	Not Found	High	High	High	Not Found	Not Found	Not Found	Not Found	High	High	High	Unambiguous	SKELVSSSSSGSDSDSEVDKK	21	41	1	3	D6RC37; D6R970; P53999	12	High	3	1	1	1
[K].EEGSSDEISSGVGDSESEGLNSPVK.[V]	DNA mismatch repair protein Msh6 OS=Homo sapiens OX=9606 GN=MSH6 PE=1 SV=2	P52701	P52701 [271-295]	1xDeamidated [N21]; 2xPhospho [S4(100); S5(100)]	1xDeamidated [N21]; 2xPhospho [S4(100); S5(100); S9(0); S10(0); S15(0); S17(0); S22(0)]	P52701 2xPhospho [S274(100); S275(100)]	P52701 2xPhospho [S274(100); S275(100); S279(0); S280(0); S285(0); S287(0); S292(0)]	0	2656.01	6.38	1328.52	0.00847	61.1358	6.24	0.2404	0	Not Found	Not Found	Not Found	Not Found	Not Found	Not Found	Not Found	Not Found	High	Not Found	Not Found	Not Found	High	High	High	Unambiguous	EEGSSDEISSGVGDSESEGLNSPVK	25	1	1	2	P52701; A0A087WWJ1	1	High	2	1	1	1
[K].QAPQGSRDSSSDSDSSSSEEEEEKTSK.[S]	Nucleolar and coiled-body phosphoprotein 1 (Fragment) OS=Homo sapiens OX=9606 GN=NOLC1 PE=1 SV=1	A0A0A0MRM9	A0A0A0MRM9 [470-496]	1xGln->pyro-Glu [N-Term]; 1xpyrophospho [S/T]; 2xPhospho [S/T]	1xGln->pyro-Glu [N-Term]; 1xpyrophospho [S6(0); S9(0); S10(0); S11(0); S13(0); S15(33.3); S16(33.3); S17(33.3); S18(0); T25(0); S26(0)]; 2xPhospho [S6(0); S9(0); S10(0); S11(0); S13(0); S15(66.7); S16(66.7); S17(66.7); S18(0); T25(0); S26(0)]			2	3017.11	-0.82	1006.37	-0.00083	28.996	6.16	0.0211	0	Not Found	Not Found	Not Found	Not Found	Not Found	Not Found	High	Not Found	Not Found	Not Found	Not Found	Not Found	High	High	High	Unambiguous	QAPQGSRDSSSDSDSSSSEEEEEKTSK	27	14	1	2	A0A0A0MRM9; Q14978	8	High	3	1	1	1
[K].ELVSSSSSGSDSDSEVDK.[K]	Activated RNA polymerase II transcriptional coactivator p15 (Fragment) OS=Homo sapiens OX=9606 GN=SUB1 PE=1 SV=8	D6RC37	D6RC37 [6-23]	2xPhospho [S10(100); S12(100)]; 1xpyrophospho [S4(99.6)]	2xPhospho [S4(0); S5(0); S6(0); S7(0); S8(0); S10(100); S12(100); S14(0)]; 1xpyrophospho [S4(99.6); S5(0.4); S6(0); S7(0); S8(0); S10(0); S12(0); S14(0)]	D6RC37 2xPhospho [S15(100); S17(100)]; 1xpyrophospho [S9(99.6)]	D6RC37 2xPhospho [S9(0); S10(0); S11(0); S12(0); S13(0); S15(100); S17(100); S19(0)]; 1xpyrophospho [S9(99.6); S10(0.4); S11(0); S12(0); S13(0); S15(0); S17(0); S19(0)]	0	1974.71	-1.76	987.857	-0.00174	39.7578	6.11	0.144	0	Not Found	Not Found	Not Found	Not Found	Not Found	Not Found	Not Found	Not Found	High	Not Found	Not Found	Not Found	High	High	High	Unambiguous	ELVSSSSSGSDSDSEVDK	18	31	1	3	D6RC37; D6R970; P53999	9	High	2	1	1	1
[R].SASSNSRKSLSPGVSR.[D]	Apoptotic chromatin condensation inducer in the nucleus OS=Homo sapiens OX=9606 GN=ACIN1 PE=1 SV=2	Q9UKV3	Q9UKV3 [647-662]	1xpyrophospho [S9(100)]; 2xPhospho [S9(100); S11(100)]	1xpyrophospho [S1(0); S3(0); S4(0); S6(0); S9(100); S11(0); S15(0)]; 2xPhospho [S1(0); S3(0); S4(0); S6(0); S9(100); S11(100); S15(0)]	Q9UKV3 1xpyrophospho [S655(100)]; 2xPhospho [S655(100); S657(100)]	Q9UKV3 1xpyrophospho [S647(0); S649(0); S650(0); S652(0); S655(100); S657(0); S661(0)]; 2xPhospho [S647(0); S649(0); S650(0); S652(0); S655(100); S657(100); S661(0)]	2	1779.78	-0.47	593.931	-0.00028	31.4449	6.1	0.0262	0	High	Not Found	Not Found	Not Found	Not Found	Not Found	Not Found	Not Found	Not Found	Not Found	Not Found	Not Found	High	High	High	Unambiguous	SASSNSRKSLSPGVSR	16	2	1	3	Q9UKV3; S4R3H4; E7EQT4	2	High	3	1	1	1
[R].RSSSGSTDSEESTDSEEEDGAKQDLFEPSSANTEDK.[M]	Serine/threonine-protein phosphatase 6 regulatory subunit 3 OS=Homo sapiens OX=9606 GN=PPP6R3 PE=1 SV=1	H7BXH2	H7BXH2 [591-626]	1xpyrophospho [T7(99.3)]; 2xPhospho [S3(100); S4(100)]	1xpyrophospho [S2(0); S3(0); S4(0); S6(0.7); T7(99.3); S9(0); S12(0); T13(0); S15(0); S29(0); S30(0); T33(0)]; 2xPhospho [S2(0); S3(100); S4(100); S6(0); T7(0); S9(0); S12(0); T13(0); S15(0); S29(0); S30(0); T33(0)]	H7BXH2 1xpyrophospho [T597(99.3)]; 2xPhospho [S593(100); S594(100)]	H7BXH2 1xpyrophospho [S592(0); S593(0); S594(0); S596(0.7); T597(99.3); S599(0); S602(0); T603(0); S605(0); S619(0); S620(0); T623(0)]; 2xPhospho [S592(0); S593(100); S594(100); S596(0); T597(0); S599(0); S602(0); T603(0); S605(0); S619(0); S620(0); T623(0)]	2	4011.53	-2.85	1337.84	-0.00381	56.0963	6.09	0.0279	0	Not Found	Not Found	Not Found	Not Found	Not Found	Not Found	High	Not Found	Not Found	Not Found	Not Found	Not Found	High	High	High	Unambiguous	RSSSGSTDSEESTDSEEEDGAKQDLFEPSSANTEDK	36	3	1	5	H7BXH2; E9PQP7; Q5H9R7; H0YEN2; E9PKF6	2	High	3	1	1	1
[K].HDDSTDDSDTDKSDGESDGDEFVHR.[D]	WW domain-binding protein 11 OS=Homo sapiens OX=9606 GN=WBP11 PE=1 SV=1	Q9Y2W2	Q9Y2W2 [267-291]	1xpyrophospho [S13(100)]	1xpyrophospho [S4(0); T5(0); S8(0); T10(0); S13(100); S17(0)]	Q9Y2W2 1xpyrophospho [S279(100)]	Q9Y2W2 1xpyrophospho [S270(0); T271(0); S274(0); T276(0); S279(100); S283(0)]	1	2941	-1.36	981.002	-0.00133	41.777	6.06	0.0446	0	Not Found	Not Found	Not Found	Not Found	Not Found	Not Found	Not Found	High	Not Found	Not Found	Not Found	Not Found	High	High	High	Unambiguous	HDDSTDDSDTDKSDGESDGDEFVHR	25	5	1	1	Q9Y2W2	2	High	3	1	1	1
[R].TCSDSEDIGSSECSDTDSEEQGDHARPK.[K]	Serine/threonine-protein kinase RIO1 OS=Homo sapiens OX=9606 GN=RIOK1 PE=1 SV=2	Q9BRS2	Q9BRS2 [494-521]	2xCarbamidomethyl [C2; C13]; 2xPhospho [S14(99.2); T16(99.2)]; 1xpyrophospho [S3(98.4)]	2xCarbamidomethyl [C2; C13]; 2xPhospho [T1(0); S3(0); S5(0); S10(0); S11(0); S14(99.2); T16(99.2); S18(1.6)]; 1xpyrophospho [T1(0); S3(98.4); S5(1.6); S10(0); S11(0); S14(0); T16(0); S18(0)]	Q9BRS2 2xPhospho [S507(99.2); T509(99.2)]	Q9BRS2 2xPhospho [T494(0); S496(0); S498(0); S503(0); S504(0); S507(99.2); T509(99.2); S511(1.6)]	0	3259.13	-2.02	1087.05	-0.00219	35.1268	6.05	0.0314	0	Not Found	Not Found	Not Found	Not Found	Not Found	Not Found	High	Not Found	Not Found	Not Found	Not Found	Not Found	High	High	High	Unambiguous	TCSDSEDIGSSECSDTDSEEQGDHARPK	28	8	1	1	Q9BRS2	3	High	3	1	1	1
[R].NQSHSSPSVSPSRSHSPSGSQTR.[S]	E3 ubiquitin-protein ligase RBBP6 OS=Homo sapiens OX=9606 GN=RBBP6 PE=1 SV=1	Q7Z6E9	Q7Z6E9 [1690-1712]	2xPhospho [S10(100); S12(99.3)]; 1xpyrophospho [S14(100)]	2xPhospho [S3(0); S5(0); S6(0); S8(0.7); S10(100); S12(99.3); S14(0); S16(0); S18(0); S20(0); T22(0)]; 1xpyrophospho [S3(0); S5(0); S6(0); S8(0); S10(0); S12(0); S14(100); S16(0); S18(0); S20(0); T22(0)]	Q7Z6E9 2xPhospho [S1699(100); S1701(99.3)]; 1xpyrophospho [S1703(100)]	Q7Z6E9 2xPhospho [S1692(0); S1694(0); S1695(0); S1697(0.7); S1699(100); S1701(99.3); S1703(0); S1705(0); S1707(0); S1709(0); T1711(0)]; 1xpyrophospho [S1692(0); S1694(0); S1695(0); S1697(0); S1699(0); S1701(0); S1703(100); S1705(0); S1707(0); S1709(0); T1711(0)]	1	2554.05	-3.07	852.018	-0.00262	29.0565	5.83	0.0154	0	Not Found	High	Not Found	Not Found	Not Found	Not Found	Not Found	Not Found	Not Found	Not Found	Not Found	Not Found	High	High	High	Unambiguous	NQSHSSPSVSPSRSHSPSGSQTR	23	23	1	1	Q7Z6E9	8	High	3	1	1	1
[R].RSSSGSTDSEESTDSEEEDGAK.[Q]	Serine/threonine-protein phosphatase 6 regulatory subunit 3 OS=Homo sapiens OX=9606 GN=PPP6R3 PE=1 SV=1	H7BXH2	H7BXH2 [591-612]	2xPhospho [T7(99.3); S9(99.3)]; 1xpyrophospho [S9(100)]	2xPhospho [S2(0); S3(0); S4(0); S6(1.3); T7(99.3); S9(99.3); S12(0); T13(0); S15(0)]; 1xpyrophospho [S2(0); S3(0); S4(0); S6(0); T7(0); S9(100); S12(0); T13(0); S15(0)]	H7BXH2 2xPhospho [T597(99.3); S599(99.3)]; 1xpyrophospho [S599(100)]	H7BXH2 2xPhospho [S592(0); S593(0); S594(0); S596(1.3); T597(99.3); S599(99.3); S602(0); T603(0); S605(0)]; 1xpyrophospho [S592(0); S593(0); S594(0); S596(0); T597(0); S599(100); S602(0); T603(0); S605(0)]	1	2449.84	-0.06	817.285	-5e-05	24.8577	5.79	0.0363	0	Not Found	Not Found	Not Found	Not Found	Not Found	Not Found	Not Found	High	Not Found	Not Found	Not Found	Not Found	High	High	High	Unambiguous	RSSSGSTDSEESTDSEEEDGAK	22	4	1	5	H7BXH2; E9PQP7; Q5H9R7; H0YEN2; E9PKF6	2	High	3	1	1	1
[K].GVDEQSDSSEESEEEKPPEEDKEEEEEK.[K]	General transcription factor IIF subunit 1 (Fragment) OS=Homo sapiens OX=9606 GN=GTF2F1 PE=1 SV=1	M0QXD6	M0QXD6 [216-243]	2xPhospho [S]	2xPhospho [S6(0); S8(66.7); S9(66.7); S12(66.7)]			1	3412.25	-1.82	1138.09	-0.00207	37.1556	5.78	0.0692	0	Not Found	Not Found	Not Found	Not Found	Not Found	Not Found	Not Found	High	Not Found	Not Found	Not Found	Not Found	High	High	High	Unambiguous	GVDEQSDSSEESEEEKPPEEDKEEEEEK	28	6	1	2	M0QXD6; P35269	2	High	3	1	1	1
[K].KYSEDSDSDSDSETDSSDEDNKR.[R]	NF-kappa-B-activating protein OS=Homo sapiens OX=9606 GN=NKAP PE=1 SV=1	Q8N5F7	Q8N5F7 [208-230]	1xpyrophospho [S3(100)]; 2xPhospho [S10(100); S12(100)]	1xpyrophospho [S3(100); S6(0); S8(0); S10(0); S12(0); T14(0); S16(0); S17(0)]; 2xPhospho [Y2(0); S3(0); S6(0); S8(0); S10(100); S12(100); T14(0); S16(0); S17(0)]	Q8N5F7 1xpyrophospho [S210(100)]; 2xPhospho [S217(100); S219(100)]	Q8N5F7 1xpyrophospho [S210(100); S213(0); S215(0); S217(0); S219(0); T221(0); S223(0); S224(0)]; 2xPhospho [Y209(0); S210(0); S213(0); S215(0); S217(100); S219(100); T221(0); S223(0); S224(0)]	2	2770.94	-0.63	924.316	-0.00058	24.2604	5.74	0.0244	0	Not Found	Not Found	Not Found	Not Found	Not Found	Not Found	Not Found	High	High	Not Found	Not Found	Not Found	High	High	High	Unambiguous	KYSEDSDSDSDSETDSSDEDNKR	23	33	1	1	Q8N5F7	13	High	3	1	1	1
[R].AKPVVSDDDSEEEQEEDRSGSGSEED.[-]	Transcription activator BRG1 OS=Homo sapiens OX=9606 GN=SMARCA4 PE=1 SV=2	P51532	P51532 [1622-1647]	1xpyrophospho [S]; 2xPhospho [S21(100); S23(100)]	1xpyrophospho [S6(0); S10(0); S19(0); S21(50); S23(50)]; 2xPhospho [S6(0); S10(0); S19(0); S21(100); S23(100)]	P51532 2xPhospho [S1642(100); S1644(100)]	P51532 2xPhospho [S1627(0); S1631(0); S1640(0); S1642(100); S1644(100)]	1	2985.07	-0.39	995.694	-0.00039	33.7862	5.51	0.0036	0	Not Found	Not Found	Not Found	Not Found	Not Found	Not Found	Not Found	Not Found	Not Found	High	High	Not Found	High	High	High	Unambiguous	AKPVVSDDDSEEEQEEDRSGSGSEED	26	16	1	3	P51532; A0A0A0MT49; Q9HBD4	6	High	3	1	1	1
[R].QRSDDESPSTSSGSSDADQRDPAAPEPEEQEER.[K]	Ubiquitin-conjugating enzyme E2 E3 (Fragment) OS=Homo sapiens OX=9606 GN=UBE2E3 PE=1 SV=1	R4GN77	R4GN77 [6-38]	1xGln->pyro-Glu [N-Term]; 2xPhospho [S14(96.9); S15(98.9)]; 1xpyrophospho [S/T]	1xGln->pyro-Glu [N-Term]; 2xPhospho [S3(0); S7(0); S9(0); T10(0); S11(2.1); S12(2.1); S14(96.9); S15(98.9)]; 1xpyrophospho [S3(0); S7(0); S9(0); T10(0); S11(0.4); S12(0.4); S14(49.6); S15(49.6)]	R4GN77 2xPhospho [S19(96.9); S20(98.9)]	R4GN77 2xPhospho [S8(0); S12(0); S14(0); T15(0); S16(2.1); S17(2.1); S19(96.9); S20(98.9)]	2	3732.41	-0.29	1244.81	-0.00037	41.9816	5.44	0.0018	0	Not Found	Not Found	Not Found	Not Found	Not Found	Not Found	High	High	High	Not Found	Not Found	Not Found	High	High	High	Unambiguous	QRSDDESPSTSSGSSDADQRDPAAPEPEEQEER	33	58	1	6	R4GN77; R4GND1; R4GMM6; R4GNG6; A0A1B0GX65; Q969T4	13	High	3	1	1	1
[K].ALEQQEAESDSSDTEEKDDDDDDEEDVGKR.[E]	Protein MAK16 homolog OS=Homo sapiens OX=9606 GN=MAK16 PE=1 SV=2	Q9BXY0	Q9BXY0 [189-218]	2xPhospho [S12(97.6); T14(97.6)]	2xPhospho [S9(2.4); S11(2.4); S12(97.6); T14(97.6)]	Q9BXY0 2xPhospho [S200(97.6); T202(97.6)]	Q9BXY0 2xPhospho [S197(2.4); S199(2.4); S200(97.6); T202(97.6)]	2	3559.29	-1.55	1187.1	-0.00184	35.857	5.4	0.0148	0	Not Found	Not Found	Not Found	Not Found	Not Found	Not Found	Not Found	Not Found	Not Found	High	Not Found	Not Found	High	High	High	Unambiguous	ALEQQEAESDSSDTEEKDDDDDDEEDVGKR	30	2	1	1	Q9BXY0	1	High	3	1	1	1
[R].YSGAYGASVSDEELK.[R]	MICOS complex subunit OS=Homo sapiens OX=9606 GN=CHCHD3 PE=1 SV=2	C9JRZ6	C9JRZ6 [49-63]	1xpyrophospho [S2(100)]	1xpyrophospho [S2(100); S8(0); S10(0)]	C9JRZ6 1xpyrophospho [S50(100)]	C9JRZ6 1xpyrophospho [S50(100); S56(0); S58(0)]	0	1735.65	-0.57	868.328	-0.0005	60.5422	5.28	0.3542	0	Not Found	Not Found	Not Found	Not Found	Not Found	Not Found	Not Found	High	Not Found	Not Found	Not Found	Not Found	High	High	High	Unambiguous	YSGAYGASVSDEELK	15	5	1	4	C9JRZ6; Q9NX63; F8WAR4; A0A286YEX5	1	High	2	1	1	1
[K].EIQSGSSSSDAEESSEDNKK.[K]	Transcriptional regulator ATRX OS=Homo sapiens OX=9606 GN=ATRX PE=1 SV=5	P46100	P46100 [1148-1167]	2xPhospho [S8(99.4); S9(99.4)]; 1xpyrophospho [S]	2xPhospho [S4(0); S6(0); S7(1.2); S8(99.4); S9(99.4); S14(0); S15(0)]; 1xpyrophospho [S4(50); S6(50); S7(0); S8(0); S9(0); S14(0); S15(0)]	P46100 2xPhospho [S1155(99.4); S1156(99.4)]	P46100 2xPhospho [S1151(0); S1153(0); S1154(1.2); S1155(99.4); S1156(99.4); S1161(0); S1162(0)]	1	2273.83	0.78	758.616	0.00059	23.038	5.24	0.0344	0	Not Found	Not Found	Not Found	Not Found	Not Found	High	High	Not Found	Not Found	Not Found	Not Found	Not Found	High	High	High	Unambiguous	EIQSGSSSSDAEESSEDNKK	20	5	1	3	P46100; A0A096LNL9; A0A096LP59	3	High	3	1	1	1
[K].QKSDAEEDGGTVSQEEEDRKPK.[A]	Calnexin OS=Homo sapiens OX=9606 GN=CANX PE=1 SV=2	P27824	P27824 [552-573]	1xpyrophospho [S13(100)]; 2xPhospho [T11(100); S13(100)]	1xpyrophospho [S3(0); T11(0); S13(100)]; 2xPhospho [S3(0); T11(100); S13(100)]	P27824 1xpyrophospho [S564(100)]; 2xPhospho [T562(100); S564(100)]	P27824 1xpyrophospho [S554(0); T562(0); S564(100)]; 2xPhospho [S554(0); T562(100); S564(100)]	2	2622.06	-1.54	874.69	-0.00135	26.9963	5.2	0.0404	0	Not Found	Not Found	Not Found	Not Found	Not Found	High	Not Found	Not Found	Not Found	Not Found	Not Found	Not Found	High	High	High	Unambiguous	QKSDAEEDGGTVSQEEEDRKPK	22	2	1	1	P27824	2	High	3	1	1	1
[R].HASSSPESPKPAPAPGSHR.[E]	Serine/arginine repetitive matrix protein 2 OS=Homo sapiens OX=9606 GN=SRRM2 PE=1 SV=2	Q9UQ35	Q9UQ35 [433-451]	2xPhospho [S3(100); S4(100)]	2xPhospho [S3(100); S4(100); S5(0); S8(0); S17(0)]	Q9UQ35 2xPhospho [S435(100); S436(100)]	Q9UQ35 2xPhospho [S435(100); S436(100); S437(0); S440(0); S449(0)]	0	2056.86	0.29	686.293	0.0002	26.1746	5.18	0.0502	0	Not Found	Not Found	Not Found	Not Found	Not Found	High	Not Found	Not Found	Not Found	Not Found	Not Found	Not Found	High	High	High	Unambiguous	HASSSPESPKPAPAPGSHR	19	1	1	3	I3L182; Q9UQ35; I3L4D8	1	High	3	1	1	1
[K].ASESSSSEESSDDDDEEDQKK.[Q]	Nucleolar and coiled-body phosphoprotein 1 (Fragment) OS=Homo sapiens OX=9606 GN=NOLC1 PE=1 SV=1	A0A0A0MRM9	A0A0A0MRM9 [122-142]	1xpyrophospho [S4(100)]; 2xPhospho [S2(100); S4(100)]	1xpyrophospho [S2(0); S4(100); S5(0); S6(0); S7(0); S10(0); S11(0)]; 2xPhospho [S2(100); S4(100); S5(0); S6(0); S7(0); S10(0); S11(0)]	A0A0A0MRM9 1xpyrophospho [S125(100)]; 2xPhospho [S123(100); S125(100)]	A0A0A0MRM9 1xpyrophospho [S123(0); S125(100); S126(0); S127(0); S128(0); S131(0); S132(0)]; 2xPhospho [S123(100); S125(100); S126(0); S127(0); S128(0); S131(0); S132(0)]	1	2463.81	-0.51	821.94	-0.00042	20.3773	5.05	0.0099	0	Not Found	Not Found	Not Found	Not Found	Not Found	Not Found	Not Found	Not Found	High	Not Found	Not Found	Not Found	High	High	High	Unambiguous	ASESSSSEESSDDDDEEDQKK	21	6	1	3	A0A0A0MRM9; S4R3C2; Q14978	3	High	3	1	1	1
[R].KLNEEDAASESSRESSNEDEGSSSEADEMAK.[A]	RNA polymerase II subunit A C-terminal domain phosphatase OS=Homo sapiens OX=9606 GN=CTDP1 PE=1 SV=3	Q9Y5B0	Q9Y5B0 [921-951]	1xDeamidated [N17]; 2xPhospho [S]; 1xOxidation [M29]; 1xpyrophospho [S]	1xDeamidated [N17]; 2xPhospho [S9(0); S11(0); S12(0); S15(74.5); S16(25.5); S22(50); S23(50); S24(0)]; 1xOxidation [M29]; 1xpyrophospho [S9(0); S11(0); S12(0); S15(0.5); S16(0.5); S22(49.5); S23(49.5); S24(0)]			2	3495.28	4	1165.77	0.00466	34.258	5.05	0.0099	0	Not Found	Not Found	Not Found	Not Found	Not Found	Not Found	High	Not Found	Not Found	Not Found	Not Found	Not Found	High	High	High	Unambiguous	KLNEEDAASESSRESSNEDEGSSSEADEMAK	31	7	1	2	Q9Y5B0; A0A0A0MR03	4	High	3	1	1	1
[R].KHSGDDSFDEGSVSESESESESGQAEEEKEEAEEALK.[E]	Serrate RNA effector molecule homolog OS=Homo sapiens OX=9606 GN=SRRT PE=1 SV=1	Q9BXP5	Q9BXP5 [355-391]	1xpyrophospho [S]; 2xPhospho [S20(97.9); S]	1xpyrophospho [S3(0); S7(0); S12(20); S14(20); S16(20); S18(20); S20(20); S22(0)]; 2xPhospho [S3(0); S7(0); S12(25.5); S14(25.5); S16(25.5); S18(25.5); S20(97.9); S22(0)]	Q9BXP5 2xPhospho [S374(97.9); S]	Q9BXP5 2xPhospho [S357(0); S361(0); S366(25.5); S368(25.5); S370(25.5); S372(25.5); S374(97.9); S376(0)]	2	4161.6	-3.02	1041.15	-0.00314	62.1348	5.05	0.0297	0	Not Found	Not Found	Not Found	Not Found	Not Found	Not Found	High	Not Found	Not Found	Not Found	Not Found	Not Found	High	High	High	Unambiguous	KHSGDDSFDEGSVSESESESESGQAEEEKEEAEEALK	37	5	1	1	Q9BXP5	4	High	4	1	1	1
[K].GRDDPGQQETDSSEDEDIIGPMPAK.[G]	GPALPP motifs-containing protein 1 OS=Homo sapiens OX=9606 GN=GPALPP1 PE=1 SV=1	A0A0A0MRI1	A0A0A0MRI1 [127-151]	1xOxidation [M22]; 2xPhospho [S12(100); S13(100)]	1xOxidation [M22]; 2xPhospho [T10(0); S12(100); S13(100)]	A0A0A0MRI1 2xPhospho [S138(100); S139(100)]	A0A0A0MRI1 2xPhospho [T136(0); S138(100); S139(100)]	1	2863.1	-1.06	955.038	-0.00101	56.4676	5.01	0.0838	0	Not Found	Not Found	Not Found	Not Found	Not Found	Not Found	Not Found	High	Not Found	Not Found	Not Found	Not Found	High	High	High	Unambiguous	GRDDPGQQETDSSEDEDIIGPMPAK	25	1	1	2	A0A0A0MRI1; Q8IXQ4	1	High	3	1	1	1
[R].KPKPERPPSSSSSDSDSDEVDR.[I]	Hepatoma-derived growth factor-related protein 2 (Fragment) OS=Homo sapiens OX=9606 GN=HDGFL2 PE=1 SV=1	A0A087WT54	A0A087WT54 [243-264]	1xpyrophospho [S11(99.6)]; 2xPhospho [S10(100); S11(100)]	1xpyrophospho [S9(0); S10(0.4); S11(99.6); S12(0); S13(0); S15(0); S17(0)]; 2xPhospho [S9(0); S10(100); S11(100); S12(0); S13(0); S15(0); S17(0)]	A0A087WT54 1xpyrophospho [S253(99.6)]; 2xPhospho [S252(100); S253(100)]	A0A087WT54 1xpyrophospho [S251(0); S252(0.4); S253(99.6); S254(0); S255(0); S257(0); S259(0)]; 2xPhospho [S251(0); S252(100); S253(100); S254(0); S255(0); S257(0); S259(0)]	0	2562.04	-0.69	854.684	-0.00059	27.2345	5	0.006	0	Not Found	Not Found	Not Found	Not Found	Not Found	High	High	High	Not Found	Not Found	Not Found	Not Found	High	High	High	Unambiguous	KPKPERPPSSSSSDSDSDEVDR	22	24	1	2	A0A087WT54; Q7Z4V5	4	High	3	1	1	1
[K].GKAESSNSSSSDDSSEEEEEKLK.[G]	Nucleolar and coiled-body phosphoprotein 1 (Fragment) OS=Homo sapiens OX=9606 GN=NOLC1 PE=1 SV=1	A0A0A0MRM9	A0A0A0MRM9 [521-543]	2xPhospho [S5(100); S6(100)]; 1xpyrophospho [S5(99.6)]	2xPhospho [S5(100); S6(100); S8(0); S9(0); S10(0); S11(0); S14(0); S15(0)]; 1xpyrophospho [S5(99.6); S6(0.4); S8(0); S9(0); S10(0); S11(0); S14(0); S15(0)]	A0A0A0MRM9 2xPhospho [S525(100); S526(100)]; 1xpyrophospho [S525(99.6)]	A0A0A0MRM9 2xPhospho [S525(100); S526(100); S528(0); S529(0); S530(0); S531(0); S534(0); S535(0)]; 1xpyrophospho [S525(99.6); S526(0.4); S528(0); S529(0); S530(0); S531(0); S534(0); S535(0)]	2	2618.99	4.46	873.671	0.0039	27.9101	4.98	0.0241	0	Not Found	Not Found	Not Found	Not Found	Not Found	High	High	Not Found	Not Found	Not Found	Not Found	Not Found	High	High	High	Unambiguous	GKAESSNSSSSDDSSEEEEEKLK	23	14	1	2	A0A0A0MRM9; Q14978	7	High	3	1	1	1
[K].NKEESSDDEDKESEEEPPK.[K]	Protein DEK OS=Homo sapiens OX=9606 GN=DEK PE=1 SV=1	B4DFG0	B4DFG0 [211-229]	2xPhospho [S5(100); S6(100)]; 1xpyrophospho [S13(100)]	2xPhospho [S5(100); S6(100); S13(0)]; 1xpyrophospho [S5(0); S6(0); S13(100)]	B4DFG0 2xPhospho [S215(100); S216(100)]; 1xpyrophospho [S223(100)]	B4DFG0 2xPhospho [S215(100); S216(100); S223(0)]; 1xpyrophospho [S215(0); S216(0); S223(100)]	2	2380.86	-0.41	794.291	-0.00032	26.6842	4.97	0.2918	0	Not Found	Not Found	Not Found	Not Found	Not Found	Not Found	High	Not Found	Not Found	Not Found	Not Found	Not Found	High	High	High	Unambiguous	NKEESSDDEDKESEEEPPK	19	6	1	3	B4DFG0; H0Y993; P35659	4	High	3	1	1	1
[R].SKSPASTSSVNGTPGSQLSTPR.[S]	Serine/threonine-protein kinase DCLK1 OS=Homo sapiens OX=9606 GN=DCLK1 PE=1 SV=2	O15075	O15075 [305-326]	1xDeamidated [N11]; 1xPhospho [S3(100)]	1xDeamidated [N11]; 1xPhospho [S1(0); S3(100); S6(0); T7(0); S8(0); S9(0); T13(0); S16(0); S19(0); T20(0)]	O15075 1xPhospho [S307(100)]	O15075 1xPhospho [S305(0); S307(100); S310(0); T311(0); S312(0); S313(0); T317(0); S320(0); S323(0); T324(0)]	1	2227.02	7.44	743.018	0.00552	45.1275	4.97	0.0704	0	High	Not Found	Not Found	Not Found	Not Found	Not Found	Not Found	Not Found	Not Found	Not Found	Not Found	Not Found	High	High	High	Unambiguous	SKSPASTSSVNGTPGSQLSTPR	22	1	1	2	O15075; Q5VZY9	1	High	3	1	1	1
[R].TADSSSSEDEEEYVVEK.[V]	Chromobox protein homolog 5 (Fragment) OS=Homo sapiens OX=9606 GN=CBX5 PE=1 SV=1	F8VNY3	F8VNY3 [8-24]	2xPhospho [S5(100); S6(100)]; 1xpyrophospho [S6(100)]	2xPhospho [T1(0); S4(0); S5(100); S6(100); S7(0); Y13(0)]; 1xpyrophospho [T1(0); S4(0); S5(0); S6(100); S7(0)]	F8VNY3 2xPhospho [S12(100); S13(100)]; 1xpyrophospho [S13(100)]	F8VNY3 2xPhospho [T8(0); S11(0); S12(100); S13(100); S14(0); Y20(0)]; 1xpyrophospho [T8(0); S11(0); S12(0); S13(100); S14(0)]	0	2063.73	-1.77	1032.36	-0.00183	48.3431	4.95	0.0303	0	Not Found	Not Found	Not Found	Not Found	Not Found	Not Found	Not Found	Not Found	Not Found	High	High	Not Found	High	High	High	Unambiguous	TADSSSSEDEEEYVVEK	17	20	1	2	F8VNY3; P45973	4	High	2	1	1	1
[R].KLNEEDAASESSRESSNEDEGSSSEADEMAK.[A]	RNA polymerase II subunit A C-terminal domain phosphatase OS=Homo sapiens OX=9606 GN=CTDP1 PE=1 SV=3	Q9Y5B0	Q9Y5B0 [921-951]	1xOxidation [M29]; 2xPhospho [S]; 1xpyrophospho [S]	1xOxidation [M29]; 2xPhospho [S9(66.7); S11(66.7); S12(66.7); S15(0); S16(0); S22(0); S23(0); S24(0)]; 1xpyrophospho [S9(0.3); S11(49.8); S12(49.8); S15(0); S16(0); S22(0); S23(0); S24(0)]			2	3494.29	-1.24	1165.43	-0.00144	35.8492	4.92	0.0285	0	Not Found	Not Found	Not Found	Not Found	Not Found	Not Found	High	Not Found	Not Found	Not Found	Not Found	Not Found	High	High	High	Unambiguous	KLNEEDAASESSRESSNEDEGSSSEADEMAK	31	11	1	2	Q9Y5B0; A0A0A0MR03	4	High	3	1	1	1
[K].EESSDDEDKESEEEPPKK.[T]	Protein DEK OS=Homo sapiens OX=9606 GN=DEK PE=1 SV=1	B4DFG0	B4DFG0 [213-230]	2xPhospho [S3(100); S4(100)]	2xPhospho [S3(100); S4(100); S11(0)]	B4DFG0 2xPhospho [S215(100); S216(100)]	B4DFG0 2xPhospho [S215(100); S216(100); S223(0)]	2	2266.82	-1.12	756.276	-0.00085	26.0596	4.88	0.123	0	Not Found	Not Found	Not Found	Not Found	Not Found	Not Found	High	Not Found	Not Found	Not Found	Not Found	Not Found	High	High	High	Unambiguous	EESSDDEDKESEEEPPKK	18	1	1	3	B4DFG0; H0Y993; P35659	1	High	3	1	1	1
[K].ESEDKPEIEDVGSDEEEEKKDGDK.[K]	Heat shock protein HSP 90-alpha OS=Homo sapiens OX=9606 GN=HSP90AA1 PE=1 SV=5	P07900	P07900 [251-274]	1xpyrophospho [S13(100)]	1xpyrophospho [S2(0); S13(100)]	P07900 1xpyrophospho [S263(100)]	P07900 1xpyrophospho [S252(0); S263(100)]	2	2896.12	-1.59	966.043	-0.00153	43.5137	4.81	0.2661	0	Not Found	Not Found	Not Found	Not Found	Not Found	Not Found	High	Not Found	Not Found	Not Found	Not Found	Not Found	High	High	High	Unambiguous	ESEDKPEIEDVGSDEEEEKKDGDK	24	2	1	1	P07900	1	High	3	1	1	1
[R].SSSSRSSSPYSKSPVSK.[R]	Bcl-2-associated transcription factor 1 OS=Homo sapiens OX=9606 GN=BCLAF1 PE=1 SV=1	E9PK91	E9PK91 [141-157]	2xPhospho [S8(100); Y10(99.5)]; 1xpyrophospho [S13(100)]	2xPhospho [S1(0); S2(0); S3(0); S4(0); S6(0); S7(0.5); S8(100); Y10(99.5); S11(0); S13(0); S16(0)]; 1xpyrophospho [S1(0); S2(0); S3(0); S4(0); S6(0); S7(0); S8(0); S11(0); S13(100); S16(0)]	E9PK91 1xpyrophospho [S153(100)]; 2xPhospho [S148(100); Y150(99.5)]	E9PK91 1xpyrophospho [S141(0); S142(0); S143(0); S144(0); S146(0); S147(0); S148(0); S151(0); S153(100); S156(0)]; 2xPhospho [S141(0); S142(0); S143(0); S144(0); S146(0); S147(0.5); S148(100); Y150(99.5); S151(0); S153(0); S156(0)]	2	1917.8	0.07	639.938	4e-05	35.0452	4.81	0.0416	0	Not Found	High	Not Found	Not Found	Not Found	Not Found	Not Found	Not Found	Not Found	Not Found	Not Found	Not Found	High	High	High	Unambiguous	SSSSRSSSPYSKSPVSK	17	18	1	7	E9PK91; E9PKI6; E9PQN2; E9PK09; A0A1W2PQ43; Q9NYF8; E9PJA7	9	High	3	1	1	1
[K].ASSDLDQASVSPSEEENSESSSESEKTSDQDFTPEKK.[A]	Hepatoma-derived growth factor-related protein 2 (Fragment) OS=Homo sapiens OX=9606 GN=HDGFL2 PE=1 SV=1	A0A087WT54	A0A087WT54 [125-161]	1xDeamidated [Q/N]; 2xPhospho [S/T]	1xDeamidated [N17; Q30]; 2xPhospho [S2(0); S3(0); S9(0); S11(0); S13(28.5); S18(28.5); S20(28.5); S21(28.5); S22(28.5); S24(28.5); T27(28.5); S28(0.7); T33(0)]			2	4152.63	1.71	1384.89	0.00237	51.6764	4.79	0.0021	0	Not Found	Not Found	Not Found	Not Found	Not Found	Not Found	High	Not Found	Not Found	Not Found	Not Found	Not Found	High	High	High	Unambiguous	ASSDLDQASVSPSEEENSESSSESEKTSDQDFTPEKK	37	10	1	3	K7EJP7; A0A087WT54; Q7Z4V5	6	High	3	1	1	1
[R].GRKPKPERPPSSSSSDSDSDEVDR.[I]	Hepatoma-derived growth factor-related protein 2 (Fragment) OS=Homo sapiens OX=9606 GN=HDGFL2 PE=1 SV=1	A0A087WT54	A0A087WT54 [241-264]	2xPhospho [S14(98.9); S15(98.9)]; 1xpyrophospho [S11(100)]	2xPhospho [S11(0); S12(0); S13(2.2); S14(98.9); S15(98.9); S17(0); S19(0)]; 1xpyrophospho [S11(100); S12(0); S13(0); S14(0); S15(0); S17(0); S19(0)]	A0A087WT54 2xPhospho [S254(98.9); S255(98.9)]; 1xpyrophospho [S251(100)]	A0A087WT54 2xPhospho [S251(0); S252(0); S253(2.2); S254(98.9); S255(98.9); S257(0); S259(0)]; 1xpyrophospho [S251(100); S252(0); S253(0); S254(0); S255(0); S257(0); S259(0)]	1	2775.16	0.94	694.547	0.00065	27.9669	4.78	0.0021	0	Not Found	Not Found	Not Found	Not Found	Not Found	High	High	High	Not Found	Not Found	Not Found	Not Found	High	High	High	Unambiguous	GRKPKPERPPSSSSSDSDSDEVDR	24	27	1	2	A0A087WT54; Q7Z4V5	8	High	4	1	1	1
[R].KAGTATSPAGSSPAVAGGTQRPAEDSSSSEESDSEEEK.[T]	Treacle protein OS=Homo sapiens OX=9606 GN=TCOF1 PE=1 SV=1	E7ETY2	E7ETY2 [668-705]	1xDeamidated [Q20]; 1xpyrophospho [S26(96.2)]; 2xPhospho [S/T]	1xDeamidated [Q20]; 1xpyrophospho [T4(0); T6(0); S7(0); S11(0); S12(0); T19(0); S26(96.2); S27(1.3); S28(1.3); S29(1.3); S32(0); S34(0)]; 2xPhospho [T4(0); T6(0); S7(0); S11(0); S12(0); T19(0); S26(50); S27(50); S28(50); S29(50); S32(0); S34(0)]	E7ETY2 1xpyrophospho [S693(96.2)]	E7ETY2 1xpyrophospho [T671(0); T673(0); S674(0); S678(0); S679(0); T686(0); S693(96.2); S694(1.3); S695(1.3); S696(1.3); S699(0); S701(0)]	1	3855.56	0.8	1285.86	0.00103	37.2885	4.77	0.0021	0	Not Found	Not Found	Not Found	Not Found	Not Found	High	High	Not Found	Not Found	Not Found	Not Found	Not Found	High	High	High	Unambiguous	KAGTATSPAGSSPAVAGGTQRPAEDSSSSEESDSEEEK	38	22	1	3	E7ETY2; J3KQ96; Q13428	8	High	3	1	1	1
[K].EFVSSDESSSGENK.[S]	FACT complex subunit SSRP1 OS=Homo sapiens OX=9606 GN=SSRP1 PE=1 SV=1	Q08945	Q08945 [664-677]	2xPhospho [S8(100); S9(100)]; 1xpyrophospho [S4(99.5)]	2xPhospho [S4(0); S5(0); S8(100); S9(100); S10(0)]; 1xpyrophospho [S4(99.5); S5(0.5); S8(0); S9(0); S10(0)]	Q08945 2xPhospho [S671(100); S672(100)]; 1xpyrophospho [S667(99.5)]	Q08945 2xPhospho [S667(0); S668(0); S671(100); S672(100); S673(0)]; 1xpyrophospho [S667(99.5); S668(0.5); S671(0); S672(0); S673(0)]	0	1661.56	-0.79	831.284	-0.00066	37.6738	4.76	0.063	0	Not Found	Not Found	Not Found	Not Found	Not Found	Not Found	Not Found	High	High	Not Found	Not Found	Not Found	High	High	High	Unambiguous	EFVSSDESSSGENK	14	9	1	1	Q08945	4	High	2	1	1	1
[R].SASGSSSDRSRSATPPATR.[N]	Serine/arginine repetitive matrix protein 2 OS=Homo sapiens OX=9606 GN=SRRM2 PE=1 SV=2	Q9UQ35	Q9UQ35 [2079-2097]	1xpyrophospho [S/T]; 2xPhospho [S6(99.4); S7(99.4)]	1xpyrophospho [S1(0); S3(0); S5(0); S6(49.9); S7(49.9); S10(0.2); S12(0); T14(0); T18(0)]; 2xPhospho [S1(0); S3(0); S5(0); S6(99.4); S7(99.4); S10(1.2); S12(0); T14(0); T18(0)]	Q9UQ35 2xPhospho [S2084(99.4); S2085(99.4)]	Q9UQ35 2xPhospho [S2079(0); S2081(0); S2083(0); S2084(99.4); S2085(99.4); S2088(1.2); S2090(0); T2092(0); T2096(0)]	2	2037.84	-0.12	679.951	-8e-05	27.2823	4.73	0.0233	0	Not Found	High	High	Not Found	Not Found	Not Found	Not Found	Not Found	Not Found	Not Found	Not Found	Not Found	High	High	High	Unambiguous	SASGSSSDRSRSATPPATR	19	23	1	1	Q9UQ35	8	High	3	1	1	1
[R].NESGGHAVPPGSETHFR.[V]	BolA-like protein 1 OS=Homo sapiens OX=9606 GN=BOLA1 PE=1 SV=1	Q9Y3E2	Q9Y3E2 [53-69]					0	1778.82	-0.49	593.611	-0.00029	37.3438	4.71	0.5711	0	Not Found	Not Found	High	High	Not Found	Not Found	Not Found	Not Found	Not Found	Not Found	Not Found	Not Found	High	High	High	Unambiguous	NESGGHAVPPGSETHFR	17	2	1	1	Q9Y3E2	1	High	3	1	1	1
[R].QRSDDESPSTSSGSSDADQRDPAAPEPEEQEER.[K]	Ubiquitin-conjugating enzyme E2 E3 (Fragment) OS=Homo sapiens OX=9606 GN=UBE2E3 PE=1 SV=1	R4GN77	R4GN77 [6-38]	1xDeamidated [Q19]; 1xGln->pyro-Glu [N-Term]; 1xpyrophospho [S/T]; 2xPhospho [S15(99.4); S/T]	1xDeamidated [Q19]; 1xGln->pyro-Glu [N-Term]; 1xpyrophospho [S3(0); S7(0); S9(0); T10(0); S11(0); S12(33.3); S14(33.3); S15(33.3)]; 2xPhospho [S3(0); S7(0); S9(0); T10(0); S11(0); S12(50.3); S14(50.3); S15(99.4)]	R4GN77 2xPhospho [S20(99.4); S/T]	R4GN77 2xPhospho [S8(0); S12(0); S14(0); T15(0); S16(0); S17(50.3); S19(50.3); S20(99.4)]	2	3733.39	2.16	1245.14	0.00268	42.821	4.64	0.0065	0	Not Found	Not Found	Not Found	Not Found	Not Found	Not Found	High	Not Found	Not Found	Not Found	Not Found	Not Found	High	High	High	Unambiguous	QRSDDESPSTSSGSSDADQRDPAAPEPEEQEER	33	5	1	6	R4GN77; R4GND1; R4GMM6; R4GNG6; A0A1B0GX65; Q969T4	2	High	3	1	1	1
[K].GSVKNWQLTEEDFGNTSGRLCLNNDTK.[E]	High affinity cationic amino acid transporter 1 OS=Homo sapiens OX=9606 GN=SLC7A1 PE=1 SV=1	P30825	P30825 [212-238]	1xCarbamidomethyl [C21]; 3xDeamidated [N23; Q/N]; 1xpyrophospho [T26(97.1)]	1xCarbamidomethyl [C21]; 3xDeamidated [N5; Q7; N15; N23; N24]; 1xpyrophospho [S2(0); T9(0); T16(1.4); S17(1.4); T26(97.1)]	P30825 1xpyrophospho [T237(97.1)]	P30825 1xpyrophospho [S213(0); T220(0); T227(1.4); S228(1.4); T237(97.1)]	2	3246.33	0.22	812.339	0.00018	22.9905	4.59	0.0131	0	Not Found	Not Found	Not Found	Not Found	Not Found	High	High	High	Not Found	Not Found	Not Found	Not Found	High	High	High	Unambiguous	GSVKNWQLTEEDFGNTSGRLCLNNDTK	27	27	1	1	P30825	7	High	4	1	1	1
[R].RVSSSRSVSGSPEPAAK.[K]	Serine/arginine repetitive matrix protein 1 OS=Homo sapiens OX=9606 GN=SRRM1 PE=1 SV=2	Q8IYB3	Q8IYB3 [746-762]	1xpyrophospho [S7(100)]	1xpyrophospho [S3(0); S4(0); S5(0); S7(100); S9(0); S11(0)]	Q8IYB3 1xpyrophospho [S752(100)]	Q8IYB3 1xpyrophospho [S748(0); S749(0); S750(0); S752(100); S754(0); S756(0)]	2	1861.82	0.94	621.279	0.00058	30.2812	4.59	0.0632	0	Not Found	Not Found	High	Not Found	Not Found	Not Found	Not Found	Not Found	Not Found	Not Found	Not Found	Not Found	High	High	High	Unambiguous	RVSSSRSVSGSPEPAAK	17	1	1	3	Q8IYB3; E9PCT1; A9Z1X7	1	High	3	1	1	1
[K].KESESEDSSDDEPLIKK.[L]	Protein DEK OS=Homo sapiens OX=9606 GN=DEK PE=1 SV=1	B4DFG0	B4DFG0 [271-287]	2xPhospho [S8(100); S9(100)]	2xPhospho [S3(0); S5(0); S8(100); S9(100)]	B4DFG0 2xPhospho [S278(100); S279(100)]	B4DFG0 2xPhospho [S273(0); S275(0); S278(100); S279(100)]	2	2095.84	-0.26	699.283	-0.00018	44.849	4.57	0.1094	0	Not Found	Not Found	Not Found	Not Found	Not Found	Not Found	High	Not Found	Not Found	Not Found	Not Found	Not Found	High	High	High	Unambiguous	KESESEDSSDDEPLIKK	17	1	1	3	B4DFG0; H0Y993; P35659	1	High	3	1	1	1
[K].QKSDAEEDGGTVSQEEEDRKPK.[A]	Calnexin OS=Homo sapiens OX=9606 GN=CANX PE=1 SV=2	P27824	P27824 [552-573]	1xGln->pyro-Glu [N-Term]; 1xpyrophospho [S13(100)]; 2xPhospho [S3(100); S13(100)]	1xGln->pyro-Glu [N-Term]; 1xpyrophospho [S3(0); T11(0); S13(100)]; 2xPhospho [S3(100); T11(0); S13(100)]	P27824 1xpyrophospho [S564(100)]; 2xPhospho [S554(100); S564(100)]	P27824 1xpyrophospho [S554(0); T562(0); S564(100)]; 2xPhospho [S554(100); T562(0); S564(100)]	2	2605.03	-0.45	869.016	-0.00039	30.6507	4.57	0.0744	0	Not Found	Not Found	Not Found	Not Found	Not Found	High	High	High	Not Found	Not Found	Not Found	Not Found	High	High	High	Unambiguous	QKSDAEEDGGTVSQEEEDRKPK	22	4	1	1	P27824	2	High	3	1	1	1
[K].ASSSDSEDSSEEEEEVQGPPAK.[K]	Nucleolar and coiled-body phosphoprotein 1 (Fragment) OS=Homo sapiens OX=9606 GN=NOLC1 PE=1 SV=1	A0A0A0MRM9	A0A0A0MRM9 [81-102]	2xPhospho [S2(99.8); S]; 1xpyrophospho [S9(99.6)]	2xPhospho [S2(99.8); S3(50.1); S4(50.1); S6(0); S9(0); S10(0)]; 1xpyrophospho [S2(0); S3(0); S4(0); S6(0); S9(99.6); S10(0.4)]	A0A0A0MRM9 2xPhospho [S82(99.8); S]; 1xpyrophospho [S89(99.6)]	A0A0A0MRM9 2xPhospho [S82(99.8); S83(50.1); S84(50.1); S86(0); S89(0); S90(0)]; 1xpyrophospho [S82(0); S83(0); S84(0); S86(0); S89(99.6); S90(0.4)]	0	2453.88	-1.29	1227.44	-0.00159	39.9691	4.57	0.0219	0	Not Found	Not Found	Not Found	Not Found	Not Found	Not Found	Not Found	Not Found	High	Not Found	Not Found	Not Found	High	High	High	Unambiguous	ASSSDSEDSSEEEEEVQGPPAK	22	14	1	3	A0A0A0MRM9; S4R3C2; Q14978	5	High	2	1	1	1
[K].APQQEEGPKGVDEQSDSSEESEEEKPPEEDKEEEEEK.[K]	General transcription factor IIF subunit 1 (Fragment) OS=Homo sapiens OX=9606 GN=GTF2F1 PE=1 SV=1	M0QXD6	M0QXD6 [207-243]	1xDeamidated [Q14]; 2xPhospho [S17(95.8); S18(95.8)]	1xDeamidated [Q14]; 2xPhospho [S15(4.2); S17(95.8); S18(95.8); S21(4.2)]	M0QXD6 2xPhospho [S223(95.8); S224(95.8)]	M0QXD6 2xPhospho [S221(4.2); S223(95.8); S224(95.8); S227(4.2)]	2	4377.7	2.22	1095.18	0.00243	40.1331	4.56	0.0548	0	Not Found	Not Found	Not Found	Not Found	Not Found	Not Found	High	Not Found	Not Found	Not Found	Not Found	Not Found	High	High	High	Unambiguous	APQQEEGPKGVDEQSDSSEESEEEKPPEEDKEEEEEK	37	1	1	2	M0QXD6; P35269	1	High	4	1	1	1
[R].SASGSSSDRSRSATPPATR.[N]	Serine/arginine repetitive matrix protein 2 OS=Homo sapiens OX=9606 GN=SRRM2 PE=1 SV=2	Q9UQ35	Q9UQ35 [2079-2097]	1xPhospho [S1(99.1)]; 1xpyrophospho [S12(100)]	1xPhospho [S1(99.1); S3(0.9); S5(0); S6(0); S7(0); S10(0); S12(0); T14(0); T18(0)]; 1xpyrophospho [S1(0); S3(0); S5(0); S6(0); S7(0); S10(0); S12(100); T14(0); T18(0)]	Q9UQ35 1xPhospho [S2079(99.1)]; 1xpyrophospho [S2090(100)]	Q9UQ35 1xPhospho [S2079(99.1); S2081(0.9); S2083(0); S2084(0); S2085(0); S2088(0); S2090(0); T2092(0); T2096(0)]; 1xpyrophospho [S2079(0); S2081(0); S2083(0); S2084(0); S2085(0); S2088(0); S2090(100); T2092(0); T2096(0)]	2	2117.8	0.85	706.607	0.0006	23.7975	4.51	0.1042	0	Not Found	Not Found	Not Found	Not Found	Not Found	High	Not Found	Not Found	Not Found	Not Found	Not Found	Not Found	High	High	High	Unambiguous	SASGSSSDRSRSATPPATR	19	1	1	1	Q9UQ35	1	High	3	1	1	1
[K].EVEDKESEGEEEDEDEDLSK.[Y]	Zinc finger Ran-binding domain-containing protein 2 OS=Homo sapiens OX=9606 GN=ZRANB2 PE=1 SV=2	O95218	O95218 [147-166]	1xpyrophospho [S7(100)]	1xpyrophospho [S7(100); S19(0)]	O95218 1xpyrophospho [S153(100)]	O95218 1xpyrophospho [S153(100); S165(0)]	1	2499.87	-1.1	833.96	-0.00091	37.3951	4.51	0.5698	0	Not Found	Not Found	Not Found	Not Found	Not Found	Not Found	Not Found	Not Found	Not Found	Not Found	High	Not Found	High	High	High	Unambiguous	EVEDKESEGEEEDEDEDLSK	20	2	1	1	O95218	1	High	3	1	1	1
[R].ELISDVECRSQWSTMELLQDMSGIMKWSEIWR.[L]	Tripartite motif-containing protein 34 OS=Homo sapiens OX=9606 GN=TRIM34 PE=1 SV=2	Q9BYJ4	Q9BYJ4 [232-263]	1xCarbamidomethyl [C8]; 1xOxidation [M]; 2xPhospho [S13(91); T14(91)]; 1xpyrophospho [S/T]	1xCarbamidomethyl [C8]; 1xOxidation [M15; M21]; 2xPhospho [S4(0); S10(0); S13(91); T14(91); S22(13.2); S28(4.9)]; 1xpyrophospho [S4(0); S10(0); S13(4.5); T14(4.5); S22(43.4); S28(47.6)]	Q9BYJ4 2xPhospho [S244(91); T245(91)]	Q9BYJ4 2xPhospho [S235(0); S241(0); S244(91); T245(91); S253(13.2); S259(4.9)]	2	4279.71	5.78	1070.69	0.00619	46.732	4.5	0.0178	0	Not Found	Not Found	Not Found	Not Found	Not Found	High	Not Found	Not Found	Not Found	Not Found	Not Found	Not Found	High	High	High	Unambiguous	ELISDVECRSQWSTMELLQDMSGIMKWSEIWR	32	2	1	2	Q9BYJ4; B2RNG4	2	High	4	1	1	1
[R].NPWSDSESDRSSDESNFDVPPR.[E]	DNA topoisomerase 2-alpha OS=Homo sapiens OX=9606 GN=TOP2A PE=1 SV=3	P11388	P11388 [1292-1313]	2xPhospho [S6(99.4); S8(100)]; 1xpyrophospho [S8(99.1)]	2xPhospho [S4(0); S6(99.4); S8(100); S11(0.6); S12(0); S15(0)]; 1xpyrophospho [S4(0); S6(0.4); S8(99.1); S11(0.4); S12(0); S15(0)]	P11388 2xPhospho [S1297(99.4); S1299(100)]; 1xpyrophospho [S1299(99.1)]	P11388 2xPhospho [S1295(0); S1297(99.4); S1299(100); S1302(0.6); S1303(0); S1306(0)]; 1xpyrophospho [S1295(0); S1297(0.4); S1299(99.1); S1302(0.4); S1303(0); S1306(0)]	1	2683	-1.11	895.003	-0.001	69.4623	4.49	0.0401	0	Not Found	Not Found	Not Found	Not Found	Not Found	Not Found	Not Found	High	Not Found	Not Found	Not Found	Not Found	High	High	High	Unambiguous	NPWSDSESDRSSDESNFDVPPR	22	13	1	1	P11388	5	High	3	1	1	1
[R].IACEEEFSDSEEEGEGGRK.[N]	Histone deacetylase 1 OS=Homo sapiens OX=9606 GN=HDAC1 PE=1 SV=1	Q13547	Q13547 [414-432]	1xCarbamidomethyl [C3]; 2xPhospho [S8(100); S10(100)]	1xCarbamidomethyl [C3]; 2xPhospho [S8(100); S10(100)]	Q13547 2xPhospho [S421(100); S423(100)]	Q13547 2xPhospho [S421(100); S423(100)]	1	2317.82	-2.74	773.276	-0.00212	44.4082	4.37	0.0114	0	Not Found	Not Found	Not Found	Not Found	Not Found	Not Found	Not Found	High	Not Found	Not Found	Not Found	Not Found	High	High	High	Selected	IACEEEFSDSEEEGEGGRK	19	1	1	1	Q13547	1	High	3	1	1	1
[R].VSDPISTSESSEEEEEAEAETAK.[A]	Treacle protein OS=Homo sapiens OX=9606 GN=TCOF1 PE=1 SV=1	E7ETY2	E7ETY2 [78-100]	2xPhospho [S10(100); S11(100)]	2xPhospho [S2(0); S6(0); T7(0); S8(0); S10(100); S11(100); T21(0)]	E7ETY2 2xPhospho [S87(100); S88(100)]	E7ETY2 2xPhospho [S79(0); S83(0); T84(0); S85(0); S87(100); S88(100); T98(0)]	0	2613.99	1.28	1307.5	0.00167	56.4303	4.36	0.0321	0	Not Found	Not Found	Not Found	Not Found	Not Found	Not Found	Not Found	Not Found	High	Not Found	Not Found	Not Found	High	High	High	Unambiguous	VSDPISTSESSEEEEEAEAETAK	23	5	1	4	H0YA99; E7ETY2; J3KQ96; Q13428	1	High	2	1	1	1
[K].TDHGAEIVYKSPVVSGDTSPR.[H]	Microtubule-associated protein OS=Homo sapiens OX=9606 GN=MAPT PE=1 SV=1	A0A0G2JMX7	A0A0G2JMX7 [721-741]	1xpyrophospho [S11(100)]	1xpyrophospho [T1(0); S11(100); S15(0); T18(0); S19(0)]	A0A0G2JMX7 1xpyrophospho [S731(100)]	A0A0G2JMX7 1xpyrophospho [T721(0); S731(100); S735(0); T738(0); S739(0)]	1	2375.03	-1.58	792.347	-0.00125	57.8185	4.35	0.2115	0	Not Found	Not Found	Not Found	Not Found	Not Found	High	High	High	Not Found	Not Found	Not Found	Not Found	High	High	High	Unambiguous	TDHGAEIVYKSPVVSGDTSPR	21	3	1	6	A0A0G2JMX7; A0A0G2JQJ7; I3L170; A0A0G2JPD5; P10636; A0A0G2JS76	1	High	3	1	1	1
[K].AGTATSPAGSSPAVAGGTQRPAEDSSSSEESDSEEEK.[T]	Treacle protein OS=Homo sapiens OX=9606 GN=TCOF1 PE=1 SV=1	E7ETY2	E7ETY2 [669-705]	1xDeamidated [Q19]; 2xPhospho [S25(95.9); S/T]	1xDeamidated [Q19]; 2xPhospho [T3(0); T5(0); S6(0); S10(0); S11(0); T18(2.1); S25(95.9); S26(34); S27(34); S28(34); S31(0); S33(0)]	E7ETY2 2xPhospho [S693(95.9); S/T]	E7ETY2 2xPhospho [T671(0); T673(0); S674(0); S678(0); S679(0); T686(2.1); S693(95.9); S694(34); S695(34); S696(34); S699(0); S701(0)]	0	3727.47	3.64	1243.16	0.00453	40.5399	4.33	0.0577	0	Not Found	Not Found	Not Found	Not Found	Not Found	High	Not Found	Not Found	Not Found	Not Found	Not Found	Not Found	High	High	High	Unambiguous	AGTATSPAGSSPAVAGGTQRPAEDSSSSEESDSEEEK	37	1	1	3	E7ETY2; J3KQ96; Q13428	1	High	3	1	1	1
[R].IACDEEFSDSEDEGEGGRR.[N]				1xCarbamidomethyl [C3]; 1xpyrophospho [S]; 2xPhospho [S8(100); S10(100)]	1xCarbamidomethyl [C3]; 1xpyrophospho [S8(50); S10(50)]; 2xPhospho [S8(100); S10(100)]			1	2317.8	8.11	773.276	0.00626	44.4082	4.32		0.0114	Not Found	Not Found	Not Found	Not Found	Not Found	Not Found	Not Found	High	Not Found	Not Found	Not Found	Not Found	High	High	High	Rejected	IACDEEFSDSEDEGEGGRR	19	1	0	1	Q92769	1	High	3	2	2	2
[K].ASESSSSEESSDDDDEEDQKKQPVQK.[G]	Nucleolar and coiled-body phosphoprotein 1 (Fragment) OS=Homo sapiens OX=9606 GN=NOLC1 PE=1 SV=1	A0A0A0MRM9	A0A0A0MRM9 [122-147]	1xpyrophospho [S5(91.9)]; 2xPhospho [S4(99.1); S5(99.1)]	1xpyrophospho [S2(1.6); S4(1.6); S5(91.9); S6(1.6); S7(0); S10(1.6); S11(1.6)]; 2xPhospho [S2(0); S4(99.1); S5(99.1); S6(1.9); S7(0); S10(0); S11(0)]	A0A0A0MRM9 2xPhospho [S125(99.1); S126(99.1)]	A0A0A0MRM9 2xPhospho [S123(0); S125(99.1); S126(99.1); S127(1.9); S128(0); S131(0); S132(0)]	2	3044.14	-1.29	1015.38	-0.00131	22.8729	4.25	0.1082	0	Not Found	Not Found	Not Found	Not Found	Not Found	High	High	Not Found	Not Found	Not Found	Not Found	Not Found	High	High	High	Unambiguous	ASESSSSEESSDDDDEEDQKKQPVQK	26	6	1	3	A0A0A0MRM9; S4R3C2; Q14978	3	High	3	1	1	1
[K].MILEIAPTSDNDFGRYNCTATNHIGTR.[F]	Neural cell adhesion molecule 2 OS=Homo sapiens OX=9606 GN=NCAM2 PE=1 SV=2	H9KV31	H9KV31 [440-466]	1xCarbamidomethyl [C18]; 3xDeamidated [N11; N17; N22]; 1xpyrophospho [T19(99.9)]	1xCarbamidomethyl [C18]; 3xDeamidated [N11; N17; N22]; 1xpyrophospho [T8(0); S9(0); T19(99.9); T21(0.1); T26(0.1)]	H9KV31 1xpyrophospho [T458(99.9)]	H9KV31 1xpyrophospho [T447(0); S448(0); T458(99.9); T460(0.1); T465(0.1)]	1	3230.32	6.71	808.341	0.00542	23.1984	4.19	0.074	0	Not Found	Not Found	Not Found	Not Found	Not Found	High	Not Found	High	Not Found	Not Found	Not Found	Not Found	High	High	High	Unambiguous	MILEIAPTSDNDFGRYNCTATNHIGTR	27	4	1	2	H9KV31; O15394	1	High	4	1	1	1
[R].KAGTATSPAGSSPAVAGGTQRPAEDSSSSEESDSEEEKTGLAVTVGQAK.[S]	Treacle protein OS=Homo sapiens OX=9606 GN=TCOF1 PE=1 SV=1	E7ETY2	E7ETY2 [668-716]	2xDeamidated [Q20; Q47]; 1xpyrophospho [T44(95.8)]; 2xPhospho [T39(95); S/T]	2xDeamidated [Q20; Q47]; 1xpyrophospho [T4(0); T6(0); S7(0); S11(0); S12(0); T19(0); S26(0); S27(0.1); S28(0.1); S29(0.1); S32(0.1); S34(0.1); T39(3.5); T44(95.8)]; 2xPhospho [T4(0); T6(0); S7(0); S11(0); S12(0); T19(0.1); S26(1.2); S27(1.2); S28(24.5); S29(24.5); S32(24.5); S34(24.5); T39(95); T44(4.7)]	E7ETY2 1xpyrophospho [T711(95.8)]; 2xPhospho [T706(95); S/T]	E7ETY2 1xpyrophospho [T671(0); T673(0); S674(0); S678(0); S679(0); T686(0); S693(0); S694(0.1); S695(0.1); S696(0.1); S699(0.1); S701(0.1); T706(3.5); T711(95.8)]; 2xPhospho [T671(0); T673(0); S674(0); S678(0); S679(0); T686(0.1); S693(1.2); S694(1.2); S695(24.5); S696(24.5); S699(24.5); S701(24.5); T706(95); T711(4.7)]	2	4882.13	8.99	1221.3	0.01097	55.2587	4.18	0.0096	0	Not Found	Not Found	Not Found	Not Found	Not Found	High	Not Found	Not Found	Not Found	Not Found	Not Found	Not Found	High	High	High	Unambiguous	KAGTATSPAGSSPAVAGGTQRPAEDSSSSEESDSEEEKTGLAVTVGQAK	49	9	1	3	E7ETY2; J3KQ96; Q13428	6	High	4	1	1	1
[R].QRSDDESPSTSSGSSDADQR.[D]	Ubiquitin-conjugating enzyme E2 E3 (Fragment) OS=Homo sapiens OX=9606 GN=UBE2E3 PE=1 SV=1	R4GN77	R4GN77 [6-25]	2xPhospho [S/T]; 1xpyrophospho [S/T]	2xPhospho [S3(0); S7(1); S9(59.5); T10(59.5); S11(40); S12(40); S14(0); S15(0)]; 1xpyrophospho [S3(0); S7(0); S9(49.5); T10(49.5); S11(0.5); S12(0.5); S14(0); S15(0)]			1	2271.8	-1.06	757.939	-0.0008	24.0165	4.15	0.0145	0	Not Found	Not Found	Not Found	Not Found	Not Found	Not Found	High	Not Found	Not Found	Not Found	Not Found	Not Found	High	High	High	Unambiguous	QRSDDESPSTSSGSSDADQR	20	5	1	6	R4GN77; R4GND1; R4GMM6; R4GNG6; A0A1B0GX65; Q969T4	2	High	3	1	1	1
[R].RKDSSEESDSSEESDIDSEASSALFMAK.[K]	General transcription factor IIF subunit 1 (Fragment) OS=Homo sapiens OX=9606 GN=GTF2F1 PE=1 SV=1	M0QXD6	M0QXD6 [254-281]	1xOxidation [M26]; 2xPhospho [S4(99.2); S5(100)]; 1xpyrophospho [S4(99.4)]	1xOxidation [M26]; 2xPhospho [S4(99.2); S5(100); S8(0.9); S10(0); S11(0); S14(0); S18(0); S21(0); S22(0)]; 1xpyrophospho [S4(99.4); S5(0.6); S8(0); S10(0); S11(0); S14(0); S18(0); S21(0); S22(0)]	M0QXD6 2xPhospho [S257(99.2); S258(100)]; 1xpyrophospho [S257(99.4)]	M0QXD6 2xPhospho [S257(99.2); S258(100); S261(0.9); S263(0); S264(0); S267(0); S271(0); S274(0); S275(0)]; 1xpyrophospho [S257(99.4); S258(0.6); S261(0); S263(0); S264(0); S267(0); S271(0); S274(0); S275(0)]	2	3213.23	-1.77	1071.75	-0.0019	71.4791	4.14	0.0362	0	Not Found	Not Found	Not Found	Not Found	Not Found	Not Found	High	High	Not Found	Not Found	Not Found	Not Found	High	High	High	Unambiguous	RKDSSEESDSSEESDIDSEASSALFMAK	28	11	1	2	M0QXD6; P35269	5	High	3	1	1	1
[R].GSGGSSGDELREDDEPVK.[K]	Hepatoma-derived growth factor-related protein 2 (Fragment) OS=Homo sapiens OX=9606 GN=HDGFL2 PE=1 SV=1	A0A087WT54	A0A087WT54 [317-334]	2xPhospho [S5(99.2); S6(99.2)]; 1xpyrophospho [S]	2xPhospho [S2(1.6); S5(99.2); S6(99.2)]; 1xpyrophospho [S2(50); S5(50); S6(0)]	A0A087WT54 2xPhospho [S321(99.2); S322(99.2)]	A0A087WT54 2xPhospho [S318(1.6); S321(99.2); S322(99.2)]	1	1993.74	0.57	665.253	0.00038	45.4018	4.13	0.0097	0	Not Found	Not Found	Not Found	Not Found	Not Found	Not Found	High	Not Found	Not Found	Not Found	Not Found	Not Found	High	High	High	Unambiguous	GSGGSSGDELREDDEPVK	18	3	1	2	A0A087WT54; Q7Z4V5	2	High	3	1	1	1
[K].KVEEEQEADEEDVSEEEAESK.[E]	Thioredoxin-related transmembrane protein 1 OS=Homo sapiens OX=9606 GN=TMX1 PE=1 SV=1	Q9H3N1	Q9H3N1 [234-254]	1xpyrophospho [S14(100)]; 2xPhospho [S14(100); S20(100)]	1xpyrophospho [S14(100); S20(0)]; 2xPhospho [S14(100); S20(100)]	Q9H3N1 1xpyrophospho [S247(100)]; 2xPhospho [S247(100); S253(100)]	Q9H3N1 1xpyrophospho [S247(100); S253(0)]; 2xPhospho [S247(100); S253(100)]	1	2597.95	1.86	866.658	0.00161	38.076	4.13	0.046	0	Not Found	Not Found	Not Found	Not Found	Not Found	Not Found	Not Found	Not Found	High	Not Found	Not Found	Not Found	High	High	High	Unambiguous	KVEEEQEADEEDVSEEEAESK	21	2	1	1	Q9H3N1	2	High	3	1	1	1
[R].YGDRDSSSDSSSESDSSDERVEFDPQQER.[D]	Protein KRI1 homolog OS=Homo sapiens OX=9606 GN=KRI1 PE=1 SV=3	Q8N9T8	Q8N9T8 [36-64]	1xDeamidated [Q]; 1xpyrophospho [S]; 2xPhospho [S/Y]	1xDeamidated [Q26; Q27]; 1xpyrophospho [S6(0); S7(0); S8(0); S10(0); S11(0); S12(0); S14(33.3); S16(33.3); S17(33.3)]; 2xPhospho [Y1(0); S6(0); S7(0); S8(0); S10(0); S11(0); S12(0); S14(66.7); S16(66.7); S17(66.7)]			2	3457.25	4.61	1153.09	0.00531	51.0913	4.11	0.0146	0	Not Found	Not Found	Not Found	Not Found	Not Found	Not Found	Not Found	Not Found	High	Not Found	Not Found	Not Found	High	High	High	Unambiguous	YGDRDSSSDSSSESDSSDERVEFDPQQER	29	6	1	3	H0YG91; Q8N9T8; H0YH26	3	High	3	1	1	1
[K].SEEGEDNRSSESEEESEGEESEEEERDGDVDQGFR.[E]	Myb-binding protein 1A (Fragment) OS=Homo sapiens OX=9606 GN=MYBBP1A PE=1 SV=1	I3L1L3	I3L1L3 [643-677]	2xPhospho [S9(96.3); S10(96.3)]; 1xpyrophospho [S]	2xPhospho [S1(0); S9(96.3); S10(96.3); S12(3.7); S16(3.7); S21(0)]; 1xpyrophospho [S1(0); S9(49.5); S10(49.5); S12(0.5); S16(0.5); S21(0)]	I3L1L3 2xPhospho [S651(96.3); S652(96.3)]	I3L1L3 2xPhospho [S643(0); S651(96.3); S652(96.3); S654(3.7); S658(3.7); S663(0)]	2	4152.47	0.08	1384.83	0.0001	46.55	4.1	0.0073	0	Not Found	Not Found	Not Found	Not Found	Not Found	Not Found	Not Found	Not Found	Not Found	High	Not Found	Not Found	High	High	High	Unambiguous	SEEGEDNRSSESEEESEGEESEEEERDGDVDQGFR	35	6	1	2	I3L1L3; Q9BQG0	3	High	3	1	1	1
[K].KESESEDSSDDEPLIK.[K]	Protein DEK OS=Homo sapiens OX=9606 GN=DEK PE=1 SV=1	B4DFG0	B4DFG0 [271-286]	2xPhospho [S8(100); S9(100)]; 1xpyrophospho [S5(100)]	2xPhospho [S3(0); S5(0); S8(100); S9(100)]; 1xpyrophospho [S3(0); S5(100); S8(0); S9(0)]	B4DFG0 2xPhospho [S278(100); S279(100)]; 1xpyrophospho [S275(100)]	B4DFG0 2xPhospho [S273(0); S275(0); S278(100); S279(100)]; 1xpyrophospho [S273(0); S275(100); S278(0); S279(0)]	1	1967.74	-1.23	984.373	-0.00121	51.1725	4.07	0.1278	0	Not Found	Not Found	Not Found	Not Found	Not Found	Not Found	High	High	Not Found	Not Found	Not Found	Not Found	High	High	High	Unambiguous	KESESEDSSDDEPLIK	16	11	1	3	B4DFG0; H0Y993; P35659	4	High	2	1	1	1
[R].SLGLSLSGGDQEDAGR.[I]	N-acetyl-D-glucosamine kinase (Fragment) OS=Homo sapiens OX=9606 GN=NAGK PE=1 SV=1	H0YEB7	H0YEB7 [57-72]	1xpyrophospho [S7(100)]; 2xPhospho [S5(100); S7(100)]	1xpyrophospho [S1(0); S5(0); S7(100)]; 2xPhospho [S1(0); S5(100); S7(100)]	H0YEB7 1xpyrophospho [S63(100)]; 2xPhospho [S61(100); S63(100)]	H0YEB7 1xpyrophospho [S57(0); S61(0); S63(100)]; 2xPhospho [S57(0); S61(100); S63(100)]	0	1721.68	-0.5	861.342	-0.00043	70.5592	4.04	0.104	0	Not Found	Not Found	Not Found	Not Found	Not Found	Not Found	Not Found	High	Not Found	Not Found	Not Found	Not Found	High	High	High	Unambiguous	SLGLSLSGGDQEDAGR	16	8	1	6	H0YEB7; Q9UJ70; H7C3G9; H7C1L7; C9JEV6; H0YE82	2	High	2	1	1	1
[K].QKSDAEEDGGTVSQEEEDR.[K]	Calnexin OS=Homo sapiens OX=9606 GN=CANX PE=1 SV=2	P27824	P27824 [552-570]	2xPhospho [T11(100); S13(100)]	2xPhospho [S3(0); T11(100); S13(100)]	P27824 2xPhospho [T562(100); S564(100)]	P27824 2xPhospho [S554(0); T562(100); S564(100)]	1	2268.82	-0.89	756.943	-0.00067	32.9784	4.03	0.1365	0	Not Found	Not Found	Not Found	Not Found	Not Found	Not Found	Not Found	High	Not Found	Not Found	Not Found	Not Found	High	High	High	Unambiguous	QKSDAEEDGGTVSQEEEDR	19	1	1	1	P27824	1	High	3	1	1	1
[R].LPEFIVQTASYMLVNENRFCNDAMK.[V]	Protein LDOC1 OS=Homo sapiens OX=9606 GN=LDOC1 PE=1 SV=1	O95751	O95751 [64-88]	1xCarbamidomethyl [C20]; Phospho [Y/T/S]; 1xOxidation [M]; 1xpyrophospho [S/T]	1xCarbamidomethyl [C20]; Phospho [Y/T/S]; 1xOxidation [M]; 1xpyrophospho [S/T]			1	3246.31	6.1	812.339	0.00495	24.0069	4.02		0.0147	Not Found	Not Found	Not Found	Not Found	Not Found	High	High	High	High	Not Found	Not Found	Not Found	High	High	High	Unambiguous	LPEFIVQTASYMLVNENRFCNDAMK	25	15	1	1	O95751	9	High	4	6	6	6
[K].LQYYYSSSEDEDSDHEDKDR.[G]	Phosducin-like protein OS=Homo sapiens OX=9606 GN=PDCL PE=1 SV=3	Q13371	Q13371 [13-32]	2xPhospho [S/Y]	2xPhospho [Y3(0); Y4(0); Y5(0); S6(50); S7(50); S8(25.3); S13(74.7)]			1	2640.93	-2.16	880.979	-0.00191	47.6136	4	0.0325	0	Not Found	Not Found	Not Found	Not Found	Not Found	Not Found	Not Found	High	Not Found	Not Found	Not Found	Not Found	High	High	High	Unambiguous	LQYYYSSSEDEDSDHEDKDR	20	2	1	1	Q13371	1	High	3	1	1	1
[R].NEYPEEESSDGDEDSRGSADYNSLSEEER.[G]	Probable RNA polymerase II nuclear localization protein SLC7A6OS OS=Homo sapiens OX=9606 GN=SLC7A6OS PE=1 SV=2	Q96CW6	Q96CW6 [251-279]	2xPhospho [S8(100); S9(100)]	2xPhospho [Y3(0); S8(100); S9(100); S15(0); S18(0); Y21(0); S23(0); S25(0)]	Q96CW6 2xPhospho [S258(100); S259(100)]	Q96CW6 2xPhospho [Y253(0); S258(100); S259(100); S265(0); S268(0); Y271(0); S273(0); S275(0)]	1	3455.22	0.87	1152.41	0.001	51.3757	3.96	0.0455	0	Not Found	Not Found	Not Found	Not Found	Not Found	Not Found	Not Found	Not Found	Not Found	Not Found	High	Not Found	High	High	High	Unambiguous	NEYPEEESSDGDEDSRGSADYNSLSEEER	29	3	1	1	Q96CW6	1	High	3	1	1	1
[K].AGAGMDTRGSAQPQAVANSQGEVLPGAKNK.[V]	Armadillo repeat-containing X-linked protein 4 OS=Homo sapiens OX=9606 GN=ARMCX4 PE=1 SV=3	F8W8Y7	F8W8Y7 [818-847]	1xOxidation [M5]; pyrophospho [T/S]; 2xPhospho [T7(95.1); S10(95.1)]	1xOxidation [M5]; pyrophospho [T/S]; 2xPhospho [T7(95.1); S10(95.1)]	F8W8Y7 2xPhospho [T824(95.1); S827(95.1)]	F8W8Y7 2xPhospho [T824(95.1); S827(95.1); S836(9.7)]	2	3246.31	8.68	812.34	0.00704	23.2604	3.94	0.0102	0	Not Found	Not Found	Not Found	Not Found	Not Found	Not Found	High	Not Found	Not Found	Not Found	Not Found	Not Found	High	High	High	Unambiguous	AGAGMDTRGSAQPQAVANSQGEVLPGAKNK	30	3	1	1	F8W8Y7	2	High	4	1	1	1
[R].NHSGSRTPPVALNSSR.[M]	Serine/arginine repetitive matrix protein 2 OS=Homo sapiens OX=9606 GN=SRRM2 PE=1 SV=2	Q9UQ35	Q9UQ35 [2098-2113]	2xPhospho [S3(100); S5(100)]	2xPhospho [S3(100); S5(100); T7(0); S14(0); S15(0)]	Q9UQ35 2xPhospho [S2100(100); S2102(100)]	Q9UQ35 2xPhospho [S2100(100); S2102(100); T2104(0); S2111(0); S2112(0)]	1	1839.79	0.31	613.935	0.00019	43.0729	3.93	0.2137	0	Not Found	Not Found	High	Not Found	Not Found	Not Found	Not Found	Not Found	Not Found	Not Found	Not Found	Not Found	High	High	High	Unambiguous	NHSGSRTPPVALNSSR	16	1	1	1	Q9UQ35	1	High	3	1	1	1
[K].KEMDEFRYQHEQMNATHTQLFLEK.[D]	Thyroid receptor-interacting protein 11 OS=Homo sapiens OX=9606 GN=TRIP11 PE=1 SV=3	Q15643	Q15643 [938-961]	1xDeamidated [Q/N]; 2xOxidation [M3; M13]; 1xpyrophospho [T16(99.9)]	1xDeamidated [Q12; N14; Q19]; 2xOxidation [M3; M13]; 1xpyrophospho [T16(99.9); T18(0.1)]	Q15643 1xpyrophospho [T953(99.9)]	Q15643 1xpyrophospho [T953(99.9); T955(0.1)]	2	3246.33	1.14	812.339	0.00093	24.0069	3.92		0.0392	Not Found	Not Found	Not Found	Not Found	Not Found	High	Not Found	High	Not Found	Not Found	Not Found	Not Found	High	High	High	Selected	KEMDEFRYQHEQMNATHTQLFLEK	24	8	1	2	Q15643; H0YJ97	4	High	4	7	7	7
[K].KAPSASDSDSKADSDGAKPEPVAMAR.[S]	Hepatoma-derived growth factor-related protein 2 (Fragment) OS=Homo sapiens OX=9606 GN=HDGFL2 PE=1 SV=1	A0A087WT54	A0A087WT54 [179-204]	1xOxidation [M24]; 1xpyrophospho [S]; 2xPhospho [S8(100); S10(99.1)]	1xOxidation [M24]; 1xpyrophospho [S4(0); S6(0); S8(50); S10(50); S14(0)]; 2xPhospho [S4(0); S6(0.9); S8(100); S10(99.1); S14(0)]	A0A087WT54 2xPhospho [S186(100); S188(99.1)]	A0A087WT54 2xPhospho [S182(0); S184(0.9); S186(100); S188(99.1); S192(0)]	2	2764.15	-0.43	922.056	-0.0004	31.546	3.87	0.0207	0	Not Found	Not Found	Not Found	Not Found	Not Found	High	Not Found	Not Found	Not Found	Not Found	Not Found	Not Found	High	High	High	Unambiguous	KAPSASDSDSKADSDGAKPEPVAMAR	26	9	1	2	A0A087WT54; Q7Z4V5	5	High	3	1	1	1
[K].KACRSPTAQSPTPSVEADSPDQK.[K]	GRAM domain-containing protein 2B OS=Homo sapiens OX=9606 GN=GRAMD2B PE=1 SV=1	D6R9P9	D6R9P9 [40-62]	1xCarbamidomethyl [C3]; 1xDeamidated [Q9]; Phospho [S/T]; 1xpyrophospho [T12(96.6)]	1xCarbamidomethyl [C3]; 1xDeamidated [Q9]; Phospho [S/T]; 1xpyrophospho [T12(96.6)]	D6R9P9 1xpyrophospho [T51(96.6)]	D6R9P9 1xpyrophospho [S44(0); T46(0); S49(1.7); T51(96.6); S53(1.7); S58(0)]	2	2698.05	1.99	675.269	0.00134	23.9855	3.86	0.0155	0	Not Found	Not Found	Not Found	Not Found	Not Found	High	Not Found	Not Found	Not Found	Not Found	Not Found	Not Found	High	High	High	Unambiguous	KACRSPTAQSPTPSVEADSPDQK	23	17	1	5	D6R9P9; D6RFH3; E9PD09; Q96HH9; D6REP5	9	High	4	1	1	1
[R].YGDRDSSSDSSSESDSSDERVEFDPQQER.[D]	Protein KRI1 homolog OS=Homo sapiens OX=9606 GN=KRI1 PE=1 SV=3	Q8N9T8	Q8N9T8 [36-64]	2xPhospho [S16(99.2); S17(99.2)]; 1xpyrophospho [S]	2xPhospho [Y1(0); S6(0); S7(0); S8(0); S10(0); S11(0); S12(0); S14(1.7); S16(99.2); S17(99.2)]; 1xpyrophospho [S6(0); S7(0); S8(0); S10(0); S11(0); S12(0); S14(0.4); S16(49.8); S17(49.8)]	Q8N9T8 2xPhospho [S51(99.2); S52(99.2)]	Q8N9T8 2xPhospho [Y36(0); S41(0); S42(0); S43(0); S45(0); S46(0); S47(0); S49(1.7); S51(99.2); S52(99.2)]	2	3456.27	-2.7	1152.76	-0.00311	49.8023	3.82	0.055	0	Not Found	Not Found	Not Found	Not Found	Not Found	Not Found	Not Found	High	High	High	Not Found	Not Found	High	High	High	Unambiguous	YGDRDSSSDSSSESDSSDERVEFDPQQER	29	14	1	3	H0YG91; Q8N9T8; H0YH26	8	High	3	1	1	1
[R].CNKTLAPSPKSPGDFTSAAQLASTPFHK.[L]	Mitotic checkpoint serine/threonine-protein kinase BUB1 OS=Homo sapiens OX=9606 GN=BUB1 PE=1 SV=1	O43683	O43683 [586-613]	1xCarbamidomethyl [C1]; 1xDeamidated [N2]; 3xPhospho [T24(96.5); T/S]	1xCarbamidomethyl [C1]; 1xDeamidated [N2]; 3xPhospho [T4(50); S8(50); S11(0.2); T16(50); S17(50); S23(3.6); T24(96.5)]	O43683 3xPhospho [T609(96.5); T/S]	O43683 3xPhospho [T589(50); S593(50); S596(0.2); T601(50); S602(50); S608(3.6); T609(96.5)]	2	3199.36	4.78	800.599	0.00382	26.684	3.81	0.0709	0	Not Found	Not Found	Not Found	Not Found	High	Not Found	Not Found	Not Found	Not Found	Not Found	Not Found	Not Found	High	High	High	Unambiguous	CNKTLAPSPKSPGDFTSAAQLASTPFHK	28	1	1	1	O43683	1	High	4	1	1	1
[R].SRSFSSSPSPSPTPSPHRPSIR.[T]	Zinc finger CCCH domain-containing protein 18 OS=Homo sapiens OX=9606 GN=ZC3H18 PE=1 SV=2	Q86VM9	Q86VM9 [599-620]	2xPhospho [S9(100); S11(100)]; 1xpyrophospho [S9(100)]	2xPhospho [S1(0); S3(0); S5(0); S6(0); S7(0); S9(100); S11(100); T13(0); S15(0); S20(0)]; 1xpyrophospho [S1(0); S3(0); S5(0); S6(0); S7(0); S9(100); S11(0); T13(0); S15(0); S20(0)]	Q86VM9 2xPhospho [S607(100); S609(100)]; 1xpyrophospho [S607(100)]	Q86VM9 2xPhospho [S599(0); S601(0); S603(0); S604(0); S605(0); S607(100); S609(100); T611(0); S613(0); S618(0)]; 1xpyrophospho [S599(0); S601(0); S603(0); S604(0); S605(0); S607(100); S609(0); T611(0); S613(0); S618(0)]	1	2511.12	-1.33	837.71	-0.00111	44.6019	3.79	0.0026	0	High	Not Found	Not Found	Not Found	Not Found	Not Found	Not Found	Not Found	Not Found	Not Found	Not Found	Not Found	High	High	High	Unambiguous	SRSFSSSPSPSPTPSPHRPSIR	22	9	1	2	Q86VM9; E7ERS3	4	High	3	1	1	1
[K].QQPVESSEDSSDESDSSSEEEKKPPTK.[A]	Nucleolar and coiled-body phosphoprotein 1 (Fragment) OS=Homo sapiens OX=9606 GN=NOLC1 PE=1 SV=1	A0A0A0MRM9	A0A0A0MRM9 [325-351]	1xGln->pyro-Glu [N-Term]; 2xPhospho [S/T]	1xGln->pyro-Glu [N-Term]; 2xPhospho [S6(0); S7(0); S10(0); S11(0); S14(0); S16(66.7); S17(66.7); S18(66.7); T26(0)]			1	3109.19	-1.85	1037.07	-0.00192	37.3697	3.72	0.0134	0	Not Found	Not Found	Not Found	Not Found	Not Found	Not Found	High	High	Not Found	Not Found	Not Found	Not Found	High	High	High	Unambiguous	QQPVESSEDSSDESDSSSEEEKKPPTK	27	20	1	2	A0A0A0MRM9; Q14978	3	High	3	1	1	1
[R].GPPSSSDSEPEAELER.[E]	Hepatoma-derived growth factor-related protein 2 (Fragment) OS=Homo sapiens OX=9606 GN=HDGFL2 PE=1 SV=1	A0A087WT54	A0A087WT54 [344-359]	2xPhospho [S4(100); S5(100)]	2xPhospho [S4(100); S5(100); S6(0); S8(0)]	A0A087WT54 2xPhospho [S347(100); S348(100)]	A0A087WT54 2xPhospho [S347(100); S348(100); S349(0); S351(0)]	0	1846.68	-1.03	923.842	-0.00095	53.1099	3.72	0.1129	0	Not Found	Not Found	Not Found	Not Found	Not Found	Not Found	Not Found	High	Not Found	Not Found	Not Found	Not Found	High	High	High	Unambiguous	GPPSSSDSEPEAELER	16	4	1	2	A0A087WT54; Q7Z4V5	2	High	2	1	1	1
[R].MESDSDSDKSSDNSGLKR.[K]	Hepatoma-derived growth factor-related protein 2 (Fragment) OS=Homo sapiens OX=9606 GN=HDGFL2 PE=1 SV=1	A0A087WT54	A0A087WT54 [92-109]	2xPhospho [S5(100); S7(100)]	2xPhospho [S3(0); S5(100); S7(100); S10(0); S11(0); S14(0)]	A0A087WT54 2xPhospho [S96(100); S98(100)]	A0A087WT54 2xPhospho [S94(0); S96(100); S98(100); S101(0); S102(0); S105(0)]	2	2117.77	-0.04	706.596	-3e-05	24.4777	3.67	0.0545	0	Not Found	Not Found	Not Found	Not Found	Not Found	High	Not Found	Not Found	Not Found	Not Found	Not Found	Not Found	High	High	High	Unambiguous	MESDSDSDKSSDNSGLKR	18	2	1	3	K7EJP7; A0A087WT54; Q7Z4V5	1	High	3	1	1	1
[K].LSSDVCPTSDKSKVVSSCQEK.[R]	Cation-independent mannose-6-phosphate receptor OS=Homo sapiens OX=9606 GN=IGF2R PE=1 SV=3	P11717	P11717 [1265-1285]	2xCarbamidomethyl [C6; C18]; 1xDeamidated [Q19]; 1xPhospho [T8(85.3)]; 2xpyrophospho [S2(91.1); S3(91.1)]	2xCarbamidomethyl [C6; C18]; 1xDeamidated [Q19]; 1xPhospho [S2(2.9); S3(2.9); T8(85.3); S9(8.3); S12(0.5); S16(0); S17(0)]; 2xpyrophospho [S2(91.1); S3(91.1); T8(11.2); S9(6); S12(0.5); S16(0); S17(0)]	P11717 1xPhospho [T1272(85.3)]; 2xpyrophospho [S1266(91.1); S1267(91.1)]	P11717 1xPhospho [S1266(2.9); S1267(2.9); T1272(85.3); S1273(8.3); S1276(0.5); S1280(0); S1281(0)]; 2xpyrophospho [S1266(91.1); S1267(91.1); T1272(11.2); S1273(6); S1276(0.5); S1280(0); S1281(0)]	2	2741.92	-0.54	686.234	-0.00037	23.1026	3.61	0.0914	0	Not Found	Not Found	Not Found	Not Found	Not Found	Not Found	High	Not Found	Not Found	Not Found	Not Found	Not Found	High	High	High	Unambiguous	LSSDVCPTSDKSKVVSSCQEK	21	2	1	1	P11717	2	High	4	1	1	1
[R].SRKNGTLFPEQVPSGPGFGEAGAEWAGDK.[G]				1xDeamidated [Q11]; 1xPhospho [S14(99.9)]; 1xpyrophospho [T6(99.9)]	1xDeamidated [Q11]; 1xPhospho [S1(0); T6(0.1); S14(99.9)]; 1xpyrophospho [S1(0); T6(99.9); S14(0.1)]			2	3230.33	4.66	808.341	0.00376	23.64	3.61		0.0163	Not Found	Not Found	Not Found	Not Found	Not Found	High	Not Found	Not Found	Not Found	Not Found	Not Found	Not Found	High	High	High	Rejected	SRKNGTLFPEQVPSGPGFGEAGAEWAGDK	29	2	0	1	Q5TGY3	2	High	4	2	2	2
[R].SRSGSSQELDVKPSASPQER.[S]	Serine/arginine repetitive matrix protein 2 OS=Homo sapiens OX=9606 GN=SRRM2 PE=1 SV=2	Q9UQ35	Q9UQ35 [1537-1556]	2xPhospho [S5(100); S6(100)]	2xPhospho [S1(0); S3(0); S5(100); S6(100); S14(0); S16(0)]	Q9UQ35 2xPhospho [S1541(100); S1542(100)]	Q9UQ35 2xPhospho [S1537(0); S1539(0); S1541(100); S1542(100); S1550(0); S1552(0)]	1	2304.99	-0.12	769	-9e-05	40.9413	3.6	0.0944	0	Not Found	Not Found	Not Found	Not Found	Not Found	High	Not Found	Not Found	Not Found	Not Found	Not Found	Not Found	High	High	High	Unambiguous	SRSGSSQELDVKPSASPQER	20	2	1	1	Q9UQ35	1	High	3	1	1	1
[K].SPPASSAASADQHSQSGSSSDNTER.[G]	YY1-associated factor 2 OS=Homo sapiens OX=9606 GN=YAF2 PE=1 SV=3	Q8IY57	Q8IY57 [136-160]	1xDeamidated [Q15]; 2xPhospho [S18(95.9); S19(95.9)]	1xDeamidated [Q15]; 2xPhospho [S1(0); S5(0); S6(0); S9(0); S14(4.1); S16(4.1); S18(95.9); S19(95.9); S20(0); T23(0)]	Q8IY57 2xPhospho [S153(95.9); S154(95.9)]	Q8IY57 2xPhospho [S136(0); S140(0); S141(0); S144(0); S149(4.1); S151(4.1); S153(95.9); S154(95.9); S155(0); T158(0)]	0	2621.96	7.8	874.666	0.00682	25.2547	3.59	0.0474	0	Not Found	Not Found	Not Found	Not Found	Not Found	High	Not Found	Not Found	Not Found	Not Found	Not Found	Not Found	High	High	High	Unambiguous	SPPASSAASADQHSQSGSSSDNTER	25	2	1	1	Q8IY57	1	High	3	1	1	1
[K].GAEDKSEEGEDNRSSESEEESEGEESEEEER.[D]	Myb-binding protein 1A (Fragment) OS=Homo sapiens OX=9606 GN=MYBBP1A PE=1 SV=1	I3L1L3	I3L1L3 [638-668]	1xpyrophospho [S]; 2xPhospho [S14(99); S15(99)]	1xpyrophospho [S6(0); S14(33.3); S15(33.3); S17(33.3); S21(0); S26(0)]; 2xPhospho [S6(0); S14(99); S15(99); S17(2); S21(0); S26(0)]	I3L1L3 2xPhospho [S651(99); S652(99)]	I3L1L3 2xPhospho [S643(0); S651(99); S652(99); S654(2); S658(0); S663(0)]	2	3663.28	0.83	1221.76	0.00102	31.3008	3.58	0.0223	0	Not Found	Not Found	Not Found	Not Found	Not Found	Not Found	Not Found	Not Found	High	Not Found	Not Found	Not Found	High	High	High	Unambiguous	GAEDKSEEGEDNRSSESEEESEGEESEEEER	31	5	1	2	I3L1L3; Q9BQG0	2	High	3	1	1	1
[R].QKDSDSESEERAEPPASDSENEDVNQHGSDSESEETR.[K]	Protein IWS1 homolog (Fragment) OS=Homo sapiens OX=9606 GN=IWS1 PE=1 SV=1	B8ZZB6	B8ZZB6 [95-131]	1xDeamidated [N/Q]; 1xpyrophospho [S/T]; 2xPhospho [S]	1xDeamidated [N21; N25; Q26]; 1xpyrophospho [S4(0); S6(0); S8(19.9); S17(19.9); S19(19.9); S29(19.9); S31(19.9); S33(0.5); T36(0)]; 2xPhospho [S17; S19; S29; S31]	B8ZZB6 2xPhospho [S]	B8ZZB6 2xPhospho [S111; S113; S123; S125]	2	4267.59	2.72	1067.65	0.0029	35.5836	3.57	0.0112	0	Not Found	Not Found	Not Found	Not Found	Not Found	Not Found	High	Not Found	Not Found	Not Found	Not Found	Not Found	High	High	High	Unambiguous	QKDSDSESEERAEPPASDSENEDVNQHGSDSESEETR	37	8	1	2	B8ZZB6; Q96ST2	6	High	4	1	1	1
[R].LLEDSEESSEETVSR.[A]	Pre-mRNA-splicing factor ATP-dependent RNA helicase DHX16 (Fragment) OS=Homo sapiens OX=9606 GN=DHX16 PE=1 SV=1	A0A140T947	A0A140T947 [99-113]	2xPhospho [S5(100); S8(99.6)]	2xPhospho [S5(100); S8(99.6); S9(0.4); T12(0); S14(0)]	A0A140T947 2xPhospho [S103(100); S106(99.6)]	A0A140T947 2xPhospho [S103(100); S106(99.6); S107(0.4); T110(0); S112(0)]	0	1869.7	-1.08	935.355	-0.00101	51.0351	3.53	0.289	0	Not Found	Not Found	Not Found	Not Found	Not Found	Not Found	Not Found	Not Found	High	Not Found	Not Found	Not Found	High	High	High	Unambiguous	LLEDSEESSEETVSR	15	1	1	3	A0A140T947; A2AB15; O60231	1	High	2	1	1	1
[K].IEDKIGEGTFSSVYLATAQLQVGPEEK.[I]				1xDeamidated [Q]; 2xPhospho [S/T/Y]; 1xpyrophospho [T/S]	1xDeamidated [Q19; Q21]; 2xPhospho [T9(63.1); S11(63.1); S12(63.1); Y14(9.7); T17(0.8)]; 1xpyrophospho [T9(33.2); S11(33.2); S12(33.2); T17(0.6)]			1	3230.33	4.56	808.341	0.00369	23.64	3.51		0.0436	Not Found	Not Found	Not Found	Not Found	Not Found	High	High	Not Found	Not Found	Not Found	Not Found	Not Found	High	High	High	Rejected	IEDKIGEGTFSSVYLATAQLQVGPEEK	27	6	0	2	O00311; B1AMW7	4	High	4	3	3	3
[K].AESSNSSSSDDSSEEEEEKLK.[G]	Nucleolar and coiled-body phosphoprotein 1 (Fragment) OS=Homo sapiens OX=9606 GN=NOLC1 PE=1 SV=1	A0A0A0MRM9	A0A0A0MRM9 [523-543]	1xDeamidated [N5]; 1xpyrophospho [S]; 2xPhospho [S8(98.7); S9(98.7)]	1xDeamidated [N5]; 1xpyrophospho [S3(0); S4(0); S6(0); S7(0.3); S8(49.7); S9(49.7); S12(0.3); S13(0)]; 2xPhospho [S3(0); S4(0); S6(0); S7(1.3); S8(98.7); S9(98.7); S12(1.3); S13(0)]	A0A0A0MRM9 2xPhospho [S530(98.7); S531(98.7)]	A0A0A0MRM9 2xPhospho [S525(0); S526(0); S528(0); S529(1.3); S530(98.7); S531(98.7); S534(1.3); S535(0)]	1	2434.85	7.17	812.295	0.00582	37.4365	3.5	0.0429	0	Not Found	Not Found	Not Found	Not Found	Not Found	Not Found	Not Found	High	Not Found	Not Found	Not Found	Not Found	High	High	High	Unambiguous	AESSNSSSSDDSSEEEEEKLK	21	4	1	2	A0A0A0MRM9; Q14978	2	High	3	1	1	1
[K].QAPQGSRDSSSDSDSSSSEEEEEK.[T]	Nucleolar and coiled-body phosphoprotein 1 (Fragment) OS=Homo sapiens OX=9606 GN=NOLC1 PE=1 SV=1	A0A0A0MRM9	A0A0A0MRM9 [470-493]	1xGln->pyro-Glu [N-Term]; 1xpyrophospho [S]; 2xPhospho [S13(99.2); S15(100)]	1xGln->pyro-Glu [N-Term]; 1xpyrophospho [S6(0); S9(0); S10(0.4); S11(0.4); S13(32.8); S15(32.8); S16(32.8); S17(0.4); S18(0.4)]; 2xPhospho [S6(0); S9(0); S10(0); S11(0.8); S13(99.2); S15(100); S16(0); S17(0); S18(0)]	A0A0A0MRM9 2xPhospho [S482(99.2); S484(100)]	A0A0A0MRM9 2xPhospho [S475(0); S478(0); S479(0); S480(0.8); S482(99.2); S484(100); S485(0); S486(0); S487(0)]	1	2700.93	-1.67	1350.97	-0.00225	26.4741	3.43	0.0525	0	Not Found	Not Found	Not Found	Not Found	Not Found	Not Found	Not Found	Not Found	Not Found	High	Not Found	Not Found	High	High	High	Unambiguous	QAPQGSRDSSSDSDSSSSEEEEEK	24	1	1	2	A0A0A0MRM9; Q14978	1	High	2	1	1	1
[K].SDAEEDGGTVSQEEEDR.[K]	Calnexin OS=Homo sapiens OX=9606 GN=CANX PE=1 SV=2	P27824	P27824 [554-570]	2xPhospho [S1(100); S11(100)]	2xPhospho [S1(100); T9(0); S11(100)]	P27824 2xPhospho [S554(100); S564(100)]	P27824 2xPhospho [S554(100); T562(0); S564(100)]	0	2012.66	-1.55	1006.83	-0.00156	35.5675	3.42	0.6053	0	Not Found	Not Found	Not Found	Not Found	Not Found	Not Found	Not Found	Not Found	Not Found	Not Found	Not Found	High	High	High	High	Unambiguous	SDAEEDGGTVSQEEEDR	17	1	1	1	P27824	1	High	2	1	1	1
[R].QLSDIEERHNHDLSSYQDTIQQLENELRGTK.[W]	Neurofilament medium polypeptide OS=Homo sapiens OX=9606 GN=NEFM PE=1 SV=1	E7ESP9	E7ESP9 [344-374]	2xDeamidated [N10; N25]; 1xPhospho [S/Y/T]; 1xpyrophospho [T30(100)]	2xDeamidated [N10; N25]; 1xPhospho [S3(0.1); S14(32.9); S15(32.9); Y16(32.9); T19(1.3); T30(0)]; 1xpyrophospho [S3(0); S14(0); S15(0); T19(0); T30(100)]	E7ESP9 1xpyrophospho [T373(100)]	E7ESP9 1xpyrophospho [S346(0); S357(0); S358(0); T362(0); T373(100)]	2	3938.65	4.25	985.423	0.00419	27.0311	3.41	0.0059	0	Not Found	Not Found	Not Found	Not Found	Not Found	High	Not Found	Not Found	Not Found	Not Found	Not Found	Not Found	High	High	High	Unambiguous	QLSDIEERHNHDLSSYQDTIQQLENELRGTK	31	3	1	3	E7ESP9; P07197; E7EMV2	1	High	4	1	1	1
[K].KNQKPSQVNGAPGSPTEPAGQK.[Q]	Myb-binding protein 1A (Fragment) OS=Homo sapiens OX=9606 GN=MYBBP1A PE=1 SV=1	I3L1L3	I3L1L3 [1174-1195]	2xDeamidated [N/Q]; 2xPhospho [S6(100); S/T]	2xDeamidated [N2; Q3; Q7; N9]; 2xPhospho [S6(100); S14(50); T16(50)]	I3L1L3 2xPhospho [S1179(100); S/T]	I3L1L3 2xPhospho [S1179(100); S1187(50); T1189(50)]	1	2382.04	4.44	596.267	0.00264	28.2223	3.36	0.003	0	Not Found	High	Not Found	Not Found	Not Found	Not Found	Not Found	Not Found	Not Found	Not Found	Not Found	Not Found	High	High	High	Unambiguous	KNQKPSQVNGAPGSPTEPAGQK	22	4	1	2	I3L1L3; Q9BQG0	4	High	4	1	1	1
[K].KASSSDSEDSSEEEEEVQGPPAK.[K]	Nucleolar and coiled-body phosphoprotein 1 (Fragment) OS=Homo sapiens OX=9606 GN=NOLC1 PE=1 SV=1	A0A0A0MRM9	A0A0A0MRM9 [80-102]	2xPhospho [S4(99.4); S5(100)]; 1xpyrophospho [S]	2xPhospho [S3(0.6); S4(99.4); S5(100); S7(0); S10(0); S11(0)]; 1xpyrophospho [S3(0.5); S4(49.7); S5(49.7); S7(0); S10(0); S11(0)]	A0A0A0MRM9 2xPhospho [S83(99.4); S84(100)]	A0A0A0MRM9 2xPhospho [S82(0.6); S83(99.4); S84(100); S86(0); S89(0); S90(0)]	1	2581.97	0.38	1291.49	0.00049	38.9551	3.36	0.0476	0	Not Found	Not Found	Not Found	Not Found	Not Found	Not Found	High	Not Found	Not Found	Not Found	Not Found	Not Found	High	High	High	Unambiguous	KASSSDSEDSSEEEEEVQGPPAK	23	4	1	3	A0A0A0MRM9; S4R3C2; Q14978	2	High	2	1	1	1
[K].KNYMSNPSYNYEIVNRASLACGPMVK.[W]				1xCarbamidomethyl [C21]; 1xPhospho [Y/S]; 1xpyrophospho [S]	1xCarbamidomethyl [C21]; 1xPhospho [Y3(24.3); S5(12.6); S8(12.6); Y9(24.3); Y11(24.3); S18(2)]; 1xpyrophospho [S5(47.6); S8(47.6); S18(4.9)]			2	3246.33	3.47	812.34	0.00282	22.4619	3.35		0.0089	Not Found	Not Found	Not Found	Not Found	Not Found	Not Found	High	Not Found	Not Found	Not Found	Not Found	Not Found	High	High	High	Rejected	KNYMSNPSYNYEIVNRASLACGPMVK	26	2	0	1	Q14204	1	High	4	4	4	4
[R].TASSSDSEEDPEALEK.[Q]	Protein KRI1 homolog OS=Homo sapiens OX=9606 GN=KRI1 PE=1 SV=3	Q8N9T8	Q8N9T8 [91-106]	1xpyrophospho [S4(99.7)]; 2xPhospho [S3(100); S4(100)]	1xpyrophospho [T1(0); S3(0); S4(99.7); S5(0.3); S7(0)]; 2xPhospho [T1(0); S3(100); S4(100); S5(0); S7(0)]	Q8N9T8 1xpyrophospho [S94(99.7)]; 2xPhospho [S93(100); S94(100)]	Q8N9T8 1xpyrophospho [T91(0); S93(0); S94(99.7); S95(0.3); S97(0)]; 2xPhospho [T91(0); S93(100); S94(100); S95(0); S97(0)]	0	1854.66	-1.73	927.83	-0.0016	45.2807	3.33	0.048	0	Not Found	Not Found	Not Found	Not Found	Not Found	Not Found	Not Found	Not Found	High	Not Found	Not Found	Not Found	High	High	High	Unambiguous	TASSSDSEEDPEALEK	16	14	1	2	Q8N9T8; H0YH26	7	High	2	1	1	1
[K].AKSSDSDSDSSSEDEPPK.[N]	Nucleolar and coiled-body phosphoprotein 1 (Fragment) OS=Homo sapiens OX=9606 GN=NOLC1 PE=1 SV=1	A0A0A0MRM9	A0A0A0MRM9 [163-180]	1xpyrophospho [S3(99.6)]; 2xPhospho [S6(99.5); S8(99.5)]	1xpyrophospho [S3(99.6); S4(0.4); S6(0); S8(0); S10(0); S11(0); S12(0)]; 2xPhospho [S3(0); S4(1.1); S6(99.5); S8(99.5); S10(0); S11(0); S12(0)]	A0A0A0MRM9 1xpyrophospho [S165(99.6)]; 2xPhospho [S168(99.5); S170(99.5)]	A0A0A0MRM9 1xpyrophospho [S165(99.6); S166(0.4); S168(0); S170(0); S172(0); S173(0); S174(0)]; 2xPhospho [S165(0); S166(1.1); S168(99.5); S170(99.5); S172(0); S173(0); S174(0)]	1	2027.7	-1.74	1014.35	-0.00176	24.7122	3.32	0.0301	0	Not Found	Not Found	Not Found	Not Found	Not Found	Not Found	High	Not Found	Not Found	Not Found	Not Found	Not Found	High	High	High	Unambiguous	AKSSDSDSDSSSEDEPPK	18	18	1	4	A0A0A0MRM9; S4R3C2; Q14978; S4R349	9	High	2	1	1	1
[K].SRMAIWAATDHNVDNTTEIFREWLK.[N]				2xDeamidated [N12; N15]; 1xPhospho [T17]; 1xpyrophospho [T16]	2xDeamidated [N12; N15]; 1xPhospho [T17]; 1xpyrophospho [T16]			2	3246.34	-0.96	812.34	-0.00078	22.4619	3.3		0.0237	Not Found	Not Found	Not Found	Not Found	Not Found	Not Found	High	Not Found	Not Found	Not Found	Not Found	Not Found	High	High	High	Rejected	SRMAIWAATDHNVDNTTEIFREWLK	25	1	0	1	Q8IYK4	1	High	4	8	8	8
[R].KVSSEDSEDSDFQESGVSEEVSESEDEQRPR.[T]	Transcriptional regulator ATRX OS=Homo sapiens OX=9606 GN=ATRX PE=1 SV=5	P46100	P46100 [1373-1403]	1xpyrophospho [S22(100)]; 2xPhospho [S18(100); S22(100)]	1xpyrophospho [S3(0); S4(0); S7(0); S10(0); S15(0); S18(0); S22(100); S24(0)]; 2xPhospho [S3(0); S4(0); S7(0); S10(0); S15(0); S18(100); S22(100); S24(0)]	P46100 1xpyrophospho [S1394(100)]; 2xPhospho [S1390(100); S1394(100)]	P46100 1xpyrophospho [S1375(0); S1376(0); S1379(0); S1382(0); S1387(0); S1390(0); S1394(100); S1396(0)]; 2xPhospho [S1375(0); S1376(0); S1379(0); S1382(0); S1387(0); S1390(100); S1394(100); S1396(0)]	1	3662.42	-3.54	1221.47	-0.00432	55.0056	3.28	0.0122	0	Not Found	Not Found	Not Found	Not Found	Not Found	Not Found	Not Found	High	Not Found	Not Found	Not Found	Not Found	High	High	High	Unambiguous	KVSSEDSEDSDFQESGVSEEVSESEDEQRPR	31	5	1	2	P46100; A0A096LNL9	4	High	3	1	1	1
[K].VVDFGSATYDDEHHSTLVSTR.[H]	Dual-specificity protein kinase CLK1 OS=Homo sapiens OX=9606 GN=CLK1 PE=1 SV=1	F8WBF5	F8WBF5 [323-343]	2xPhospho [S19(100); T20(100)]; 1xpyrophospho [S19(99.3)]	2xPhospho [S6(0); T8(0); Y9(0); S15(0); T16(0); S19(100); T20(100)]; 1xpyrophospho [S6(0); T8(0); S15(0); T16(0); S19(99.3); T20(0.7)]	F8WBF5 2xPhospho [S341(100); T342(100)]; 1xpyrophospho [S341(99.3)]	F8WBF5 2xPhospho [S328(0); T330(0); Y331(0); S337(0); T338(0); S341(100); T342(100)]; 1xpyrophospho [S328(0); T330(0); S337(0); T338(0); S341(99.3); T342(0.7)]	0	2496.01	-1.87	832.674	-0.00156	66.6245	3.27	0.0336	0	Not Found	Not Found	Not Found	Not Found	Not Found	Not Found	High	Not Found	Not Found	Not Found	Not Found	Not Found	High	High	High	Unambiguous	VVDFGSATYDDEHHSTLVSTR	21	4	1	5	F8WBF5; B8ZZR0; A0A087WVK0; Q9HAZ1; P49759	2	High	3	1	1	1
[R].QMHPTPGRGSRVTDQGICPK.[H]	E3 ubiquitin-protein ligase TRIM41 (Fragment) OS=Homo sapiens OX=9606 GN=TRIM41 PE=1 SV=1	H0Y9T3	H0Y9T3 [191-210]	1xCarbamidomethyl [C18]; 2xPhospho [T5(98.4); S10(98.4)]; 1xpyrophospho [T5]	1xCarbamidomethyl [C18]; 2xPhospho [T5(98.4); S10(98.4); T13(3.2)]; 1xpyrophospho [T5]	H0Y9T3 2xPhospho [T195(98.4); S200(98.4)]; 1xpyrophospho [T195]	H0Y9T3 2xPhospho [T195(98.4); S200(98.4); T203(3.2)]; 1xpyrophospho [T195]	2	2382.02	9.1	596.267	0.00542	30.0425	3.26	0.0337	0	Not Found	High	High	Not Found	Not Found	Not Found	Not Found	Not Found	Not Found	Not Found	Not Found	Not Found	High	High	High	Unambiguous	QMHPTPGRGSRVTDQGICPK	20	3	1	2	H0Y9T3; Q8WV44	2	High	4	1	1	1
[R].SRSQSRSNSPLPVPPSK.[A]	Serine/arginine-rich splicing factor 6 OS=Homo sapiens OX=9606 GN=SRSF6 PE=1 SV=2	Q13247	Q13247 [295-311]	1xpyrophospho [S3(99.5)]; 2xPhospho [S1(99.3); S3(100)]	1xpyrophospho [S1(0.6); S3(99.5); S5(0); S7(0); S9(0); S16(0)]; 2xPhospho [S1(99.3); S3(100); S5(0.7); S7(0); S9(0); S16(0)]	Q13247 1xpyrophospho [S297(99.5)]; 2xPhospho [S295(99.3); S297(100)]	Q13247 1xpyrophospho [S295(0.6); S297(99.5); S299(0); S301(0); S303(0); S310(0)]; 2xPhospho [S295(99.3); S297(100); S299(0.7); S301(0); S303(0); S310(0)]	2	1983.9	1.47	661.974	0.00097	51.946	3.25	0.04	0	High	Not Found	Not Found	Not Found	Not Found	Not Found	Not Found	Not Found	Not Found	Not Found	Not Found	Not Found	High	High	High	Unambiguous	SRSQSRSNSPLPVPPSK	17	3	1	1	Q13247	2	High	3	1	1	1
[R].VDDSPSTSGGSSDGDQR.[E]	Ubiquitin-conjugating enzyme E2 E2 OS=Homo sapiens OX=9606 GN=UBE2E2 PE=1 SV=1	F8W8F0	F8W8F0 [8-24]	1xpyrophospho [S/T]; 2xPhospho [S11(100); S12(100)]	1xpyrophospho [S4(0); S6(0); T7(0); S8(0.3); S11(49.9); S12(49.9)]; 2xPhospho [S4(0); S6(0); T7(0); S8(0); S11(100); S12(100)]	F8W8F0 2xPhospho [S18(100); S19(100)]	F8W8F0 2xPhospho [S11(0); S13(0); T14(0); S15(0); S18(100); S19(100)]	0	1826.61	-0.52	913.809	-0.00048	24.5616	3.25	0.0154	0	Not Found	Not Found	Not Found	Not Found	Not Found	Not Found	Not Found	Not Found	High	Not Found	Not Found	Not Found	High	High	High	Unambiguous	VDDSPSTSGGSSDGDQR	17	2	1	4	F8W8F0; C9J180; Q96LR5; F8WF15	1	High	2	1	1	1
[K].DLDEEGSEKELHENVLDK.[E]	HIV Tat-specific factor 1 OS=Homo sapiens OX=9606 GN=HTATSF1 PE=1 SV=1	O43719	O43719 [573-590]	1xpyrophospho [S7(100)]	1xpyrophospho [S7(100)]	O43719 1xpyrophospho [S579(100)]	O43719 1xpyrophospho [S579(100)]	1	2258.91	-1.18	753.641	-0.00089	58.5343	3.23	0.2724	0	Not Found	Not Found	Not Found	Not Found	Not Found	Not Found	High	Not Found	Not Found	Not Found	Not Found	Not Found	High	High	High	Unambiguous	DLDEEGSEKELHENVLDK	18	1	1	1	O43719	1	High	3	1	1	1
[R].GPSPEGSSSTESSPEHPPK.[S]	Serine/arginine repetitive matrix protein 2 OS=Homo sapiens OX=9606 GN=SRRM2 PE=1 SV=2	Q9UQ35	Q9UQ35 [1646-1664]	1xpyrophospho [S/T]; 2xPhospho [T10(99.3); S12(99.3)]	1xpyrophospho [S3(0); S7(16.7); S8(16.7); S9(16.7); T10(16.7); S12(16.7); S13(16.7)]; 2xPhospho [S3(0); S7(0); S8(0); S9(1.3); T10(99.3); S12(99.3); S13(0)]	Q9UQ35 2xPhospho [T1655(99.3); S1657(99.3)]	Q9UQ35 2xPhospho [S1648(0); S1652(0); S1653(0); S1654(1.3); T1655(99.3); S1657(99.3); S1658(0)]	0	2053.78	-1.73	1027.39	-0.00178	32.5184	3.23	0.065	0	Not Found	Not Found	Not Found	Not Found	Not Found	High	Not Found	Not Found	Not Found	Not Found	Not Found	Not Found	High	High	High	Unambiguous	GPSPEGSSSTESSPEHPPK	19	1	1	1	Q9UQ35	1	High	2	1	1	1
[R].HAIHSSDSTSSSSSEDEQHFER.[R]	ATPase family AAA domain-containing protein 2 OS=Homo sapiens OX=9606 GN=ATAD2 PE=1 SV=1	Q6PL18	Q6PL18 [353-374]	1xpyrophospho [S5(99.3)]; 2xPhospho [S5(99.2); S6(99.2)]	1xpyrophospho [S5(99.3); S6(0.7); S8(0); T9(0); S10(0); S11(0); S12(0); S13(0); S14(0)]; 2xPhospho [S5(99.2); S6(99.2); S8(1.7); T9(0); S10(0); S11(0); S12(0); S13(0); S14(0)]	Q6PL18 1xpyrophospho [S357(99.3)]; 2xPhospho [S357(99.2); S358(99.2)]	Q6PL18 1xpyrophospho [S357(99.3); S358(0.7); S360(0); T361(0); S362(0); S363(0); S364(0); S365(0); S366(0)]; 2xPhospho [S357(99.2); S358(99.2); S360(1.7); T361(0); S362(0); S363(0); S364(0); S365(0); S366(0)]	0	2619.96	-1.22	873.991	-0.00106	31.5614	3.23	0.0062	0	Not Found	Not Found	Not Found	Not Found	Not Found	High	Not Found	Not Found	Not Found	Not Found	Not Found	Not Found	High	High	High	Unambiguous	HAIHSSDSTSSSSSEDEQHFER	22	3	1	1	Q6PL18	2	High	3	1	1	1
[K].NPEPDSDEHTPVEDEEPKKSTTSASTSEEEK.[K]	NF-kappa-B-activating protein OS=Homo sapiens OX=9606 GN=NKAP PE=1 SV=1	Q8N5F7	Q8N5F7 [152-182]	1xpyrophospho [T10(89.8)]; 2xPhospho [T26(83.4); S27(83.4)]	1xpyrophospho [S6(3.2); T10(89.8); S20(0.1); T21(0.1); T22(0.1); S23(0.1); S25(0.1); T26(3.2); S27(3.2)]; 2xPhospho [S6(3.4); T10(4.6); S20(1.2); T21(1.2); T22(1.2); S23(10.8); S25(10.8); T26(83.4); S27(83.4)]	Q8N5F7 1xpyrophospho [T161(89.8)]; 2xPhospho [T177(83.4); S178(83.4)]	Q8N5F7 1xpyrophospho [S157(3.2); T161(89.8); S171(0.1); T172(0.1); T173(0.1); S174(0.1); S176(0.1); T177(3.2); S178(3.2)]; 2xPhospho [S157(3.4); T161(4.6); S171(1.2); T172(1.2); T173(1.2); S174(10.8); S176(10.8); T177(83.4); S178(83.4)]	2	3589.43	-0.56	898.112	-0.00051	36.008	3.23	0.0124	0	Not Found	Not Found	Not Found	Not Found	Not Found	High	Not Found	Not Found	Not Found	Not Found	Not Found	Not Found	High	High	High	Selected	NPEPDSDEHTPVEDEEPKKSTTSASTSEEEK	31	7	1	1	Q8N5F7	4	High	4	1	1	1
[R].MESDSDSDKSSDNSGLKR.[K]	Hepatoma-derived growth factor-related protein 2 (Fragment) OS=Homo sapiens OX=9606 GN=HDGFL2 PE=1 SV=1	A0A087WT54	A0A087WT54 [92-109]	1xOxidation [M1]; 2xPhospho [S5(100); S7(100)]	1xOxidation [M1]; 2xPhospho [S3(0); S5(100); S7(100); S10(0); S11(0); S14(0)]	A0A087WT54 2xPhospho [S96(100); S98(100)]	A0A087WT54 2xPhospho [S94(0); S96(100); S98(100); S101(0); S102(0); S105(0)]	2	2133.77	0.59	711.928	0.00042	21.5849	3.22	0.0186	0	Not Found	Not Found	Not Found	Not Found	Not Found	High	Not Found	Not Found	Not Found	Not Found	Not Found	Not Found	High	High	High	Unambiguous	MESDSDSDKSSDNSGLKR	18	3	1	3	K7EJP7; A0A087WT54; Q7Z4V5	1	High	3	1	1	1
[R].VGSCAPGPMELRVSNTSCENAGMAERSQGR.[K]	Magnesium transporter NIPA4 (Fragment) OS=Homo sapiens OX=9606 GN=NIPAL4 PE=4 SV=1	H0YC31	H0YC31 [15-44]	2xCarbamidomethyl [C4; C18]; 2xDeamidated [N15; N20]; 1xOxidation [M23]; 1xpyrophospho [S27(99.9)]	2xCarbamidomethyl [C4; C18]; 2xDeamidated [N15; N20]; 1xOxidation [M23]; 1xpyrophospho [S3(0); S14(0); T16(0); S17(0); S27(99.9)]	H0YC31 1xpyrophospho [S41(99.9)]	H0YC31 1xpyrophospho [S17(0); S28(0); T30(0); S31(0); S41(99.9)]	2	3386.33	4.12	847.342	0.00349	23.4492	3.22	0.0311	0	Not Found	Not Found	Not Found	Not Found	Not Found	High	Not Found	Not Found	Not Found	Not Found	Not Found	Not Found	High	High	High	Selected	VGSCAPGPMELRVSNTSCENAGMAERSQGR	30	1	1	1	H0YC31	1	High	4	1	1	1
[R].INTDLLPTSYQLVKFEDIVHFPQK.[T]	Dermatan-sulfate epimerase-like protein OS=Homo sapiens OX=9606 GN=DSEL PE=2 SV=2	Q8IZU8	Q8IZU8 [1113-1136]	1xDeamidated [Q11]; 1xPhospho [T/S/Y]; 2xpyrophospho [T/S]	1xDeamidated [Q11]; 1xPhospho [T3(32.8); T8(32.8); S9(32.8); Y10(1.6)]; 2xpyrophospho [T3(65.8); T8(67.1); S9(67.1)]			1	3246.33	2.14	812.339	0.00174	21.2559	3.21	0.0156	0	Not Found	Not Found	Not Found	Not Found	Not Found	High	Not Found	Not Found	Not Found	Not Found	Not Found	Not Found	High	High	High	Selected	INTDLLPTSYQLVKFEDIVHFPQK	24	4	1	1	Q8IZU8	1	High	4	1	1	1
[K].SGSTPLPLSGGTSSSDNSWTMDASIDEVVR.[K]	Transcription initiation factor TFIID subunit 3 OS=Homo sapiens OX=9606 GN=TAF3 PE=1 SV=1	Q5VWG9	Q5VWG9 [446-475]	1xDeamidated [N17]; 1xOxidation [M21]; 1xpyrophospho [S/T]; 2xPhospho [S18(97.4); T20(97.4)]	1xDeamidated [N17]; 1xOxidation [M21]; 1xpyrophospho [S9; T20]; 2xPhospho [S1(0); S3(0); T4(0); S9(0); T12(0); S13(0); S14(0); S15(0); S18(97.4); T20(97.4); S24(5.1)]	Q5VWG9 1xpyrophospho [S/T]; 2xPhospho [S463(97.4); T465(97.4)]	Q5VWG9 1xpyrophospho [S454; T465]; 2xPhospho [S446(0); S448(0); T449(0); S454(0); T457(0); S458(0); S459(0); S460(0); S463(97.4); T465(97.4); S469(5.1)]	0	3230.31	9.42	808.341	0.00761	24.0845	3.21	0.0062	0	Not Found	Not Found	Not Found	Not Found	Not Found	High	Not Found	Not Found	Not Found	Not Found	Not Found	Not Found	High	High	High	Selected	SGSTPLPLSGGTSSSDNSWTMDASIDEVVR	30	3	1	1	Q5VWG9	3	High	4	1	1	1
[R].KQGDLQPPAKPEQGSSASRPVPASRGGK.[T]				1xPhospho [S]; 2xpyrophospho [S]	1xPhospho [S15(32.5); S16(32.5); S18(35); S24(0)]; 2xpyrophospho [S15(66.2); S16(66.2); S18(64.9); S24(2.8)]			2	3230.32	5.87	808.341	0.00474	24.0845	3.19		0.0062	Not Found	Not Found	Not Found	Not Found	Not Found	High	Not Found	Not Found	Not Found	Not Found	Not Found	Not Found	High	High	High	Rejected	KQGDLQPPAKPEQGSSASRPVPASRGGK	28	2	0	1	B9A6J9	1	High	4	2	2	2
[R].LQKSVFHHWHSYMEDQKEK.[L]	F-box/LRR-repeat protein 13 OS=Homo sapiens OX=9606 GN=FBXL13 PE=2 SV=3	Q8NEE6	Q8NEE6 [52-70]	1xDeamidated [Q2]; 1xPhospho [Y12(97.2)]; 1xpyrophospho [S11(97.2)]	1xDeamidated [Q2]; 1xPhospho [S4(1.4); S11(1.4); Y12(97.2)]; 1xpyrophospho [S4(2.8); S11(97.2)]	Q8NEE6 1xPhospho [Y63(97.2)]; 1xpyrophospho [S62(97.2)]	Q8NEE6 1xPhospho [S55(1.4); S62(1.4); Y63(97.2)]; 1xpyrophospho [S55(2.8); S62(97.2)]	2	2698.06	-2.13	675.269	-0.00143	26.8492	3.19	0.0815	0	Not Found	Not Found	Not Found	Not Found	Not Found	Not Found	High	Not Found	Not Found	Not Found	Not Found	Not Found	High	High	High	Unambiguous	LQKSVFHHWHSYMEDQKEK	19	1	1	4	Q8NEE6; C9JI88; A0A0A0MRW5; E7ERH8	1	High	4	1	1	1
[R].SGLQRGSSGENNNPGSPTVSNFRQLQEK.[L]	TSC22 domain family protein 3 (Fragment) OS=Homo sapiens OX=9606 GN=TSC22D3 PE=1 SV=1	D6RBL1	D6RBL1 [27-54]	2xDeamidated [Q4; Q/N]; 1xPhospho [S7(87.3)]; 1xpyrophospho [S8(84.5)]	2xDeamidated [Q4; N21; Q24]; 1xPhospho [S1(0); S7(87.3); S8(3.2); S16(0.4); T18(8.8); S20(0.4)]; 1xpyrophospho [S1(0); S7(6.1); S8(84.5); S16(6.1); T18(3.2); S20(0.1)]	D6RBL1 1xPhospho [S33(87.3)]; 1xpyrophospho [S34(84.5)]	D6RBL1 1xPhospho [S27(0); S33(87.3); S34(3.2); S42(0.4); T44(8.8); S46(0.4)]; 1xpyrophospho [S27(0); S33(6.1); S34(84.5); S42(6.1); T44(3.2); S46(0.1)]	2	3230.32	7.15	808.341	0.00578	25.9558	3.18	0.0031	0	Not Found	Not Found	Not Found	Not Found	Not Found	High	High	High	Not Found	Not Found	Not Found	Not Found	High	High	High	Unambiguous	SGLQRGSSGENNNPGSPTVSNFRQLQEK	28	13	1	7	D6RBL1; D6R8Z7; D6RAX8; D6RDZ9; D6RCK9; D6RDZ7; D6RD37	6	High	4	1	1	1
[R].SSVGSSSDGSIFASGSFAQALVAAADK.[A]	Roundabout homolog 2 OS=Homo sapiens OX=9606 GN=ROBO2 PE=1 SV=1	F8W703	F8W703 [1275-1301]	Phospho [S]; pyrophospho [S]	Phospho [S]; pyrophospho [S]			0	2917.04	2.2	973.021	0.00214	28.5082	3.18	0.0094	0	Not Found	Not Found	Not Found	Not Found	Not Found	Not Found	High	High	High	Not Found	Not Found	Not Found	High	High	High	Unambiguous	SSVGSSSDGSIFASGSFAQALVAAADK	27	38	1	1	F8W703	20	High	3	1	1	1
[K].LEPESYLDDMVTCSQIVYNYNPEK.[T]	Probable helicase senataxin OS=Homo sapiens OX=9606 GN=SETX PE=1 SV=4	Q7Z333	Q7Z333 [340-363]	1xCarbamidomethyl [C13]; 1xDeamidated [N19]; 1xOxidation [M10]; 2xPhospho [Y18(99.8); Y20(99.8)]	1xCarbamidomethyl [C13]; 1xDeamidated [N19]; 1xOxidation [M10]; 2xPhospho [S5(0); Y6(0); T12(0.2); S14(0.2); Y18(99.8); Y20(99.8)]	Q7Z333 2xPhospho [Y357(99.8); Y359(99.8)]	Q7Z333 2xPhospho [S344(0); Y345(0); T351(0.2); S353(0.2); Y357(99.8); Y359(99.8)]	0	3084.22	4.2	771.813	0.00324	27.3701	3.16	0.0348	0	Not Found	Not Found	Not Found	Not Found	Not Found	Not Found	High	Not Found	Not Found	Not Found	Not Found	Not Found	High	High	High	Selected	LEPESYLDDMVTCSQIVYNYNPEK	24	1	1	1	Q7Z333	1	High	4	1	1	1
[K].VCGPSRTNPSMMIDDLLTPCSPGDPGAMEMTWMDVPGDK.[L]	Uncharacterized protein (Fragment) OS=Homo sapiens OX=9606 PE=1 SV=3	I3L4J1	I3L4J1 [382-420]	2xCarbamidomethyl [C2; C20]; 2xOxidation [M12; M28]; 2xPhospho [S21(99.7); S/T]	2xCarbamidomethyl [C2; C20]; 2xOxidation [M12; M28]; 2xPhospho [S5(32.8); T7(32.8); S10(32.8); T18(1.8); S21(99.7); T31(0)]	I3L4J1 2xPhospho [S402(99.7); S/T]	I3L4J1 2xPhospho [S386(32.8); T388(32.8); S391(32.8); T399(1.8); S402(99.7); T412(0)]	1	4457.77	0.08	1115.2	9e-05	37.6278	3.15	0.0127	0	Not Found	Not Found	Not Found	Not Found	Not Found	High	Not Found	Not Found	Not Found	Not Found	Not Found	Not Found	High	High	High	Unambiguous	VCGPSRTNPSMMIDDLLTPCSPGDPGAMEMTWMDVPGDK	39	3	1	2	I3L4J1; Q9UN37	1	High	4	1	1	1
[R].INSSGESGDESDEFLQSR.[K]	Eukaryotic translation initiation factor 5B OS=Homo sapiens OX=9606 GN=EIF5B PE=1 SV=4	O60841	O60841 [180-197]	2xPhospho [S3(100); S4(100)]; 1xpyrophospho [S4(99.7)]	2xPhospho [S3(100); S4(100); S7(0); S11(0); S17(0)]; 1xpyrophospho [S3(0); S4(99.7); S7(0.3); S11(0); S17(0)]	O60841 2xPhospho [S182(100); S183(100)]; 1xpyrophospho [S183(99.7)]	O60841 2xPhospho [S182(100); S183(100); S186(0); S190(0); S196(0)]; 1xpyrophospho [S182(0); S183(99.7); S186(0.3); S190(0); S196(0)]	0	2116.77	-1.93	1058.89	-0.00204	59.0309	3.15	0.0222	0	Not Found	Not Found	Not Found	Not Found	Not Found	Not Found	Not Found	Not Found	High	Not Found	Not Found	Not Found	High	High	High	Unambiguous	INSSGESGDESDEFLQSR	18	13	1	2	O60841; A0A087WUT6	4	High	2	1	1	1
[K].EREYMGSKMLILSQNIAQLEAQVEK.[V]				2xDeamidated [Q14; Q/N]; 2xpyrophospho [S7(100); S13(100)]	2xDeamidated [Q14; N15; Q18]; 2xpyrophospho [S7(100); S13(100)]			2	3230.32	5.69	808.341	0.0046	24.0845	3.14		0.0218	Not Found	Not Found	Not Found	Not Found	Not Found	High	Not Found	Not Found	Not Found	Not Found	Not Found	Not Found	High	High	High	Rejected	EREYMGSKMLILSQNIAQLEAQVEK	25	2	0	5	Q86SQ7; A0A0G2JR50; A0A0C4DG71; A0A0G2JQM2; A0A0G2JR20	2	High	4	6	6	6
[K].GFEEEHKDSDDDSSDDEQEK.[K]	Splicing factor 3B subunit 2 OS=Homo sapiens OX=9606 GN=SF3B2 PE=1 SV=1	E9PPJ0	E9PPJ0 [406-425]	2xPhospho [S13(100); S14(99.1)]; 1xpyrophospho [S13(98.6)]	2xPhospho [S9(1); S13(100); S14(99.1)]; 1xpyrophospho [S9(0.7); S13(98.6); S14(0.7)]	E9PPJ0 2xPhospho [S418(100); S419(99.1)]; 1xpyrophospho [S418(98.6)]	E9PPJ0 2xPhospho [S414(1); S418(100); S419(99.1)]; 1xpyrophospho [S414(0.7); S418(98.6); S419(0.7)]	1	2500.82	-1.29	834.277	-0.00107	29.4979	3.13	0.016	0	Not Found	Not Found	Not Found	Not Found	Not Found	Not Found	Not Found	High	Not Found	Not Found	Not Found	Not Found	High	High	High	Unambiguous	GFEEEHKDSDDDSSDDEQEK	20	3	1	2	E9PPJ0; Q13435	2	High	3	1	1	1
[K].ATAAAAAASLLANGHDLAAAMAVDKSNPTSK.[H]				1xDeamidated [N13]; 2xPhospho [S26; S30]; 1xpyrophospho [S9]	1xDeamidated [N13]; 2xPhospho [S26; S30]; 1xpyrophospho [S9]			1	3230.33	4.5	808.341	0.00364	24.0845	3.13		0.0249	Not Found	Not Found	Not Found	Not Found	Not Found	High	Not Found	Not Found	Not Found	Not Found	Not Found	Not Found	High	High	High	Rejected	ATAAAAAASLLANGHDLAAAMAVDKSNPTSK	31	1	0	5	E7EVI8; E7EV55; D6RBE0; Q7LFL8; D6RDY2	1	High	4	7	7	7
[R].KVSSEDSEDSDFQESGVSEEVSESEDEQRPR.[T]	Transcriptional regulator ATRX OS=Homo sapiens OX=9606 GN=ATRX PE=1 SV=5	P46100	P46100 [1373-1403]	1xDeamidated [Q13]; 2xPhospho [S]	1xDeamidated [Q13]; 2xPhospho [S3(0); S4(0); S7(0); S10(0); S15(50); S18(50); S22(50.8); S24(49.2)]			1	3663.4	5.26	1221.81	0.00642	55.3481	3.12	0.0545	0	Not Found	Not Found	Not Found	Not Found	Not Found	Not Found	Not Found	High	Not Found	Not Found	Not Found	Not Found	High	High	High	Unambiguous	KVSSEDSEDSDFQESGVSEEVSESEDEQRPR	31	1	1	2	P46100; A0A096LNL9	1	High	3	1	1	1
[R].RTVTKPNPSFMRQLEEYQGILLASK.[Q]				2xPhospho [S9(95.3); Y17(100)]; 2xpyrophospho [T4(95.5); S24(99.8)]	2xPhospho [T2(0); T4(4.5); S9(95.3); Y17(100); S24(0.2)]; 2xpyrophospho [T2(0); T4(95.5); S9(4.8); S24(99.8)]			2	3386.35	-2.67	847.342	-0.00226	23.4492	3.12		0.0311	Not Found	Not Found	Not Found	Not Found	Not Found	High	Not Found	Not Found	Not Found	Not Found	Not Found	Not Found	High	High	High	Rejected	RTVTKPNPSFMRQLEEYQGILLASK	25	1	0	2	Q76I76; F5H527	1	High	4	2	2	2
[R].IPGGNIYISPLKSPYK.[I]	Retinoblastoma-associated protein OS=Homo sapiens OX=9606 GN=RB1 PE=1 SV=2	P06400	P06400 [799-814]	2xPhospho [S13(100); S/Y]	2xPhospho [Y7(0); S9(50); S13(100); Y15(50)]	P06400 2xPhospho [S811(100); S/Y]	P06400 2xPhospho [Y805(0); S807(50); S811(100); Y813(50)]	1	1906.91	-1.79	953.958	-0.00171	80.5376	3.11	0.119	0	Not Found	Not Found	Not Found	Not Found	High	Not Found	Not Found	Not Found	Not Found	Not Found	Not Found	Not Found	High	High	High	Unambiguous	IPGGNIYISPLKSPYK	16	2	1	1	P06400	2	High	2	1	1	1
[R].VMLGETNPADSKPGTIR.[G]	Nucleoside diphosphate kinase A OS=Homo sapiens OX=9606 GN=NME1 PE=1 SV=1	P15531	P15531 [89-105]	1xOxidation [M2]; 2xPhospho [T6(100); S11(100)]; 1xpyrophospho [T6(100)]	1xOxidation [M2]; 2xPhospho [T6(100); S11(100); T15(0)]; 1xpyrophospho [T6(100); S11(0); T15(0)]	P15531 1xpyrophospho [T94(100)]	P15531 1xpyrophospho [T94(100); S99(0); T103(0)]	0	1961.84	1.14	654.62	0.00074	54.5066	3.11	0.2894	0	Not Found	Not Found	Not Found	Not Found	Not Found	Not Found	High	High	Not Found	Not Found	Not Found	Not Found	High	High	High	Unambiguous	VMLGETNPADSKPGTIR	17	2	1	6	P15531; O60361; J3KPD9; E7ERL0; P22392; Q32Q12	1	High	3	1	1	1
[K].GQKGDAGNPGDPGTPGTTGRPGLSGEPGVQGPAGPK.[G]				1xDeamidated [Q30]; 2xPhospho [T17; T]; 1xpyrophospho [S24]	1xDeamidated [Q30]; 2xPhospho [T14; T17; T18]; 1xpyrophospho [S24]			1	3589.44	-5.36	898.112	-0.00481	36.008	3.11		0.0372	Not Found	Not Found	Not Found	Not Found	Not Found	High	Not Found	Not Found	Not Found	Not Found	Not Found	Not Found	High	High	High	Rejected	GQKGDAGNPGDPGTPGTTGRPGLSGEPGVQGPAGPK	36	2	0	2	A6NCT7; Q07092	2	High	4	8	8	8
[R].AADSSDSDGAEESPAEPGAPR.[E]	GC-rich sequence DNA-binding factor 2 OS=Homo sapiens OX=9606 GN=GCFC2 PE=1 SV=2	P16383	P16383 [13-33]	2xPhospho [S4(100); S5(100)]	2xPhospho [S4(100); S5(100); S7(0); S13(0)]	P16383 2xPhospho [S16(100); S17(100)]	P16383 2xPhospho [S16(100); S17(100); S19(0); S25(0)]	0	2175.78	-1.09	1088.39	-0.00119	40.0374	3.1	0.0194	0	Not Found	Not Found	Not Found	Not Found	Not Found	Not Found	Not Found	High	Not Found	Not Found	Not Found	Not Found	High	High	High	Unambiguous	AADSSDSDGAEESPAEPGAPR	21	2	1	2	P16383; C9JII4	1	High	2	1	1	1
[R].SAFQCLQKFQQHNK.[A]	snRNA-activating protein complex subunit 4 OS=Homo sapiens OX=9606 GN=SNAPC4 PE=1 SV=1	Q5SXM2	Q5SXM2 [329-342]	1xCarbamidomethyl [C5]; 1xDeamidated [Q10]; 1xPhospho [S1(100)]	1xCarbamidomethyl [C5]; 1xDeamidated [Q10]; 1xPhospho [S1(100)]	Q5SXM2 1xPhospho [S329(100)]	Q5SXM2 1xPhospho [S329(100)]	1	1844.81	3.03	615.612	0.00186	33.8914	3.1	0.0645	0	Not Found	High	Not Found	Not Found	Not Found	Not Found	Not Found	Not Found	Not Found	Not Found	Not Found	Not Found	High	High	High	Unambiguous	SAFQCLQKFQQHNK	14	1	1	2	Q5SXM2; A0A1B0GUB4	1	High	3	1	1	1
[R].TSTKPFHLKSSAIKVPMMNSK.[K]	SWISS-PROT:P50448 (Bos taurus) Factor XIIa inhibitor precursor	P50448	P50448 [282-302]	1xOxidation [M]; 1xPhospho [S/T]; 1xpyrophospho [T/S]	1xOxidation [M17; M18]; 1xPhospho [T1(0); S2(0); T3(1.1); S10(49.4); S11(49.4); S20(0)]; 1xpyrophospho [T1(0); S2(0); T3(49.4); S10(25.3); S11(25.3); S20(0)]			2	2588.15	2.43	647.793	0.00157	29.2707	3.1	0.029	0	High	Not Found	Not Found	Not Found	Not Found	Not Found	Not Found	Not Found	Not Found	Not Found	Not Found	Not Found	High	High	High	Unambiguous	TSTKPFHLKSSAIKVPMMNSK	21	8	1	1	P50448	5	High	4	1	1	1
[K].LEVLMEEMILYYSVSEERHIAVEK.[D]				2xPhospho [Y11(95.1); Y/S]; 1xOxidation [M8]; 1xpyrophospho [S]	2xPhospho [Y11(95.1); Y12(52.4); S13(26.2); S15(26.2)]; 1xOxidation [M8]; 1xpyrophospho [S13(50); S15(50)]			1	3246.32	5.31	812.341	0.00431	21.6365	3.09		0	Not Found	Not Found	Not Found	Not Found	Not Found	High	Not Found	Not Found	High	Not Found	Not Found	Not Found	High	High	High	Rejected	LEVLMEEMILYYSVSEERHIAVEK	24	4	0	1	Q8NHU6	4	High	4	2	2	2
[R].TLLSPSGTEPGAQAEGTDK.[S]	Adenylate cyclase type 8 OS=Homo sapiens OX=9606 GN=ADCY8 PE=1 SV=1	P40145	P40145 [1229-1247]	2xPhospho [T/S]; 1xpyrophospho [T8(98.2)]	2xPhospho [T1(50); S4(50); S6(50); T8(50); T17(0)]; 1xpyrophospho [T1(0); S4(0); S6(1.8); T8(98.2); T17(0)]			0	2018.84	6.08	673.621	0.00409	34.2261	3.09	0.0129	0	Not Found	Not Found	Not Found	Not Found	Not Found	Not Found	High	High	Not Found	Not Found	Not Found	Not Found	High	High	High	Unambiguous	TLLSPSGTEPGAQAEGTDK	19	6	1	2	P40145; E7EVL1	2	High	3	1	1	1
[R].KELEQIFCQFDSKLEAADEGSGDVK.[Y]				1xCarbamidomethyl [C8]; 1xDeamidated [Q5]; 1xPhospho [S12(97.9)]; 1xpyrophospho [S21(97.9)]	1xCarbamidomethyl [C8]; 1xDeamidated [Q5]; 1xPhospho [S12(97.9); S21(2.1)]; 1xpyrophospho [S12(2.1); S21(97.9)]			2	3084.22	2.42	771.813	0.00187	27.3701	3.05		0.0348	Not Found	Not Found	Not Found	Not Found	Not Found	Not Found	High	Not Found	Not Found	Not Found	Not Found	Not Found	High	High	High	Rejected	KELEQIFCQFDSKLEAADEGSGDVK	25	1	0	5	E9PFG7; E9PDF2; Q02218; E9PCR7; A0A0D9SFS3	1	High	4	2	2	2
[K].IEDVGSDEEDDSGKDK.[K]	Heat shock protein HSP 90-beta OS=Homo sapiens OX=9606 GN=HSP90AB1 PE=1 SV=4	P08238	P08238 [250-265]	2xPhospho [S6(100); S12(100)]; 1xpyrophospho [S]	2xPhospho [S6(100); S12(100)]; 1xpyrophospho [S6(50); S12(50)]	P08238 2xPhospho [S255(100); S261(100)]	P08238 2xPhospho [S255(100); S261(100)]	1	1897.66	-0.96	949.334	-0.00091	33.0735	3.04	0.1118	0	Not Found	Not Found	Not Found	Not Found	Not Found	Not Found	Not Found	Not Found	High	Not Found	Not Found	Not Found	High	High	High	Unambiguous	IEDVGSDEEDDSGKDK	16	3	1	2	P08238; Q58FF8	1	High	2	1	1	1
[K].TSMNVNEIFMAIAK.[K]	Ras-related protein Rab-5A OS=Homo sapiens OX=9606 GN=RAB5A PE=1 SV=2	P20339	P20339 [166-179]					0	1568.78	0.04	784.894	3e-05	92.1365	3.03	0	0	Not Found	High	Not Found	Not Found	Not Found	Not Found	Not Found	Not Found	Not Found	Not Found	Not Found	Not Found	High	High	High	Selected	TSMNVNEIFMAIAK	14	1	1	1	P20339	1	High	2	1	1	1
[K].TAMNVNEIFMAIAK.[K]				1xOxidation [M3]	1xOxidation [M3]			0	1568.78	0.04	784.894	3e-05	92.1365	3.03		0	Not Found	High	Not Found	Not Found	Not Found	Not Found	Not Found	Not Found	Not Found	Not Found	Not Found	Not Found	High	High	High	Rejected	TAMNVNEIFMAIAK	14	1	0	1	P51148	1	High	2	2	2	2
[R].VISDSESDIGGSDVEFKPDTK.[E]	DNA mismatch repair protein Msh6 OS=Homo sapiens OX=9606 GN=MSH6 PE=1 SV=2	P52701	P52701 [250-270]	2xPhospho [S7(100); S12(100)]	2xPhospho [S3(0); S5(0); S7(100); S12(100); T20(0)]	P52701 2xPhospho [S256(100); S261(100)]	P52701 2xPhospho [S252(0); S254(0); S256(100); S261(100); T269(0)]	0	2384.98	-1.1	795.663	-0.00087	63.8944	3.03	0.0792	0	Not Found	Not Found	Not Found	Not Found	Not Found	Not Found	High	Not Found	Not Found	Not Found	Not Found	Not Found	High	High	High	Unambiguous	VISDSESDIGGSDVEFKPDTK	21	1	1	2	P52701; A0A087WWJ1	1	High	3	1	1	1
[R].DTYSDRSGSSSPDSEITELK.[F]	CTP synthase 1 OS=Homo sapiens OX=9606 GN=CTPS1 PE=1 SV=2	P17812	P17812 [565-584]	1xpyrophospho [S10(99)]; 2xPhospho [S10(100); S11(99.4)]	1xpyrophospho [T2(0); S4(0); S7(0); S9(0.5); S10(99); S11(0.5); S14(0); T17(0)]; 2xPhospho [T2(0); Y3(0); S4(0); S7(0); S9(0.7); S10(100); S11(99.4); S14(0); T17(0)]	P17812 1xpyrophospho [S574(99)]; 2xPhospho [S574(100); S575(99.4)]	P17812 1xpyrophospho [T566(0); S568(0); S571(0); S573(0.5); S574(99); S575(0.5); S578(0); T581(0)]; 2xPhospho [T566(0); Y567(0); S568(0); S571(0); S573(0.7); S574(100); S575(99.4); S578(0); T581(0)]	1	2333.91	0.02	778.64	2e-05	60.9297	3.02	0.0166	0	Not Found	Not Found	Not Found	Not Found	Not Found	Not Found	High	Not Found	Not Found	Not Found	Not Found	Not Found	High	High	High	Unambiguous	DTYSDRSGSSSPDSEITELK	20	2	1	1	P17812	2	High	3	1	1	1
[K].QQQQQQQQQHQASSNSGSEEDSSSSEDSDDSSSEVKR.[K]	Chromodomain-helicase-DNA-binding protein 1 OS=Homo sapiens OX=9606 GN=CHD1 PE=1 SV=2	O14646	O14646 [105-141]	1xDeamidated [N15]; 2xPhospho [S]	1xDeamidated [N15]; 2xPhospho [S13(51.2); S14(51.2); S16(51.2); S18(7.7); S22(7.7); S23(7.7); S24(7.7); S25(7.7); S28(7.7); S31(0.1); S32(0.1); S33(0)]			1	4243.61	3.77	1061.66	0.004	22.7578	3.02	0.0166	0	Not Found	Not Found	Not Found	Not Found	Not Found	High	Not Found	Not Found	Not Found	Not Found	Not Found	Not Found	High	High	High	Unambiguous	QQQQQQQQQHQASSNSGSEEDSSSSEDSDDSSSEVKR	37	2	1	1	O14646	1	High	4	1	1	1
[K].KAGPGSLELCGLPSQKTASLK.[K]	Ribosomal RNA processing protein 1 homolog B OS=Homo sapiens OX=9606 GN=RRP1B PE=1 SV=3	Q14684	Q14684 [574-594]	1xCarbamidomethyl [C10]; 1xDeamidated [Q15]; 1xPhospho [S/T]; 1xpyrophospho [S19(92.1)]	1xCarbamidomethyl [C10]; 1xDeamidated [Q15]; 1xPhospho [S6(32.5); S14(32.5); T17(32.5); S19(2.7)]; 1xpyrophospho [S6(2.7); S14(2.7); T17(2.7); S19(92.1)]	Q14684 1xpyrophospho [S592(92.1)]	Q14684 1xpyrophospho [S579(2.7); S587(2.7); T590(2.7); S592(92.1)]	2	2383.04	3.89	795.022	0.00309	29.7205	2.97	0.0236	0	Not Found	Not Found	High	Not Found	Not Found	Not Found	Not Found	Not Found	Not Found	Not Found	Not Found	Not Found	High	High	High	Unambiguous	KAGPGSLELCGLPSQKTASLK	21	2	1	1	Q14684	1	High	3	1	1	1
[R].GVSQGRGGLGSIFVWASGNGGR.[E]	Furin OS=Homo sapiens OX=9606 GN=FURIN PE=1 SV=2	P09958	P09958 [277-298]	2xDeamidated [Q4; N19]; 2xpyrophospho [S11(100); S17(100)]	2xDeamidated [Q4; N19]; 2xpyrophospho [S3(0); S11(100); S17(100)]	P09958 2xpyrophospho [S287(100); S293(100)]	P09958 2xpyrophospho [S279(0); S287(100); S293(100)]	1	2440.91	1.27	814.31	0.00104	24.9152	2.97	0.1212	0	Not Found	Not Found	Not Found	Not Found	Not Found	High	Not Found	Not Found	Not Found	Not Found	Not Found	Not Found	High	High	High	Unambiguous	GVSQGRGGLGSIFVWASGNGGR	22	1	1	2	P09958; H0YNB5	1	High	3	1	1	1
[K].RTADSSSSEDEEEYVVEK.[V]	Chromobox protein homolog 5 (Fragment) OS=Homo sapiens OX=9606 GN=CBX5 PE=1 SV=1	F8VNY3	F8VNY3 [7-24]	2xPhospho [S/T/Y]; 1xpyrophospho [S/T]	2xPhospho [T2(0); S5(0.6); S6(66.5); S7(66.5); S8(66.5); Y14(0)]; 1xpyrophospho [T2(0); S5(50); S6(50); S7(0); S8(0)]			1	2219.83	-1.99	1110.41	-0.00221	48.2344	2.96	0.0743	0	Not Found	Not Found	Not Found	Not Found	Not Found	Not Found	High	High	Not Found	Not Found	Not Found	Not Found	High	High	High	Unambiguous	RTADSSSSEDEEEYVVEK	18	13	1	2	F8VNY3; P45973	4	High	2	1	1	1
[R].SGDSWEAGDSTVFQCDPGYALQGSAEISCVK.[I]	CUB and sushi domain-containing protein 2 OS=Homo sapiens OX=9606 GN=CSMD2 PE=1 SV=2	Q7Z408	Q7Z408 [1397-1427]	2xCarbamidomethyl [C15; C29]; 2xDeamidated [Q14; Q22]; 1xPhospho [S24(100)]; 1xpyrophospho [S/T]	2xCarbamidomethyl [C15; C29]; 2xDeamidated [Q14; Q22]; 1xPhospho [S1(0); S4(0); S10(0); T11(0); Y19(0); S24(100); S28(0)]; 1xpyrophospho [S1(1.6); S4(1.6); S10(48.4); T11(48.4); S24(0); S28(0)]	Q7Z408 1xPhospho [S1420(99.9)]	Q7Z408 1xPhospho [S1397(0); S1400(0); S1406(0); T1407(0); Y1415(0.1); S1420(99.9); S1424(0)]	0	3563.3	5.51	1188.44	0.00655	39.8357	2.96	0.1757	0	Not Found	Not Found	Not Found	Not Found	Not Found	Not Found	High	Not Found	Not Found	Not Found	Not Found	Not Found	High	High	High	Unambiguous	SGDSWEAGDSTVFQCDPGYALQGSAEISCVK	31	3	1	2	Q7Z408; A0A087X0K4	1	High	3	1	1	1
[K].CGSGPVHISGQHLVAVEEDAESEDEEEEDVK.[L]	Nucleophosmin (Fragment) OS=Homo sapiens OX=9606 GN=NPM1 PE=1 SV=1	E5RI98	E5RI98 [40-70]	1xCarbamidomethyl [C1]; 1xpyrophospho [S22(100)]	1xCarbamidomethyl [C1]; 1xpyrophospho [S3(0); S9(0); S22(100)]	E5RI98 1xpyrophospho [S61(100)]	E5RI98 1xpyrophospho [S42(0); S48(0); S61(100)]	0	3540.4	-2.43	1180.8	-0.00286	67.7738	2.95	0.3831	0	Not Found	Not Found	Not Found	Not Found	Not Found	Not Found	High	Not Found	Not Found	Not Found	Not Found	Not Found	High	High	High	Unambiguous	CGSGPVHISGQHLVAVEEDAESEDEEEEDVK	31	1	1	2	E5RI98; P06748	1	High	3	1	1	1
[K].CNQFQKQAQSYQTQLNGKK.[Q]	Deuterosome assembly protein 1 OS=Homo sapiens OX=9606 GN=DEUP1 PE=1 SV=1	A0A087WVI3	A0A087WVI3 [178-196]	1xCarbamidomethyl [C1]; 3xDeamidated [Q9; Q]; 1xPhospho [T/Y/S]	1xCarbamidomethyl [C1]; 3xDeamidated [Q5; Q7; Q9; Q12; Q14]; 1xPhospho [S10(0.7); Y11(49.7); T13(49.7)]			2	2382.04	0.32	794.686	0.00025	29.7759	2.93	0.0137	0	Not Found	High	High	Not Found	Not Found	Not Found	Not Found	Not Found	Not Found	Not Found	Not Found	Not Found	High	High	High	Selected	CNQFQKQAQSYQTQLNGKK	19	9	1	6	A0A087WVI3; A0A0A0MTD8; A0A088AWP1; Q05D60; E9PPB2; E9PIY2	6	High	3	1	1	1
[R].KERFGIVTSSAGTGTTEDTEAK.[K]	Uncharacterized protein (Fragment) OS=Homo sapiens OX=9606 PE=1 SV=1	H0YHG0	H0YHG0 [491-512]	Phospho [T/S]; pyrophospho [T/S]	Phospho [T/S]; pyrophospho [T/S]			2	2684.96	4.26	895.661	0.00382	32.1305	2.91	0.0172	0	Not Found	Not Found	Not Found	Not Found	Not Found	Not Found	High	High	Not Found	Not Found	Not Found	Not Found	High	High	High	Unambiguous	KERFGIVTSSAGTGTTEDTEAK	22	38	1	2	H0YHG0; P82979	11	High	3	1	1	1
[K].KASSSDSEDSSEEEEEVQGPPAKK.[A]	Nucleolar and coiled-body phosphoprotein 1 (Fragment) OS=Homo sapiens OX=9606 GN=NOLC1 PE=1 SV=1	A0A0A0MRM9	A0A0A0MRM9 [80-103]	1xpyrophospho [S]; 2xPhospho [S4(99.1); S5(100)]	1xpyrophospho [S3(0.4); S4(49.8); S5(49.8); S7(0); S10(0); S11(0)]; 2xPhospho [S3(1); S4(99.1); S5(100); S7(0); S10(0); S11(0)]	A0A0A0MRM9 2xPhospho [S83(99.1); S84(100)]	A0A0A0MRM9 2xPhospho [S82(1); S83(99.1); S84(100); S86(0); S89(0); S90(0)]	2	2710.07	-0.25	904.026	-0.00022	32.1835	2.9	0.0172	0	Not Found	Not Found	Not Found	Not Found	Not Found	High	Not Found	Not Found	Not Found	Not Found	Not Found	Not Found	High	High	High	Selected	KASSSDSEDSSEEEEEVQGPPAKK	24	2	1	3	A0A0A0MRM9; S4R3C2; Q14978	2	High	3	1	1	1
[R].KEHASCGQTGVENMQNTQAMELAGAAPEK.[E]	Midasin OS=Homo sapiens OX=9606 GN=MDN1 PE=1 SV=2	Q9NU22	Q9NU22 [5028-5056]	1xCarbamidomethyl [C6]; 1xpyrophospho [S5(93.2)]; 2xPhospho [S5(99.9); T9(99.9)]	1xCarbamidomethyl [C6]; 1xpyrophospho [S5(93.2); T9(3.4); T17(3.4)]; 2xPhospho [S5(99.9); T9(99.9); T17(0.3)]	Q9NU22 1xpyrophospho [S5032(93.2)]; 2xPhospho [S5032(99.9); T5036(99.9)]	Q9NU22 1xpyrophospho [S5032(93.2); T5036(3.4); T5044(3.4)]; 2xPhospho [S5032(99.9); T5036(99.9); T5044(0.3)]	1	3247.33	4.38	812.59	0.00356	23.7719	2.9	0.0034	0	Not Found	Not Found	Not Found	Not Found	Not Found	Not Found	High	Not Found	Not Found	Not Found	Not Found	Not Found	High	High	High	Unambiguous	KEHASCGQTGVENMQNTQAMELAGAAPEK	29	3	1	1	Q9NU22	2	High	4	1	1	1
[K].DDQGLSSDSSSSLGEK.[E]	GC-rich sequence DNA-binding factor 2 OS=Homo sapiens OX=9606 GN=GCFC2 PE=1 SV=2	P16383	P16383 [111-126]	1xpyrophospho [S]; 2xPhospho [S6(100); S7(100)]	1xpyrophospho [S6(50); S7(50); S9(0); S10(0); S11(0); S12(0)]; 2xPhospho [S6(100); S7(100); S9(0); S10(0); S11(0); S12(0)]	P16383 2xPhospho [S116(100); S117(100)]	P16383 2xPhospho [S116(100); S117(100); S119(0); S120(0); S121(0); S122(0)]	0	1771.63	-0.77	886.318	-0.00069	40.1451	2.88	0.2222	0	Not Found	Not Found	Not Found	Not Found	Not Found	Not Found	Not Found	Not Found	Not Found	High	Not Found	Not Found	High	High	High	Unambiguous	DDQGLSSDSSSSLGEK	16	4	1	2	P16383; C9JII4	2	High	2	1	1	1
[K].SELNMESNSDAQDLVNSQKAMCNETTSFEKMAPSFDK.[D]	FYVE, RhoGEF and PH domain-containing protein 6 OS=Homo sapiens OX=9606 GN=FGD6 PE=1 SV=2	Q6ZV73	Q6ZV73 [384-420]	1xCarbamidomethyl [C22]; 1xDeamidated [Q/N]; 1xOxidation [M31]; 1xPhospho [T25(76.6)]; 1xpyrophospho [S/T]	1xCarbamidomethyl [C22]; 1xDeamidated [N8; Q12]; 1xOxidation [M31]; 1xPhospho [S1(0.8); S7(0.8); S9(0.8); S17(0.8); T25(76.6); T26(6.9); S27(9.6); S34(3.8)]; 1xpyrophospho [S1(0.2); S7(0.2); S9(0.2); S17(1.1); T25(6.6); T26(41.2); S27(44); S34(6.6)]	Q6ZV73 1xPhospho [T408(76.6)]	Q6ZV73 1xPhospho [S384(0.8); S390(0.8); S392(0.8); S400(0.8); T408(76.6); T409(6.9); S410(9.6); S417(3.8)]	2	4440.7	9.36	1110.94	0.01039	52.8929	2.87	0.0488	0	Not Found	Not Found	Not Found	Not Found	Not Found	Not Found	High	Not Found	Not Found	Not Found	Not Found	Not Found	High	High	High	Unambiguous	SELNMESNSDAQDLVNSQKAMCNETTSFEKMAPSFDK	37	3	1	2	Q6ZV73; F8VY01	2	High	4	1	1	1
[K].QFSLNWTYQECNNCSEEMFLQFRMK.[I]	Sodium channel subunit beta-2 OS=Homo sapiens OX=9606 GN=SCN2B PE=1 SV=1	O60939	O60939 [62-86]	2xCarbamidomethyl [C11; C14]; 1xDeamidated [Q21]; 1xOxidation [M]; 1xPhospho [T7(97.3)]; 1xpyrophospho [S3(99.8)]	2xCarbamidomethyl [C11; C14]; 1xDeamidated [Q21]; 1xOxidation [M18; M24]; 1xPhospho [S3(0.1); T7(97.3); Y8(2.5); S15(0.1)]; 1xpyrophospho [S3(99.8); T7(0.2); S15(0)]	O60939 1xPhospho [T68(99.9)]; 1xpyrophospho [S76(100)]	O60939 1xPhospho [S64(0.1); T68(99.9); Y69(0.1); S76(0)]; 1xpyrophospho [S64(0); T68(0); S76(100)]	1	3547.29	7.95	1183.11	0.00941	48.9753	2.85	0.0421	0	Not Found	Not Found	Not Found	Not Found	Not Found	Not Found	High	Not Found	Not Found	Not Found	Not Found	Not Found	High	High	High	Unambiguous	QFSLNWTYQECNNCSEEMFLQFRMK	25	10	1	1	O60939	6	High	3	1	1	1
[R].LKSSSANSKIGSSAPTTTAANTSLMGIK.[M]	Ankyrin repeat domain-containing protein 17 OS=Homo sapiens OX=9606 GN=ANKRD17 PE=1 SV=3	O75179	O75179 [1809-1836]	2xPhospho [S8; S12]; 1xpyrophospho [S/T]	2xPhospho [S8; S12]; 1xpyrophospho [T22; S23]	O75179 2xPhospho [S1816; S1820]; 1xpyrophospho [S/T]	O75179 2xPhospho [S1816; S1820]; 1xpyrophospho [T1830; S1831]	2	3043.29	-3.69	761.575	-0.00281	28.9483	2.85	0.0702	0	Not Found	Not Found	Not Found	Not Found	High	Not Found	Not Found	Not Found	Not Found	Not Found	Not Found	Not Found	High	High	High	Unambiguous	LKSSSANSKIGSSAPTTTAANTSLMGIK	28	2	1	2	O75179; H0YM23	2	High	4	1	1	1
[K].KEMDEFRYQHEQMNATHTQLFLEK.[D]	Thyroid receptor-interacting protein 11 OS=Homo sapiens OX=9606 GN=TRIP11 PE=1 SV=3	Q15643	Q15643 [938-961]	1xDeamidated [Q19]; 1xOxidation [M3]; 1xpyrophospho [T16(97.5)]	1xDeamidated [Q19]; 1xOxidation [M3]; 1xpyrophospho [T16(97.5); T18(2.5)]	Q15643 1xpyrophospho [T953(97.5)]	Q15643 1xpyrophospho [T953(97.5); T955(2.5)]	2	3230.34	1.16	808.34	0.00094	26.9576	2.85		0.0306	Not Found	Not Found	Not Found	Not Found	Not Found	Not Found	Not Found	High	Not Found	Not Found	Not Found	Not Found	High	High	High	Rejected	KEMDEFRYQHEQMNATHTQLFLEK	24	1	1	2	Q15643; H0YJ97	1	High	4	5	5	5
[K].SKELVSSSSSGSDSDSEVDK.[K]	Activated RNA polymerase II transcriptional coactivator p15 (Fragment) OS=Homo sapiens OX=9606 GN=SUB1 PE=1 SV=8	D6RC37	D6RC37 [4-23]	2xPhospho [S8(99.4); S]; 1xpyrophospho [S]	2xPhospho [S1(0); S6(0); S7(0.6); S8(99.4); S9(0.3); S10(49.8); S12(49.8); S14(0); S16(0)]; 1xpyrophospho [S1(0); S6(0.2); S7(0.2); S8(24.9); S9(24.9); S10(24.9); S12(24.9); S14(0); S16(0)]	D6RC37 2xPhospho [S11(99.4); S]	D6RC37 2xPhospho [S4(0); S9(0); S10(0.6); S11(99.4); S12(0.3); S13(49.8); S15(49.8); S17(0); S19(0)]	1	2189.84	-1.38	1095.42	-0.00151	43.4699	2.85	0.0351	0	Not Found	Not Found	Not Found	Not Found	Not Found	Not Found	High	Not Found	Not Found	Not Found	Not Found	Not Found	High	High	High	Unambiguous	SKELVSSSSSGSDSDSEVDK	20	15	1	3	D6RC37; D6R970; P53999	4	High	2	1	1	1
[K].LEDDPLYTSYSSMMAK.[S]	Ryanodine receptor 3 OS=Homo sapiens OX=9606 GN=RYR3 PE=1 SV=1	A0A0X1KG73	A0A0X1KG73 [3570-3585]	1xOxidation [M]; 2xPhospho [S/T/Y]	1xOxidation [M13; M14]; 2xPhospho [Y7(0.7); T8(49.3); S9(49.3); Y10(0.7); S11(50); S12(50)]			0	2026.75	6.95	676.258	0.0047	30.5751	2.84	0.0246	0	Not Found	Not Found	Not Found	Not Found	Not Found	Not Found	High	Not Found	Not Found	Not Found	Not Found	Not Found	High	High	High	Unambiguous	LEDDPLYTSYSSMMAK	16	3	1	4	A0A0X1KG73; A0A087X080; A0A0U1RRH1; Q15413	2	High	3	1	1	1
[K].QYMSGSAVDVSCSQKPQGLTLSNVAR.[C]	StAR-related lipid transfer protein 9 OS=Homo sapiens OX=9606 GN=STARD9 PE=1 SV=3	Q9P2P6	Q9P2P6 [3485-3510]	1xCarbamidomethyl [C12]; 1xOxidation [M3]; 1xPhospho [T/S/Y]; 1xpyrophospho [T/S]	1xCarbamidomethyl [C12]; 1xOxidation [M3]; 1xPhospho [Y2(0.1); S4(0.7); S6(0.7); S11(6.5); S13(6.5); T20(42.7); S22(42.7)]; 1xpyrophospho [S4(0.8); S6(0.8); S11(6.5); S13(6.5); T20(42.7); S22(42.7)]			0	3039.24	6.8	760.57	0.00517	28.9661	2.83	0.0671	0	High	Not Found	Not Found	Not Found	Not Found	Not Found	Not Found	Not Found	Not Found	Not Found	Not Found	Not Found	High	High	High	Unambiguous	QYMSGSAVDVSCSQKPQGLTLSNVAR	26	1	1	2	Q9P2P6; H3BN21	1	High	4	1	1	1
[K].QFSQYIKNSVTPDMMEEMYKK.[A]	60S ribosomal protein L5 OS=Homo sapiens OX=9606 GN=RPL5 PE=1 SV=3	P46777	P46777 [222-242]	1xGln->pyro-Glu [N-Term]; 1xOxidation [M]; 1xpyrophospho [S/T]	1xGln->pyro-Glu [N-Term]; 1xOxidation [M14; M15]; 1xpyrophospho [S3(49.5); S9(1); T11(49.5)]			2	2756.11	8.7	689.789	0.00599	22.908	2.83	0.0035	0	Not Found	Not Found	Not Found	Not Found	Not Found	High	Not Found	Not Found	Not Found	Not Found	Not Found	Not Found	High	High	High	Unambiguous	QFSQYIKNSVTPDMMEEMYKK	21	2	1	1	P46777	2	High	4	1	1	1
[R].SDSHGLSSSLTDSSSPGVGASCRPSSQPIMSQSLPK.[E]	SLIT-ROBO Rho GTPase-activating protein 2 OS=Homo sapiens OX=9606 GN=SRGAP2 PE=1 SV=3	O75044	O75044 [852-887]	1xCarbamidomethyl [C22]; 1xDeamidated [Q32]; 1xPhospho [S21]; 2xpyrophospho [S25; S26]	1xCarbamidomethyl [C22]; 1xDeamidated [Q32]; 1xPhospho [S21]; 2xpyrophospho [S25; S26]	O75044 1xPhospho [S872]; 2xpyrophospho [S876; S877]	O75044 1xPhospho [S872]; 2xpyrophospho [S876; S877]	0	4032.51	6.7	1008.89	0.00675	57.5917	2.82	0.117	0	Not Found	Not Found	Not Found	Not Found	Not Found	Not Found	High	Not Found	Not Found	Not Found	Not Found	Not Found	High	High	High	Unambiguous	SDSHGLSSSLTDSSSPGVGASCRPSSQPIMSQSLPK	36	1	1	3	O75044; B7ZM87; A0A075B7E9	1	High	4	1	1	1
[R].KGSISSTQDTPVAVEEDCSLASSK.[R]	Membrane-associated phosphatidylinositol transfer protein 3 OS=Homo sapiens OX=9606 GN=PITPNM3 PE=1 SV=2	Q9BZ71	Q9BZ71 [293-316]	1xCarbamidomethyl [C18]; 1xDeamidated [Q8]; 1xPhospho [T10(99.8)]; 2xpyrophospho [S19(94.8); S/T]	1xCarbamidomethyl [C18]; 1xDeamidated [Q8]; 1xPhospho [S3(0); S5(0.1); S6(0.1); T7(0.1); T10(99.8); S19(0); S22(0); S23(0)]; 2xpyrophospho [S3(0); S5(33.3); S6(33.3); T7(33.3); T10(0.1); S19(94.8); S22(2.6); S23(2.6)]	Q9BZ71 1xPhospho [T302(99.8)]; 2xpyrophospho [S311(94.8); S/T]	Q9BZ71 1xPhospho [S295(0); S297(0.1); S298(0.1); T299(0.1); T302(99.8); S311(0); S314(0); S315(0)]; 2xpyrophospho [S295(0); S297(33.3); S298(33.3); T299(33.3); T302(0.1); S311(94.8); S314(2.6); S315(2.6)]	1	2896.99	4.94	966.341	0.00477	31.9572	2.8	0.0464	0	Not Found	Not Found	Not Found	Not Found	Not Found	Not Found	Not Found	High	Not Found	Not Found	Not Found	Not Found	High	High	High	Unambiguous	KGSISSTQDTPVAVEEDCSLASSK	24	2	1	1	Q9BZ71	1	High	3	1	1	1
[K].SRSVSRSPVPEK.[S]	Serine/arginine-rich splicing factor 5 OS=Homo sapiens OX=9606 GN=SRSF5 PE=1 SV=1	Q13243	Q13243 [227-238]	1xpyrophospho [S3(100)]; 2xPhospho [S3(100); S5(100)]	1xpyrophospho [S1(0); S3(100); S5(0); S7(0)]; 2xPhospho [S1(0); S3(100); S5(100); S7(0)]	Q13243 1xpyrophospho [S229(100)]	Q13243 1xpyrophospho [S227(0); S229(100); S231(0); S233(0)]	2	1488.66	-0.64	496.891	-0.00032	33.79	2.79	0.0573	0	Not Found	Not Found	High	Not Found	Not Found	Not Found	Not Found	Not Found	Not Found	Not Found	Not Found	Not Found	High	High	High	Unambiguous	SRSVSRSPVPEK	12	1	1	1	Q13243	1	High	3	1	1	1
[R].KPSGGSSRGNSRPGTPSAEGGSTSSTLR.[A]	General transcription factor IIF subunit 1 (Fragment) OS=Homo sapiens OX=9606 GN=GTF2F1 PE=1 SV=1	M0QXD6	M0QXD6 [291-318]	1xDeamidated [N10]; 2xPhospho [S/T]	1xDeamidated [N10]; 2xPhospho [S3(66.2); S6(66.2); S7(66.2); S11(1.4); T15(0); S17(0); S22(0); T23(0); S24(0); S25(0); T26(0)]			1	2836.23	4.33	946.084	0.00409	33.747	2.76	0.0652	0	High	Not Found	Not Found	Not Found	Not Found	Not Found	Not Found	Not Found	Not Found	Not Found	Not Found	Not Found	High	High	High	Unambiguous	KPSGGSSRGNSRPGTPSAEGGSTSSTLR	28	1	1	2	M0QXD6; P35269	1	High	3	1	1	1
[K].MLSACNLLKNTINDPKALTSK.[D]	KN motif and ankyrin repeat domain-containing protein 1 (Fragment) OS=Homo sapiens OX=9606 GN=KANK1 PE=1 SV=2	Q5W0W3	Q5W0W3 [66-86]	1xCarbamidomethyl [C5]; 1xOxidation [M1]; 1xPhospho [T19(99.9)]; 1xpyrophospho [T11(100)]	1xCarbamidomethyl [C5]; 1xOxidation [M1]; 1xPhospho [S3(0); T11(0); T19(99.9); S20(0.1)]; 1xpyrophospho [S3(0); T11(100); T19(0); S20(0)]	Q5W0W3 1xPhospho [T84(99.9)]; 1xpyrophospho [T76(100)]	Q5W0W3 1xPhospho [S68(0); T76(0); T84(99.9); S85(0.1)]; 1xpyrophospho [S68(0); T76(100); T84(0); S85(0)]	2	2588.13	8.13	647.793	0.00526	28.7289	2.75	0.1309	0	High	Not Found	Not Found	Not Found	Not Found	Not Found	Not Found	Not Found	Not Found	Not Found	Not Found	Not Found	High	High	High	Unambiguous	MLSACNLLKNTINDPKALTSK	21	1	1	3	Q5W0W3; Q14678; Q5W0W2	1	High	4	1	1	1
[K].AGSSKVIEDVAFACALTSSVPTTK.[K]	Helicase-like transcription factor OS=Homo sapiens OX=9606 GN=HLTF PE=1 SV=2	Q14527	Q14527 [429-452]	1xCarbamidomethyl [C14]; 2xPhospho [T17(94.8); S/T]; 2xpyrophospho [S/T]	1xCarbamidomethyl [C14]; 2xPhospho [S3(50); S4(50); T17(94.8); S18(2.6); S19(2.6); T22(0); T23(0)]; 2xpyrophospho [S3(50); S4(50); T17(2.6); S18(48.7); S19(48.7); T22(0); T23(0)]	Q14527 2xPhospho [T445(94.8); S/T]	Q14527 2xPhospho [S431(50); S432(50); T445(94.8); S446(2.6); S447(2.6); T450(0); T451(0)]	1	2919.04	6.46	973.692	0.00628	28.996	2.75	0.0618	0	Not Found	Not Found	Not Found	Not Found	Not Found	Not Found	Not Found	High	Not Found	Not Found	Not Found	Not Found	High	High	High	Unambiguous	AGSSKVIEDVAFACALTSSVPTTK	24	1	1	1	Q14527	1	High	3	1	1	1
[R].KVPCSPDFQRVTTTENTIK.[E]				1xCarbamidomethyl [C4]; 1xDeamidated [N/Q]; 2xPhospho [T12(98.4); T/S]	1xCarbamidomethyl [C4]; 1xDeamidated [Q9; N16]; 2xPhospho [S5(0); T12(98.4); T13(2.3); T14(49.6); T17(49.6)]			2	2382.04	2.25	596.268	0.00134	27.887	2.74	0.0219	0	Not Found	High	Not Found	Not Found	Not Found	Not Found	Not Found	Not Found	Not Found	Not Found	Not Found	Not Found	High	High	High	Rejected	KVPCSPDFQRVTTTENTIK	19	3	0	1	Q68DQ2	3	High	4	1	1	1
[R].LSGICAQIIPFLTQESASPSPPESLVEEERPSGPGGGGK.[Q]	Transducin-like enhancer protein 2 (Fragment) OS=Homo sapiens OX=9606 GN=TLE2 PE=1 SV=1	K7EPF3	K7EPF3 [84-122]	1xCarbamidomethyl [C5]; 2xPhospho [S/T]; 2xpyrophospho [T/S]	1xCarbamidomethyl [C5]; 2xPhospho [S2(0.1); T13(18.3); S16(18.3); S18(18.3); S20(18.3); S24(53.7); S32(73.1)]; 2xpyrophospho [S2(0.1); T13(40.8); S16(40.8); S18(40.8); S20(40.8); S24(23.2); S32(13.4)]			0	4458.77	0.39	1115.45	0.00043	41.8623	2.74	0.0182	0	Not Found	Not Found	Not Found	Not Found	Not Found	Not Found	Not Found	High	Not Found	Not Found	Not Found	Not Found	High	High	High	Unambiguous	LSGICAQIIPFLTQESASPSPPESLVEEERPSGPGGGGK	39	2	1	1	K7EPF3	1	High	4	1	1	1
[R].LNIWNISDTADKQGSEEGLAMTTSISLQEAFDK.[L]	WD repeat-containing protein 7 OS=Homo sapiens OX=9606 GN=WDR7 PE=1 SV=2	Q9Y4E6	Q9Y4E6 [353-385]	2xDeamidated [N2; N5]; 1xPhospho [S/T]; 1xpyrophospho [S/T]	2xDeamidated [N2; N5]; 1xPhospho [S7(50); T9(50); S15(0); T22(0); T23(0); S24(0); S26(0)]; 1xpyrophospho [S7(0); T9(0); S15(1); T22(24.8); T23(24.8); S24(24.8); S26(24.8)]			1	3854.6	0.87	1285.54	0.00111	50.1069	2.74	0.0036	0	Not Found	Not Found	Not Found	Not Found	Not Found	High	Not Found	Not Found	Not Found	Not Found	Not Found	Not Found	High	High	High	Selected	LNIWNISDTADKQGSEEGLAMTTSISLQEAFDK	33	8	1	1	Q9Y4E6	6	High	3	1	1	1
[K].SGALEGQPRGYCFVNFETKQEAEQAIQCLNGK.[L]	Probable RNA-binding protein 18 OS=Homo sapiens OX=9606 GN=RBM18 PE=2 SV=1	Q96H35	Q96H35 [61-92]	2xCarbamidomethyl [C12; C28]; 1xDeamidated [Q7]; 1xPhospho [Y11(95.1)]; 1xpyrophospho [T18(100)]	2xCarbamidomethyl [C12; C28]; 1xDeamidated [Q7]; 1xPhospho [S1(4.9); Y11(95.1); T18(0)]; 1xpyrophospho [S1(0); T18(100)]	Q96H35 1xPhospho [Y71(95.1)]; 1xpyrophospho [T78(100)]	Q96H35 1xPhospho [S61(4.9); Y71(95.1); T78(0)]; 1xpyrophospho [S61(0); T78(100)]	2	3870.59	1.09	1290.87	0.0014	45.4177	2.73	0.1245	0	Not Found	Not Found	Not Found	Not Found	Not Found	High	Not Found	Not Found	Not Found	Not Found	Not Found	Not Found	High	High	High	Unambiguous	SGALEGQPRGYCFVNFETKQEAEQAIQCLNGK	32	1	1	1	Q96H35	1	High	3	1	1	1
[K].KELLTMDPDTEDAQLVYEITTGPKHGFVENK.[L]				1xOxidation [M6]; 2xPhospho [T5(96.7); T10(93.6)]; 1xpyrophospho [T]	1xOxidation [M6]; 2xPhospho [T5(96.7); T10(93.6); Y17(0.1); T20(4.8); T21(4.8)]; 1xpyrophospho [T5(1.6); T10(1.6); T20(48.4); T21(48.4)]			2	3854.6	3	1285.54	0.00386	50.1069	2.73		0.0036	Not Found	Not Found	Not Found	Not Found	Not Found	High	Not Found	Not Found	Not Found	Not Found	Not Found	Not Found	High	High	High	Rejected	KELLTMDPDTEDAQLVYEITTGPKHGFVENK	31	1	0	1	Q86XX4	1	High	3	2	2	2
[R].SMHMANQEANTMSRSQTNQELYIASSSGSEDESVK.[T]	G-protein coupled receptor-associated sorting protein 1 OS=Homo sapiens OX=9606 GN=GPRASP1 PE=1 SV=3	Q5JY77	Q5JY77 [225-259]	1xDeamidated [Q/N]; 1xPhospho [T/S/Y]; 1xpyrophospho [S33(86.1)]	1xDeamidated [N6; Q7; N10; Q16; N18]; 1xPhospho [S1(0); T11(25); S13(25); S15(25); T17(25); Y22(0); S25(0); S26(0); S27(0); S29(0); S33(0)]; 1xpyrophospho [S1(0); T11(0); S13(0); S15(0); T17(0); S25(3.5); S26(3.5); S27(3.5); S29(3.5); S33(86.1)]	Q5JY77 1xpyrophospho [S257(86.1)]	Q5JY77 1xpyrophospho [S225(0); T235(0); S237(0); S239(0); T241(0); S249(3.5); S250(3.5); S251(3.5); S253(3.5); S257(86.1)]	1	4088.56	0.11	1363.53	0.00015	39.0732	2.71	0.0332	0	Not Found	Not Found	Not Found	Not Found	Not Found	Not Found	Not Found	High	Not Found	Not Found	Not Found	Not Found	High	High	High	Unambiguous	SMHMANQEANTMSRSQTNQELYIASSSGSEDESVK	35	16	1	1	Q5JY77	10	High	3	1	1	1
[K].DTAPSIIVASGNIGSELSDTDISMFVSSDAGNTWR.[Q]				1xDeamidated [N12]; 3xPhospho [S10(99.9); S/T]	1xDeamidated [N12]; 3xPhospho [T2(0); S5(0.1); S10(99.9); S15(33); S18(33); T20(33); S23(2.9); S27(49.1); S28(49.1); T33(0)]			0	3854.58	7.39	1285.54	0.0095	50.1069	2.71		0.0109	Not Found	Not Found	Not Found	Not Found	Not Found	High	Not Found	Not Found	Not Found	Not Found	Not Found	Not Found	High	High	High	Rejected	DTAPSIIVASGNIGSELSDTDISMFVSSDAGNTWR	35	1	0	5	Q8WY21; A0A0A0MRC2; X6R7D6; A0A087WTI0; A0A087WTQ9	1	High	3	5	5	5
[K].EPSSLGSVGVTEINKTAGAQLASGTDAAPEAWLEDER.[S]	Uncharacterized protein C1orf226 (Fragment) OS=Homo sapiens OX=9606 GN=C1orf226 PE=1 SV=1	F8W6W0	F8W6W0 [70-106]	2xPhospho [T11(82); S/T]; 2xpyrophospho [S/T]	2xPhospho [S3(36); S4(36); S7(36); T11(82); T16(9.6); S23(0.3); T25(0.3)]; 2xpyrophospho [S3(62.3); S4(62.3); S7(62.3); T11(9.7); T16(3.2); S23(0.1); T25(0.1)]	F8W6W0 2xPhospho [T80(82); S/T]	F8W6W0 2xPhospho [S72(36); S73(36); S76(36); T80(82); T85(9.6); S92(0.3); T94(0.3)]	1	4236.62	2.06	1059.91	0.00219	41.1348	2.7	0.0148	0	Not Found	Not Found	Not Found	Not Found	Not Found	Not Found	High	Not Found	Not Found	Not Found	Not Found	Not Found	High	High	High	Unambiguous	EPSSLGSVGVTEINKTAGAQLASGTDAAPEAWLEDER	37	2	1	2	F8W6W0; A1L170	1	High	4	1	1	1
[K].KSTNNLKDDGLSSTAEEEEEK.[F]	Arf-GAP with GTPase, ANK repeat and PH domain-containing protein 11 OS=Homo sapiens OX=9606 GN=AGAP11 PE=2 SV=2	Q8TF27	Q8TF27 [254-274]	1xDeamidated [N]; 1xPhospho [S/T]; 2xpyrophospho [S2(97.8); T3(92.1)]	1xDeamidated [N4; N5]; 1xPhospho [S2(0.1); T3(2); S12(32.6); S13(32.6); T14(32.6)]; 2xpyrophospho [S2(97.8); T3(92.1); S12(3.3); S13(3.3); T14(3.3)]	Q8TF27 2xpyrophospho [S255(97.8); T256(92.1)]	Q8TF27 2xpyrophospho [S255(97.8); T256(92.1); S265(3.3); S266(3.3); T267(3.3)]	2	2724.89	-0.31	908.968	-0.00028	27.9401	2.7	0.0037	0	Not Found	Not Found	Not Found	Not Found	Not Found	Not Found	Not Found	Not Found	High	Not Found	Not Found	Not Found	High	High	High	Unambiguous	KSTNNLKDDGLSSTAEEEEEK	21	10	1	1	Q8TF27	7	High	3	1	1	1
[K].IAQKTMGRENPGDTHSVQK.[W]	Zinc finger protein 75D OS=Homo sapiens OX=9606 GN=ZNF75D PE=2 SV=2	P51815	P51815 [310-328]	1xDeamidated [N10]; 2xPhospho [T5(100); T14(100)]	1xDeamidated [N10]; 2xPhospho [T5(100); T14(100); S16(0)]	P51815 2xPhospho [T314(100); T323(100)]	P51815 2xPhospho [T314(100); T323(100); S325(0)]	2	2257.97	5.36	753.331	0.00403	31.4391	2.7	0.0519	0	High	Not Found	Not Found	Not Found	Not Found	Not Found	Not Found	Not Found	Not Found	Not Found	Not Found	Not Found	High	High	High	Unambiguous	IAQKTMGRENPGDTHSVQK	19	1	1	1	P51815	1	High	3	1	1	1
[R].IGTEPSTAPAPSPPAPK.[S]	Uncharacterized protein KIAA1211-like OS=Homo sapiens OX=9606 GN=KIAA1211L PE=1 SV=3	Q6NV74	Q6NV74 [479-495]	2xPhospho [S12(99.3); S/T]; 1xpyrophospho [S/T]	2xPhospho [T3(0); S6(50.3); T7(50.3); S12(99.3)]; 1xpyrophospho [T3(0.5); S6(49.5); T7(49.5); S12(0.5)]	Q6NV74 2xPhospho [S490(99.3); S/T]	Q6NV74 2xPhospho [T481(0); S484(50.3); T485(50.3); S490(99.3)]	0	1777.78	4.08	593.268	0.00242	38.2168	2.7	0.0815	0	Not Found	Not Found	High	Not Found	Not Found	Not Found	Not Found	Not Found	Not Found	Not Found	Not Found	Not Found	High	High	High	Unambiguous	IGTEPSTAPAPSPPAPK	17	1	1	1	Q6NV74	1	High	3	1	1	1
[K].LKQMENMVSVLQNELSETK.[K]				1xDeamidated [N13]; 2xPhospho [S9(100); S/T]	1xDeamidated [N13]; 2xPhospho [S9(100); S16(50); T18(50)]			1	2382.04	5.56	596.268	0.00331	27.887	2.68		0.0219	Not Found	High	Not Found	Not Found	Not Found	Not Found	Not Found	Not Found	Not Found	Not Found	Not Found	Not Found	High	High	High	Rejected	LKQMENMVSVLQNELSETK	19	1	0	5	A0A087WSY3; A2RUR9; C9JT67; Q3MJ40; A6NG92	1	High	4	2	2	2
[K].GYEEDVPSDSTAVLSPEDMSAQGSSSQLPKPFDPEPEAK.[Y]	Synaptotagmin-14 OS=Homo sapiens OX=9606 GN=SYT14 PE=4 SV=1	A0A1B0GTZ1	A0A1B0GTZ1 [512-550]	2xPhospho [T11; S26]; 1xpyrophospho [S25]	2xPhospho [T11; S26]; 1xpyrophospho [S25]	A0A1B0GTZ1 2xPhospho [T522; S537]; 1xpyrophospho [S536]	A0A1B0GTZ1 2xPhospho [T522; S537]; 1xpyrophospho [S536]	0	4441.73	4.44	1111.19	0.00493	52.9442	2.68	0.056	0	Not Found	Not Found	Not Found	Not Found	Not Found	Not Found	High	Not Found	Not Found	Not Found	Not Found	Not Found	High	High	High	Unambiguous	GYEEDVPSDSTAVLSPEDMSAQGSSSQLPKPFDPEPEAK	39	1	1	3	A0A1B0GTZ1; Q8NB59; A0A0A0MTK4	1	High	4	1	1	1
[R].DRTQSFSFQRDNPGTSSSQCCTQK.[E]	TRIO and F-actin-binding protein OS=Homo sapiens OX=9606 GN=TRIOBP PE=1 SV=3	Q9H2D6	Q9H2D6 [852-875]	2xCarbamidomethyl [C20; C21]; 2xDeamidated [Q4; N12]; 1xPhospho [T/S]; 1xpyrophospho [T/S]	2xCarbamidomethyl [C20; C21]; 2xDeamidated [Q4; Q9; N12]; 1xPhospho [T3(0); S5(0); S7(0.1); T15(32.9); S16(32.9); S17(32.9); S18(1.3); T22(0)]; 1xpyrophospho [T3(0); S5(0); S7(0.1); T15(32.9); S16(32.9); S17(32.9); S18(1.3); T22(0)]			2	3064.09	4.91	1022.04	0.00501	54.1629	2.66	0.0038	0	Not Found	Not Found	Not Found	Not Found	Not Found	Not Found	Not Found	High	Not Found	Not Found	Not Found	Not Found	High	High	High	Unambiguous	DRTQSFSFQRDNPGTSSSQCCTQK	24	6	1	1	Q9H2D6	2	High	3	1	1	1
[R].IRANSLVMQPISQSQAEIR.[K]	Putative pre-mRNA-splicing factor ATP-dependent RNA helicase DHX32 OS=Homo sapiens OX=9606 GN=DHX32 PE=1 SV=1	Q7L7V1	Q7L7V1 [370-388]	1xDeamidated [Q13]; 1xPhospho [S5(97.8)]; 1xpyrophospho [S12(97.8)]	1xDeamidated [N4; Q9; Q13]; 1xPhospho [S5(97.8); S12(2.2); S14(0)]; 1xpyrophospho [S5(2.2); S12(97.8); S14(0)]	Q7L7V1 1xPhospho [S374(97.8)]; 1xpyrophospho [S381(97.8)]	Q7L7V1 1xPhospho [S374(97.8); S381(2.2); S383(0)]; 1xpyrophospho [S374(2.2); S381(97.8); S383(0)]	1	2382.03	6.38	596.267	0.0038	30.6359	2.65	0.034	0	Not Found	High	Not Found	Not Found	Not Found	Not Found	Not Found	Not Found	Not Found	Not Found	Not Found	Not Found	High	High	High	Selected	IRANSLVMQPISQSQAEIR	19	1	1	1	Q7L7V1	1	High	4	1	1	1
[K].LDISQDDSEITQMEHNLASR.[R]				1xPhospho [T11(98.9)]	1xPhospho [S4(0); S8(1.1); T11(98.9); S19(0)]			0	2382.03	9.35	596.268	0.00557	27.887	2.64		0.0365	Not Found	High	Not Found	Not Found	Not Found	Not Found	Not Found	Not Found	Not Found	Not Found	Not Found	Not Found	High	High	High	Rejected	LDISQDDSEITQMEHNLASR	20	1	0	2	D6RCC7; Q9P2D6	1	High	4	5	5	5
[R].VLEAWSGYNRVGASSTWSK.[W]	Repressor of RNA polymerase III transcription MAF1 homolog (Fragment) OS=Homo sapiens OX=9606 GN=MAF1 PE=1 SV=1	H0YEV4	H0YEV4 [77-95]	1xpyrophospho [S/T]; 2xPhospho [S/T/Y]	1xpyrophospho [S6(0); S14(33.3); S15(33.3); T16(33.3); S18(0)]; 2xPhospho [S6(0.1); Y8(1.7); S14(66.1); S15(66.1); T16(66.1); S18(0)]			1	2257.97	6.69	753.333	0.00504	31.7771	2.64	0.0758	0	High	Not Found	Not Found	Not Found	Not Found	Not Found	Not Found	Not Found	Not Found	Not Found	Not Found	Not Found	High	High	High	Unambiguous	VLEAWSGYNRVGASSTWSK	19	6	1	1	H0YEV4	3	High	3	1	1	1
[K].DINESDEVEVYSRANEKEPCCWWLAK.[V]	Synaptic functional regulator FMR1 OS=Homo sapiens OX=9606 GN=FMR1 PE=1 SV=1	A8MQB8	A8MQB8 [58-83]	2xCarbamidomethyl [C20; C21]; 2xPhospho [Y11(100); S12(96.2)]; pyrophospho [S]	2xCarbamidomethyl [C20; C21]; 2xPhospho [Y11(100); S12(96.2)]; pyrophospho [S]	A8MQB8 2xPhospho [Y68(100); S69(96.2)]; 1xpyrophospho [S62(96.2)]	A8MQB8 2xPhospho [S62(3.8); Y68(100); S69(96.2)]; 1xpyrophospho [S62(96.2); S69(3.8)]	2	3547.31	5.6	1183.11	0.00662	42.8964	2.62	0.042	0	Not Found	Not Found	Not Found	Not Found	Not Found	Not Found	High	Not Found	Not Found	Not Found	Not Found	Not Found	High	High	High	Selected	DINESDEVEVYSRANEKEPCCWWLAK	26	1	1	6	A8MQB8; G3V0J0; A0A087WXI3; Q8IXW7; Q06787; R9WNI0	1	High	3	1	1	1
[R].KNSGCGYSIHQHQGNKQFGTEK.[V]	Arf-GAP with SH3 domain, ANK repeat and PH domain-containing protein 3 OS=Homo sapiens OX=9606 GN=ASAP3 PE=1 SV=1	Q8TDY4	Q8TDY4 [284-305]	1xCarbamidomethyl [C5]; 1xDeamidated [Q/N]; Phospho [S/Y/T]; 1xpyrophospho [T/S]	1xCarbamidomethyl [C5]; 1xDeamidated [Q/N]; Phospho [S/Y/T]; 1xpyrophospho [T/S]	Q8TDY4 3xPhospho [S291(98.5); T303(100); S/Y]	Q8TDY4 3xPhospho [S286(50.7); Y290(50.7); S291(98.5); T303(100)]	2	2746.05	3.31	916.025	0.00303	24.986	2.62	0.0153	0	Not Found	Not Found	Not Found	Not Found	Not Found	Not Found	Not Found	High	Not Found	Not Found	Not Found	Not Found	High	High	High	Unambiguous	KNSGCGYSIHQHQGNKQFGTEK	22	3	1	2	Q8TDY4; H0YER8	3	High	3	1	1	1
[R].GGSGGGYGSGGGSGSGGGYSSGGGSRGGSGGGGVSSGGGSRGGSSSGGGSR.[G]	SWISS-PROT:Q3TTY5 Tax_Id=10090 Gene_Symbol=Krt2 Keratin, type II cytoskeletal 2 epidermal	Q3TTY5	Q3TTY5 [608-658]	2xPhospho [S/Y]	2xPhospho [S3(66); Y7(20); S9(4.3); S13(4.3); S15(2.9); Y19(0.2); S20(2.9); S21(2.9); S25(6.5); S29(49.1); S35(5.4); S36(5.4); S40(6); S44(6); S45(6); S46(5.9); S50(5.9)]			2	4088.57	-3.92	1363.52	-0.00534	40.9412	2.62	0.0382	0	Not Found	Not Found	Not Found	Not Found	Not Found	Not Found	Not Found	High	Not Found	Not Found	Not Found	Not Found	High	High	High	Unambiguous	GGSGGGYGSGGGSGSGGGYSSGGGSRGGSGGGGVSSGGGSRGGSSSGGGSR	51	2	1	1	Q3TTY5	1	High	3	1	1	1
[-].MDTILVFSLIIASYDANKK.[D]				1xPhospho [S8]; 1xpyrophospho [S13]	1xPhospho [S8]; 1xpyrophospho [S13]			1	2382.05	-0.13	596.268	-8e-05	27.887	2.61		0.0474	Not Found	High	Not Found	Not Found	Not Found	Not Found	Not Found	Not Found	Not Found	Not Found	Not Found	Not Found	High	High	High	Rejected	MDTILVFSLIIASYDANKK	19	1	0	1	Q8N4C9	1	High	4	8	8	8
[K].KPAQEETEETSSQESAEED.[-]	High mobility group protein HMGI-C OS=Homo sapiens OX=9606 GN=HMGA2 PE=1 SV=1	P52926	P52926 [91-109]	1xDeamidated [Q13]; 1xpyrophospho [T/S]; 2xPhospho [T/S]	1xDeamidated [Q13]; 1xpyrophospho [T7(0); T10(33.2); S11(33.2); S12(33.2); S15(0.4)]; 2xPhospho [T7(0); T10(66.3); S11(66.3); S12(66.3); S15(1.2)]			0	2284.79	7.34	1142.91	0.00838	26.6892	2.6	0.0423	0	Not Found	Not Found	Not Found	Not Found	Not Found	Not Found	Not Found	Not Found	Not Found	High	Not Found	Not Found	High	High	High	Unambiguous	KPAQEETEETSSQESAEED	19	4	1	1	P52926	2	High	2	1	1	1
[R].AEPPASDSENEDVNQHGSDSESEETR.[K]	Protein IWS1 homolog (Fragment) OS=Homo sapiens OX=9606 GN=IWS1 PE=1 SV=1	B8ZZB6	B8ZZB6 [106-131]	2xPhospho [S18(100); S20(100)]	2xPhospho [S6(0); S8(0); S18(100); S20(100); S22(0); T25(0)]	B8ZZB6 2xPhospho [S123(100); S125(100)]	B8ZZB6 2xPhospho [S111(0); S113(0); S123(100); S125(100); S127(0); T130(0)]	0	2976.07	-2.76	992.692	-0.00274	35.0678	2.59	0.027	0	Not Found	Not Found	Not Found	Not Found	Not Found	Not Found	Not Found	High	Not Found	Not Found	Not Found	Not Found	High	High	High	Unambiguous	AEPPASDSENEDVNQHGSDSESEETR	26	2	1	2	B8ZZB6; Q96ST2	1	High	3	1	1	1
[K].SNGGIVWGNIK.[K]	Mis18-binding protein 1 OS=Homo sapiens OX=9606 GN=MIS18BP1 PE=1 SV=1	Q6P0N0	Q6P0N0 [1067-1077]	1xpyrophospho [S1(100)]	1xpyrophospho [S1(100)]	Q6P0N0 1xpyrophospho [S1067(100)]	Q6P0N0 1xpyrophospho [S1067(100)]	0	1304.54	8.07	652.781	0.00526	66.1656	2.58	0.5426	0	Not Found	Not Found	Not Found	Not Found	Not Found	Not Found	Not Found	High	High	Not Found	Not Found	Not Found	High	High	High	Unambiguous	SNGGIVWGNIK	11	8	1	1	Q6P0N0	1	High	2	1	1	1
[K].EAASRLRMAQTSLVEVQK.[E]				1xDeamidated [Q10]; 1xPhospho [T/S]; 1xpyrophospho [T/S]	1xDeamidated [Q10]; 1xPhospho [S4(0); T11(50); S12(50)]; 1xpyrophospho [S4(0); T11(50); S12(50)]			2	2257.97	6.57	753.333	0.00495	29.997	2.57		0.0228	High	Not Found	Not Found	Not Found	Not Found	Not Found	Not Found	Not Found	Not Found	Not Found	Not Found	Not Found	High	High	High	Rejected	EAASRLRMAQTSLVEVQK	18	2	0	1	Q9BXU3	2	High	3	5	5	5
[R].LSENASKAVRPEVNTVASSDEVCDGDREK.[E]	Lysine-specific demethylase PHF2 OS=Homo sapiens OX=9606 GN=PHF2 PE=1 SV=4	O75151	O75151 [441-469]	1xCarbamidomethyl [C23]; 1xDeamidated [N]; 1xPhospho [T/S]; 2xpyrophospho [S6(99.7); T/S]	1xCarbamidomethyl [C23]; 1xDeamidated [N4; N14]; 1xPhospho [S2(0); S6(0); T15(47.7); S18(47.7); S19(4.5)]; 2xpyrophospho [S2(0.3); S6(99.7); T15(47.7); S18(47.7); S19(4.5)]	O75151 2xpyrophospho [S446(99.7); T/S]	O75151 2xpyrophospho [S442(0.3); S446(99.7); T455(47.7); S458(47.7); S459(4.5)]	2	3563.31	0.76	1188.44	0.0009	38.0275	2.55	0.0314	0	Not Found	Not Found	Not Found	Not Found	Not Found	Not Found	High	High	Not Found	Not Found	Not Found	Not Found	High	High	High	Unambiguous	LSENASKAVRPEVNTVASSDEVCDGDREK	29	18	1	1	O75151	8	High	3	1	1	1
[R].KEHYLSGAQEPDSMAGVIVEQGQGPSK.[L]	Plexin-A3 OS=Homo sapiens OX=9606 GN=PLXNA3 PE=1 SV=2	P51805	P51805 [138-164]	2xDeamidated [Q9; Q21]; 1xPhospho [S26(97.9)]; 1xpyrophospho [S13(97.9)]	2xDeamidated [Q9; Q21]; 1xPhospho [Y4(0); S6(0); S13(2.2); S26(97.9)]; 1xpyrophospho [S6(0); S13(97.9); S26(2.2)]	P51805 1xPhospho [S163(97.9)]; 1xpyrophospho [S150(97.9)]	P51805 1xPhospho [Y141(0); S143(0); S150(2.2); S163(97.9)]; 1xpyrophospho [S143(0); S150(97.9); S163(2.2)]	1	3084.23	-0.09	1028.75	-9e-05	24.2677	2.54	0.0472	0	Not Found	Not Found	Not Found	Not Found	Not Found	High	Not Found	Not Found	Not Found	Not Found	Not Found	Not Found	High	High	High	Unambiguous	KEHYLSGAQEPDSMAGVIVEQGQGPSK	27	2	1	1	P51805	1	High	3	1	1	1
[R].NQESSSDEQTPSRDDDSQSRSPSR.[S]	NK-tumor recognition protein OS=Homo sapiens OX=9606 GN=NKTR PE=1 SV=1	A0A087WYW3	A0A087WYW3 [993-1016]	2xPhospho [S17(95.5); S19(95.5)]; 1xpyrophospho [T/S]	2xPhospho [S4(0); S5(0); S6(0); T10(4.5); S12(4.5); S17(95.5); S19(95.5); S21(0); S23(0)]; 1xpyrophospho [S4(0); S5(0); S6(0); T10(50); S12(50); S17(0); S19(0); S21(0); S23(0)]			2	2855.07	-0.82	952.362	-0.00078	21.7769	2.54	0.1378	0	Not Found	Not Found	Not Found	Not Found	Not Found	High	Not Found	Not Found	Not Found	Not Found	Not Found	Not Found	High	High	High	Unambiguous	NQESSSDEQTPSRDDDSQSRSPSR	24	2	1	2	A0A087WYW3; P30414	1	High	3	1	1	1
[R].KRYPTNNFGNCTGCSATFSVLK.[K]	Protrudin OS=Homo sapiens OX=9606 GN=ZFYVE27 PE=1 SV=1	Q5T4F4	Q5T4F4 [340-361]	2xCarbamidomethyl [C11; C14]; 1xDeamidated [N]; 2xPhospho [T5(97.5); T/S/Y]; 1xpyrophospho [T12(100)]	2xCarbamidomethyl [C11; C14]; 1xDeamidated [N6; N7; N10]; 2xPhospho [Y3(2.5); T5(97.5); T12(0); S15(1.3); T17(49.4); S19(49.4)]; 1xpyrophospho [T5(0); T12(100); S15(0); T17(0); S19(0)]	Q5T4F4 2xPhospho [T344(97.5); T/S/Y]; 1xpyrophospho [T351(100)]	Q5T4F4 2xPhospho [Y342(2.5); T344(97.5); T351(0); S354(1.3); T356(49.4); S358(49.4)]; 1xpyrophospho [T344(0); T351(100); S354(0); T356(0); S358(0)]	2	2843.04	0.79	948.353	0.00075	30.6024	2.52	0.004	0	Not Found	Not Found	Not Found	Not Found	Not Found	Not Found	High	Not Found	Not Found	Not Found	Not Found	Not Found	High	High	High	Unambiguous	KRYPTNNFGNCTGCSATFSVLK	22	3	1	1	Q5T4F4	3	High	3	1	1	1
[K].DFSGRPQMEKFRSDSITNMLDTLMQAK.[M]				1xDeamidated [N18]; 1xPhospho [S3(99.6)]; 2xpyrophospho [S/T]	1xDeamidated [N18; Q25]; 1xPhospho [S3(99.6); S13(0.1); S15(0.1); T17(0.1); T22(0)]; 2xpyrophospho [S3(0.3); S13(66.6); S15(66.6); T17(66.6); T22(0)]			2	3547.32	1.02	1183.11	0.0012	42.8964	2.51		0.042	Not Found	Not Found	Not Found	Not Found	Not Found	Not Found	High	Not Found	Not Found	Not Found	Not Found	Not Found	High	High	High	Rejected	DFSGRPQMEKFRSDSITNMLDTLMQAK	27	1	0	1	A0A1W2PQ28	1	High	3	2	2	2
[R].QKPYNCEECDNTFNQSSNLIK.[Q]	Zinc finger protein 431 OS=Homo sapiens OX=9606 GN=ZNF431 PE=2 SV=2	Q8TF32	Q8TF32 [537-557]	2xCarbamidomethyl [C6; C9]; 1xDeamidated [N]; pyrophospho [T/S]; 2xPhospho [Y4(100); S/T]	2xCarbamidomethyl [C6; C9]; 1xDeamidated [N]; pyrophospho [T/S]; 2xPhospho [Y4(100); S/T]	Q8TF32 2xPhospho [Y540(100); S/T]	Q8TF32 2xPhospho [Y540(100); T548(0); S552(50); S553(50)]	0	2909.98	1.1	970.667	0.00107	33.3346	2.51	0.0159	0	Not Found	Not Found	Not Found	Not Found	Not Found	Not Found	Not Found	High	Not Found	Not Found	Not Found	Not Found	High	High	High	Unambiguous	QKPYNCEECDNTFNQSSNLIK	21	19	1	1	Q8TF32	11	High	3	1	1	1
[K].ASESSSSEESSDDDDEEDQKKQPVQK.[G]	Nucleolar and coiled-body phosphoprotein 1 (Fragment) OS=Homo sapiens OX=9606 GN=NOLC1 PE=1 SV=1	A0A0A0MRM9	A0A0A0MRM9 [122-147]	1xDeamidated [Q19]; 2xPhospho [S4(98.6); S5(97.2)]	1xDeamidated [Q19]; 2xPhospho [S2(1.4); S4(98.6); S5(97.2); S6(1.4); S7(1.4); S10(0); S11(0)]	A0A0A0MRM9 2xPhospho [S125(98.6); S126(97.2)]	A0A0A0MRM9 2xPhospho [S123(1.4); S125(98.6); S126(97.2); S127(1.4); S128(1.4); S131(0); S132(0)]	2	3045.13	4.3	1015.72	0.00436	27.1589	2.5	0.036	0	Not Found	Not Found	Not Found	Not Found	Not Found	Not Found	Not Found	High	Not Found	Not Found	Not Found	Not Found	High	High	High	Unambiguous	ASESSSSEESSDDDDEEDQKKQPVQK	26	2	1	3	A0A0A0MRM9; S4R3C2; Q14978	1	High	3	1	1	1
[K].KAEAATEACQLPTSSGDAGRESK.[S]	DCN1-like protein 3 OS=Homo sapiens OX=9606 GN=DCUN1D3 PE=1 SV=1	Q8IWE4	Q8IWE4 [58-80]	1xCarbamidomethyl [C9]; 1xDeamidated [Q10]; 2xPhospho [T6(99.9); S/T]; pyrophospho [S/T]	1xCarbamidomethyl [C9]; 1xDeamidated [Q10]; 2xPhospho [T6(99.9); S/T]; pyrophospho [S/T]	Q8IWE4 2xPhospho [T63(99.9); S/T]; 1xpyrophospho [T70(94.9)]	Q8IWE4 2xPhospho [T63(99.9); T70(2.5); S71(48.1); S72(48.1); S79(1.3)]; 1xpyrophospho [T63(0.1); T70(94.9); S71(2.5); S72(2.5); S79(0)]	2	2684.96	3.56	895.661	0.00318	30.3743	2.5	0.012	0	Not Found	Not Found	Not Found	Not Found	Not Found	Not Found	High	High	Not Found	Not Found	Not Found	Not Found	High	High	High	Unambiguous	KAEAATEACQLPTSSGDAGRESK	23	14	1	1	Q8IWE4	2	High	3	1	1	1
[K].TPPECLLTPLPPSAPPSVDDNLKTPPK.[C]	Nuclear pore complex-interacting protein family member A3 OS=Homo sapiens OX=9606 GN=NPIPA3 PE=4 SV=1	E9PNV8	E9PNV8 [326-352]	1xCarbamidomethyl [C5]; 1xDeamidated [N21]; 1xPhospho [S13(97.6)]; 1xpyrophospho [T8(97.6)]	1xCarbamidomethyl [C5]; 1xDeamidated [N21]; 1xPhospho [T1(0); T8(0); S13(97.6); S17(2.4); T24(0)]; 1xpyrophospho [T1(2.4); T8(97.6); S13(0); S17(0); T24(0)]	E9PNV8 1xPhospho [S338(97.6)]; 1xpyrophospho [T333(97.6)]	E9PNV8 1xPhospho [T326(0); T333(0); S338(97.6); S342(2.4); T349(0)]; 1xpyrophospho [T326(2.4); T333(97.6); S338(0); S342(0); T349(0)]	1	3122.38	6.5	1041.47	0.00677	45.1445	2.5	0.032	0	Not Found	Not Found	Not Found	High	Not Found	Not Found	Not Found	Not Found	Not Found	Not Found	Not Found	Not Found	High	High	High	Unambiguous	TPPECLLTPLPPSAPPSVDDNLKTPPK	27	3	1	2	E9PNV8; F8WFD2	1	High	3	1	1	1
[R].HQASDSENEELPKPR.[I]	Protein IWS1 homolog (Fragment) OS=Homo sapiens OX=9606 GN=IWS1 PE=1 SV=1	B8ZZB6	B8ZZB6 [237-251]; [263-277]	2xPhospho [S4(100); S6(100)]	2xPhospho [S4(100); S6(100)]	B8ZZB6 2xPhospho [S240(100); S242(100)]; 2xPhospho [S266(100); S268(100)]	B8ZZB6 2xPhospho [S240(100); S242(100)]; 2xPhospho [S266(100); S268(100)]	0	1896.75	-1.15	948.879	-0.00109	35.9231	2.5	0.32	0	Not Found	Not Found	Not Found	Not Found	Not Found	High	Not Found	Not Found	Not Found	Not Found	Not Found	Not Found	High	High	High	Unambiguous	HQASDSENEELPKPR	15	1	1	2	B8ZZB6; Q96ST2	1	High	2	1	1	1
[K].EAKPQICQLSESSDSSDSESDSESEPQQVSGYHR.[L]	Digestive organ expansion factor homolog OS=Homo sapiens OX=9606 GN=DIEXF PE=1 SV=2	Q68CQ4	Q68CQ4 [41-74]	1xCarbamidomethyl [C7]; 1xDeamidated [Q]; 2xPhospho [S/Y]; 1xpyrophospho [S12]	1xCarbamidomethyl [C7]; 1xDeamidated [Q8; Q27]; 2xPhospho [S10(66.7); S12(66.7); S13(66.7); S15(0); S16(0); S18(0); S20(0); S22(0); S24(0); S30(0); Y32(0)]; 1xpyrophospho [S12]	Q68CQ4 1xpyrophospho [S52]	Q68CQ4 1xpyrophospho [S52]	0	3944.53	4.04	1315.52	0.00531	55.9935	2.5	0.004	0	Not Found	Not Found	Not Found	Not Found	Not Found	Not Found	High	Not Found	Not Found	Not Found	Not Found	Not Found	High	High	High	Unambiguous	EAKPQICQLSESSDSSDSESDSESEPQQVSGYHR	34	6	1	1	Q68CQ4	3	High	3	1	1	1
[R].GFPRDPSTESGEEENEEQDELNEQILR.[Q]	Retrotransposon-like protein 1 OS=Homo sapiens OX=9606 GN=RTL1 PE=3 SV=3	A6NKG5	A6NKG5 [1021-1047]	3xDeamidated [Q18; N22; Q24]; 1xPhospho [S7(95.1)]	3xDeamidated [Q18; N22; Q24]; 1xPhospho [S7(95.1); T8(2.4); S10(2.4)]	A6NKG5 1xPhospho [S1027(95.1)]	A6NKG5 1xPhospho [S1027(95.1); T1028(2.4); S1030(2.4)]	1	3230.32	6.61	1077.45	0.00712	23.2237	2.49	0.012	0	Not Found	Not Found	Not Found	Not Found	Not Found	High	Not Found	Not Found	Not Found	Not Found	Not Found	Not Found	High	High	High	Selected	GFPRDPSTESGEEENEEQDELNEQILR	27	3	1	1	A6NKG5	1	High	3	1	1	1
[K].EVSTVRAANSERVAK.[L]	Sperm-associated antigen 4 protein (Fragment) OS=Homo sapiens OX=9606 GN=SPAG4 PE=1 SV=8	C9JJZ6	C9JJZ6 [104-118]	1xDeamidated [N9]; 2xPhospho [S3(98.5); T4(98.5)]; 1xpyrophospho [S10(100)]	1xDeamidated [N9]; 2xPhospho [S3(98.5); T4(98.5); S10(2.9)]; 1xpyrophospho [S3(0); T4(0); S10(100)]	C9JJZ6 2xPhospho [S106(98.5); T107(98.5)]; 1xpyrophospho [S113(100)]	C9JJZ6 2xPhospho [S106(98.5); T107(98.5); S113(2.9)]; 1xpyrophospho [S106(0); T107(0); S113(100)]	2	1777.79	0.03	593.268	2e-05	34.3966	2.48	0.0081	0	Not Found	Not Found	High	Not Found	Not Found	Not Found	Not Found	Not Found	Not Found	Not Found	Not Found	Not Found	High	High	High	Unambiguous	EVSTVRAANSERVAK	15	3	1	2	C9JJZ6; Q9NPE6	2	High	3	1	1	1
[K].KATATTTWMVPTAQEAYTGDLAK.[S]	Lethal(3)malignant brain tumor-like protein 3 (Fragment) OS=Homo sapiens OX=9606 GN=L3MBTL3 PE=1 SV=1	E9PI01	E9PI01 [57-79]	1xOxidation [M9]; 1xPhospho [T18(99.2)]; 2xpyrophospho [T]	1xOxidation [M9]; 1xPhospho [T3(0); T5(0.2); T6(0.2); T7(0.1); T12(0.1); Y17(0.2); T18(99.2)]; 2xpyrophospho [T3(2.4); T5(49.4); T6(49.4); T7(49.3); T12(49.3); T18(0.3)]	E9PI01 1xPhospho [T74(99.2)]	E9PI01 1xPhospho [T59(0); T61(0.2); T62(0.2); T63(0.1); T68(0.1); Y73(0.2); T74(99.2)]	1	2871.04	-4.4	957.682	-0.00421	33.9745	2.47	0.0202	0	Not Found	Not Found	Not Found	Not Found	Not Found	Not Found	Not Found	High	Not Found	Not Found	Not Found	Not Found	High	High	High	Unambiguous	KATATTTWMVPTAQEAYTGDLAK	23	8	1	1	E9PI01	4	High	3	1	1	1
[K].TSEVYSDDEEEEEDDKSSEKSDR.[S]	RNA polymerase-associated protein RTF1 homolog OS=Homo sapiens OX=9606 GN=RTF1 PE=1 SV=4	Q92541	Q92541 [308-330]	2xPhospho [S17(100); S18(100)]	2xPhospho [T1(0); S2(0); Y5(0); S6(0); S17(100); S18(100); S21(0)]	Q92541 2xPhospho [S324(100); S325(100)]	Q92541 2xPhospho [T308(0); S309(0); Y312(0); S313(0); S324(100); S325(100); S328(0)]	2	2868.01	-0.09	956.676	-9e-05	35.3089	2.46	0.0976	0	Not Found	Not Found	Not Found	Not Found	Not Found	Not Found	Not Found	High	Not Found	Not Found	Not Found	Not Found	High	High	High	Unambiguous	TSEVYSDDEEEEEDDKSSEKSDR	23	1	1	1	Q92541	1	High	3	1	1	1
[K].IEDVGSDEEDDSGK.[D]	Heat shock protein HSP 90-beta OS=Homo sapiens OX=9606 GN=HSP90AB1 PE=1 SV=4	P08238	P08238 [250-263]	1xpyrophospho [S6(100)]	1xpyrophospho [S6(100); S12(0)]	P08238 1xpyrophospho [S255(100)]	P08238 1xpyrophospho [S255(100); S261(0)]	0	1654.54	-1.2	827.773	-0.00099	37.1662	2.45	0.2204	0	Not Found	Not Found	Not Found	Not Found	Not Found	Not Found	Not Found	Not Found	Not Found	Not Found	Not Found	High	High	High	High	Unambiguous	IEDVGSDEEDDSGK	14	1	1	2	P08238; Q58FF8	1	High	2	1	1	1
[R].IAAISMASKITDMQLGGSVEISK.[L]	Transcriptional repressor NF-X1 OS=Homo sapiens OX=9606 GN=NFX1 PE=1 SV=2	Q12986	Q12986 [911-933]	1xPhospho [S/T]; 3xpyrophospho [S5(92.9); S8(92.9); T11(94.9)]	1xPhospho [S5(0.5); S8(0.5); T11(4.6); S18(47.2); S22(47.2)]; 3xpyrophospho [S5(92.9); S8(92.9); T11(94.9); S18(9.7); S22(9.7)]	Q12986 3xpyrophospho [S915(92.9); S918(92.9); T921(94.9)]	Q12986 3xpyrophospho [S915(92.9); S918(92.9); T921(94.9); S928(9.7); S932(9.7)]	1	2910	-3.65	970.668	-0.00354	32.8645	2.45	0.0898	0	Not Found	Not Found	Not Found	Not Found	Not Found	Not Found	Not Found	High	Not Found	Not Found	Not Found	Not Found	High	High	High	Unambiguous	IAAISMASKITDMQLGGSVEISK	23	1	1	1	Q12986	1	High	3	1	1	1
[R].KAEAVYPDTVALTFDPIHQWLSCVYK.[D]	WD repeat-containing protein 62 OS=Homo sapiens OX=9606 GN=WDR62 PE=1 SV=4	O43379	O43379 [354-379]	1xCarbamidomethyl [C23]; pyrophospho [T/S]; 2xPhospho [T13(94.2); Y25(99.5)]	1xCarbamidomethyl [C23]; pyrophospho [T/S]; 2xPhospho [T13(94.2); Y25(99.5)]	O43379 3xpyrophospho [T362(100); T366(100); S375(100)]	O43379 3xpyrophospho [T362(100); T366(100); S375(100)]	1	3531.33	1.51	1177.78	0.00177	51.5665	2.45	0.1469	0	Not Found	Not Found	Not Found	Not Found	Not Found	Not Found	High	Not Found	Not Found	Not Found	Not Found	Not Found	High	High	High	Unambiguous	KAEAVYPDTVALTFDPIHQWLSCVYK	26	1	1	1	O43379	1	High	3	1	1	1
[K].EEDEEPESPPEKK.[T]	Nuclear ubiquitous casein and cyclin-dependent kinase substrate 1 OS=Homo sapiens OX=9606 GN=NUCKS1 PE=1 SV=1	Q9H1E3	Q9H1E3 [207-219]	1xpyrophospho [S8(100)]	1xpyrophospho [S8(100)]	Q9H1E3 1xpyrophospho [S214(100)]	Q9H1E3 1xpyrophospho [S214(100)]	1	1702.61	-1.39	851.809	-0.00118	29.4892	2.43	0.3951	0	Not Found	Not Found	Not Found	Not Found	Not Found	Not Found	High	Not Found	Not Found	Not Found	Not Found	Not Found	High	High	High	Unambiguous	EEDEEPESPPEKK	13	1	1	1	Q9H1E3	1	High	2	1	1	1
[K].ESEDKPEIEDVGSDEEEEKK.[D]	Heat shock protein HSP 90-alpha OS=Homo sapiens OX=9606 GN=HSP90AA1 PE=1 SV=5	P07900	P07900 [251-270]	1xpyrophospho [S13(100)]	1xpyrophospho [S2(0); S13(100)]	P07900 1xpyrophospho [S263(100)]	P07900 1xpyrophospho [S252(0); S263(100)]	1	2480.95	-0.05	827.654	-4e-05	45.3079	2.43	0.0823	0	Not Found	Not Found	Not Found	Not Found	Not Found	Not Found	High	Not Found	Not Found	Not Found	Not Found	Not Found	High	High	High	Unambiguous	ESEDKPEIEDVGSDEEEEKK	20	1	1	1	P07900	1	High	3	1	1	1
[K].LEEKASASPGENDSGTGGEEPQRDK.[R]				2xDeamidated [N12; Q22]; 2xpyrophospho [S6; S8]	2xDeamidated [N12; Q22]; 2xpyrophospho [S6; S8]			2	2910	-5.86	970.667	-0.00568	33.3346	2.42		0.0359	Not Found	Not Found	Not Found	Not Found	Not Found	Not Found	Not Found	High	Not Found	Not Found	Not Found	Not Found	High	High	High	Rejected	LEEKASASPGENDSGTGGEEPQRDK	25	1	0	1	Q15911	1	High	3	9	9	9
[K].SSTPGLKSNTPTPRNDAPTPGTSTTPGLR.[S]				2xDeamidated [N9; N15]; 2xpyrophospho [T22(95.7); S/T]	2xDeamidated [N9; N15]; 2xpyrophospho [S1(0); S2(0); T3(0); S8(33); T10(33); T12(33); T19(4.8); T22(95.7); S23(0.2); T24(0.2); T25(0.2)]			2	3230.31	8.97	1077.45	0.00966	23.2237	2.41		0.0321	Not Found	Not Found	Not Found	Not Found	Not Found	High	Not Found	Not Found	Not Found	Not Found	Not Found	Not Found	High	High	High	Rejected	SSTPGLKSNTPTPRNDAPTPGTSTTPGLR	29	1	0	10	H0YKT5; H0YKN8; H0YLI3; H0YNT2; H0YLW9; H0YL70; H0YKH0; F5H7D6; A0A0D9SES8; Q04726	1	High	3	4	4	4
[-].VLDETEVANSSAPDFGEDGTDGLLDSFCDSK.[E]	Scaffold attachment factor B2 (Fragment) OS=Homo sapiens OX=9606 GN=SAFB2 PE=1 SV=1	K7EQU4	K7EQU4 [1-31]	1xCarbamidomethyl [C28]; 1xDeamidated [N9]; 1xPhospho [S/T]; 1xpyrophospho [S/T]	1xCarbamidomethyl [C28]; 1xDeamidated [N9]; 1xPhospho [T5(0); S10(49.9); S11(49.9); T20(0.2); S26(0); S30(0)]; 1xpyrophospho [T5(0); S10(49.9); S11(49.9); T20(0.2); S26(0); S30(0)]			0	3531.3	8.09	1177.78	0.00952	53.6829	2.4	0.0208	0	Not Found	Not Found	Not Found	Not Found	Not Found	Not Found	High	Not Found	Not Found	Not Found	Not Found	Not Found	High	High	High	Selected	VLDETEVANSSAPDFGEDGTDGLLDSFCDSK	31	2	1	1	K7EQU4	1	High	3	1	1	1
[R].DFVDHLDKVDPVDTPESSMLR.[H]	Beta-arrestin-2 OS=Homo sapiens OX=9606 GN=ARRB2 PE=1 SV=1	I3L0V6	I3L0V6 [27-47]	1xOxidation [M19]; 1xPhospho [S18(95.5)]	1xOxidation [M19]; 1xPhospho [T14(2.3); S17(2.3); S18(95.5)]	I3L0V6 1xPhospho [S44(95.5)]	I3L0V6 1xPhospho [T40(2.3); S43(2.3); S44(95.5)]	1	2511.11	-0.94	837.708	-0.00079	45.9073	2.39	0.0042	0	Not Found	High	Not Found	Not Found	Not Found	Not Found	Not Found	Not Found	Not Found	Not Found	Not Found	Not Found	High	High	High	Selected	DFVDHLDKVDPVDTPESSMLR	21	3	1	1	I3L0V6	1	High	3	1	1	1
[K].SLHLEGDPNPSAAPTSTCAPR.[K]	Sentan OS=Homo sapiens OX=9606 GN=SNTN PE=1 SV=1	C9JXY5	C9JXY5 [8-28]	1xCarbamidomethyl [C18]; 1xPhospho [S11(93.6)]	1xCarbamidomethyl [C18]; 1xPhospho [S1(0); S11(93.6); T15(2.1); S16(2.1); T17(2.1)]	C9JXY5 1xPhospho [S18(93.6)]	C9JXY5 1xPhospho [S8(0); S18(93.6); T22(2.1); S23(2.1); T24(2.1)]	0	2257.99	-3.02	753.333	-0.00227	32.1421	2.38	0.0126	0	High	Not Found	Not Found	Not Found	Not Found	Not Found	Not Found	Not Found	Not Found	Not Found	Not Found	Not Found	High	High	High	Selected	SLHLEGDPNPSAAPTSTCAPR	21	1	1	3	C9JXY5; C9JRU3; A6NMZ2	1	High	3	1	1	1
[R].TVAATNMNETSSRSHAVFTIVFTQK.[K]	Kinesin family member 1Bbeta isoform II OS=Homo sapiens OX=9606 GN=KIF1B PE=1 SV=1	Q4R9M9	Q4R9M9 [204-228]	Phospho [T/S]; pyrophospho [T/S]	Phospho [T/S]; pyrophospho [T/S]			1	3140.2	4.28	1047.41	0.00448	25.2367	2.38	0.021	0	Not Found	Not Found	Not Found	Not Found	Not Found	High	Not Found	Not Found	Not Found	Not Found	Not Found	Not Found	High	High	High	Unambiguous	TVAATNMNETSSRSHAVFTIVFTQK	25	5	1	3	Q4R9M9; A0A087WWA3; O60333	3	High	3	1	1	1
[K].QVGDIFSNPETVLAK.[L]	Exocyst complex component 5 OS=Homo sapiens OX=9606 GN=EXOC5 PE=1 SV=1	F8W9B8	F8W9B8 [195-209]	2xPhospho [S7(100); T11(100)]	2xPhospho [S7(100); T11(100)]	F8W9B8 2xPhospho [S201(100); T205(100)]	F8W9B8 2xPhospho [S201(100); T205(100)]	0	1777.78	4.29	593.268	0.00254	36.5385	2.38	0.1176	0	Not Found	Not Found	High	Not Found	Not Found	Not Found	Not Found	Not Found	Not Found	Not Found	Not Found	Not Found	High	High	High	Unambiguous	QVGDIFSNPETVLAK	15	1	1	3	F8W9B8; A0A0A0MSI8; O00471	1	High	3	1	1	1
[R].KESSDSSSKESQEEFLENPWK.[D]	NF-kappa-B-activating protein OS=Homo sapiens OX=9606 GN=NKAP PE=1 SV=1	Q8N5F7	Q8N5F7 [259-279]	1xDeamidated [Q12]; 2xPhospho [S]; 1xpyrophospho [S]	1xDeamidated [Q12]; 2xPhospho [S3(0.4); S4(1.6); S6(66); S7(66); S8(66); S11(0)]; 1xpyrophospho [S3(0.2); S4(24.9); S6(24.9); S7(24.9); S8(24.9); S11(0)]			2	2632.04	4.21	878.021	0.00369	73.995	2.37	0.0084	0	Not Found	Not Found	Not Found	Not Found	Not Found	Not Found	High	Not Found	Not Found	Not Found	Not Found	Not Found	High	High	High	Unambiguous	KESSDSSSKESQEEFLENPWK	21	5	1	1	Q8N5F7	2	High	3	1	1	1
[R].NQDLICSFFTWFSDHSLPESDK.[I]	Testis-specific Y-encoded-like protein 1 OS=Homo sapiens OX=9606 GN=TSPYL1 PE=1 SV=3	Q9H0U9	Q9H0U9 [370-391]	1xCarbamidomethyl [C6]; 1xDeamidated [N1]; Phospho [S/T]; 1xpyrophospho [S/T]	1xCarbamidomethyl [C6]; 1xDeamidated [N1]; Phospho [S/T]; 1xpyrophospho [S/T]			0	2914.08	-0.21	972.03	-0.00021	47.6033	2.37	0.0422	0	Not Found	Not Found	Not Found	Not Found	Not Found	Not Found	Not Found	Not Found	High	Not Found	Not Found	Not Found	High	High	High	Selected	NQDLICSFFTWFSDHSLPESDK	22	1	1	1	Q9H0U9	1	High	3	1	1	1
[R].KDSLPDADLASCGSLSQSSASFFTPR.[S]	Pleckstrin homology-like domain family B member 2 OS=Homo sapiens OX=9606 GN=PHLDB2 PE=1 SV=2	Q86SQ0	Q86SQ0 [511-536]	1xCarbamidomethyl [C12]; 1xDeamidated [Q17]; 2xPhospho [S3; S11]; 1xpyrophospho [S14]	1xCarbamidomethyl [C12]; 1xDeamidated [Q17]; 2xPhospho [S3; S11]; 1xpyrophospho [S14]	Q86SQ0 2xPhospho [S513; S521]; 1xpyrophospho [S524]	Q86SQ0 2xPhospho [S513; S521]; 1xpyrophospho [S524]	1	3065.13	-8.1	1022.37	-0.00828	53.9351	2.36	0.1271	0	Not Found	Not Found	Not Found	Not Found	Not Found	Not Found	Not Found	High	Not Found	Not Found	Not Found	Not Found	High	High	High	Unambiguous	KDSLPDADLASCGSLSQSSASFFTPR	26	1	1	5	Q86SQ0; A0A1W2PQ63; G5E9V3; E9PFQ4; E9PGF6	1	High	3	1	1	1
[R].ISAFQSAFHSIKENEKMTGCLEFSEAGK.[E]	Cell division cycle-associated protein 2 OS=Homo sapiens OX=9606 GN=CDCA2 PE=1 SV=1	E9PEI0	E9PEI0 [130-157]	1xCarbamidomethyl [C20]; 1xDeamidated [N14]; 1xPhospho [S6(93)]; 2xpyrophospho [T18(93.6); S24(99.5)]	1xCarbamidomethyl [C20]; 1xDeamidated [Q5; N14]; 1xPhospho [S2(6.3); S6(93); S10(0.5); T18(0.1); S24(0)]; 2xpyrophospho [S2(0); S6(0.1); S10(6.9); T18(93.6); S24(99.5)]	E9PEI0 1xPhospho [S135(93)]; 2xpyrophospho [T147(93.6); S153(99.5)]	E9PEI0 1xPhospho [S131(6.3); S135(93); S139(0.5); T147(0.1); S153(0)]; 2xpyrophospho [S131(0); S135(0.1); S139(6.9); T147(93.6); S153(99.5)]	2	3547.31	4.2	1183.11	0.00497	42.2016	2.35	0.0213	0	Not Found	Not Found	Not Found	Not Found	Not Found	Not Found	High	Not Found	Not Found	Not Found	Not Found	Not Found	High	High	High	Selected	ISAFQSAFHSIKENEKMTGCLEFSEAGK	28	1	1	2	E9PEI0; Q69YH5	1	High	3	1	1	1
[R].SLPRGTSNMTYGTFNFLGGR.[L]				2xDeamidated [N8; N15]; 1xPhospho [T/Y/S]	2xDeamidated [N8; N15]; 1xPhospho [S1(0); T6(0); S7(0); T10(33.3); Y11(33.3); T13(33.3)]			1	2257.99	-4.8	753.333	-0.00361	32.1421	2.35		0.0126	High	Not Found	Not Found	Not Found	Not Found	Not Found	Not Found	Not Found	Not Found	Not Found	Not Found	Not Found	High	High	High	Rejected	SLPRGTSNMTYGTFNFLGGR	20	1	0	1	Q6ZN44	1	High	3	2	2	2
[K].LAEVCCTSIVYATEKKQTK.[VC]	BTB/POZ domain-containing adapter for CUL3-mediated RhoA degradation protein 1 OS=Homo sapiens OX=9606 GN=KCTD13 PE=1 SV=1	Q8WZ19	Q8WZ19 [233-251]	2xCarbamidomethyl [C5; C6]; 2xPhospho [T13(84.9); T18(100)]; 2xpyrophospho [T7(94); S8(94)]	2xCarbamidomethyl [C5; C6]; 2xPhospho [T7(3); S8(3); Y11(9.1); T13(84.9); T18(100)]; 2xpyrophospho [T7(94); S8(94); T13(12.1); T18(0)]	Q8WZ19 2xPhospho [T245(84.9); T250(100)]; 2xpyrophospho [T239(94); S240(94)]	Q8WZ19 2xPhospho [T239(3); S240(3); Y243(9.1); T245(84.9); T250(100)]; 2xpyrophospho [T239(94); S240(94); T245(12.1); T250(0)]	2	2708.92	2.87	903.649	0.00259	32.0393	2.35	0	0	Not Found	Not Found	Not Found	Not Found	Not Found	Not Found	Not Found	High	Not Found	Not Found	Not Found	Not Found	High	High	High	Unambiguous	LAEVCCTSIVYATEKKQTK	19	2	1	10	Q8WZ19; F5GWA4; B3KVY5; K7EM01; F5H268; H3BM90; Q9H3F6; F5GWK6; F5GY15; Q13829	1	High	3	1	1	1
[R].KDQLISHQRTHAGEKPYGCSECGK.[A]	Zinc finger protein 268 OS=Homo sapiens OX=9606 GN=ZNF268 PE=1 SV=2	Q14587	Q14587 [764-787]	2xCarbamidomethyl [C19; C22]; 1xDeamidated [Q8]; 3xPhospho [S6(94.8); T10(94.8); Y17(94.8)]	2xCarbamidomethyl [C19; C22]; 1xDeamidated [Q8]; 3xPhospho [S6(94.8); T10(94.8); Y17(94.8); S20(15.6)]	Q14587 3xPhospho [S769(94.8); T773(94.8); Y780(94.8)]	Q14587 3xPhospho [S769(94.8); T773(94.8); Y780(94.8); S783(15.6)]	2	3027.19	8.55	1009.74	0.00863	60.1523	2.35	0.0511	0	Not Found	Not Found	Not Found	Not Found	Not Found	Not Found	High	Not Found	Not Found	Not Found	Not Found	Not Found	High	High	High	Unambiguous	KDQLISHQRTHAGEKPYGCSECGK	24	1	1	1	Q14587	1	High	3	1	1	1
[R].LEEDRQSLDLSSEWWDDK.[L]	Breast cancer metastasis-suppressor 1 (Fragment) OS=Homo sapiens OX=9606 GN=BRMS1 PE=1 SV=1	H0YCF7	H0YCF7 [130-147]	Phospho [S]; 1xpyrophospho [S]	Phospho [S]; 1xpyrophospho [S]	H0YCF7 3xPhospho [S136(100); S140(100); S141(100)]	H0YCF7 3xPhospho [S136(100); S140(100); S141(100)]	1	2490.91	7.32	830.982	0.00607	41.9046	2.34	0.0043	0	Not Found	Not Found	Not Found	Not Found	Not Found	Not Found	Not Found	High	Not Found	Not Found	Not Found	Not Found	High	High	High	Selected	LEEDRQSLDLSSEWWDDK	18	1	1	4	H0YCF7; G5E9I4; Q9HCU9; E9PJF5	1	High	3	1	1	1
[R].AAGVGSSPGDQSGDENITQMLK.[R]				1xOxidation [M20]; 1xPhospho [T18(98.3)]	1xOxidation [M20]; 1xPhospho [S6(0); S7(0); S12(1.6); T18(98.3)]			0	2257.96	8.71	753.333	0.00656	32.1421	2.34		0.0168	High	Not Found	Not Found	Not Found	Not Found	Not Found	Not Found	Not Found	Not Found	Not Found	Not Found	Not Found	High	High	High	Rejected	AAGVGSSPGDQSGDENITQMLK	22	1	0	3	P23508; D6REY2; A0A096LNU0	1	High	3	3	3	3
[K].VDTTLSDSYNYSGTENLKDK.[K]				1xDeamidated [N16]; 1xPhospho [S8(95.8)]; 1xpyrophospho [T/S]	1xDeamidated [N16]; 1xPhospho [T3(0.1); T4(2); S6(2); S8(95.8); Y9(0.1); Y11(0.1); S12(0.1); T14(0.1)]; 1xpyrophospho [T3(0); T4(0); S6(0); S8(0.1); S12(50); T14(50)]			1	2490.92	3.34	830.982	0.00278	41.9046	2.33		0.0043	Not Found	Not Found	Not Found	Not Found	Not Found	Not Found	Not Found	High	Not Found	Not Found	Not Found	Not Found	High	High	High	Rejected	VDTTLSDSYNYSGTENLKDK	20	1	0	1	Q7Z3T8	1	High	3	2	2	2
[R].VELHNTSCQVQSLQAETESLR.[A]				1xCarbamidomethyl [C8]; 2xDeamidated [N5; Q9]; 1xPhospho [T/S]	1xCarbamidomethyl [C8]; 2xDeamidated [N5; Q9]; 1xPhospho [T6(33.3); S7(33.3); S12(33.3); T17(0); S19(0)]			0	2511.11	0.66	837.708	0.00056	45.9073	2.33		0.0251	Not Found	High	Not Found	Not Found	Not Found	Not Found	Not Found	Not Found	Not Found	Not Found	Not Found	Not Found	High	High	High	Rejected	VELHNTSCQVQSLQAETESLR	21	1	0	1	Q13515	1	High	3	3	3	3
[R].LMKDSGGQTFSASWAAK.[E]	Tubulin polyglutamylase TTLL5 OS=Homo sapiens OX=9606 GN=TTLL5 PE=1 SV=3	Q6EMB2	Q6EMB2 [691-707]	1xDeamidated [Q8]; 3xPhospho [S5(100); T/S]	1xDeamidated [Q8]; 3xPhospho [S5(100); T9(66.7); S11(66.7); S13(66.7)]	Q6EMB2 3xPhospho [S695(100); T/S]	Q6EMB2 3xPhospho [S695(100); T699(66.7); S701(66.7); S703(66.7)]	1	2025.75	4.83	675.924	0.00326	31.4701	2.33	0.0515	0	Not Found	Not Found	Not Found	Not Found	Not Found	Not Found	High	Not Found	Not Found	Not Found	Not Found	Not Found	High	High	High	Unambiguous	LMKDSGGQTFSASWAAK	17	1	1	3	Q6EMB2; G3V2J9; G3V4R8	1	High	3	1	1	1
[K].LEEQSTKMTYEGDPIPMQR.[T]	Signal transducer and activator of transcription 4 OS=Homo sapiens OX=9606 GN=STAT4 PE=1 SV=1	Q14765	Q14765 [279-297]	Phospho [S/T/Y]; 1xOxidation [M8]; 1xpyrophospho [T/S]	Phospho [S/T/Y]; 1xOxidation [M8]; 1xpyrophospho [T/S]			1	2508.95	1.51	836.988	0.00126	24.211	2.32	0.0043	0	Not Found	Not Found	Not Found	Not Found	Not Found	Not Found	High	Not Found	Not Found	Not Found	Not Found	Not Found	High	High	High	Selected	LEEQSTKMTYEGDPIPMQR	19	3	1	1	Q14765	1	High	3	1	1	1
[R].LHQMIELSSKAAVNGYSGSDTVGAGFTQAK.[E]				2xPhospho [S/Y/T]; 2xpyrophospho [T21(86.7); S/T]	2xPhospho [S8(59.7); S9(59.7); Y16(29.2); S17(27.1); S19(19.2); T21(3.7); T27(1.3)]; 2xpyrophospho [S8(20.5); S9(20.5); S17(7.4); S19(58); T21(86.7); T27(7)]			1	3547.31	2.65	1183.11	0.00314	42.2016	2.3		0.0213	Not Found	Not Found	Not Found	Not Found	Not Found	Not Found	High	Not Found	Not Found	Not Found	Not Found	Not Found	High	High	High	Rejected	LHQMIELSSKAAVNGYSGSDTVGAGFTQAK	30	1	0	2	O43301; A0A1B0GTF3	1	High	3	2	2	2
[R].IEESAIDEVVVTNTIPHEVQK.[L]				1xDeamidated [Q20]; 2xPhospho [S4(100); T12(98.2)]	1xDeamidated [Q20]; 2xPhospho [S4(100); T12(98.2); T14(1.8)]			0	2511.13	-8.67	837.708	-0.00726	45.9073	2.3		0.0377	Not Found	High	Not Found	Not Found	Not Found	Not Found	Not Found	Not Found	Not Found	Not Found	Not Found	Not Found	High	High	High	Rejected	IEESAIDEVVVTNTIPHEVQK	21	1	0	2	I3L0S1; O60256	1	High	3	5	5	5
[R].SETSSIADPSSPNPFGSSNPFKSK.[S]	Zinc finger homeobox protein 4 OS=Homo sapiens OX=9606 GN=ZFHX4 PE=1 SV=1	Q86UP3	Q86UP3 [2854-2877]	1xDeamidated [N19]; 1xPhospho [T/S]; 1xpyrophospho [S18(99.9)]	1xDeamidated [N19]; 1xPhospho [S1(0.8); T3(33.1); S4(33.1); S5(33.1); S10(0); S11(0); S17(0); S18(0); S23(0)]; 1xpyrophospho [S1(0); T3(0); S4(0); S5(0); S10(0); S11(0); S17(0.1); S18(99.9); S23(0.1)]	Q86UP3 1xpyrophospho [S2871(99.9)]	Q86UP3 1xpyrophospho [S2854(0); T2856(0); S2857(0); S2858(0); S2863(0); S2864(0); S2870(0.1); S2871(99.9); S2876(0.1)]	1	2709.04	2.92	903.688	0.00263	36.3729	2.3	0.0043	0	Not Found	Not Found	Not Found	Not Found	Not Found	Not Found	High	Not Found	Not Found	Not Found	Not Found	Not Found	High	High	High	Selected	SETSSIADPSSPNPFGSSNPFKSK	24	1	1	2	Q86UP3; E7EVZ1	1	High	3	1	1	1
[K].TIGQLYSSSTDFLSNDPCVAEIQLQRTS.[-]				1xCarbamidomethyl [C18]; 1xDeamidated [Q25]; 1xPhospho [Y/S/T]; 2xpyrophospho [T10(81.4); S14(81.4)]	1xCarbamidomethyl [C18]; 1xDeamidated [Q23; Q25]; 1xPhospho [T1(0); Y6(24.8); S7(22); S8(22); S9(22); T10(4.7); S14(4.7); T27(0); S28(0)]; 2xpyrophospho [T1(0.7); S7(12.2); S8(12.2); S9(12.2); T10(81.4); S14(81.4); T27(0); S28(0)]			1	3531.32	3.59	1177.78	0.00423	53.6829	2.3		0.0417	Not Found	Not Found	Not Found	Not Found	Not Found	Not Found	High	Not Found	Not Found	Not Found	Not Found	Not Found	High	High	High	Rejected	TIGQLYSSSTDFLSNDPCVAEIQLQRTS	28	1	0	1	F2Z2G3	1	High	3	3	3	3
[R].LMKELNQMQYEYTELKK.[Q]				2xPhospho [Y10(100); Y12(100)]; 1xpyrophospho [T13(100)]	2xPhospho [Y10(100); Y12(100); T13(0)]; 1xpyrophospho [T13(100)]			2	2508.96	-5.23	836.988	-0.00437	24.211	2.3		0.0086	Not Found	Not Found	Not Found	Not Found	Not Found	Not Found	High	Not Found	Not Found	Not Found	Not Found	Not Found	High	High	High	Rejected	LMKELNQMQYEYTELKK	17	1	0	1	Q7Z7A1	1	High	3	4	4	4
[K].RNTEMLDNLPSAGSQFPDFK.[H]				2xDeamidated [N8; Q15]; 1xPhospho [S11(98.3)]; 1xpyrophospho [S14(98.3)]	2xDeamidated [N8; Q15]; 1xPhospho [T3(0); S11(98.3); S14(1.7)]; 1xpyrophospho [T3(0); S11(1.7); S14(98.3)]			1	2508.94	2.85	836.988	0.00239	24.211	2.3		0.0086	Not Found	Not Found	Not Found	Not Found	Not Found	Not Found	High	Not Found	Not Found	Not Found	Not Found	Not Found	High	High	High	Rejected	RNTEMLDNLPSAGSQFPDFK	20	1	0	1	Q9NZV7	1	High	3	5	5	5
[R].RSSASSSDSDEMDYDLELK.[M]	Nuclear cap-binding protein subunit 3 OS=Homo sapiens OX=9606 GN=NCBP3 PE=1 SV=2	Q53F19	Q53F19 [391-409]	1xOxidation [M12]; 1xpyrophospho [S]; 2xPhospho [S3(99.3); S5(98.7)]	1xOxidation [M12]; 1xpyrophospho [S2(0); S3(0.3); S5(0.3); S6(49.7); S7(49.7); S9(0)]; 2xPhospho [S2(1.3); S3(99.3); S5(98.7); S6(0.7); S7(0); S9(0); Y14(0)]	Q53F19 2xPhospho [S393(99.3); S395(98.7)]	Q53F19 2xPhospho [S392(1.3); S393(99.3); S395(98.7); S396(0.7); S397(0); S399(0); Y404(0)]	1	2310.84	-1.45	1155.92	-0.00168	62.2769	2.24	0.1339	0	Not Found	Not Found	Not Found	Not Found	Not Found	Not Found	Not Found	High	Not Found	Not Found	Not Found	Not Found	High	High	High	Unambiguous	RSSASSSDSDEMDYDLELK	19	1	1	1	Q53F19	1	High	2	1	1	1
[R].EKEISDDEAEEEK.[G]	Heat shock protein HSP 90-beta OS=Homo sapiens OX=9606 GN=HSP90AB1 PE=1 SV=4	P08238	P08238 [222-234]	1xpyrophospho [S5(100)]	1xpyrophospho [S5(100)]	P08238 1xpyrophospho [S226(100)]	P08238 1xpyrophospho [S226(100)]	1	1710.6	-0.72	855.805	-0.00061	34.4308	2.2	0.4045	0	Not Found	Not Found	Not Found	Not Found	Not Found	Not Found	Not Found	High	Not Found	Not Found	Not Found	Not Found	High	High	High	Unambiguous	EKEISDDEAEEEK	13	1	1	1	P08238	1	High	2	1	1	1
[R].GACGQGQEDPNSLR.[H]	Serine protease HTRA1 OS=Homo sapiens OX=9606 GN=HTRA1 PE=1 SV=1	Q92743	Q92743 [153-166]	1xCarbamidomethyl [C3]	1xCarbamidomethyl [C3]			0	1488.65	5.82	744.833	0.00434	33.967	2.19	0.4064	0	Not Found	Not Found	High	Not Found	Not Found	Not Found	Not Found	Not Found	Not Found	Not Found	Not Found	Not Found	High	High	High	Unambiguous	GACGQGQEDPNSLR	14	1	1	1	Q92743	1	High	2	1	1	1
[R].RVSVCAETYNPDEEEEDTDPR.[V]	cAMP-dependent protein kinase type II-alpha regulatory subunit OS=Homo sapiens OX=9606 GN=PRKAR2A PE=1 SV=2	P13861	P13861 [97-117]	1xCarbamidomethyl [C5]; 1xpyrophospho [S3(100)]	1xCarbamidomethyl [C5]; 1xpyrophospho [S3(100); T8(0); T18(0)]	P13861 1xpyrophospho [S99(100)]	P13861 1xpyrophospho [S99(100); T104(0); T114(0)]	1	2670.99	-1.19	1336	-0.00158	55.538	2.09	0.2536	0	Not Found	Not Found	Not Found	Not Found	Not Found	Not Found	Not Found	High	Not Found	Not Found	Not Found	Not Found	High	High	High	Unambiguous	RVSVCAETYNPDEEEEDTDPR	21	1	1	1	P13861	1	High	2	1	1	1
[R].SGYSSPGSPGTPGSR.[S]	Microtubule-associated protein OS=Homo sapiens OX=9606 GN=MAPT PE=1 SV=1	A0A0G2JMX7	A0A0G2JMX7 [530-544]	1xPhospho [S8(99.2)]	1xPhospho [S1(0); Y3(0); S4(0); S5(0); S8(99.2); T11(0.8); S14(0)]	A0A0G2JMX7 1xPhospho [S537(99.2)]	A0A0G2JMX7 1xPhospho [S530(0); Y532(0); S533(0); S534(0); S537(99.2); T540(0.8); S543(0)]	0	1473.6	2.52	737.306	0.00186	36.437	2.07	0.0725	0	Not Found	Not Found	Not Found	High	Not Found	Not Found	Not Found	Not Found	Not Found	Not Found	Not Found	Not Found	High	High	High	Unambiguous	SGYSSPGSPGTPGSR	15	1	1	6	A0A0G2JMX7; A0A0G2JQJ7; I3L170; A0A0G2JPD5; P10636; A0A0G2JS76	1	High	2	1	1	1
[K].EEGSSDEISSGVGDSESEGLNSPVK.[V]	DNA mismatch repair protein Msh6 OS=Homo sapiens OX=9606 GN=MSH6 PE=1 SV=2	P52701	P52701 [271-295]	2xPhospho [S4(100); S5(100)]	2xPhospho [S4(100); S5(100); S9(0); S10(0); S15(0); S17(0); S22(0)]	P52701 2xPhospho [S274(100); S275(100)]	P52701 2xPhospho [S274(100); S275(100); S279(0); S280(0); S285(0); S287(0); S292(0)]	0	2655.02	-1.66	1328.01	-0.00221	59.658	2.06	0.0777	0	Not Found	Not Found	Not Found	Not Found	Not Found	Not Found	Not Found	Not Found	High	Not Found	Not Found	Not Found	High	High	High	Unambiguous	EEGSSDEISSGVGDSESEGLNSPVK	25	2	1	2	P52701; A0A087WWJ1	2	High	2	1	1	1
[R].SKSPPKSPEEEGAVSS.[-]	Serine/arginine-rich splicing factor 2 OS=Homo sapiens OX=9606 GN=SRSF2 PE=1 SV=4	Q01130	Q01130 [206-221]	1xpyrophospho [S7(100)]; 2xPhospho [S3(100); S7(100)]	1xpyrophospho [S1(0); S3(0); S7(100); S15(0); S16(0)]; 2xPhospho [S1(0); S3(100); S7(100); S15(0); S16(0)]	Q01130 1xpyrophospho [S212(100)]	Q01130 1xpyrophospho [S206(0); S208(0); S212(100); S220(0); S221(0)]	2	1775.71	-2.38	888.358	-0.00212	30.668	1.99	0.1608	0	Not Found	Not Found	Not Found	Not Found	Not Found	High	Not Found	Not Found	Not Found	Not Found	Not Found	Not Found	High	High	High	Unambiguous	SKSPPKSPEEEGAVSS	16	1	1	1	Q01130	1	High	2	1	1	1
[R].QNQQSSSDSGSSSSSEDERPK.[R]	Serine/arginine repetitive matrix protein 1 OS=Homo sapiens OX=9606 GN=SRRM1 PE=1 SV=2	Q8IYB3	Q8IYB3 [488-508]	1xGln->pyro-Glu [N-Term]; 2xPhospho [S14(97.1); S15(97.1)]	1xGln->pyro-Glu [N-Term]; 2xPhospho [S5(0); S6(0); S7(0); S9(1.4); S11(1.4); S12(1.4); S13(1.4); S14(97.1); S15(97.1)]	Q8IYB3 2xPhospho [S501(97.1); S502(97.1)]	Q8IYB3 2xPhospho [S492(0); S493(0); S494(0); S496(1.4); S498(1.4); S499(1.4); S500(1.4); S501(97.1); S502(97.1)]	0	2369.84	-1.9	1185.42	-0.00225	24.2237	1.95	0.0205	0	Not Found	Not Found	Not Found	Not Found	Not Found	Not Found	High	Not Found	Not Found	Not Found	Not Found	Not Found	High	High	High	Unambiguous	QNQQSSSDSGSSSSSEDERPK	21	3	1	4	Q8IYB3; E9PCT1; M0R088; A9Z1X7	1	High	2	1	1	1
[K].KPAQEETEETSSQESAEED.[-]	High mobility group protein HMGI-C OS=Homo sapiens OX=9606 GN=HMGA2 PE=1 SV=1	P52926	P52926 [91-109]	1xpyrophospho [T/S]; 2xPhospho [S12(99.6); T/S]	1xpyrophospho [T7(0); T10(33.3); S11(33.3); S12(33.3); S15(0)]; 2xPhospho [T7(0); T10(50.2); S11(50.2); S12(99.6); S15(0)]	P52926 2xPhospho [S102(99.6); T/S]	P52926 2xPhospho [T97(0); T100(50.2); S101(50.2); S102(99.6); S105(0)]	0	2283.81	-0.83	1142.41	-0.00095	26.3438	1.92	0.0052	0	Not Found	Not Found	Not Found	Not Found	Not Found	Not Found	Not Found	Not Found	Not Found	High	Not Found	Not Found	High	High	High	Unambiguous	KPAQEETEETSSQESAEED	19	5	1	1	P52926	3	High	2	1	1	1

## Sheet: Rep1_2
Pyrophosphoproteomics on HEK293T cells (Fig. 2), biological replicate 1, technical replicate 2
List of manually assigned pyrophosphorylation sites
Peptide sequence	Residues	Protein name	Pyrophosphorylated position	Gene name	File name	Fractionation (Fr. #)	Scan number	Monoisotopic m/z [Da]	Error (+/- ppm)	Charge state	Retention time min	(-178) loss in top 3 CID signals?	Co-occuring PTMs	Intensity (PD)
SKELVSSSSSGppSDSDSEVDKK	21	Activated RNA polymerase II transcriptional coactivator p15 (Fragment)	Ser 15	SUB1	HEK_Rep1_2_fr6.raw	6	9767	773.315	1.07	3	32.92	2	no	4980000
ELVppSSSSSGSDSDSEVDKK	19	Activated RNA polymerase II transcriptional coactivator p15 (Fragment)	Ser 9	SUB1	HEK_Rep1_2_fr7.raw	7	9129	701.606	0.2	3	39.69	2	no	287000
QKSDAEEDGGTVppSQEEEDRKPK	22	Calnexin	Ser 564	CANX	HEK_Rep1_2_fr6.raw	6	8936	869.015	0.73	3	31.66	10	Q1-Gln->pyro-Glu	1040000
VVDFGSATYDDEHHSTLVppSTR	21	Dual specifity protein kinase CLK1	Ser 341	CLK1	HEK_Rep1_2_fr6.raw	6	32807	832.675	0.11	3	63.4	1	no	1280000
IEDVGppSDEEDDSGKDKK	17	Heat shock protein HSP 90-beta	Ser 255	HSP90AB1	HEK_Rep1_2_fr7.raw	7	6171	675.924	0.12	3	30.2	2	no	920000
IEDVGppSDEEDDSGKDK	16	Heat shock protein HSP 90-beta	Ser 255	HSP90AB1	HEK_Rep1_2_fr9.raw	9	6778	949.334	1.28	2	35.8	2	no	67700
IEDVGppSDEEDDSGK	14	Heat shock protein HSP 90-beta	Ser 255	HSP90AB1	HEK_Rep1_2_fr12.raw	12	7338	827.774	0.02	2	35.39	1	no	53600
ESEDKPEIEDVGppSDEEEEKKDGDK	24	Heat shock protein HSP 90-beta	Ser 263	HSP90AA1	HEK_Rep1_2_fr7.raw	7	9926	966.043	1.34	3	42.12	4	no	674000
SLGLSLppSGGDQEDAGR	16	N-acetyl-D-glucosamine kinase	Ser 76	NAGK	HEK_Rep1_2_fr8.raw	8	17790	861.341	1.57	2	69.1	1	no	256000
KYppSEDSDSDSDSETDSSDEDNKR	23	NF-kappa-B-activating protein	Ser 210	NKAP	HEK_Rep1_2_fr8.raw	8	2544	924.318	0.95	3	25.31	1	no	44300
AAAKAppSESSSSEESSDDDDEEDQK	24	Nucleolar and coiled-body phosphoprotein 1	Ser 124	NOLC1	HEK_Rep1_2_fr8.raw	8	4159	892.977	1.57	3	23.92	2	no	409000
ASEppSSSSEESSDDDDEEDQKK	21	Nucleolar and coiled-body phosphoprotein 1	Ser 126	NOLC1	HEK_Rep1_2_fr9.raw	9	3764	821.94	0.59	3	22.91	1	no	41100
AAAKASESSSppSEESSDDDDEEDQKK	25	Nucleolar and coiled-body phosphoprotein 1	Ser 129	NOLC1	HEK_Rep1_2_fr7.raw	7	3302	935.674	2.43	3	20.53	2	no	39300
AAAKASESSSSEEppSSDDDDEEDQK	24	Nucleolar and coiled-body phosphoprotein 1	Ser 132	NOLC1	HEK_Rep1_2_fr9.raw	9	3957	892.977	0.82	3	23.94	3	no	161000
AATTPTRKppSSSSEDSSSDEEEEQK	24	Nucleolar and coiled-body phosphoprotein 1	Ser 264	NOLC1	HEK_Rep1_2_fr6.raw	6	4721	916.023	2.45	3	23.42	3	no	992000
AATTPTRKSSSSEDppSSSDEEEEQK	24	Nucleolar and coiled-body phosphoprotein 1	Ser 270	NOLC1	HEK_Rep1_2_fr6.raw	6	4231	916.024	1.51	3	22.12	2	no	821000
KAAESSSDppSSDSDSSEDDEAPSKPAGTTK	29	Nucleolar and coiled-body phosphoprotein 1	Ser 365	NOLC1	HEK_Rep1_2_fr6.raw	6	6260	1016.06	1.6	3	27.19	2	no	1920000
GKAESppSNSSSSDDSSEEEEEKLK	23	Nucleolar and coiled-body phosphoprotein 1	Ser 517	NOLC1	HEK_Rep1_2_fr6.raw	6	9203	873.665	2.18	3	32.1	3	no	178000
AESppSNSSSSDDSSEEEEEKLK	21	Nucleolar and coiled-body phosphoprotein 1	Ser 517	NOLC1	HEK_Rep1_2_fr7.raw	7	7957	811.961	1.18	3	35.92	2	no	473000
GKAESSNSppSSSDDSSEEEEEKLK	23	Nucleolar and coiled-body phosphoprotein 1	Ser 520	NOLC1	HEK_Rep1_2_fr6.raw	6	8969	873.666	1.48	3	31.72	2	no	1030000
AAAKASEppSSSSEESSDDDDEEDQKK	25	Nucleolar and coiled-body phosphoprotein 1	Ser126	NOLC1	HEK_Rep1_2_fr7.raw	7	3562	935.675	1.71	3	21.85	1	no	284000
AAAKASESppSSSEESSDDDDEEDQKK	25	Nucleolar and coiled-body phosphoprotein 1	Ser127	NOLC1	HEK_Rep1_2_fr7.raw	7	3396	935.675	1.48	3	21.06	1	no	155000
CGSGPVHISGQHLVAVEEDAEppSEDEEEEDVK	31	Nucleophosmin	Ser125	NPM1	HEK_Rep1_2_fr7.raw	7	19083	1180.8	3.05	3	65.37	2	no	90200
CPEILSDEppSSSDEDEKK	17	Protein DEK	Ser 230	DEK	HEK_Rep1_2_fr7.raw	7	11915	709.929	0.05	3	47.03	1	C1 Carbamidomethyl	170000
NKEESSDDEDKEppSEEEPPK	19	Protein DEK	Ser 251	DEK	HEK_Rep1_2_fr7.raw	7	4889	794.291	0.25	3	26.49	2	no	103000
AKppSPTPSPSPPRNSDQEGGGK	21	Serine/arginine repetitive matrix protein 1	Ser 791	SRRM1	HEK_Rep1_2_fr5.raw	5	6202	751.989	0.7	3	30.28	2	no	643000
AKSPTPSPSPPRNppSDQEGGGK	21	Serine/arginine repetitive matrix protein 1	Ser 802	SRRM1	HEK_Rep1_2_fr6.raw	6	8456	751.988	1.59	3	30.88	2	no	1178000
EEDSQSSppSEESDSEEEAPAQAKPSGK	26	Treacle Protein	Ser 414	TCOF1	HEK_Rep1_2_fr7.raw	7	6839	966.694	1.53	3	32.5	2	no	350000
AEKQEDSESSEEESDppSEEAAASPAQVK	27	Treacle Protein	Ser 771	TCOF1	HEK_Rep1_2_fr8.raw	8	8221	1009.72	4.45	3	38.4	1	no	31200
HDDSTDDSDTDKSDGEppSDGDEFVHR	25	WW domain-binding protein 11	Ser 283	WBP11	HEK_Rep1_2_fr8.raw	8	8940	981.003	0.73	3	40.64	2	no	161000

## Sheet: Rep1_2 peptide groups
Pyrophosphoproteomics on HEK293T cells (Fig. 2), biological replicate 1, technical replicate 2
"Peptide groups" tab exported from proteome discoverer, showing all peptide sequences annotated to EThcD spectra.
The column "modifications (all possible sites)" contains the possible phosphorylation / pyrophosphorylation patterns, with localization and probability in brackets. Not all peptides have an assigned pyrophosphorylation.
The columns "Found in fraction" indicate in which of the 12 fractions from the offline SAX fractionation a peptide was observed.
Annotated Sequence	Master Protein Descriptions	Master Protein Accessions	Positions in Master Proteins	Modifications	Modifications (all possible sites)	Modifications in Master Proteins	Modifications in Master Proteins (all Sites)	# Missed Cleavages	Theo. MH+ [Da]	DeltaM [ppm] (by Search Engine): Sequest HT	m/z [Da] (by Search Engine): Sequest HT	Deltam/z [Da] (by Search Engine): Sequest HT	RT [min] (by Search Engine): Sequest HT	XCorr (by Search Engine): Sequest HT	DeltaScore (by Search Engine): Sequest HT	DeltaCn (by Search Engine): Sequest HT	Found in Fraction: F2.1	Found in Fraction: F2.2	Found in Fraction: F2.3	Found in Fraction: F2.4	Found in Fraction: F2.5	Found in Fraction: F2.6	Found in Fraction: F2.7	Found in Fraction: F2.8	Found in Fraction: F2.9	Found in Fraction: F2.10	Found in Fraction: F2.11	Found in Fraction: F2.12	Found in Sample: [S2] F2: Sample	Confidence (by Search Engine): Sequest HT	Confidence	PSM Ambiguity	Sequence	Sequence Length	# PSMs	# Protein Groups	# Proteins	Protein Accessions	# Isoforms	Found in Sample Group: [S2] F2: Sample	Charge (by Search Engine): Sequest HT	Rank (by Search Engine): Sequest HT	Search Engine Rank (by Search Engine): Sequest HT	Concatenated Rank (by Search Engine): Sequest HT
[K].QKSDAEEDGGTVSQEEEDR.[K]	Calnexin OS=Homo sapiens OX=9606 GN=CANX PE=1 SV=2	P27824	P27824 [552-570]	2xPhospho [S3(100); S13(100)]	2xPhospho [S3(100); T11(0); S13(100)]	P27824 2xPhospho [S554(100); S564(100)]	P27824 2xPhospho [S554(100); T562(0); S564(100)]	1	2268.82	-0.16	756.944	-0.00012	31.8235	12.53	0.4022	0	Not Found	Not Found	Not Found	Not Found	Not Found	Not Found	Not Found	High	Not Found	Not Found	Not Found	Not Found	High	High	High	Unambiguous	QKSDAEEDGGTVSQEEEDR	19	2	1	1	P27824	2	High	3	1	1	1
[K].AESSNSSSSDDSSEEEEEKLK.[G]	Nucleolar and coiled-body phosphoprotein 1 (Fragment) OS=Homo sapiens OX=9606 GN=NOLC1 PE=1 SV=1	A0A0A0MRM9	A0A0A0MRM9 [523-543]	2xPhospho [S8(100); S9(100)]; 1xpyrophospho [S6(100)]	2xPhospho [S3(0); S4(0); S6(0); S7(0); S8(100); S9(100); S12(0); S13(0)]; 1xpyrophospho [S3(0); S4(0); S6(100); S7(0); S8(0); S9(0); S12(0); S13(0)]	A0A0A0MRM9 2xPhospho [S530(100); S531(100)]; 1xpyrophospho [S528(100)]	A0A0A0MRM9 2xPhospho [S525(0); S526(0); S528(0); S529(0); S530(100); S531(100); S534(0); S535(0)]; 1xpyrophospho [S525(0); S526(0); S528(100); S529(0); S530(0); S531(0); S534(0); S535(0)]	1	2433.87	-0.95	811.961	-0.00077	35.2309	9.23	0.0769	0	Not Found	Not Found	Not Found	Not Found	Not Found	Not Found	High	Not Found	Not Found	Not Found	Not Found	Not Found	High	High	High	Unambiguous	AESSNSSSSDDSSEEEEEKLK	21	20	1	2	A0A0A0MRM9; Q14978	9	High	3	1	1	1
[K].KPEEESESSEEGSESEEEAPAGTR.[S]	Treacle protein OS=Homo sapiens OX=9606 GN=TCOF1 PE=1 SV=1	E7ETY2	E7ETY2 [265-288]	2xPhospho [S8(100); S9(100)]; 1xpyrophospho [S13(100)]	2xPhospho [S6(0); S8(100); S9(100); S13(0); S15(0); T23(0)]; 1xpyrophospho [S6(0); S8(0); S9(0); S13(100); S15(0); T23(0)]	E7ETY2 2xPhospho [S272(100); S273(100)]; 1xpyrophospho [S277(100)]	E7ETY2 2xPhospho [S270(0); S272(100); S273(100); S277(0); S279(0); T287(0)]; 1xpyrophospho [S270(0); S272(0); S273(0); S277(100); S279(0); T287(0)]	0	2740	-1.53	914.004	-0.0014	33.4341	9.19	0.0805	0	Not Found	Not Found	Not Found	Not Found	Not Found	Not Found	High	High	Not Found	Not Found	Not Found	Not Found	High	High	High	Unambiguous	KPEEESESSEEGSESEEEAPAGTR	24	20	1	3	E7ETY2; J3KQ96; Q13428	8	High	3	1	1	1
[R].KASSDLDQASVSPSEEENSESSSESEKTSDQDFTPEK.[K]	Hepatoma-derived growth factor-related protein 2 (Fragment) OS=Homo sapiens OX=9606 GN=HDGFL2 PE=1 SV=1	A0A087WT54	A0A087WT54 [124-160]	2xPhospho [S23(98.5); S/T]; 1xpyrophospho [S/T]	2xPhospho [S3(0); S4(0); S10(0); S12(0); S14(0); S19(0.5); S21(50); S22(50); S23(98.5); S25(1); T28(0); S29(0); T34(0)]; 1xpyrophospho [S3(0); S4(0); S10(0); S12(0); S14(0); S19(0.3); S21(33.3); S22(33.3); S23(33.3); S25(0); T28(0); S29(0); T34(0)]	A0A087WT54 2xPhospho [S146(98.5); S/T]	A0A087WT54 2xPhospho [S126(0); S127(0); S133(0); S135(0); S137(0); S142(0.5); S144(50); S145(50); S146(98.5); S148(1); T151(0); S152(0); T157(0)]	2	4151.65	-0.58	1384.55	-0.0008	51.5644	9.16	0.012	0	Not Found	Not Found	Not Found	Not Found	Not Found	Not Found	High	Not Found	Not Found	Not Found	Not Found	Not Found	High	High	High	Unambiguous	KASSDLDQASVSPSEEENSESSSESEKTSDQDFTPEK	37	9	1	3	K7EJP7; A0A087WT54; Q7Z4V5	6	High	3	1	1	1
[K].AAAKASESSSSEESSDDDDEEDQK.[K]	Nucleolar and coiled-body phosphoprotein 1 (Fragment) OS=Homo sapiens OX=9606 GN=NOLC1 PE=1 SV=1	A0A0A0MRM9	A0A0A0MRM9 [118-141]	1xpyrophospho [S10(100)]; 2xPhospho [S9(100); S10(100)]	1xpyrophospho [S6(0); S8(0); S9(0); S10(100); S11(0); S14(0); S15(0)]; 2xPhospho [S6(0); S8(0); S9(100); S10(100); S11(0); S14(0); S15(0)]	A0A0A0MRM9 2xPhospho [S126(100); S127(100)]; 1xpyrophospho [S127(100)]	A0A0A0MRM9 2xPhospho [S123(0); S125(0); S126(100); S127(100); S128(0); S131(0); S132(0)]; 1xpyrophospho [S123(0); S125(0); S126(0); S127(100); S128(0); S131(0); S132(0)]	1	2676.92	-2.12	892.976	-0.00189	24.9691	9.16	0.0207	0	Not Found	Not Found	Not Found	Not Found	Not Found	Not Found	Not Found	High	High	Not Found	Not Found	Not Found	High	High	High	Unambiguous	AAAKASESSSSEESSDDDDEEDQK	24	37	1	3	A0A0A0MRM9; S4R3C2; Q14978	12	High	3	1	1	1
[R].AKKPEEESESSEEGSESEEEAPAGTR.[S]	Treacle protein OS=Homo sapiens OX=9606 GN=TCOF1 PE=1 SV=1	E7ETY2	E7ETY2 [263-288]	2xPhospho [S10(100); S11(100)]	2xPhospho [S8(0); S10(100); S11(100); S15(0); S17(0); T25(0)]	E7ETY2 2xPhospho [S272(100); S273(100)]	E7ETY2 2xPhospho [S270(0); S272(100); S273(100); S277(0); S279(0); T287(0)]	1	2939.14	-2.46	980.381	-0.00241	30.0463	8.92	0.0774	0	Not Found	Not Found	Not Found	Not Found	Not Found	High	High	Not Found	Not Found	Not Found	Not Found	Not Found	High	High	High	Unambiguous	AKKPEEESESSEEGSESEEEAPAGTR	26	9	1	3	E7ETY2; J3KQ96; Q13428	4	High	3	1	1	1
[K].AGKPEEDSESSSEESSDSEEETPAAK.[A]	Treacle protein OS=Homo sapiens OX=9606 GN=TCOF1 PE=1 SV=1	E7ETY2	E7ETY2 [332-357]	2xPhospho [S8(100); S10(100)]; 1xpyrophospho [S12(99.6)]	2xPhospho [S8(100); S10(100); S11(0); S12(0); S15(0); S16(0); S18(0); T22(0)]; 1xpyrophospho [S8(0); S10(0); S11(0.4); S12(99.6); S15(0); S16(0); S18(0); T22(0)]	E7ETY2 2xPhospho [S339(100); S341(100)]; 1xpyrophospho [S343(99.6)]	E7ETY2 2xPhospho [S339(100); S341(100); S342(0); S343(0); S346(0); S347(0); S349(0); T353(0)]; 1xpyrophospho [S339(0); S341(0); S342(0.4); S343(99.6); S346(0); S347(0); S349(0); T353(0)]	0	2872.05	-1.32	958.019	-0.00126	31.5794	8.46	0.0012	0	Not Found	Not Found	Not Found	Not Found	Not Found	Not Found	High	High	Not Found	Not Found	Not Found	Not Found	High	High	High	Unambiguous	AGKPEEDSESSSEESSDSEEETPAAK	26	19	1	3	E7ETY2; J3KQ96; Q13428	6	High	3	1	1	1
[K].ATTKPPPAKKAAESSSDSSDSDSSEDDEAPSKPAGTTK.[N]	Nucleolar and coiled-body phosphoprotein 1 (Fragment) OS=Homo sapiens OX=9606 GN=NOLC1 PE=1 SV=1	A0A0A0MRM9	A0A0A0MRM9 [357-394]	1xpyrophospho [S/T]; 2xPhospho [S/T]	1xpyrophospho [T2(0); T3(0); S14(0); S15(0); S16(0); S18(0); S19(0.4); S21(33.2); S23(33.2); S24(33.2); S31(0); T36(0); T37(0)]; 2xPhospho [T2(0); T3(0); S14(0); S15(0); S16(0); S18(0); S19(1.7); S21(66.1); S23(66.1); S24(66.1); S31(0); T36(0); T37(0)]			2	3937.67	-3.79	985.17	-0.00373	28.5798	8.44	0.0071	0	Not Found	Not Found	Not Found	Not Found	Not Found	High	Not Found	Not Found	Not Found	Not Found	Not Found	Not Found	High	High	High	Unambiguous	ATTKPPPAKKAAESSSDSSDSDSSEDDEAPSKPAGTTK	38	10	1	2	A0A0A0MRM9; Q14978	7	High	4	1	1	1
[K].KKASSSDSEDSSEEEEEVQGPPAK.[K]	Nucleolar and coiled-body phosphoprotein 1 (Fragment) OS=Homo sapiens OX=9606 GN=NOLC1 PE=1 SV=1	A0A0A0MRM9	A0A0A0MRM9 [79-102]	2xPhospho [S5(100); S6(100)]; 1xpyrophospho [S]	2xPhospho [S4(0); S5(100); S6(100); S8(0); S11(0); S12(0)]; 1xpyrophospho [S4(24.6); S5(24.6); S6(24.6); S8(24.6); S11(0.7); S12(0.7)]	A0A0A0MRM9 2xPhospho [S83(100); S84(100)]	A0A0A0MRM9 2xPhospho [S82(0); S83(100); S84(100); S86(0); S89(0); S90(0)]	2	2710.07	-1.12	904.026	-0.00102	35.7303	8.34	0.0216	0	Not Found	Not Found	Not Found	Not Found	Not Found	High	High	High	Not Found	Not Found	Not Found	Not Found	High	High	High	Unambiguous	KKASSSDSEDSSEEEEEVQGPPAK	24	23	1	3	A0A0A0MRM9; S4R3C2; Q14978	4	High	3	1	1	1
[K].AAAKASESSSSEESSDDDDEEDQKK.[Q]	Nucleolar and coiled-body phosphoprotein 1 (Fragment) OS=Homo sapiens OX=9606 GN=NOLC1 PE=1 SV=1	A0A0A0MRM9	A0A0A0MRM9 [118-142]	1xpyrophospho [S10(99.3)]; 2xPhospho [S10(100); S11(100)]	1xpyrophospho [S6(0); S8(0); S9(0.4); S10(99.3); S11(0.4); S14(0); S15(0)]; 2xPhospho [S6(0); S8(0); S9(0); S10(100); S11(100); S14(0); S15(0)]	A0A0A0MRM9 1xpyrophospho [S127(99.3)]; 2xPhospho [S127(100); S128(100)]	A0A0A0MRM9 1xpyrophospho [S123(0); S125(0); S126(0.4); S127(99.3); S128(0.4); S131(0); S132(0)]; 2xPhospho [S123(0); S125(0); S126(0); S127(100); S128(100); S131(0); S132(0)]	2	2805.01	-1.84	935.675	-0.00172	21.3169	7.81	0.009	0	Not Found	Not Found	Not Found	Not Found	Not Found	Not Found	High	Not Found	Not Found	Not Found	Not Found	Not Found	High	High	High	Unambiguous	AAAKASESSSSEESSDDDDEEDQKK	25	49	1	3	A0A0A0MRM9; S4R3C2; Q14978	11	High	3	1	1	1
[K].ELVSSSSSGSDSDSEVDKK.[L]	Activated RNA polymerase II transcriptional coactivator p15 (Fragment) OS=Homo sapiens OX=9606 GN=SUB1 PE=1 SV=8	D6RC37	D6RC37 [6-24]	2xPhospho [S7(100); S8(100)]; 1xpyrophospho [S]	2xPhospho [S4(0); S5(0); S6(0); S7(100); S8(100); S10(0); S12(0); S14(0)]; 1xpyrophospho [S4(0); S5(50); S6(50); S7(0); S8(0); S10(0); S12(0); S14(0)]	D6RC37 2xPhospho [S12(100); S13(100)]	D6RC37 2xPhospho [S9(0); S10(0); S11(0); S12(100); S13(100); S15(0); S17(0); S19(0)]	1	2102.81	-0.99	701.606	-0.00069	37.5217	7.74	0.0052	0	Not Found	Not Found	Not Found	Not Found	Not Found	High	High	High	Not Found	Not Found	Not Found	Not Found	High	High	High	Unambiguous	ELVSSSSSGSDSDSEVDKK	19	52	1	3	D6RC37; D6R970; P53999	12	High	3	1	1	1
[R].EEDSQSSSEESDSEEEAPAQAKPSGK.[A]	Treacle protein OS=Homo sapiens OX=9606 GN=TCOF1 PE=1 SV=1	E7ETY2	E7ETY2 [407-432]	2xPhospho [S6(100); S7(99.4)]; 1xpyrophospho [S8(99)]	2xPhospho [S4(0); S6(100); S7(99.4); S8(0.7); S11(0); S13(0); S24(0)]; 1xpyrophospho [S4(0); S6(0.5); S7(0.5); S8(99); S11(0); S13(0); S24(0)]	E7ETY2 2xPhospho [S412(100); S413(99.4)]; 1xpyrophospho [S414(99)]	E7ETY2 2xPhospho [S410(0); S412(100); S413(99.4); S414(0.7); S417(0); S419(0); S430(0)]; 1xpyrophospho [S410(0); S412(0.5); S413(0.5); S414(99); S417(0); S419(0); S430(0)]	0	2898.07	-1.53	966.694	-0.00148	32.5015	7.59	0.0066	0	Not Found	Not Found	Not Found	Not Found	Not Found	Not Found	High	Not Found	Not Found	Not Found	Not Found	Not Found	High	High	High	Unambiguous	EEDSQSSSEESDSEEEAPAQAKPSGK	26	6	1	3	E7ETY2; J3KQ96; Q13428	3	High	3	1	1	1
[K].QAPQGSRDSSSDSDSSSSEEEEEK.[T]	Nucleolar and coiled-body phosphoprotein 1 (Fragment) OS=Homo sapiens OX=9606 GN=NOLC1 PE=1 SV=1	A0A0A0MRM9	A0A0A0MRM9 [470-493]	2xPhospho [S15(100); S16(100)]	2xPhospho [S6(0); S9(0); S10(0); S11(0); S13(0); S15(100); S16(100); S17(0); S18(0)]	A0A0A0MRM9 2xPhospho [S484(100); S485(100)]	A0A0A0MRM9 2xPhospho [S475(0); S478(0); S479(0); S480(0); S482(0); S484(100); S485(100); S486(0); S487(0)]	1	2717.96	-1.41	906.656	-0.00128	23.4858	7.54	0.0477	0	Not Found	Not Found	Not Found	Not Found	Not Found	Not Found	Not Found	High	Not Found	Not Found	Not Found	Not Found	High	High	High	Unambiguous	QAPQGSRDSSSDSDSSSSEEEEEK	24	2	1	2	A0A0A0MRM9; Q14978	1	High	3	1	1	1
[K].KAAESSSDSSDSDSSEDDEAPSKPAGTTK.[N]	Nucleolar and coiled-body phosphoprotein 1 (Fragment) OS=Homo sapiens OX=9606 GN=NOLC1 PE=1 SV=1	A0A0A0MRM9	A0A0A0MRM9 [366-394]	2xPhospho [S9(100); S10(100)]; 1xpyrophospho [S9(100)]	2xPhospho [S5(0); S6(0); S7(0); S9(100); S10(100); S12(0); S14(0); S15(0); S22(0); T27(0); T28(0)]; 1xpyrophospho [S5(0); S6(0); S7(0); S9(100); S10(0); S12(0); S14(0); S15(0); S22(0); T27(0); T28(0)]	A0A0A0MRM9 2xPhospho [S374(100); S375(100)]; 1xpyrophospho [S374(100)]	A0A0A0MRM9 2xPhospho [S370(0); S371(0); S372(0); S374(100); S375(100); S377(0); S379(0); S380(0); S387(0); T392(0); T393(0)]; 1xpyrophospho [S370(0); S371(0); S372(0); S374(100); S375(0); S377(0); S379(0); S380(0); S387(0); T392(0); T393(0)]	1	3046.16	-1.6	1016.06	-0.00162	27.1856	7.53	0.0053	0	Not Found	Not Found	Not Found	Not Found	Not Found	High	Not Found	High	Not Found	Not Found	Not Found	Not Found	High	High	High	Unambiguous	KAAESSSDSSDSDSSEDDEAPSKPAGTTK	29	11	1	2	A0A0A0MRM9; Q14978	5	High	3	1	1	1
[R].RKDSSEESDSSEESDIDSEASSALFMAK.[K]	General transcription factor IIF subunit 1 (Fragment) OS=Homo sapiens OX=9606 GN=GTF2F1 PE=1 SV=1	M0QXD6	M0QXD6 [254-281]	1xOxidation [M26]; 2xPhospho [S4(100); S5(100)]	1xOxidation [M26]; 2xPhospho [S4(100); S5(100); S8(0); S10(0); S11(0); S14(0); S18(0); S21(0); S22(0)]	M0QXD6 2xPhospho [S257(100); S258(100)]	M0QXD6 2xPhospho [S257(100); S258(100); S261(0); S263(0); S264(0); S267(0); S271(0); S274(0); S275(0)]	2	3213.23	-0.86	1071.75	-0.00092	69.762	7.47	0.0469	0	Not Found	Not Found	Not Found	Not Found	Not Found	Not Found	High	Not Found	Not Found	Not Found	Not Found	Not Found	High	High	High	Unambiguous	RKDSSEESDSSEESDIDSEASSALFMAK	28	2	1	2	M0QXD6; P35269	1	High	3	1	1	1
[K].KKASSSDSEDSSEEEEEVQGPPAK.[K]	Nucleolar and coiled-body phosphoprotein 1 (Fragment) OS=Homo sapiens OX=9606 GN=NOLC1 PE=1 SV=1	A0A0A0MRM9	A0A0A0MRM9 [79-102]	1xDeamidated [Q19]; 2xPhospho [S6(100); S8(100)]	1xDeamidated [Q19]; 2xPhospho [S4(0); S5(0); S6(100); S8(100); S11(0); S12(0)]	A0A0A0MRM9 2xPhospho [S84(100); S86(100)]	A0A0A0MRM9 2xPhospho [S82(0); S83(0); S84(100); S86(100); S89(0); S90(0)]	2	2711.05	2.86	904.357	0.00258	33.8515	7.41	0.0391	0	Not Found	Not Found	Not Found	Not Found	Not Found	High	Not Found	Not Found	Not Found	Not Found	Not Found	Not Found	High	High	High	Unambiguous	KKASSSDSEDSSEEEEEVQGPPAK	24	2	1	3	A0A0A0MRM9; S4R3C2; Q14978	1	High	3	1	1	1
[R].KLNEEDAASESSRESSNEDEGSSSEADEMAK.[A]	RNA polymerase II subunit A C-terminal domain phosphatase OS=Homo sapiens OX=9606 GN=CTDP1 PE=1 SV=3	Q9Y5B0	Q9Y5B0 [921-951]	1xDeamidated [N17]; 1xOxidation [M29]; 2xPhospho [S9(100); S11(99.3)]; 1xpyrophospho [S9(99.5)]	1xDeamidated [N17]; 1xOxidation [M29]; 2xPhospho [S9(100); S11(99.3); S12(0.7); S15(0); S16(0); S22(0); S23(0); S24(0)]; 1xpyrophospho [S9(99.5); S11(0.5); S12(0); S15(0); S16(0); S22(0); S23(0); S24(0)]	Q9Y5B0 2xPhospho [S929(100); S931(99.3)]; 1xpyrophospho [S929(99.5)]	Q9Y5B0 2xPhospho [S929(100); S931(99.3); S932(0.7); S935(0); S936(0); S942(0); S943(0); S944(0)]; 1xpyrophospho [S929(99.5); S931(0.5); S932(0); S935(0); S936(0); S942(0); S943(0); S944(0)]	2	3495.28	4.63	1165.77	0.00539	34.4919	7.39	0.0054	0	Not Found	Not Found	Not Found	Not Found	Not Found	Not Found	High	Not Found	Not Found	Not Found	Not Found	Not Found	High	High	High	Unambiguous	KLNEEDAASESSRESSNEDEGSSSEADEMAK	31	5	1	2	Q9Y5B0; A0A0A0MR03	2	High	3	1	1	1
[K].QQPVESSEDSSDESDSSSEEEKKPPTK.[A]	Nucleolar and coiled-body phosphoprotein 1 (Fragment) OS=Homo sapiens OX=9606 GN=NOLC1 PE=1 SV=1	A0A0A0MRM9	A0A0A0MRM9 [325-351]	1xpyrophospho [S/T]; 2xPhospho [S16(99.2); S17(99.2)]	1xpyrophospho [S6(0); S7(0); S10(50); S11(50); S14(0); S16(0); S17(0); S18(0); T26(0)]; 2xPhospho [S6(0); S7(0); S10(0); S11(0); S14(0); S16(99.2); S17(99.2); S18(1.6); T26(0)]	A0A0A0MRM9 2xPhospho [S340(99.2); S341(99.2)]	A0A0A0MRM9 2xPhospho [S330(0); S331(0); S334(0); S335(0); S338(0); S340(99.2); S341(99.2); S342(1.6); T350(0)]	1	3126.22	-0.91	782.31	-0.00071	29.9892	7.36	0.0177	0	Not Found	Not Found	Not Found	Not Found	Not Found	High	Not Found	High	Not Found	Not Found	Not Found	Not Found	High	High	High	Unambiguous	QQPVESSEDSSDESDSSSEEEKKPPTK	27	4	1	2	A0A0A0MRM9; Q14978	3	High	4	1	1	1
[K].EVEEDSEDEEMSEDEEDDSSGEEVVIPQKK.[G]	Nucleolin (Fragment) OS=Homo sapiens OX=9606 GN=NCL PE=1 SV=1	C9J1H7	C9J1H7 [7-36]	1xOxidation [M11]; 1xpyrophospho [S19(99.2)]; 2xPhospho [S19(100); S20(100)]	1xOxidation [M11]; 1xpyrophospho [S6(0); S12(0); S19(99.2); S20(0.8)]; 2xPhospho [S6(0); S12(0); S19(100); S20(100)]	C9J1H7 1xpyrophospho [S25(99.2)]; 2xPhospho [S25(100); S26(100)]	C9J1H7 1xpyrophospho [S12(0); S18(0); S25(99.2); S26(0.8)]; 2xPhospho [S12(0); S18(0); S25(100); S26(100)]	1	3617.33	-1.07	1206.45	-0.00129	52.2828	7.29	0.1084	0	Not Found	Not Found	Not Found	Not Found	Not Found	Not Found	Not Found	Not Found	Not Found	Not Found	Not Found	High	High	High	High	Unambiguous	EVEEDSEDEEMSEDEEDDSSGEEVVIPQKK	30	7	1	5	C9J1H7; C9JWL1; P19338; C9JLB1; C9JYW2	2	High	3	1	1	1
[K].AATTPTRKSSSSEDSSSDEEEEQK.[K]	Nucleolar and coiled-body phosphoprotein 1 (Fragment) OS=Homo sapiens OX=9606 GN=NOLC1 PE=1 SV=1	A0A0A0MRM9	A0A0A0MRM9 [265-288]	1xpyrophospho [S9(100)]; 2xPhospho [S9(100); S10(100)]	1xpyrophospho [T3(0); T4(0); T6(0); S9(100); S10(0); S11(0); S12(0); S15(0); S16(0); S17(0)]; 2xPhospho [T3(0); T4(0); T6(0); S9(100); S10(100); S11(0); S12(0); S15(0); S16(0); S17(0)]	A0A0A0MRM9 1xpyrophospho [S273(100)]; 2xPhospho [S273(100); S274(100)]	A0A0A0MRM9 1xpyrophospho [T267(0); T268(0); T270(0); S273(100); S274(0); S275(0); S276(0); S279(0); S280(0); S281(0)]; 2xPhospho [T267(0); T268(0); T270(0); S273(100); S274(100); S275(0); S276(0); S279(0); S280(0); S281(0)]	2	2746.06	-2.45	916.023	-0.00224	23.4158	7.15	0.0238	0	Not Found	Not Found	Not Found	Not Found	Not Found	High	High	High	Not Found	Not Found	Not Found	Not Found	High	High	High	Unambiguous	AATTPTRKSSSSEDSSSDEEEEQK	24	56	1	4	A0A0A0MRM9; S4R3C2; Q14978; S4R349	11	High	3	1	1	1
[R].RSSSGSTDSEESTDSEEEDGAKQDLFEPSSANTEDK.[M]	Serine/threonine-protein phosphatase 6 regulatory subunit 3 OS=Homo sapiens OX=9606 GN=PPP6R3 PE=1 SV=1	H7BXH2	H7BXH2 [591-626]	1xpyrophospho [T7(99.3)]; 2xPhospho [S6(98.2); T7(98.2)]	1xpyrophospho [S2(0); S3(0); S4(0); S6(0.8); T7(99.3); S9(0); S12(0); T13(0); S15(0); S29(0); S30(0); T33(0)]; 2xPhospho [S2(0); S3(2.7); S4(0.9); S6(98.2); T7(98.2); S9(0); S12(0); T13(0); S15(0); S29(0); S30(0); T33(0)]	H7BXH2 1xpyrophospho [T597(99.3)]; 2xPhospho [S596(98.2); T597(98.2)]	H7BXH2 1xpyrophospho [S592(0); S593(0); S594(0); S596(0.8); T597(99.3); S599(0); S602(0); T603(0); S605(0); S619(0); S620(0); T623(0)]; 2xPhospho [S592(0); S593(2.7); S594(0.9); S596(98.2); T597(98.2); S599(0); S602(0); T603(0); S605(0); S619(0); S620(0); T623(0)]	2	4011.53	-2.58	1337.84	-0.00345	54.4597	6.99	0.0401	0	Not Found	Not Found	Not Found	Not Found	Not Found	Not Found	High	Not Found	Not Found	Not Found	Not Found	Not Found	High	High	High	Unambiguous	RSSSGSTDSEESTDSEEEDGAKQDLFEPSSANTEDK	36	3	1	5	H7BXH2; E9PQP7; Q5H9R7; H0YEN2; E9PKF6	2	High	3	1	1	1
[K].QAPQGSRDSSSDSDSSSSEEEEEKTSK.[S]	Nucleolar and coiled-body phosphoprotein 1 (Fragment) OS=Homo sapiens OX=9606 GN=NOLC1 PE=1 SV=1	A0A0A0MRM9	A0A0A0MRM9 [470-496]	2xPhospho [S9(100); S10(100)]; 1xpyrophospho [S11(98.9)]	2xPhospho [S6(0); S9(100); S10(100); S11(0); S13(0); S15(0); S16(0); S17(0); S18(0); T25(0); S26(0)]; 1xpyrophospho [S6(0); S9(0.6); S10(0.6); S11(98.9); S13(0); S15(0); S16(0); S17(0); S18(0); T25(0); S26(0)]	A0A0A0MRM9 2xPhospho [S478(100); S479(100)]; 1xpyrophospho [S480(98.9)]	A0A0A0MRM9 2xPhospho [S475(0); S478(100); S479(100); S480(0); S482(0); S484(0); S485(0); S486(0); S487(0); T494(0); S495(0)]; 1xpyrophospho [S475(0); S478(0.6); S479(0.6); S480(98.9); S482(0); S484(0); S485(0); S486(0); S487(0); T494(0); S495(0)]	2	3034.13	-1.95	1012.05	-0.00197	22.4373	6.95	0.0086	0	Not Found	Not Found	Not Found	Not Found	Not Found	High	Not Found	Not Found	Not Found	Not Found	Not Found	Not Found	High	High	High	Unambiguous	QAPQGSRDSSSDSDSSSSEEEEEKTSK	27	13	1	2	A0A0A0MRM9; Q14978	7	High	3	1	1	1
[R].TCSDSEDIGSSECSDTDSEEQGDHARPK.[K]	Serine/threonine-protein kinase RIO1 OS=Homo sapiens OX=9606 GN=RIOK1 PE=1 SV=2	Q9BRS2	Q9BRS2 [494-521]	2xCarbamidomethyl [C2; C13]; 1xpyrophospho [S14(98.6)]; 2xPhospho [S11(99.6); S/T]	2xCarbamidomethyl [C2; C13]; 1xpyrophospho [T1(0); S3(0); S5(0); S10(0); S11(0); S14(98.6); T16(0.7); S18(0.7)]; 2xPhospho [T1(0); S3(0); S5(0); S10(50.2); S11(99.6); S14(50.2); T16(0); S18(0)]	Q9BRS2 1xpyrophospho [S507(98.6)]; 2xPhospho [S504(99.6); S/T]	Q9BRS2 1xpyrophospho [T494(0); S496(0); S498(0); S503(0); S504(0); S507(98.6); T509(0.7); S511(0.7)]; 2xPhospho [T494(0); S496(0); S498(0); S503(50.2); S504(99.6); S507(50.2); T509(0); S511(0)]	0	3259.13	-3.93	1087.05	-0.00427	33.1939	6.83	0.0307	0	Not Found	Not Found	Not Found	Not Found	Not Found	Not Found	High	Not Found	Not Found	Not Found	Not Found	Not Found	High	High	High	Unambiguous	TCSDSEDIGSSECSDTDSEEQGDHARPK	28	12	1	1	Q9BRS2	4	High	3	1	1	1
[K].SPPASSAASADQHSQSGSSSDNTER.[G]	YY1-associated factor 2 OS=Homo sapiens OX=9606 GN=YAF2 PE=1 SV=3	Q8IY57	Q8IY57 [136-160]	1xDeamidated [Q15]; 1xpyrophospho [S/T]; 2xPhospho [S19(99.1); S20(99.1)]	1xDeamidated [Q15; N22]; 1xpyrophospho [S1(0); S5(0); S6(0); S9(0); S14(0); S16(0); S18(0.4); S19(49.8); S20(49.8); T23(0)]; 2xPhospho [S1(0); S5(0); S6(0); S9(0); S14(0); S16(0); S18(1.9); S19(99.1); S20(99.1); T23(0)]	Q8IY57 2xPhospho [S154(99.1); S155(99.1)]	Q8IY57 2xPhospho [S136(0); S140(0); S141(0); S144(0); S149(0); S151(0); S153(1.9); S154(99.1); S155(99.1); T158(0)]	0	2621.96	-4.98	874.655	-0.00435	25.8888	6.82	0.0205	0	Not Found	Not Found	Not Found	Not Found	Not Found	High	Not Found	Not Found	Not Found	Not Found	Not Found	Not Found	High	High	High	Unambiguous	SPPASSAASADQHSQSGSSSDNTER	25	4	1	1	Q8IY57	2	High	3	1	1	1
[K].AKSPTPSPSPPRNSDQEGGGK.[K]	Serine/arginine repetitive matrix protein 1 OS=Homo sapiens OX=9606 GN=SRRM1 PE=1 SV=2	Q8IYB3	Q8IYB3 [789-809]	2xPhospho [S7(100); S9(99.4)]; 1xpyrophospho [S7(100)]	2xPhospho [S3(0); T5(0.6); S7(100); S9(99.4); S14(0)]; 1xpyrophospho [S3(0); T5(0); S7(100); S9(0); S14(0)]	Q8IYB3 2xPhospho [S795(100); S797(99.4)]; 1xpyrophospho [S795(100)]	Q8IYB3 2xPhospho [S791(0); T793(0.6); S795(100); S797(99.4); S802(0)]; 1xpyrophospho [S791(0); T793(0); S795(100); S797(0); S802(0)]	2	2253.95	-0.7	751.989	-0.00053	32.1062	6.42	0.0109	0	Not Found	Not Found	Not Found	Not Found	High	High	High	Not Found	Not Found	Not Found	Not Found	Not Found	High	High	High	Unambiguous	AKSPTPSPSPPRNSDQEGGGK	21	17	1	2	Q8IYB3; A9Z1X7	7	High	3	1	1	1
[R].SNHIPEEESSSSSSDEDEDDRK.[Q]	AT-rich interactive domain-containing protein 4B (Fragment) OS=Homo sapiens OX=9606 GN=ARID4B PE=1 SV=1	X6RCR8	X6RCR8 [146-167]	2xPhospho [S12(100); S13(100)]; 1xpyrophospho [S]	2xPhospho [S1(0); S9(0); S10(0); S11(0); S12(100); S13(100); S14(0)]; 1xpyrophospho [S1(0); S9(0); S10(0); S11(0); S12(50); S13(50); S14(0)]	X6RCR8 2xPhospho [S157(100); S158(100)]	X6RCR8 2xPhospho [S146(0); S154(0); S155(0); S156(0); S157(100); S158(100); S159(0)]	1	2638.93	-1.21	880.314	-0.00107	32.5236	6.36	0.022	0	Not Found	Not Found	Not Found	Not Found	Not Found	Not Found	High	Not Found	Not Found	Not Found	Not Found	Not Found	High	High	High	Unambiguous	SNHIPEEESSSSSSDEDEDDRK	22	11	1	2	X6RCR8; Q4LE39	4	High	3	1	1	1
[K].IEDVGSDEEDDSGKDKK.[K]	Heat shock protein HSP 90-beta OS=Homo sapiens OX=9606 GN=HSP90AB1 PE=1 SV=4	P08238	P08238 [250-266]	1xpyrophospho [S6(100)]	1xpyrophospho [S6(100); S12(0)]	P08238 1xpyrophospho [S255(100)]	P08238 1xpyrophospho [S255(100); S261(0)]	2	2025.76	-0.12	675.924	-8e-05	30.2004	6.34	0.0852	0	Not Found	Not Found	Not Found	Not Found	Not Found	Not Found	High	Not Found	Not Found	Not Found	Not Found	Not Found	High	High	High	Unambiguous	IEDVGSDEEDDSGKDKK	17	2	1	2	P08238; Q58FF8	1	High	3	1	1	1
[K].KLEKEEEEGISQESSEEEQ.[-]	High mobility group protein HMG-I/HMG-Y OS=Homo sapiens OX=9606 GN=HMGA1 PE=1 SV=3	P17096	P17096 [89-107]	1xDeamidated [Q12]; 1xPhospho [S]	1xDeamidated [Q12]; 1xPhospho [S11(0); S14(50); S15(50)]			2	2317.94	-8.73	773.313	-0.00675	35.6529	6.33	0.0474	0	Not Found	Not Found	Not Found	Not Found	Not Found	Not Found	High	Not Found	Not Found	Not Found	Not Found	Not Found	High	High	High	Unambiguous	KLEKEEEEGISQESSEEEQ	19	2	1	1	P17096	1	High	3	1	1	1
[K].CPEILSDESSSDEDEKK.[N]	Protein DEK OS=Homo sapiens OX=9606 GN=DEK PE=1 SV=1	B4DFG0	B4DFG0 [194-210]	1xCarbamidomethyl [C1]; 2xPhospho [S10(100); S11(100)]; 1xpyrophospho [S9(99.7)]	1xCarbamidomethyl [C1]; 2xPhospho [S6(0); S9(0); S10(100); S11(100)]; 1xpyrophospho [S6(0); S9(99.7); S10(0.3); S11(0)]	B4DFG0 2xPhospho [S203(100); S204(100)]; 1xpyrophospho [S202(99.7)]	B4DFG0 2xPhospho [S199(0); S202(0); S203(100); S204(100)]; 1xpyrophospho [S199(0); S202(99.7); S203(0.3); S204(0)]	1	2127.77	-0.81	709.928	-0.00057	47.3835	6.26	0.0176	0	Not Found	Not Found	Not Found	Not Found	Not Found	Not Found	High	Not Found	Not Found	Not Found	Not Found	Not Found	High	High	High	Unambiguous	CPEILSDESSSDEDEKK	17	21	1	3	B4DFG0; H0Y8X0; P35659	7	High	3	1	1	1
[R].QRSDDESPSTSSGSSDADQRDPAAPEPEEQEER.[K]	Ubiquitin-conjugating enzyme E2 E3 (Fragment) OS=Homo sapiens OX=9606 GN=UBE2E3 PE=1 SV=1	R4GN77	R4GN77 [6-38]	2xPhospho [S14(100); S15(100)]; 1xGln->pyro-Glu [N-Term]; 1xpyrophospho [S/T]	2xPhospho [S3(0); S7(0); S9(0); T10(0); S11(0); S12(0); S14(100); S15(100)]; 1xGln->pyro-Glu [N-Term]; 1xpyrophospho [S3(0); S7(0); S9(0); T10(0); S11(0); S12(0); S14(50); S15(50)]	R4GN77 2xPhospho [S19(100); S20(100)]	R4GN77 2xPhospho [S8(0); S12(0); S14(0); T15(0); S16(0); S17(0); S19(100); S20(100)]	2	3732.41	-2.45	1244.8	-0.00305	41.9034	6.15	0.0065	0	Not Found	Not Found	Not Found	Not Found	Not Found	Not Found	High	High	Not Found	Not Found	Not Found	Not Found	High	High	High	Unambiguous	QRSDDESPSTSSGSSDADQRDPAAPEPEEQEER	33	27	1	6	R4GN77; R4GND1; R4GMM6; R4GNG6; A0A1B0GX65; Q969T4	10	High	3	1	1	1
[K].AEKQEDSESSEEESDSEEAAASPAQVK.[T]	Treacle protein OS=Homo sapiens OX=9606 GN=TCOF1 PE=1 SV=1	E7ETY2	E7ETY2 [756-782]	1xDeamidated [Q4]; 1xpyrophospho [S14(100)]; 2xPhospho [S14(100); S16(100)]	1xDeamidated [Q4]; 1xpyrophospho [S7(0); S9(0); S10(0); S14(100); S16(0); S22(0)]; 2xPhospho [S7(0); S9(0); S10(0); S14(100); S16(100); S22(0)]	E7ETY2 1xpyrophospho [S769(100)]; 2xPhospho [S769(100); S771(100)]	E7ETY2 1xpyrophospho [S762(0); S764(0); S765(0); S769(100); S771(0); S777(0)]; 2xPhospho [S762(0); S764(0); S765(0); S769(100); S771(100); S777(0)]	1	3028.14	3.23	1010.05	0.00326	38.9959	5.98	0.0184	0	Not Found	Not Found	Not Found	Not Found	Not Found	Not Found	High	High	Not Found	Not Found	Not Found	Not Found	High	High	High	Unambiguous	AEKQEDSESSEEESDSEEAAASPAQVK	27	4	1	3	E7ETY2; J3KQ96; Q13428	3	High	3	1	1	1
[K].HDDSTDDSDTDKSDGESDGDEFVHR.[D]	WW domain-binding protein 11 OS=Homo sapiens OX=9606 GN=WBP11 PE=1 SV=1	Q9Y2W2	Q9Y2W2 [267-291]	2xPhospho [S13(100); S17(100)]; 1xpyrophospho [S13(100)]	2xPhospho [S4(0); T5(0); S8(0); T10(0); S13(100); S17(100)]; 1xpyrophospho [S4(0); T5(0); S8(0); T10(0); S13(100); S17(0)]	Q9Y2W2 2xPhospho [S279(100); S283(100)]; 1xpyrophospho [S279(100)]	Q9Y2W2 2xPhospho [S270(0); T271(0); S274(0); T276(0); S279(100); S283(100)]; 1xpyrophospho [S270(0); T271(0); S274(0); T276(0); S279(100); S283(0)]	1	2941	-0.73	981.003	-0.00072	40.641	5.98	0.0669	0	Not Found	Not Found	Not Found	Not Found	Not Found	Not Found	Not Found	High	Not Found	Not Found	Not Found	Not Found	High	High	High	Unambiguous	HDDSTDDSDTDKSDGESDGDEFVHR	25	2	1	1	Q9Y2W2	2	High	3	1	1	1
[K].GKAESSNSSSSDDSSEEEEEKLK.[G]	Nucleolar and coiled-body phosphoprotein 1 (Fragment) OS=Homo sapiens OX=9606 GN=NOLC1 PE=1 SV=1	A0A0A0MRM9	A0A0A0MRM9 [521-543]	1xpyrophospho [S10(99.6)]; 2xPhospho [S10(100); S11(100)]	1xpyrophospho [S5(0); S6(0); S8(0); S9(0); S10(99.6); S11(0.5); S14(0); S15(0)]; 2xPhospho [S5(0); S6(0); S8(0); S9(0); S10(100); S11(100); S14(0); S15(0)]	A0A0A0MRM9 1xpyrophospho [S530(99.6)]; 2xPhospho [S530(100); S531(100)]	A0A0A0MRM9 1xpyrophospho [S525(0); S526(0); S528(0); S529(0); S530(99.6); S531(0.5); S534(0); S535(0)]; 2xPhospho [S525(0); S526(0); S528(0); S529(0); S530(100); S531(100); S534(0); S535(0)]	2	2618.99	-1.48	873.666	-0.00129	31.7177	5.92	0.0321	0	Not Found	Not Found	Not Found	Not Found	Not Found	High	High	Not Found	Not Found	Not Found	Not Found	Not Found	High	High	High	Unambiguous	GKAESSNSSSSDDSSEEEEEKLK	23	9	1	2	A0A0A0MRM9; Q14978	4	High	3	1	1	1
[K].AEKQEDSESSEEESDSEEAAASPAQVK.[T]	Treacle protein OS=Homo sapiens OX=9606 GN=TCOF1 PE=1 SV=1	E7ETY2	E7ETY2 [756-782]	2xPhospho [S7(100); S9(100)]; 1xpyrophospho [S7(100)]	2xPhospho [S7(100); S9(100); S10(0); S14(0); S16(0); S22(0)]; 1xpyrophospho [S7(100); S9(0); S10(0); S14(0); S16(0); S22(0)]	E7ETY2 2xPhospho [S762(100); S764(100)]; 1xpyrophospho [S762(100)]	E7ETY2 2xPhospho [S762(100); S764(100); S765(0); S769(0); S771(0); S777(0)]; 1xpyrophospho [S762(100); S764(0); S765(0); S769(0); S771(0); S777(0)]	1	3027.15	-1.6	1009.72	-0.00162	41.5461	5.92	0.0118	0	Not Found	Not Found	Not Found	Not Found	Not Found	Not Found	High	High	Not Found	Not Found	Not Found	Not Found	High	High	High	Unambiguous	AEKQEDSESSEEESDSEEAAASPAQVK	27	20	1	3	E7ETY2; J3KQ96; Q13428	6	High	3	1	1	1
[K].GKAESSNSSSSDDSSEEEEEKLK.[G]	Nucleolar and coiled-body phosphoprotein 1 (Fragment) OS=Homo sapiens OX=9606 GN=NOLC1 PE=1 SV=1	A0A0A0MRM9	A0A0A0MRM9 [521-543]	1xDeamidated [N7]; 1xpyrophospho [S9(98)]; 2xPhospho [S9(98.4); S10(98.4)]	1xDeamidated [N7]; 1xpyrophospho [S5(0); S6(0.7); S8(0.7); S9(98); S10(0.7); S11(0); S14(0); S15(0)]; 2xPhospho [S5(0); S6(0); S8(1.6); S9(98.4); S10(98.4); S11(1.6); S14(0); S15(0)]	A0A0A0MRM9 1xpyrophospho [S529(98)]; 2xPhospho [S529(98.4); S530(98.4)]	A0A0A0MRM9 1xpyrophospho [S525(0); S526(0.7); S528(0.7); S529(98); S530(0.7); S531(0); S534(0); S535(0)]; 2xPhospho [S525(0); S526(0); S528(1.6); S529(98.4); S530(98.4); S531(1.6); S534(0); S535(0)]	2	2619.97	5.58	874	0.00487	31.7773	5.88	0.0034	0	Not Found	Not Found	Not Found	Not Found	Not Found	High	Not Found	Not Found	Not Found	Not Found	Not Found	Not Found	High	High	High	Unambiguous	GKAESSNSSSSDDSSEEEEEKLK	23	9	1	2	A0A0A0MRM9; Q14978	6	High	3	1	1	1
[K].ASESSSSEESSDDDDEEDQKK.[Q]	Nucleolar and coiled-body phosphoprotein 1 (Fragment) OS=Homo sapiens OX=9606 GN=NOLC1 PE=1 SV=1	A0A0A0MRM9	A0A0A0MRM9 [122-142]	2xPhospho [S2(100); S4(100)]; 1xpyrophospho [S2(100)]	2xPhospho [S2(100); S4(100); S5(0); S6(0); S7(0); S10(0); S11(0)]; 1xpyrophospho [S2(100); S4(0); S5(0); S6(0); S7(0); S10(0); S11(0)]	A0A0A0MRM9 2xPhospho [S123(100); S125(100)]; 1xpyrophospho [S123(100)]	A0A0A0MRM9 2xPhospho [S123(100); S125(100); S126(0); S127(0); S128(0); S131(0); S132(0)]; 1xpyrophospho [S123(100); S125(0); S126(0); S127(0); S128(0); S131(0); S132(0)]	1	2463.81	-1.48	821.94	-0.00121	23.164	5.85	0.0205	0	Not Found	Not Found	Not Found	Not Found	Not Found	Not Found	Not Found	Not Found	High	Not Found	Not Found	Not Found	High	High	High	Unambiguous	ASESSSSEESSDDDDEEDQKK	21	6	1	3	A0A0A0MRM9; S4R3C2; Q14978	3	High	3	1	1	1
[K].ESEDKPEIEDVGSDEEEEKKDGDK.[K]	Heat shock protein HSP 90-alpha OS=Homo sapiens OX=9606 GN=HSP90AA1 PE=1 SV=5	P07900	P07900 [251-274]	1xpyrophospho [S13(100)]	1xpyrophospho [S2(0); S13(100)]	P07900 1xpyrophospho [S263(100)]	P07900 1xpyrophospho [S252(0); S263(100)]	2	2896.12	-1.34	966.043	-0.00129	42.122	5.84	0.2723	0	Not Found	Not Found	Not Found	Not Found	Not Found	Not Found	High	Not Found	Not Found	Not Found	Not Found	Not Found	High	High	High	Unambiguous	ESEDKPEIEDVGSDEEEEKKDGDK	24	2	1	1	P07900	1	High	3	1	1	1
[K].ASSDLDQASVSPSEEENSESSSESEKTSDQDFTPEKK.[A]	Hepatoma-derived growth factor-related protein 2 (Fragment) OS=Homo sapiens OX=9606 GN=HDGFL2 PE=1 SV=1	A0A087WT54	A0A087WT54 [125-161]	2xPhospho [S/T]; 1xpyrophospho [T/S]	2xPhospho [S2(0); S3(0); S9(0); S11(0); S13(0); S18(0); S20(33.5); S21(33.5); S22(33.5); S24(49.8); T27(49.8); S28(0); T33(0)]; 1xpyrophospho [S2(0); S3(0); S9(0); S11(0); S13(0); S18(0); S20(20); S21(20); S22(20); S24(20); T27(20); S28(0); T33(0)]			2	4151.65	-2.87	1384.55	-0.00397	51.0413	5.81	0.0172	0	Not Found	Not Found	Not Found	Not Found	Not Found	Not Found	High	Not Found	Not Found	Not Found	Not Found	Not Found	High	High	High	Unambiguous	ASSDLDQASVSPSEEENSESSSESEKTSDQDFTPEKK	37	10	1	3	K7EJP7; A0A087WT54; Q7Z4V5	7	High	3	1	1	1
[K].SKELVSSSSSGSDSDSEVDKK.[L]	Activated RNA polymerase II transcriptional coactivator p15 (Fragment) OS=Homo sapiens OX=9606 GN=SUB1 PE=1 SV=8	D6RC37	D6RC37 [4-24]	2xPhospho [S9(100); S10(100)]; 1xpyrophospho [S14(100)]	2xPhospho [S1(0); S6(0); S7(0); S8(0); S9(100); S10(100); S12(0); S14(0); S16(0)]; 1xpyrophospho [S1(0); S6(0); S7(0); S8(0); S9(0); S10(0); S12(0); S14(100); S16(0)]	D6RC37 2xPhospho [S12(100); S13(100)]; 1xpyrophospho [S17(100)]	D6RC37 2xPhospho [S4(0); S9(0); S10(0); S11(0); S12(100); S13(100); S15(0); S17(0); S19(0)]; 1xpyrophospho [S4(0); S9(0); S10(0); S11(0); S12(0); S13(0); S15(0); S17(100); S19(0)]	2	2317.93	-0.52	773.315	-0.0004	34.3382	5.79	0.0294	0	Not Found	Not Found	Not Found	Not Found	Not Found	High	High	High	Not Found	Not Found	Not Found	Not Found	High	High	High	Unambiguous	SKELVSSSSSGSDSDSEVDKK	21	29	1	3	D6RC37; D6R970; P53999	10	High	3	1	1	1
[K].ASSDLDQASVSPSEEENSESSSESEKTSDQDFTPEKK.[A]	Hepatoma-derived growth factor-related protein 2 (Fragment) OS=Homo sapiens OX=9606 GN=HDGFL2 PE=1 SV=1	A0A087WT54	A0A087WT54 [125-161]	1xDeamidated [N17]; 2xPhospho [S/T]	1xDeamidated [N17]; 2xPhospho [S2(0); S3(0); S9(0); S11(0.7); S13(32.8); S18(32.8); S20(32.8); S21(20.2); S22(20.2); S24(20.2); T27(20.2); S28(20.2); T33(0)]			2	4152.63	2.42	1384.89	0.00335	50.6351	5.72	0.014	0	Not Found	Not Found	Not Found	Not Found	Not Found	Not Found	High	Not Found	Not Found	Not Found	Not Found	Not Found	High	High	High	Selected	ASSDLDQASVSPSEEENSESSSESEKTSDQDFTPEKK	37	6	1	3	K7EJP7; A0A087WT54; Q7Z4V5	2	High	3	1	1	1
[K].EGEEPTVYSDEEEPKDESAR.[K]	Membrane-associated progesterone receptor component 1 OS=Homo sapiens OX=9606 GN=PGRMC1 PE=1 SV=3	O00264	O00264 [173-192]	2xPhospho [S9(100); S18(100)]	2xPhospho [T6(0); Y8(0); S9(100); S18(100)]	O00264 2xPhospho [S181(100); S190(100)]	O00264 2xPhospho [T178(0); Y180(0); S181(100); S190(100)]	1	2455.91	-0.86	819.306	-0.0007	44.3184	5.62	0.1512	0	Not Found	Not Found	Not Found	Not Found	Not Found	Not Found	Not Found	High	Not Found	Not Found	Not Found	Not Found	High	High	High	Unambiguous	EGEEPTVYSDEEEPKDESAR	20	1	1	1	O00264	1	High	3	1	1	1
[K].GVDEQSDSSEESEEEKPPEEDKEEEEEK.[K]	General transcription factor IIF subunit 1 (Fragment) OS=Homo sapiens OX=9606 GN=GTF2F1 PE=1 SV=1	M0QXD6	M0QXD6 [216-243]	1xpyrophospho [S]; 2xPhospho [S9(99.3); S12(99.3)]	1xpyrophospho [S6(0); S8(49.9); S9(49.9); S12(0.3)]; 2xPhospho [S6(0); S8(1.4); S9(99.3); S12(99.3)]	M0QXD6 2xPhospho [S224(99.3); S227(99.3)]	M0QXD6 2xPhospho [S221(0); S223(1.4); S224(99.3); S227(99.3)]	1	3412.25	-1.6	1138.09	-0.00182	36.33	5.55	0.0252	0	Not Found	Not Found	Not Found	Not Found	Not Found	Not Found	Not Found	High	Not Found	Not Found	Not Found	Not Found	High	High	High	Unambiguous	GVDEQSDSSEESEEEKPPEEDKEEEEEK	28	9	1	2	M0QXD6; P35269	3	High	3	1	1	1
[K].CGSGPVHISGQHLVAVEEDAESEDEEEEDVK.[L]	Nucleophosmin (Fragment) OS=Homo sapiens OX=9606 GN=NPM1 PE=1 SV=1	E5RI98	E5RI98 [40-70]	1xCarbamidomethyl [C1]; 1xpyrophospho [S22(100)]	1xCarbamidomethyl [C1]; 1xpyrophospho [S3(0); S9(0); S22(100)]	E5RI98 1xpyrophospho [S61(100)]	E5RI98 1xpyrophospho [S42(0); S48(0); S61(100)]	0	3540.4	-3.05	1180.8	-0.0036	65.3703	5.52	0.3043	0	Not Found	Not Found	Not Found	Not Found	Not Found	Not Found	High	Not Found	Not Found	Not Found	Not Found	Not Found	High	High	High	Unambiguous	CGSGPVHISGQHLVAVEEDAESEDEEEEDVK	31	1	1	2	E5RI98; P06748	1	High	3	1	1	1
[R].KASSDLDQASVSPSEEENSESSSESEKTSDQDFTPEK.[K]	Hepatoma-derived growth factor-related protein 2 (Fragment) OS=Homo sapiens OX=9606 GN=HDGFL2 PE=1 SV=1	A0A087WT54	A0A087WT54 [124-160]	1xDeamidated [N18]; 2xPhospho [S]	1xDeamidated [N18]; 2xPhospho [S19; S21; S22; S23; S25]	A0A087WT54 2xPhospho [S]	A0A087WT54 2xPhospho [S142; S144; S145; S146; S148]	2	4152.63	2.42	1384.89	0.00335	50.6351	5.46		0.0455	Not Found	Not Found	Not Found	Not Found	Not Found	Not Found	High	Not Found	Not Found	Not Found	Not Found	Not Found	High	High	High	Rejected	KASSDLDQASVSPSEEENSESSSESEKTSDQDFTPEK	37	4	1	3	K7EJP7; A0A087WT54; Q7Z4V5	4	High	3	7	7	7
[K].ELVSSSSSGSDSDSEVDK.[K]	Activated RNA polymerase II transcriptional coactivator p15 (Fragment) OS=Homo sapiens OX=9606 GN=SUB1 PE=1 SV=8	D6RC37	D6RC37 [6-23]	1xpyrophospho [S5(100)]; 2xPhospho [S8(99.7); S10(100)]	1xpyrophospho [S4(0); S5(100); S6(0); S7(0); S8(0); S10(0); S12(0); S14(0)]; 2xPhospho [S4(0); S5(0); S6(0); S7(0); S8(99.7); S10(100); S12(0.3); S14(0)]	D6RC37 2xPhospho [S13(99.7); S15(100)]; 1xpyrophospho [S10(100)]	D6RC37 2xPhospho [S9(0); S10(0); S11(0); S12(0); S13(99.7); S15(100); S17(0.3); S19(0)]; 1xpyrophospho [S9(0); S10(100); S11(0); S12(0); S13(0); S15(0); S17(0); S19(0)]	0	1974.71	-1.88	987.857	-0.00186	42.8832	5.38	0.0056	0	Not Found	Not Found	Not Found	Not Found	Not Found	Not Found	Not Found	Not Found	High	Not Found	Not Found	Not Found	High	High	High	Unambiguous	ELVSSSSSGSDSDSEVDK	18	30	1	3	D6RC37; D6R970; P53999	9	High	2	1	1	1
[R].QRSDDESPSTSSGSSDADQRDPAAPEPEEQEER.[K]	Ubiquitin-conjugating enzyme E2 E3 (Fragment) OS=Homo sapiens OX=9606 GN=UBE2E3 PE=1 SV=1	R4GN77	R4GN77 [6-38]	2xPhospho [S/T]; 1xpyrophospho [S/T]	2xPhospho [S3(0); S7(0); S9(0); T10(0.5); S11(49.8); S12(49.8); S14(50); S15(50)]; 1xpyrophospho [S3(0); S7(0); S9(0); T10(0); S11(0); S12(0); S14(50); S15(50)]			2	3749.44	-1.25	1250.48	-0.00157	39.1711	5.33	0.0169	0	Not Found	Not Found	Not Found	Not Found	Not Found	Not Found	High	Not Found	Not Found	Not Found	Not Found	Not Found	High	High	High	Unambiguous	QRSDDESPSTSSGSSDADQRDPAAPEPEEQEER	33	9	1	6	R4GN77; R4GND1; R4GMM6; R4GNG6; A0A1B0GX65; Q969T4	3	High	3	1	1	1
[K].QKSDAEEDGGTVSQEEEDRKPK.[A]	Calnexin OS=Homo sapiens OX=9606 GN=CANX PE=1 SV=2	P27824	P27824 [552-573]	1xGln->pyro-Glu [N-Term]; 1xpyrophospho [S13(100)]; 2xPhospho [T11(100); S13(100)]	1xGln->pyro-Glu [N-Term]; 1xpyrophospho [S3(0); T11(0); S13(100)]; 2xPhospho [S3(0); T11(100); S13(100)]	P27824 1xpyrophospho [S564(100)]	P27824 1xpyrophospho [S554(0); T562(0); S564(100)]	2	2605.03	-0.73	869.015	-0.00063	31.6598	5.28	0.0758	0	Not Found	Not Found	Not Found	Not Found	Not Found	High	High	Not Found	Not Found	Not Found	Not Found	Not Found	High	High	High	Unambiguous	QKSDAEEDGGTVSQEEEDRKPK	22	2	1	1	P27824	1	High	3	1	1	1
[K].SPQAPDPEEEENRDSQQPGK.[R]	Fanconi anemia group E protein OS=Homo sapiens OX=9606 GN=FANCE PE=1 SV=1	Q9HB96	Q9HB96 [180-199]	1xPhospho [S1(100)]	1xPhospho [S1(100); S15(0)]	Q9HB96 1xPhospho [S180(100)]	Q9HB96 1xPhospho [S180(100); S194(0)]	1	2317.96	-1.36	773.323	-0.00105	35.0482	5.25	0.6057	0	Not Found	Not Found	Not Found	Not Found	Not Found	High	Not Found	Not Found	Not Found	Not Found	Not Found	Not Found	High	High	High	Unambiguous	SPQAPDPEEEENRDSQQPGK	20	1	1	1	Q9HB96	1	High	3	1	1	1
[R].KAGTATSPAGSSPAVAGGTQRPAEDSSSSEESDSEEEK.[T]	Treacle protein OS=Homo sapiens OX=9606 GN=TCOF1 PE=1 SV=1	E7ETY2	E7ETY2 [668-705]	2xPhospho [S/T]	2xPhospho [T4(0); T6(0); S7(0); S11(0); S12(0); T19(0); S26(50); S27(50); S28(50); S29(50); S32(0); S34(0)]			1	3854.58	-3.19	1285.53	-0.00409	39.4357	5.25	0.0038	0	Not Found	Not Found	Not Found	Not Found	Not Found	Not Found	High	Not Found	Not Found	Not Found	Not Found	Not Found	High	High	High	Unambiguous	KAGTATSPAGSSPAVAGGTQRPAEDSSSSEESDSEEEK	38	3	1	3	E7ETY2; J3KQ96; Q13428	1	High	3	1	1	1
[K].KYSEDSDSDSDSETDSSDEDNKR.[R]	NF-kappa-B-activating protein OS=Homo sapiens OX=9606 GN=NKAP PE=1 SV=1	Q8N5F7	Q8N5F7 [208-230]	2xPhospho [S8(100); S10(100)]; 1xpyrophospho [S3(100)]	2xPhospho [Y2(0); S3(0); S6(0); S8(100); S10(100); S12(0); T14(0); S16(0); S17(0)]; 1xpyrophospho [S3(100); S6(0); S8(0); S10(0); S12(0); T14(0); S16(0); S17(0)]	Q8N5F7 2xPhospho [S215(100); S217(100)]; 1xpyrophospho [S210(100)]	Q8N5F7 2xPhospho [Y209(0); S210(0); S213(0); S215(100); S217(100); S219(0); T221(0); S223(0); S224(0)]; 1xpyrophospho [S210(100); S213(0); S215(0); S217(0); S219(0); T221(0); S223(0); S224(0)]	2	2770.94	0.95	924.318	0.00088	25.3112	5.19	0.0636	0	Not Found	Not Found	Not Found	Not Found	Not Found	Not Found	Not Found	High	Not Found	Not Found	Not Found	Not Found	High	High	High	Unambiguous	KYSEDSDSDSDSETDSSDEDNKR	23	11	1	1	Q8N5F7	7	High	3	1	1	1
[R].KLNEEDAASESSRESSNEDEGSSSEADEMAK.[A]	RNA polymerase II subunit A C-terminal domain phosphatase OS=Homo sapiens OX=9606 GN=CTDP1 PE=1 SV=3	Q9Y5B0	Q9Y5B0 [921-951]	1xOxidation [M29]; 2xPhospho [S]; 1xpyrophospho [S]	1xOxidation [M29]; 2xPhospho [S9(66.7); S11(66.7); S12(66.7); S15(0); S16(0); S22(0); S23(0); S24(0)]; 1xpyrophospho [S9(33.3); S11(33.3); S12(33.3); S15(0); S16(0); S22(0); S23(0); S24(0)]			2	3494.29	-2.18	1165.43	-0.00254	34.5372	5.18	0.0058	0	Not Found	Not Found	Not Found	Not Found	Not Found	Not Found	High	Not Found	Not Found	Not Found	Not Found	Not Found	High	High	High	Unambiguous	KLNEEDAASESSRESSNEDEGSSSEADEMAK	31	10	1	2	Q9Y5B0; A0A0A0MR03	3	High	3	1	1	1
[R].AKPVVSDDDSEEEQEEDRSGSGSEED.[-]	Transcription activator BRG1 OS=Homo sapiens OX=9606 GN=SMARCA4 PE=1 SV=2	P51532	P51532 [1622-1647]	1xpyrophospho [S]; 2xPhospho [S21(100); S23(100)]	1xpyrophospho [S6(0); S10(0); S19(0.3); S21(49.9); S23(49.9)]; 2xPhospho [S6(0); S10(0); S19(0); S21(100); S23(100)]	P51532 2xPhospho [S1642(100); S1644(100)]	P51532 2xPhospho [S1627(0); S1631(0); S1640(0); S1642(100); S1644(100)]	1	2985.07	-0.88	995.693	-0.00088	36.1987	5.17	0.0445	0	Not Found	Not Found	Not Found	Not Found	Not Found	Not Found	Not Found	Not Found	Not Found	Not Found	High	Not Found	High	High	High	Unambiguous	AKPVVSDDDSEEEQEEDRSGSGSEED	26	12	1	3	P51532; A0A0A0MT49; Q9HBD4	4	High	3	1	1	1
[K].LQYYYSSSEDEDSDHEDKDR.[G]	Phosducin-like protein OS=Homo sapiens OX=9606 GN=PDCL PE=1 SV=3	Q13371	Q13371 [13-32]	2xPhospho [S7(99.3); S8(98.5)]	2xPhospho [Y3(0); Y4(0); Y5(0); S6(0.7); S7(99.3); S8(98.5); S13(1.5)]	Q13371 2xPhospho [S19(99.3); S20(98.5)]	Q13371 2xPhospho [Y15(0); Y16(0); Y17(0); S18(0.7); S19(99.3); S20(98.5); S25(1.5)]	1	2640.93	-2.93	880.979	-0.00258	46.5322	5.12	0.0137	0	Not Found	Not Found	Not Found	Not Found	Not Found	Not Found	Not Found	High	Not Found	Not Found	Not Found	Not Found	High	High	High	Unambiguous	LQYYYSSSEDEDSDHEDKDR	20	2	1	1	Q13371	1	High	3	1	1	1
[R].GRKPKPERPPSSSSSDSDSDEVDR.[I]	Hepatoma-derived growth factor-related protein 2 (Fragment) OS=Homo sapiens OX=9606 GN=HDGFL2 PE=1 SV=1	A0A087WT54	A0A087WT54 [241-264]	2xPhospho [S12(99); S13(99)]; 1xpyrophospho [S11(98.3)]	2xPhospho [S11(1.9); S12(99); S13(99); S14(0); S15(0); S17(0); S19(0)]; 1xpyrophospho [S11(98.3); S12(0.9); S13(0.9); S14(0); S15(0); S17(0); S19(0)]	A0A087WT54 2xPhospho [S252(99); S253(99)]; 1xpyrophospho [S251(98.3)]	A0A087WT54 2xPhospho [S251(1.9); S252(99); S253(99); S254(0); S255(0); S257(0); S259(0)]; 1xpyrophospho [S251(98.3); S252(0.9); S253(0.9); S254(0); S255(0); S257(0); S259(0)]	1	2775.16	-0.56	694.546	-0.00039	27.4937	5.09	0.0334	0	Not Found	Not Found	Not Found	Not Found	Not Found	High	High	Not Found	Not Found	Not Found	Not Found	Not Found	High	High	High	Unambiguous	GRKPKPERPPSSSSSDSDSDEVDR	24	12	1	2	A0A087WT54; Q7Z4V5	5	High	4	1	1	1
[R].KHSGDDSFDEGSVSESESESESGQAEEEKEEAEEALK.[E]	Serrate RNA effector molecule homolog OS=Homo sapiens OX=9606 GN=SRRT PE=1 SV=1	Q9BXP5	Q9BXP5 [355-391]	2xPhospho [S]; 1xpyrophospho [S18(95.6)]	2xPhospho [S3(0); S7(0); S12(42.8); S14(42.8); S16(42.8); S18(56.8); S20(14.8); S22(0)]; 1xpyrophospho [S3(0); S7(0); S12(1.1); S14(1.1); S16(1.1); S18(95.6); S20(1.1); S22(0)]	Q9BXP5 1xpyrophospho [S372(95.6)]	Q9BXP5 1xpyrophospho [S357(0); S361(0); S366(1.1); S368(1.1); S370(1.1); S372(95.6); S374(1.1); S376(0)]	2	4161.6	1.4	1387.87	0.00194	59.846	4.93	0.0183	0	Not Found	Not Found	Not Found	Not Found	Not Found	Not Found	High	Not Found	Not Found	Not Found	Not Found	Not Found	High	High	High	Unambiguous	KHSGDDSFDEGSVSESESESESGQAEEEKEEAEEALK	37	13	1	1	Q9BXP5	7	High	3	1	1	1
[R].YSGAYGASVSDEELK.[R]	MICOS complex subunit OS=Homo sapiens OX=9606 GN=CHCHD3 PE=1 SV=2	C9JRZ6	C9JRZ6 [49-63]	1xpyrophospho [S2(100)]	1xpyrophospho [S2(100); S8(0); S10(0)]	C9JRZ6 1xpyrophospho [S50(100)]	C9JRZ6 1xpyrophospho [S50(100); S56(0); S58(0)]	0	1735.65	-1	868.328	-0.00086	59.2606	4.92	0.2886	0	Not Found	Not Found	Not Found	Not Found	Not Found	Not Found	Not Found	High	Not Found	Not Found	Not Found	Not Found	High	High	High	Unambiguous	YSGAYGASVSDEELK	15	5	1	4	C9JRZ6; Q9NX63; F8WAR4; A0A286YEX5	1	High	2	1	1	1
[R].QRSDDESPSTSSGSSDADQRDPAAPEPEEQEER.[K]	Ubiquitin-conjugating enzyme E2 E3 (Fragment) OS=Homo sapiens OX=9606 GN=UBE2E3 PE=1 SV=1	R4GN77	R4GN77 [6-38]	1xDeamidated [Q19]; 2xPhospho [S/T]	1xDeamidated [Q19]; 2xPhospho [S3(0); S7(0); S9(0); T10(0); S11(50); S12(50); S14(50); S15(50)]			2	3750.42	7.63	1250.82	0.00954	39.7187	4.91	0.0122	0	Not Found	Not Found	Not Found	Not Found	Not Found	Not Found	High	Not Found	Not Found	Not Found	Not Found	Not Found	High	High	High	Unambiguous	QRSDDESPSTSSGSSDADQRDPAAPEPEEQEER	33	3	1	6	R4GN77; R4GND1; R4GMM6; R4GNG6; A0A1B0GX65; Q969T4	1	High	3	1	1	1
[K].AGTATSPAGSSPAVAGGTQRPAEDSSSSEESDSEEEK.[T]	Treacle protein OS=Homo sapiens OX=9606 GN=TCOF1 PE=1 SV=1	E7ETY2	E7ETY2 [669-705]	2xPhospho [S/T]; 1xpyrophospho [S/T]	2xPhospho [T3(0); T5(0); S6(0); S10(0); S11(0); T18(0); S25(49.8); S26(49.8); S27(49.8); S28(49.8); S31(0.9); S33(0)]; 1xpyrophospho [T3(0); T5(0); S6(0); S10(0); S11(0); T18(0); S25(20); S26(20); S27(20); S28(20); S31(20); S33(0)]			0	3726.48	-0.68	1242.83	-0.00084	41.2371	4.89	0.0041	0	Not Found	Not Found	Not Found	Not Found	Not Found	Not Found	High	Not Found	Not Found	Not Found	Not Found	Not Found	High	High	High	Unambiguous	AGTATSPAGSSPAVAGGTQRPAEDSSSSEESDSEEEK	37	5	1	3	E7ETY2; J3KQ96; Q13428	2	High	3	1	1	1
[K].NKEESSDDEDKESEEEPPK.[K]	Protein DEK OS=Homo sapiens OX=9606 GN=DEK PE=1 SV=1	B4DFG0	B4DFG0 [211-229]	2xPhospho [S6(100); S13(100)]; 1xpyrophospho [S13(100)]	2xPhospho [S5(0); S6(100); S13(100)]; 1xpyrophospho [S5(0); S6(0); S13(100)]	B4DFG0 2xPhospho [S216(100); S223(100)]; 1xpyrophospho [S223(100)]	B4DFG0 2xPhospho [S215(0); S216(100); S223(100)]; 1xpyrophospho [S215(0); S216(0); S223(100)]	2	2380.86	-0.25	794.291	-0.0002	26.4904	4.84	0.3719	0	Not Found	Not Found	Not Found	Not Found	Not Found	Not Found	High	Not Found	Not Found	Not Found	Not Found	Not Found	High	High	High	Unambiguous	NKEESSDDEDKESEEEPPK	19	3	1	3	B4DFG0; H0Y993; P35659	2	High	3	1	1	1
[K].KESKEEETSIDVAGKPNEVTK.[A]	Monocarboxylate transporter 1 OS=Homo sapiens OX=9606 GN=SLC16A1 PE=1 SV=3	P53985	P53985 [459-479]	1xpyrophospho [S3(100)]	1xpyrophospho [S3(100); T8(0); S9(0); T20(0)]	P53985 1xpyrophospho [S461(100)]	P53985 1xpyrophospho [S461(100); T466(0); S467(0); T478(0)]	2	2478.1	-0.79	826.706	-0.00065	42.8688	4.75	0.1747	0	Not Found	Not Found	Not Found	Not Found	Not Found	High	Not Found	Not Found	Not Found	Not Found	Not Found	Not Found	High	High	High	Unambiguous	KESKEEETSIDVAGKPNEVTK	21	1	1	1	P53985	1	High	3	1	1	1
[K].EFVSSDESSSGENK.[S]	FACT complex subunit SSRP1 OS=Homo sapiens OX=9606 GN=SSRP1 PE=1 SV=1	Q08945	Q08945 [664-677]	2xPhospho [S8(100); S9(100)]	2xPhospho [S4(0); S5(0); S8(100); S9(100); S10(0)]	Q08945 2xPhospho [S671(100); S672(100)]	Q08945 2xPhospho [S667(0); S668(0); S671(100); S672(100); S673(0)]	0	1661.56	-0.65	831.284	-0.00054	36.8672	4.69	0.0682	0	Not Found	Not Found	Not Found	Not Found	Not Found	Not Found	Not Found	High	Not Found	Not Found	Not Found	Not Found	High	High	High	Unambiguous	EFVSSDESSSGENK	14	7	1	1	Q08945	3	High	2	1	1	1
[K].KAPSASDSDSKADSDGAKPEPVAMAR.[S]	Hepatoma-derived growth factor-related protein 2 (Fragment) OS=Homo sapiens OX=9606 GN=HDGFL2 PE=1 SV=1	A0A087WT54	A0A087WT54 [179-204]	1xOxidation [M24]; 1xpyrophospho [S14(100)]; 2xPhospho [S8(100); S10(98.8)]	1xOxidation [M24]; 1xpyrophospho [S4(0); S6(0); S8(0); S10(0); S14(100)]; 2xPhospho [S4(0); S6(1.2); S8(100); S10(98.8); S14(0)]	A0A087WT54 1xpyrophospho [S192(100)]; 2xPhospho [S186(100); S188(98.8)]	A0A087WT54 1xpyrophospho [S182(0); S184(0); S186(0); S188(0); S192(100)]; 2xPhospho [S182(0); S184(1.2); S186(100); S188(98.8); S192(0)]	2	2764.15	0.3	922.056	0.00028	32.2058	4.68	0.0962	0	Not Found	Not Found	Not Found	Not Found	Not Found	High	Not Found	Not Found	Not Found	Not Found	Not Found	Not Found	High	High	High	Unambiguous	KAPSASDSDSKADSDGAKPEPVAMAR	26	5	1	2	A0A087WT54; Q7Z4V5	3	High	3	1	1	1
[K].GFEEEHKDSDDDSSDDEQEK.[K]	Splicing factor 3B subunit 2 OS=Homo sapiens OX=9606 GN=SF3B2 PE=1 SV=1	E9PPJ0	E9PPJ0 [406-425]	1xpyrophospho [S13(99.6)]; 2xPhospho [S13(100); S14(100)]	1xpyrophospho [S9(0); S13(99.6); S14(0.4)]; 2xPhospho [S9(0); S13(100); S14(100)]	E9PPJ0 1xpyrophospho [S418(99.6)]; 2xPhospho [S418(100); S419(100)]	E9PPJ0 1xpyrophospho [S414(0); S418(99.6); S419(0.4)]; 2xPhospho [S414(0); S418(100); S419(100)]	1	2500.82	0.4	834.278	0.00033	28.4222	4.67	0.0064	0	Not Found	Not Found	Not Found	Not Found	Not Found	Not Found	Not Found	High	Not Found	Not Found	Not Found	Not Found	High	High	High	Unambiguous	GFEEEHKDSDDDSSDDEQEK	20	3	1	2	E9PPJ0; Q13435	2	High	3	1	1	1
[K].CGSGPVHISGQHLVAVEEDAESEDEEEEDVK.[L]	Nucleophosmin (Fragment) OS=Homo sapiens OX=9606 GN=NPM1 PE=1 SV=1	E5RI98	E5RI98 [40-70]	1xCarbamidomethyl [C1]; 1xDeamidated [Q11]; 1xpyrophospho [S22(100)]	1xCarbamidomethyl [C1]; 1xDeamidated [Q11]; 1xpyrophospho [S3(0); S9(0); S22(100)]	E5RI98 1xpyrophospho [S61(100)]	E5RI98 1xpyrophospho [S42(0); S48(0); S61(100)]	0	3541.39	2.43	1181.14	0.00287	65.484	4.63	0.3218	0	Not Found	Not Found	Not Found	Not Found	Not Found	Not Found	High	Not Found	Not Found	Not Found	Not Found	Not Found	High	High	High	Unambiguous	CGSGPVHISGQHLVAVEEDAESEDEEEEDVK	31	1	1	2	E5RI98; P06748	1	High	3	1	1	1
[K].KASSSDSEDSSEEEEEVQGPPAK.[K]	Nucleolar and coiled-body phosphoprotein 1 (Fragment) OS=Homo sapiens OX=9606 GN=NOLC1 PE=1 SV=1	A0A0A0MRM9	A0A0A0MRM9 [80-102]	2xPhospho [S3(100); S4(100)]	2xPhospho [S3(100); S4(100); S5(0); S7(0); S10(0); S11(0)]	A0A0A0MRM9 2xPhospho [S82(100); S83(100)]	A0A0A0MRM9 2xPhospho [S82(100); S83(100); S84(0); S86(0); S89(0); S90(0)]	1	2581.97	-1.89	1291.49	-0.00244	38.7847	4.61	0.0694	0	Not Found	Not Found	Not Found	Not Found	Not Found	Not Found	High	Not Found	Not Found	Not Found	Not Found	Not Found	High	High	High	Unambiguous	KASSSDSEDSSEEEEEVQGPPAK	23	5	1	3	A0A0A0MRM9; S4R3C2; Q14978	4	High	2	1	1	1
[K].SKELVSSSSSGSDSDSEVDK.[K]	Activated RNA polymerase II transcriptional coactivator p15 (Fragment) OS=Homo sapiens OX=9606 GN=SUB1 PE=1 SV=8	D6RC37	D6RC37 [4-23]	2xPhospho [S9(99.1); S]	2xPhospho [S1(0); S6(0); S7(0); S8(0.6); S9(99.1); S10(50.1); S12(50.1); S14(0); S16(0)]	D6RC37 2xPhospho [S12(99.1); S]	D6RC37 2xPhospho [S4(0); S9(0); S10(0); S11(0.6); S12(99.1); S13(50.1); S15(50.1); S17(0); S19(0)]	1	2189.84	-1.05	1095.42	-0.00115	38.461	4.59	0.1024	0	Not Found	Not Found	Not Found	Not Found	Not Found	Not Found	High	Not Found	Not Found	Not Found	Not Found	Not Found	High	High	High	Unambiguous	SKELVSSSSSGSDSDSEVDK	20	10	1	3	D6RC37; D6R970; P53999	1	High	2	1	1	1
[K].GSVKNWQLTEEDFGNTSGRLCLNNDTK.[E]	High affinity cationic amino acid transporter 1 OS=Homo sapiens OX=9606 GN=SLC7A1 PE=1 SV=1	P30825	P30825 [212-238]	1xCarbamidomethyl [C21]; 3xDeamidated [N23; Q/N]; 1xpyrophospho [T26(97.4)]	1xCarbamidomethyl [C21]; 3xDeamidated [N5; Q7; N15; N23; N24]; 1xpyrophospho [S2(0); T9(0); T16(1.3); S17(1.3); T26(97.4)]	P30825 1xpyrophospho [T237(97.4)]	P30825 1xpyrophospho [S213(0); T220(0); T227(1.3); S228(1.3); T237(97.4)]	2	3246.33	1.42	812.34	0.00116	22.0596	4.58	0.0022	0	Not Found	Not Found	Not Found	Not Found	Not Found	High	High	High	Not Found	Not Found	Not Found	Not Found	High	High	High	Unambiguous	GSVKNWQLTEEDFGNTSGRLCLNNDTK	27	32	1	1	P30825	7	High	4	1	1	1
[K].APSASDSDSKADSDGAKPEPVAMAR.[S]	Hepatoma-derived growth factor-related protein 2 (Fragment) OS=Homo sapiens OX=9606 GN=HDGFL2 PE=1 SV=1	A0A087WT54	A0A087WT54 [180-204]	1xOxidation [M23]; 1xpyrophospho [S9(100)]; 2xPhospho [S7(100); S9(100)]	1xOxidation [M23]; 1xpyrophospho [S3(0); S5(0); S7(0); S9(100); S13(0)]; 2xPhospho [S3(0); S5(0); S7(100); S9(100); S13(0)]	A0A087WT54 1xpyrophospho [S188(100)]; 2xPhospho [S186(100); S188(100)]	A0A087WT54 1xpyrophospho [S182(0); S184(0); S186(0); S188(100); S192(0)]; 2xPhospho [S182(0); S184(0); S186(100); S188(100); S192(0)]	1	2636.06	-1.19	879.357	-0.00105	34.7373	4.5	0.0067	0	Not Found	Not Found	Not Found	Not Found	Not Found	High	Not Found	Not Found	Not Found	Not Found	Not Found	Not Found	High	High	High	Unambiguous	APSASDSDSKADSDGAKPEPVAMAR	25	3	1	2	A0A087WT54; Q7Z4V5	2	High	3	1	1	1
[K].ANLSSDEDGSSDDEPEEGKK.[R]	Transcriptional regulator ATRX OS=Homo sapiens OX=9606 GN=ATRX PE=1 SV=5	P46100	P46100 [1282-1301]	2xPhospho [S10(100); S11(100)]	2xPhospho [S4(0); S5(0); S10(100); S11(100)]	P46100 2xPhospho [S1291(100); S1292(100)]	P46100 2xPhospho [S1285(0); S1286(0); S1291(100); S1292(100)]	1	2268.81	2.13	756.942	0.00161	32.5306	4.44	0.1712	0	Not Found	Not Found	Not Found	Not Found	Not Found	Not Found	Not Found	High	Not Found	Not Found	Not Found	Not Found	High	High	High	Unambiguous	ANLSSDEDGSSDDEPEEGKK	20	1	1	2	P46100; A0A096LNL9	1	High	3	1	1	1
[R].HASSSPESPKPAPAPGSHR.[E]	Serine/arginine repetitive matrix protein 2 OS=Homo sapiens OX=9606 GN=SRRM2 PE=1 SV=2	Q9UQ35	Q9UQ35 [433-451]	2xPhospho [S4(100); S5(100)]; 1xpyrophospho [S5(100)]	2xPhospho [S3(0); S4(100); S5(100); S8(0); S17(0)]; 1xpyrophospho [S3(0); S4(0); S5(100); S8(0); S17(0)]	Q9UQ35 2xPhospho [S436(100); S437(100)]; 1xpyrophospho [S437(100)]	Q9UQ35 2xPhospho [S435(0); S436(100); S437(100); S440(0); S449(0)]; 1xpyrophospho [S435(0); S436(0); S437(100); S440(0); S449(0)]	0	2056.86	1	686.293	0.00069	27.586	4.37	0.0297	0	Not Found	Not Found	Not Found	Not Found	Not Found	High	Not Found	Not Found	Not Found	Not Found	Not Found	Not Found	High	High	High	Unambiguous	HASSSPESPKPAPAPGSHR	19	5	1	3	I3L182; Q9UQ35; I3L4D8	2	High	3	1	1	1
[R].TADSSSSEDEEEYVVEK.[V]	Chromobox protein homolog 5 (Fragment) OS=Homo sapiens OX=9606 GN=CBX5 PE=1 SV=1	F8VNY3	F8VNY3 [8-24]	1xpyrophospho [S7(100)]; 2xPhospho [S5(100); S6(99.6)]	1xpyrophospho [T1(0); S4(0); S5(0); S6(0); S7(100)]; 2xPhospho [T1(0); S4(0.4); S5(100); S6(99.6); S7(0); Y13(0)]	F8VNY3 2xPhospho [S12(100); S13(99.6)]; 1xpyrophospho [S14(100)]	F8VNY3 2xPhospho [T8(0); S11(0.4); S12(100); S13(99.6); S14(0); Y20(0)]; 1xpyrophospho [T8(0); S11(0); S12(0); S13(0); S14(100)]	0	2063.73	-2.24	1032.36	-0.00231	49.8313	4.34	0.1498	0	Not Found	Not Found	Not Found	Not Found	Not Found	Not Found	Not Found	Not Found	Not Found	High	High	Not Found	High	High	High	Unambiguous	TADSSSSEDEEEYVVEK	17	26	1	2	F8VNY3; P45973	8	High	2	1	1	1
[K].KVEEDLKADEPSSEESDLEIDK.[E]	Hsc70-interacting protein OS=Homo sapiens OX=9606 GN=ST13 PE=1 SV=2	P50502	P50502 [64-85]	2xPhospho [S12(100); S13(100)]; 1xpyrophospho [S]	2xPhospho [S12(100); S13(100); S16(0)]; 1xpyrophospho [S12(50); S13(50); S16(0)]	P50502 2xPhospho [S75(100); S76(100)]	P50502 2xPhospho [S75(100); S76(100); S79(0)]	2	2665.11	-2.99	889.037	-0.00266	58.4746	4.34	0.0369	0	Not Found	Not Found	Not Found	Not Found	Not Found	Not Found	High	Not Found	Not Found	Not Found	Not Found	Not Found	High	High	High	Unambiguous	KVEEDLKADEPSSEESDLEIDK	22	3	1	3	P50502; Q3KNR6; F6VDH7	2	High	3	1	1	1
[K].ASESSSSEESSDDDDEEDQKKQPVQK.[G]	Nucleolar and coiled-body phosphoprotein 1 (Fragment) OS=Homo sapiens OX=9606 GN=NOLC1 PE=1 SV=1	A0A0A0MRM9	A0A0A0MRM9 [122-147]	2xPhospho [S4(98.1); S5(99.1)]	2xPhospho [S2(0); S4(98.1); S5(99.1); S6(1.9); S7(1); S10(0); S11(0)]	A0A0A0MRM9 2xPhospho [S125(98.1); S126(99.1)]	A0A0A0MRM9 2xPhospho [S123(0); S125(98.1); S126(99.1); S127(1.9); S128(1); S131(0); S132(0)]	2	3044.14	-1.71	1015.38	-0.00174	25.5438	4.24	0.0189	0	Not Found	Not Found	Not Found	Not Found	Not Found	High	High	Not Found	Not Found	Not Found	Not Found	Not Found	High	High	High	Unambiguous	ASESSSSEESSDDDDEEDQKKQPVQK	26	6	1	3	A0A0A0MRM9; S4R3C2; Q14978	3	High	3	1	1	1
[R].KAGTATSPAGSSPAVAGGTQRPAEDSSSSEESDSEEEK.[T]	Treacle protein OS=Homo sapiens OX=9606 GN=TCOF1 PE=1 SV=1	E7ETY2	E7ETY2 [668-705]	1xDeamidated [Q20]; 2xPhospho [S28(95.7); S29(95.7)]; 1xpyrophospho [S/T]	1xDeamidated [Q20]; 2xPhospho [T4(0); T6(0); S7(0); S11(0); S12(0); T19(0); S26(4.3); S27(4.3); S28(95.7); S29(95.7); S32(0); S34(0)]; 1xpyrophospho [T4(0); T6(0); S7(0); S11(0); S12(0); T19(0); S26(0.6); S27(0.6); S28(49.4); S29(49.4); S32(0); S34(0)]	E7ETY2 2xPhospho [S695(95.7); S696(95.7)]	E7ETY2 2xPhospho [T671(0); T673(0); S674(0); S678(0); S679(0); T686(0); S693(4.3); S694(4.3); S695(95.7); S696(95.7); S699(0); S701(0)]	1	3855.56	3.65	1285.86	0.00469	39.0649	4.18	0.0024	0	Not Found	Not Found	Not Found	Not Found	Not Found	Not Found	High	Not Found	Not Found	Not Found	Not Found	Not Found	High	High	High	Unambiguous	KAGTATSPAGSSPAVAGGTQRPAEDSSSSEESDSEEEK	38	6	1	3	E7ETY2; J3KQ96; Q13428	3	High	3	1	1	1
[R].LPEFIVQTASYMLVNENRFCNDAMK.[V]	Protein LDOC1 OS=Homo sapiens OX=9606 GN=LDOC1 PE=1 SV=1	O95751	O95751 [64-88]	1xCarbamidomethyl [C20]; Phospho [Y/T/S]; 1xOxidation [M24]; 1xpyrophospho [S10(93.2)]	1xCarbamidomethyl [C20]; Phospho [Y/T/S]; 1xOxidation [M24]; 1xpyrophospho [S10(93.2)]	O95751 1xpyrophospho [S73(93.2)]	O95751 1xpyrophospho [T71(6.8); S73(93.2)]	1	3246.31	6.63	812.34	0.00538	21.6429	4.14	0.0145	0	Not Found	Not Found	Not Found	Not Found	Not Found	High	High	High	Not Found	Not Found	Not Found	Not Found	High	High	High	Unambiguous	LPEFIVQTASYMLVNENRFCNDAMK	25	18	1	1	O95751	5	High	4	1	1	1
[R].IACDEEFSDSEDEGEGGRR.[N]	Histone deacetylase 2 OS=Homo sapiens OX=9606 GN=HDAC2 PE=1 SV=2	Q92769	Q92769 [415-433]	1xCarbamidomethyl [C3]; 2xPhospho [S8(100); S10(100)]	1xCarbamidomethyl [C3]; 2xPhospho [S8(100); S10(100)]	Q92769 2xPhospho [S422(100); S424(100)]	Q92769 2xPhospho [S422(100); S424(100)]	1	2317.8	7.63	773.276	0.0059	43.481	4.08	0.152	0	Not Found	Not Found	Not Found	Not Found	Not Found	Not Found	Not Found	High	Not Found	Not Found	Not Found	Not Found	High	High	High	Unambiguous	IACDEEFSDSEDEGEGGRR	19	1	1	1	Q92769	1	High	3	1	1	1
[K].KESESEDSSDDEPLIK.[K]	Protein DEK OS=Homo sapiens OX=9606 GN=DEK PE=1 SV=1	B4DFG0	B4DFG0 [271-286]	2xPhospho [S8(100); S9(100)]; 1xpyrophospho [S5(100)]	2xPhospho [S3(0); S5(0); S8(100); S9(100)]; 1xpyrophospho [S3(0); S5(100); S8(0); S9(0)]	B4DFG0 2xPhospho [S278(100); S279(100)]; 1xpyrophospho [S275(100)]	B4DFG0 2xPhospho [S273(0); S275(0); S278(100); S279(100)]; 1xpyrophospho [S273(0); S275(100); S278(0); S279(0)]	1	1967.74	-0.16	656.585	-0.0001	49.5884	4.05	0.1235	0	Not Found	Not Found	Not Found	Not Found	Not Found	Not Found	High	Not Found	Not Found	Not Found	Not Found	Not Found	High	High	High	Unambiguous	KESESEDSSDDEPLIK	16	10	1	3	B4DFG0; H0Y993; P35659	4	High	3	1	1	1
[K].KNYMSNPSYNYEIVNRASLACGPMVK.[W]	Cytoplasmic dynein 1 heavy chain 1 OS=Homo sapiens OX=9606 GN=DYNC1H1 PE=1 SV=5	Q14204	Q14204 [3369-3394]	1xCarbamidomethyl [C21]; 1xPhospho [Y/S]; 1xpyrophospho [S]	1xCarbamidomethyl [C21]; 1xPhospho [Y3(25); S5(12.5); S8(12.5); Y9(25); Y11(25); S18(0)]; 1xpyrophospho [S5(50); S8(50); S18(0)]			2	3246.33	3.85	812.34	0.00312	22.1271	4.03	0.0074	0	Not Found	Not Found	Not Found	Not Found	Not Found	Not Found	Not Found	High	Not Found	Not Found	Not Found	Not Found	High	High	High	Selected	KNYMSNPSYNYEIVNRASLACGPMVK	26	7	1	1	Q14204	4	High	4	1	1	1
[R].KHSGDDSFDEGSVSESESESESGQAEEEKEEAEEALK.[E]	Serrate RNA effector molecule homolog OS=Homo sapiens OX=9606 GN=SRRT PE=1 SV=1	Q9BXP5	Q9BXP5 [355-391]	1xDeamidated [Q24]; 2xPhospho [S]; 1xpyrophospho [S]	1xDeamidated [Q24]; 2xPhospho [S3(0); S7(0); S12(28.6); S14(28.6); S16(56.7); S18(28.8); S20(42.7); S22(14.5)]; 1xpyrophospho [S3(0); S7(0); S12(0.4); S14(0.4); S16(33); S18(0.4); S20(33); S22(33)]			2	4162.58	2.01	1388.2	0.00279	61.2139	3.91	0.0358	0	Not Found	Not Found	Not Found	Not Found	Not Found	Not Found	High	Not Found	Not Found	Not Found	Not Found	Not Found	High	High	High	Unambiguous	KHSGDDSFDEGSVSESESESESGQAEEEKEEAEEALK	37	14	1	1	Q9BXP5	6	High	3	1	1	1
[K].ESEDKPEIEDVGSDEEEEKK.[D]	Heat shock protein HSP 90-alpha OS=Homo sapiens OX=9606 GN=HSP90AA1 PE=1 SV=5	P07900	P07900 [251-270]	1xpyrophospho [S13(100)]	1xpyrophospho [S2(0); S13(100)]	P07900 1xpyrophospho [S263(100)]	P07900 1xpyrophospho [S252(0); S263(100)]	1	2480.95	-0.86	827.653	-0.00071	43.8995	3.83	0.1854	0	Not Found	Not Found	Not Found	Not Found	Not Found	Not Found	High	Not Found	Not Found	Not Found	Not Found	Not Found	High	High	High	Unambiguous	ESEDKPEIEDVGSDEEEEKK	20	1	1	1	P07900	1	High	3	1	1	1
[R].SLGLSLSGGDQEDAGR.[I]	N-acetyl-D-glucosamine kinase (Fragment) OS=Homo sapiens OX=9606 GN=NAGK PE=1 SV=1	H0YEB7	H0YEB7 [57-72]	1xpyrophospho [S7(100)]; 2xPhospho [S5(100); S7(100)]	1xpyrophospho [S1(0); S5(0); S7(100)]; 2xPhospho [S1(0); S5(100); S7(100)]	H0YEB7 1xpyrophospho [S63(100)]; 2xPhospho [S61(100); S63(100)]	H0YEB7 1xpyrophospho [S57(0); S61(0); S63(100)]; 2xPhospho [S57(0); S61(100); S63(100)]	0	1721.68	-1.57	861.341	-0.00135	69.0967	3.8	0.0605	0	Not Found	Not Found	Not Found	Not Found	Not Found	Not Found	Not Found	High	Not Found	Not Found	Not Found	Not Found	High	High	High	Unambiguous	SLGLSLSGGDQEDAGR	16	7	1	6	H0YEB7; Q9UJ70; H7C3G9; H7C1L7; C9JEV6; H0YE82	2	High	2	1	1	1
[K].ASSSDSEDSSEEEEEVQGPPAK.[K]	Nucleolar and coiled-body phosphoprotein 1 (Fragment) OS=Homo sapiens OX=9606 GN=NOLC1 PE=1 SV=1	A0A0A0MRM9	A0A0A0MRM9 [81-102]	1xpyrophospho [S9(99.3)]; 2xPhospho [S2(100); S3(99.6)]	1xpyrophospho [S2(0); S3(0); S4(0); S6(0); S9(99.3); S10(0.7)]; 2xPhospho [S2(100); S3(99.6); S4(0.4); S6(0); S9(0); S10(0)]	A0A0A0MRM9 1xpyrophospho [S89(99.3)]; 2xPhospho [S82(100); S83(99.6)]	A0A0A0MRM9 1xpyrophospho [S82(0); S83(0); S84(0); S86(0); S89(99.3); S90(0.7)]; 2xPhospho [S82(100); S83(99.6); S84(0.4); S86(0); S89(0); S90(0)]	0	2453.88	-2.29	1227.44	-0.00281	42.7455	3.78	0.0529	0	Not Found	Not Found	Not Found	Not Found	Not Found	Not Found	Not Found	Not Found	High	Not Found	Not Found	Not Found	High	High	High	Unambiguous	ASSSDSEDSSEEEEEVQGPPAK	22	12	1	3	A0A0A0MRM9; S4R3C2; Q14978	4	High	2	1	1	1
[R].QRSDDESPSTSSGSSDADQRDPAAPEPEEQEER.[K]	Ubiquitin-conjugating enzyme E2 E3 (Fragment) OS=Homo sapiens OX=9606 GN=UBE2E3 PE=1 SV=1	R4GN77	R4GN77 [6-38]	1xDeamidated [Q19]; 2xPhospho [S/T]; 1xGln->pyro-Glu [N-Term]; 1xpyrophospho [S/T]	1xDeamidated [Q19]; 2xPhospho [S3(0); S7(0.6); S9(33.2); T10(33.2); S11(33.2); S12(33.2); S14(33.2); S15(33.2)]; 1xGln->pyro-Glu [N-Term]; 1xpyrophospho [S3(0); S7(0.2); S9(16.6); T10(16.6); S11(16.6); S12(16.6); S14(16.6); S15(16.6)]			2	3733.39	1.08	1245.14	0.00134	41.2701	3.78	0.0026	0	Not Found	Not Found	Not Found	Not Found	Not Found	Not Found	Not Found	High	Not Found	Not Found	Not Found	Not Found	High	High	High	Unambiguous	QRSDDESPSTSSGSSDADQRDPAAPEPEEQEER	33	10	1	6	R4GN77; R4GND1; R4GMM6; R4GNG6; A0A1B0GX65; Q969T4	7	High	3	1	1	1
[R].KPKPERPPSSSSSDSDSDEVDR.[I]	Hepatoma-derived growth factor-related protein 2 (Fragment) OS=Homo sapiens OX=9606 GN=HDGFL2 PE=1 SV=1	A0A087WT54	A0A087WT54 [243-264]	1xpyrophospho [S12(99.2)]; 2xPhospho [S11(99.5); S12(99.5)]	1xpyrophospho [S9(0); S10(0); S11(0.4); S12(99.2); S13(0.4); S15(0); S17(0)]; 2xPhospho [S9(0); S10(0); S11(99.5); S12(99.5); S13(1); S15(0); S17(0)]	A0A087WT54 1xpyrophospho [S254(99.2)]; 2xPhospho [S253(99.5); S254(99.5)]	A0A087WT54 1xpyrophospho [S251(0); S252(0); S253(0.4); S254(99.2); S255(0.4); S257(0); S259(0)]; 2xPhospho [S251(0); S252(0); S253(99.5); S254(99.5); S255(1); S257(0); S259(0)]	0	2562.04	-1.05	854.684	-0.00089	29.1371	3.74	0.0241	0	Not Found	Not Found	Not Found	Not Found	Not Found	High	High	High	Not Found	Not Found	Not Found	Not Found	High	High	High	Unambiguous	KPKPERPPSSSSSDSDSDEVDR	22	17	1	2	A0A087WT54; Q7Z4V5	6	High	3	1	1	1
[K].SDAEEDGGTVSQEEEDR.[K]	Calnexin OS=Homo sapiens OX=9606 GN=CANX PE=1 SV=2	P27824	P27824 [554-570]	2xPhospho [S1(100); S11(100)]	2xPhospho [S1(100); T9(0); S11(100)]	P27824 2xPhospho [S554(100); S564(100)]	P27824 2xPhospho [S554(100); T562(0); S564(100)]	0	2012.66	-1.97	1006.83	-0.00199	33.8314	3.72	0.6559	0	Not Found	Not Found	Not Found	Not Found	Not Found	Not Found	Not Found	Not Found	Not Found	Not Found	Not Found	High	High	High	High	Unambiguous	SDAEEDGGTVSQEEEDR	17	1	1	1	P27824	1	High	2	1	1	1
[R].SYSSSSSSPER.[N]	Zinc finger Ran-binding domain-containing protein 2 OS=Homo sapiens OX=9606 GN=ZRANB2 PE=1 SV=2	O95218	O95218 [273-283]	2xPhospho [S4(100); S5(100)]	2xPhospho [S1(0); Y2(0); S3(0); S4(100); S5(100); S6(0); S7(0); S8(0)]	O95218 2xPhospho [S276(100); S277(100)]	O95218 2xPhospho [S273(0); Y274(0); S275(0); S276(100); S277(100); S278(0); S279(0); S280(0)]	0	1333.43	1.46	667.222	0.00098	25.7294	3.71	0.0539	0	Not Found	Not Found	Not Found	Not Found	Not Found	High	Not Found	Not Found	Not Found	Not Found	Not Found	Not Found	High	High	High	Unambiguous	SYSSSSSSPER	11	2	1	1	O95218	1	High	2	1	1	1
[K].QAPQGSRDSSSDSDSSSSEEEEEKTSK.[S]	Nucleolar and coiled-body phosphoprotein 1 (Fragment) OS=Homo sapiens OX=9606 GN=NOLC1 PE=1 SV=1	A0A0A0MRM9	A0A0A0MRM9 [470-496]	1xGln->pyro-Glu [N-Term]; 2xPhospho [S9(100); S10(100)]; 1xpyrophospho [S9(100)]	1xGln->pyro-Glu [N-Term]; 2xPhospho [S6(0); S9(100); S10(100); S11(0); S13(0); S15(0); S16(0); S17(0); S18(0); T25(0); S26(0)]; 1xpyrophospho [S6(0); S9(100); S10(0); S11(0); S13(0); S15(0); S16(0); S17(0); S18(0); T25(0); S26(0)]	A0A0A0MRM9 2xPhospho [S478(100); S479(100)]; 1xpyrophospho [S478(100)]	A0A0A0MRM9 2xPhospho [S475(0); S478(100); S479(100); S480(0); S482(0); S484(0); S485(0); S486(0); S487(0); T494(0); S495(0)]; 1xpyrophospho [S475(0); S478(100); S479(0); S480(0); S482(0); S484(0); S485(0); S486(0); S487(0); T494(0); S495(0)]	2	3017.11	-2.77	1006.37	-0.00278	28.8203	3.7	0.0081	0	Not Found	Not Found	Not Found	Not Found	Not Found	Not Found	High	Not Found	Not Found	Not Found	Not Found	Not Found	High	High	High	Unambiguous	QAPQGSRDSSSDSDSSSSEEEEEKTSK	27	9	1	2	A0A0A0MRM9; Q14978	6	High	3	1	1	1
[K].TDHGAEIVYKSPVVSGDTSPR.[H]	Microtubule-associated protein OS=Homo sapiens OX=9606 GN=MAPT PE=1 SV=1	A0A0G2JMX7	A0A0G2JMX7 [721-741]	1xpyrophospho [S11(100)]; 2xPhospho [S11(100); Y/S/T]	1xpyrophospho [T1(0); S11(100); S15(0); T18(0); S19(0)]; 2xPhospho [T1(0); Y9(50); S11(100); S15(50); T18(0); S19(0)]	A0A0G2JMX7 1xpyrophospho [S731(100)]; 2xPhospho [S731(100); Y/S/T]	A0A0G2JMX7 1xpyrophospho [T721(0); S731(100); S735(0); T738(0); S739(0)]; 2xPhospho [T721(0); Y729(50); S731(100); S735(50); T738(0); S739(0)]	1	2375.03	0.04	792.349	3e-05	53.9227	3.69	0.2304	0	Not Found	Not Found	Not Found	Not Found	Not Found	High	Not Found	Not Found	Not Found	Not Found	Not Found	Not Found	High	High	High	Unambiguous	TDHGAEIVYKSPVVSGDTSPR	21	3	1	6	A0A0G2JMX7; A0A0G2JQJ7; I3L170; A0A0G2JPD5; P10636; A0A0G2JS76	2	High	3	1	1	1
[R].SRKNGTLFPEQVPSGPGFGEAGAEWAGDK.[G]	AT-hook DNA-binding motif-containing protein 1 OS=Homo sapiens OX=9606 GN=AHDC1 PE=1 SV=1	Q5TGY3	Q5TGY3 [744-772]	1xDeamidated [Q11]; 1xPhospho [T6(95.8)]; 1xpyrophospho [S14(95.8)]	1xDeamidated [Q11]; 1xPhospho [S1(0); T6(95.8); S14(4.2)]; 1xpyrophospho [S1(0); T6(4.2); S14(95.8)]	Q5TGY3 1xPhospho [T749(95.8)]; 1xpyrophospho [S757(95.8)]	Q5TGY3 1xPhospho [S744(0); T749(95.8); S757(4.2)]; 1xpyrophospho [S744(0); T749(4.2); S757(95.8)]	2	3230.33	5.04	808.341	0.00407	25.0203	3.69	0.1084	0	Not Found	Not Found	Not Found	Not Found	Not Found	High	Not Found	Not Found	Not Found	Not Found	Not Found	Not Found	High	High	High	Unambiguous	SRKNGTLFPEQVPSGPGFGEAGAEWAGDK	29	1	1	1	Q5TGY3	1	High	4	1	1	1
[R].KNSGCGYSIHQHQGNKQFGTEK.[V]	Arf-GAP with SH3 domain, ANK repeat and PH domain-containing protein 3 OS=Homo sapiens OX=9606 GN=ASAP3 PE=1 SV=1	Q8TDY4	Q8TDY4 [284-305]	1xCarbamidomethyl [C5]; 1xDeamidated [Q/N]; Phospho [Y/S/T]; 1xpyrophospho [T20(100)]	1xCarbamidomethyl [C5]; 1xDeamidated [Q/N]; Phospho [Y/S/T]; 1xpyrophospho [T20(100)]	Q8TDY4 1xpyrophospho [T303(100)]	Q8TDY4 1xpyrophospho [S286(0); S291(0); T303(100)]	2	2746.05	1.18	916.023	0.00108	23.3675	3.63	0.0193	0	Not Found	Not Found	Not Found	Not Found	Not Found	Not Found	Not Found	High	Not Found	Not Found	Not Found	Not Found	High	High	High	Unambiguous	KNSGCGYSIHQHQGNKQFGTEK	22	8	1	2	Q8TDY4; H0YER8	8	High	3	1	1	1
[R].GPPSSSDSEPEAELER.[E]	Hepatoma-derived growth factor-related protein 2 (Fragment) OS=Homo sapiens OX=9606 GN=HDGFL2 PE=1 SV=1	A0A087WT54	A0A087WT54 [344-359]	1xpyrophospho [S5(100)]; 2xPhospho [S4(99.5); S5(100)]	1xpyrophospho [S4(0); S5(100); S6(0); S8(0)]; 2xPhospho [S4(99.5); S5(100); S6(0.5); S8(0)]	A0A087WT54 2xPhospho [S347(99.5); S348(100)]; 1xpyrophospho [S348(100)]	A0A087WT54 2xPhospho [S347(99.5); S348(100); S349(0.5); S351(0)]; 1xpyrophospho [S347(0); S348(100); S349(0); S351(0)]	0	1846.68	-0.44	923.842	-0.0004	51.4666	3.52	0.017	0	Not Found	Not Found	Not Found	Not Found	Not Found	Not Found	Not Found	High	Not Found	Not Found	Not Found	Not Found	High	High	High	Unambiguous	GPPSSSDSEPEAELER	16	8	1	2	A0A087WT54; Q7Z4V5	3	High	2	1	1	1
[K].KACRSPTAQSPTPSVEADSPDQK.[K]	GRAM domain-containing protein 2B OS=Homo sapiens OX=9606 GN=GRAMD2B PE=1 SV=1	D6R9P9	D6R9P9 [40-62]	1xCarbamidomethyl [C3]; 1xDeamidated [Q9]; Phospho [T/S]; 1xpyrophospho [S/T]	1xCarbamidomethyl [C3]; 1xDeamidated [Q9]; Phospho [T/S]; 1xpyrophospho [S/T]			2	2698.05	1.26	675.269	0.00085	26.775	3.49	0.0172	0	Not Found	Not Found	Not Found	Not Found	Not Found	High	High	Not Found	Not Found	Not Found	Not Found	Not Found	High	High	High	Unambiguous	KACRSPTAQSPTPSVEADSPDQK	23	18	1	5	D6R9P9; D6RFH3; E9PD09; Q96HH9; D6REP5	10	High	4	1	1	1
[K].KEMDEFRYQHEQMNATHTQLFLEK.[D]	Thyroid receptor-interacting protein 11 OS=Homo sapiens OX=9606 GN=TRIP11 PE=1 SV=3	Q15643	Q15643 [938-961]	1xDeamidated [Q/N]; 2xOxidation [M3; M13]; 1xpyrophospho [T]	1xDeamidated [Q12; N14; Q19]; 2xOxidation [M3; M13]; 1xpyrophospho [T16(50); T18(50)]	Q15643 1xpyrophospho [T953(99.9)]	Q15643 1xpyrophospho [T953(99.9); T955(0.1)]	2	3246.33	0.54	812.339	0.00044	22.3674	3.43	0.0029	0	Not Found	Not Found	Not Found	Not Found	Not Found	High	High	Not Found	Not Found	Not Found	Not Found	Not Found	High	High	High	Selected	KEMDEFRYQHEQMNATHTQLFLEK	24	7	1	2	Q15643; H0YJ97	5	High	4	1	1	1
[R].QKDSDSESEERAEPPASDSENEDVNQHGSDSESEETR.[K]	Protein IWS1 homolog (Fragment) OS=Homo sapiens OX=9606 GN=IWS1 PE=1 SV=1	B8ZZB6	B8ZZB6 [95-131]	1xpyrophospho [S17(97.9)]; 2xPhospho [S17(100); S19(100)]	1xpyrophospho [S4(0); S6(0); S8(0.1); S17(97.9); S19(2.1); S29(0); S31(0); S33(0); T36(0)]; 2xPhospho [S4(0); S6(0); S8(0); S17(100); S19(100); S29(0); S31(0); S33(0); T36(0)]	B8ZZB6 1xpyrophospho [S111(97.9)]; 2xPhospho [S111(100); S113(100)]	B8ZZB6 1xpyrophospho [S98(0); S100(0); S102(0.1); S111(97.9); S113(2.1); S123(0); S125(0); S127(0); T130(0)]; 2xPhospho [S98(0); S100(0); S102(0); S111(100); S113(100); S123(0); S125(0); S127(0); T130(0)]	2	4266.6	-4.57	1067.4	-0.00488	34.1676	3.42	0.0117	0	Not Found	Not Found	Not Found	Not Found	Not Found	Not Found	High	Not Found	Not Found	Not Found	Not Found	Not Found	High	High	High	Unambiguous	QKDSDSESEERAEPPASDSENEDVNQHGSDSESEETR	37	4	1	2	B8ZZB6; Q96ST2	2	High	4	1	1	1
[K].AKSSDSDSDSSSEDEPPK.[N]	Nucleolar and coiled-body phosphoprotein 1 (Fragment) OS=Homo sapiens OX=9606 GN=NOLC1 PE=1 SV=1	A0A0A0MRM9	A0A0A0MRM9 [163-180]	1xpyrophospho [S6(100)]; 2xPhospho [S4(100); S6(100)]	1xpyrophospho [S3(0); S4(0); S6(100); S8(0); S10(0); S11(0); S12(0)]; 2xPhospho [S3(0); S4(100); S6(100); S8(0); S10(0); S11(0); S12(0)]	A0A0A0MRM9 1xpyrophospho [S168(100)]; 2xPhospho [S166(100); S168(100)]	A0A0A0MRM9 1xpyrophospho [S165(0); S166(0); S168(100); S170(0); S172(0); S173(0); S174(0)]; 2xPhospho [S165(0); S166(100); S168(100); S170(0); S172(0); S173(0); S174(0)]	1	2027.7	-0.96	1014.35	-0.00097	24.8275	3.41	0.1202	0	Not Found	Not Found	Not Found	Not Found	Not Found	Not Found	High	Not Found	Not Found	Not Found	Not Found	Not Found	High	High	High	Unambiguous	AKSSDSDSDSSSEDEPPK	18	8	1	4	A0A0A0MRM9; S4R3C2; Q14978; S4R349	4	High	2	1	1	1
[K].VVDFGSATYDDEHHSTLVSTR.[H]	Dual-specificity protein kinase CLK1 OS=Homo sapiens OX=9606 GN=CLK1 PE=1 SV=1	F8WBF5	F8WBF5 [323-343]	2xPhospho [S19(99); T20(96.9)]; 1xpyrophospho [S19(100)]	2xPhospho [S6(0); T8(0); Y9(0); S15(2.1); T16(2.1); S19(99); T20(96.9)]; 1xpyrophospho [S6(0); T8(0); S15(0); T16(0); S19(100); T20(0)]	F8WBF5 2xPhospho [S341(99); T342(96.9)]; 1xpyrophospho [S341(100)]	F8WBF5 2xPhospho [S328(0); T330(0); Y331(0); S337(2.1); T338(2.1); S341(99); T342(96.9)]; 1xpyrophospho [S328(0); T330(0); S337(0); T338(0); S341(100); T342(0)]	0	2496.01	-0.11	832.675	-9e-05	63.3984	3.41	0.1202	0	Not Found	Not Found	Not Found	Not Found	Not Found	High	High	Not Found	Not Found	Not Found	Not Found	Not Found	High	High	High	Unambiguous	VVDFGSATYDDEHHSTLVSTR	21	4	1	5	F8WBF5; B8ZZR0; A0A087WVK0; Q9HAZ1; P49759	2	High	3	1	1	1
[R].LQKSVFHHWHSYMEDQKEK.[L]				1xDeamidated [Q2]; 1xPhospho [Y/S]; 1xpyrophospho [S]	1xDeamidated [Q2]; 1xPhospho [S4(0.6); S11(33.1); Y12(66.3)]; 1xpyrophospho [S4(66.3); S11(33.7)]			2	2698.06	-2.22	675.269	-0.00149	26.775	3.41		0.0229	Not Found	Not Found	Not Found	Not Found	Not Found	Not Found	High	Not Found	Not Found	Not Found	Not Found	Not Found	High	High	High	Rejected	LQKSVFHHWHSYMEDQKEK	19	1	0	4	Q8NEE6; C9JI88; A0A0A0MRW5; E7ERH8	1	High	4	4	4	4
[R].YGDRDSSSDSSSESDSSDERVEFDPQQER.[D]	Protein KRI1 homolog OS=Homo sapiens OX=9606 GN=KRI1 PE=1 SV=3	Q8N9T8	Q8N9T8 [36-64]	2xPhospho [S8(99); S12(100)]	2xPhospho [Y1(0); S6(0); S7(1); S8(99); S10(0); S11(0); S12(100); S14(0); S16(0); S17(0)]	Q8N9T8 2xPhospho [S43(99); S47(100)]	Q8N9T8 2xPhospho [Y36(0); S41(0); S42(1); S43(99); S45(0); S46(0); S47(100); S49(0); S51(0); S52(0)]	2	3456.27	-1.75	1152.76	-0.00201	51.8636	3.39	0.1003	0	Not Found	Not Found	Not Found	Not Found	Not Found	Not Found	Not Found	High	Not Found	Not Found	Not Found	Not Found	High	High	High	Unambiguous	YGDRDSSSDSSSESDSSDERVEFDPQQER	29	1	1	3	H0YG91; Q8N9T8; H0YH26	1	High	3	1	1	1
[K].SSDSDSDSSSEDEPPK.[N]	Nucleolar and coiled-body phosphoprotein 1 (Fragment) OS=Homo sapiens OX=9606 GN=NOLC1 PE=1 SV=1	A0A0A0MRM9	A0A0A0MRM9 [165-180]	2xPhospho [S4(100); S6(100)]; 1xpyrophospho [S8(99.7)]	2xPhospho [S1(0); S2(0); S4(100); S6(100); S8(0); S9(0); S10(0)]; 1xpyrophospho [S1(0); S2(0); S4(0); S6(0); S8(99.7); S9(0.4); S10(0)]	A0A0A0MRM9 2xPhospho [S168(100); S170(100)]; 1xpyrophospho [S172(99.7)]	A0A0A0MRM9 2xPhospho [S165(0); S166(0); S168(100); S170(100); S172(0); S173(0); S174(0)]; 1xpyrophospho [S165(0); S166(0); S168(0); S170(0); S172(99.7); S173(0.4); S174(0)]	0	1828.57	-0.66	914.787	-0.0006	27.4694	3.38	0.074	0	Not Found	Not Found	Not Found	Not Found	Not Found	Not Found	Not Found	Not Found	Not Found	High	Not Found	Not Found	High	High	High	Unambiguous	SSDSDSDSSSEDEPPK	16	5	1	4	A0A0A0MRM9; S4R3C2; Q14978; S4R349	4	High	2	1	1	1
[K].NGKSELDFDTDQYDILVSDFDTEEK.[M]	MORC family CW-type zinc finger protein 4 OS=Homo sapiens OX=9606 GN=MORC4 PE=1 SV=2	Q8TE76	Q8TE76 [228-252]	1xDeamidated [N1]; 2xPhospho [T10(99.9); S18(96.7)]	1xDeamidated [N1]; 2xPhospho [S4(0); T10(99.9); Y13(1.7); S18(96.7); T22(1.7)]	Q8TE76 2xPhospho [T237(99.9); S245(96.7)]	Q8TE76 2xPhospho [S231(0); T237(99.9); Y240(1.7); S245(96.7); T249(1.7)]	1	3084.22	4.96	771.814	0.00382	25.377	3.38	0	0	Not Found	Not Found	Not Found	Not Found	Not Found	High	Not Found	Not Found	Not Found	Not Found	Not Found	Not Found	High	High	High	Selected	NGKSELDFDTDQYDILVSDFDTEEK	25	2	1	1	Q8TE76	1	High	4	1	1	1
[R].EDDIENSHLKSYQRVHTEEKPCK.[C]				1xCarbamidomethyl [C22]; 2xDeamidated [N6; Q13]; 1xPhospho [S/Y/T]; 1xpyrophospho [T17(99.8)]	1xCarbamidomethyl [C22]; 2xDeamidated [N6; Q13]; 1xPhospho [S7(49.3); S11(49.3); Y12(1.3); T17(0.1)]; 1xpyrophospho [S7(0.1); S11(0.1); T17(99.8)]			2	3084.21	7.41	771.814	0.00571	25.377	3.38		0	Not Found	Not Found	Not Found	Not Found	Not Found	High	Not Found	Not Found	Not Found	Not Found	Not Found	Not Found	High	High	High	Rejected	EDDIENSHLKSYQRVHTEEKPCK	23	3	0	1	Q9UJU3	1	High	4	2	2	2
[R].QPPYSPHHSPTPSPHGSPR.[V]	Nuclear factor of-activated T-cells, cytoplasmic 1 OS=Homo sapiens OX=9606 GN=NFATC1 PE=1 SV=1	K7ER53	K7ER53 [274-292]	1xGln->pyro-Glu [N-Term]; 1xpyrophospho [S13(100)]; 2xPhospho [T11(100); S13(100)]	1xGln->pyro-Glu [N-Term]; 1xpyrophospho [S5(0); S9(0); T11(0); S13(100); S17(0)]; 2xPhospho [Y4(0); S5(0); S9(0); T11(100); S13(100); S17(0)]	K7ER53 1xpyrophospho [S286(100)]; 2xPhospho [T284(100); S286(100)]	K7ER53 1xpyrophospho [S278(0); S282(0); T284(0); S286(100); S290(0)]; 2xPhospho [Y277(0); S278(0); S282(0); T284(100); S286(100); S290(0)]	0	2205.89	-1.36	735.967	-0.001	41.4458	3.36	0.0357	0	Not Found	Not Found	Not Found	Not Found	Not Found	High	Not Found	Not Found	Not Found	Not Found	Not Found	Not Found	High	High	High	Unambiguous	QPPYSPHHSPTPSPHGSPR	19	2	1	2	K7ER53; O95644	2	High	3	1	1	1
[K].MILEIAPTSDNDFGRYNCTATNHIGTR.[F]	Neural cell adhesion molecule 2 OS=Homo sapiens OX=9606 GN=NCAM2 PE=1 SV=2	H9KV31	H9KV31 [440-466]	1xCarbamidomethyl [C18]; 3xDeamidated [N11; N17; N22]; 1xpyrophospho [T19(96.8)]	1xCarbamidomethyl [C18]; 3xDeamidated [N11; N17; N22]; 1xpyrophospho [T8(0); S9(0.1); T19(96.8); T21(3); T26(0.1)]	H9KV31 1xpyrophospho [T458(96.8)]	H9KV31 1xpyrophospho [T447(0); S448(0.1); T458(96.8); T460(3); T465(0.1)]	1	3230.32	7.24	808.341	0.00585	24.676	3.33	0.0691	0	Not Found	Not Found	Not Found	Not Found	Not Found	High	Not Found	Not Found	Not Found	Not Found	Not Found	Not Found	High	High	High	Unambiguous	MILEIAPTSDNDFGRYNCTATNHIGTR	27	1	1	2	H9KV31; O15394	1	High	4	1	1	1
[-].SDKNAMASLQGCETLNAALTSPTRMDAVAAK.[V]	Cat eye syndrome critical region protein 2 (Fragment) OS=Homo sapiens OX=9606 GN=CECR2 PE=1 SV=1	H0Y2Z1	H0Y2Z1 [1-31]	1xCarbamidomethyl [C12]; 2xDeamidated [N4; N16]; 2xPhospho [T/S]	1xCarbamidomethyl [C12]; 2xDeamidated [N4; N16]; 2xPhospho [S1(0.9); S8(0.9); T14(9.2); T20(63); S21(63); T23(63)]			2	3384.46	2.84	846.872	0.00241	24.7392	3.32	0.012	0	Not Found	Not Found	Not Found	Not Found	Not Found	High	Not Found	Not Found	Not Found	Not Found	Not Found	Not Found	High	High	High	Selected	SDKNAMASLQGCETLNAALTSPTRMDAVAAK	31	1	1	1	H0Y2Z1	1	High	4	1	1	1
[R].KAGTATSPAGSSPAVAGGTQRPAEDSSSSEESDSEEEKTGLAVTVGQAK.[S]	Treacle protein OS=Homo sapiens OX=9606 GN=TCOF1 PE=1 SV=1	E7ETY2	E7ETY2 [668-716]	2xPhospho [S/T]; 1xpyrophospho [T39(99.5)]	2xPhospho [T4(0); T6(0); S7(0); S11(0.5); S12(0.5); T19(7.5); S26(7.5); S27(68.7); S28(68.7); S29(11.7); S32(11.7); S34(11.7); T39(11.7); T44(0)]; 1xpyrophospho [T4(0); T6(0); S7(0); S11(0); S12(0); T19(0); S26(0); S27(0.1); S28(0.1); S29(0.1); S32(0.1); S34(0.1); T39(99.5); T44(0)]	E7ETY2 1xpyrophospho [T706(99.5)]	E7ETY2 1xpyrophospho [T671(0); T673(0); S674(0); S678(0); S679(0); T686(0); S693(0); S694(0.1); S695(0.1); S696(0.1); S699(0.1); S701(0.1); T706(99.5); T711(0)]	2	4880.16	-1.56	1220.79	-0.00191	55.0568	3.3	0.0061	0	Not Found	Not Found	Not Found	Not Found	Not Found	High	Not Found	Not Found	Not Found	Not Found	Not Found	Not Found	High	High	High	Unambiguous	KAGTATSPAGSSPAVAGGTQRPAEDSSSSEESDSEEEKTGLAVTVGQAK	49	7	1	3	E7ETY2; J3KQ96; Q13428	4	High	4	1	1	1
[K].DLVQPSFTSSGSCSSMSDPGLNTGGWNIAGR.[E]	GATOR complex protein WDR59 (Fragment) OS=Homo sapiens OX=9606 GN=WDR59 PE=1 SV=1	H3BNY4	H3BNY4 [94-124]	1xCarbamidomethyl [C13]; 1xPhospho [T23(100)]; 1xOxidation [M16]; 2xpyrophospho [S14(93.1); S15(96.2)]	1xCarbamidomethyl [C13]; 1xPhospho [S6(0); T8(0); S9(0); S10(0); S12(0); S14(0); S15(0); S17(0); T23(100)]; 1xOxidation [M16]; 2xpyrophospho [S6(0); T8(0); S9(0); S10(3.6); S12(3.6); S14(93.1); S15(96.2); S17(3.6); T23(0)]	H3BNY4 1xPhospho [T116(100)]; 2xpyrophospho [S107(93.1); S108(96.2)]	H3BNY4 1xPhospho [S99(0); T101(0); S102(0); S103(0); S105(0); S107(0); S108(0); S110(0); T116(100)]; 2xpyrophospho [S99(0); T101(0); S102(0); S103(3.6); S105(3.6); S107(93.1); S108(96.2); S110(3.6); T116(0)]	0	3601.25	5.07	1201.1	0.00609	37.8837	3.29	0.0091	0	Not Found	Not Found	Not Found	Not Found	Not Found	Not Found	High	Not Found	Not Found	Not Found	Not Found	Not Found	High	High	High	Unambiguous	DLVQPSFTSSGSCSSMSDPGLNTGGWNIAGR	31	24	1	1	H3BNY4	10	High	3	1	1	1
[K].AVSVFYTVVTPMLNPLIYTLRNTEVK.[N]				1xOxidation [M12]; 1xPhospho [T/Y/S]; 2xpyrophospho [T10(89); T/S]	1xOxidation [M12]; 1xPhospho [S3(0); Y6(0.2); T7(0.3); T10(3.3); Y18(1.4); T19(47.4); T23(47.4)]; 2xpyrophospho [S3(0); T7(7.3); T10(89); T19(51.8); T23(51.8)]			1	3384.45	5.11	846.872	0.00432	24.7392	3.28		0.012	Not Found	Not Found	Not Found	Not Found	Not Found	High	Not Found	Not Found	Not Found	Not Found	Not Found	Not Found	High	High	High	Rejected	AVSVFYTVVTPMLNPLIYTLRNTEVK	26	2	0	1	Q8NGB2	1	High	4	2	2	2
[R].IACEEEFSDSEEEGEGGRK.[N]	Histone deacetylase 1 OS=Homo sapiens OX=9606 GN=HDAC1 PE=1 SV=1	Q13547	Q13547 [414-432]	1xCarbamidomethyl [C3]; 2xPhospho [S8(100); S10(100)]	1xCarbamidomethyl [C3]; 2xPhospho [S8(100); S10(100)]	Q13547 2xPhospho [S421(100); S423(100)]	Q13547 2xPhospho [S421(100); S423(100)]	1	2317.82	0.89	773.279	0.00069	43.9288	3.17	0.1703	0	Not Found	Not Found	Not Found	Not Found	Not Found	Not Found	High	Not Found	Not Found	Not Found	Not Found	Not Found	High	High	High	Unambiguous	IACEEEFSDSEEEGEGGRK	19	1	1	1	Q13547	1	High	3	1	1	1
[K].QGSTQSRLETSHTSKSSEPSK.[S]	Putative Polycomb group protein ASXL3 OS=Homo sapiens OX=9606 GN=ASXL3 PE=2 SV=3	Q9C0F0	Q9C0F0 [927-947]	2xPhospho [S/T]; 2xpyrophospho [T/S]	2xPhospho [T4; S6; T10; S11]; 2xpyrophospho [T10; S11; T13; S14]	Q9C0F0 2xPhospho [S/T]; 2xpyrophospho [T/S]	Q9C0F0 2xPhospho [T930; S932; T936; S937]; 2xpyrophospho [T936; S937; T939; S940]	2	2741.89	6.7	686.233	0.00459	22.9558	3.15	0.0794	0	Not Found	Not Found	Not Found	Not Found	Not Found	Not Found	High	Not Found	Not Found	Not Found	Not Found	Not Found	High	High	High	Unambiguous	QGSTQSRLETSHTSKSSEPSK	21	3	1	1	Q9C0F0	2	High	4	1	1	1
[K].QQPVESSEDSSDESDSSSEEEKKPPTK.[A]	Nucleolar and coiled-body phosphoprotein 1 (Fragment) OS=Homo sapiens OX=9606 GN=NOLC1 PE=1 SV=1	A0A0A0MRM9	A0A0A0MRM9 [325-351]	1xGln->pyro-Glu [N-Term]; 2xPhospho [S/T]	1xGln->pyro-Glu [N-Term]; 2xPhospho [S6(0); S7(0); S10(0); S11(0); S14(0); S16(66.7); S17(66.7); S18(66.7); T26(0)]			1	3109.19	-1.5	1037.07	-0.00156	35.8677	3.14	0.0127	0	Not Found	Not Found	Not Found	Not Found	Not Found	Not Found	High	High	Not Found	Not Found	Not Found	Not Found	High	High	High	Unambiguous	QQPVESSEDSSDESDSSSEEEKKPPTK	27	10	1	2	A0A0A0MRM9; Q14978	2	High	3	1	1	1
[K].QAQELEETRIATEEPTFIPEPWSACSTTCGPGVQVR.[E]	ADAMTS-like protein 3 OS=Homo sapiens OX=9606 GN=ADAMTSL3 PE=1 SV=4	P82987	P82987 [552-587]	2xCarbamidomethyl [C25; C29]; 1xGln->pyro-Glu [N-Term]; 1xPhospho [T16(95)]; 2xpyrophospho [T12(94.1); S/T]	2xCarbamidomethyl [C25; C29]; 1xGln->pyro-Glu [N-Term]; 1xPhospho [T8(0.1); T12(0.4); T16(95); S23(0.1); S26(1.5); T27(1.5); T28(1.5)]; 2xpyrophospho [T8(5.5); T12(94.1); T16(4.6); S23(24.1); S26(23.9); T27(23.9); T28(23.9)]	P82987 1xPhospho [T567(95)]; 2xpyrophospho [T563(94.1); S/T]	P82987 1xPhospho [T559(0.1); T563(0.4); T567(95); S574(0.1); S577(1.5); T578(1.5); T579(1.5)]; 2xpyrophospho [T559(5.5); T563(94.1); T567(4.6); S574(24.1); S577(23.9); T578(23.9); T579(23.9)]	1	4457.72	8.11	1115.2	0.00904	40.9487	3.1	0.0065	0	Not Found	Not Found	Not Found	Not Found	Not Found	Not Found	High	Not Found	Not Found	Not Found	Not Found	Not Found	High	High	High	Selected	QAQELEETRIATEEPTFIPEPWSACSTTCGPGVQVR	36	1	1	1	P82987	1	High	4	1	1	1
[K].MKTPLSAFSEKLSSDAVTQITTESPEK.[T]				1xDeamidated [Q19]; 2xPhospho [S9; S13]; 1xpyrophospho [T18]	1xDeamidated [Q19]; 2xPhospho [S9; S13]; 1xpyrophospho [T18]			2	3246.33	3.94	812.34	0.0032	23.3005	3.09		0.0463	Not Found	Not Found	Not Found	Not Found	Not Found	Not Found	High	Not Found	Not Found	Not Found	Not Found	Not Found	High	High	High	Rejected	MKTPLSAFSEKLSSDAVTQITTESPEK	27	1	0	4	Q8TCU4; A0A087WZY3; A0A087WTU9; A0A087WV20	1	High	4	8	8	8
[K].LSEEEILENPDLFLTSEATDYGRQLHDDYFYHDEL.[-]	Reticulocalbin-2 OS=Homo sapiens OX=9606 GN=RCN2 PE=1 SV=1	Q14257	Q14257 [283-317]	1xDeamidated [Q/N]; Phospho [S/T/Y]; 1xpyrophospho [T/S]	1xDeamidated [Q/N]; Phospho [S/T/Y]; 1xpyrophospho [T/S]			1	4457.8	-8.78	1115.2	-0.00978	40.9487	3.08		0.0065	Not Found	Not Found	Not Found	Not Found	Not Found	High	High	Not Found	Not Found	Not Found	Not Found	Not Found	High	High	High	Unambiguous	LSEEEILENPDLFLTSEATDYGRQLHDDYFYHDEL	35	3	1	2	Q14257; A8MXP8	3	High	4	2	2	2
[K].KINNGTNPETTTSGGCHSPEDEQK.[A]	Golgin subfamily A member 6-like protein 1 OS=Homo sapiens OX=9606 GN=GOLGA6L1 PE=2 SV=2	Q8N7Z2	Q8N7Z2 [83-106]	1xCarbamidomethyl [C16]; 1xDeamidated [N]; 1xPhospho [T/S]; 1xpyrophospho [S13(94.6)]	1xCarbamidomethyl [C16]; 1xDeamidated [N3; N4]; 1xPhospho [T6(1.3); T10(48.6); T11(48.6); T12(1.3); S13(0.1); S18(0.1)]; 1xpyrophospho [T6(0); T10(0.1); T11(0.1); T12(2.6); S13(94.6); S18(2.5)]	Q8N7Z2 1xpyrophospho [S95(94.6)]	Q8N7Z2 1xpyrophospho [T88(0); T92(0.1); T93(0.1); T94(2.6); S95(94.6); S100(2.5)]	1	2842.03	-0.63	948.015	-0.00059	30.0345	3.05	0.0098	0	Not Found	Not Found	Not Found	Not Found	Not Found	Not Found	High	Not Found	Not Found	Not Found	Not Found	Not Found	High	High	High	Unambiguous	KINNGTNPETTTSGGCHSPEDEQK	24	10	1	5	Q8N7Z2; A8MZA4; A0A0G2JP21; A0A087WU96; A0A0G2JRP8	7	High	3	1	1	1
[R].KNPASSGESSLASPAHSVSCAAIHGSEDRR.[A]	Protein SSUH2 homolog OS=Homo sapiens OX=9606 GN=SSUH2 PE=4 SV=1	F8WED9	F8WED9 [71-100]	1xCarbamidomethyl [C20]; 2xPhospho [S5; S6]; 1xpyrophospho [S26]	1xCarbamidomethyl [C20]; 2xPhospho [S5; S6]; 1xpyrophospho [S26]	F8WED9 2xPhospho [S75; S76]; 1xpyrophospho [S96]	F8WED9 2xPhospho [S75; S76]; 1xpyrophospho [S96]	2	3385.31	8.88	847.091	0.00751	24.7756	3.04	0.125	0	Not Found	Not Found	Not Found	Not Found	Not Found	High	Not Found	Not Found	Not Found	Not Found	Not Found	Not Found	High	High	High	Unambiguous	KNPASSGESSLASPAHSVSCAAIHGSEDRR	30	1	1	1	F8WED9	1	High	4	1	1	1
[R].SASGSSSDRSRSATPPATR.[N]	Serine/arginine repetitive matrix protein 2 OS=Homo sapiens OX=9606 GN=SRRM2 PE=1 SV=2	Q9UQ35	Q9UQ35 [2079-2097]	Phospho [S/T]; 1xpyrophospho [S/T]	Phospho [S/T]; 1xpyrophospho [S/T]			2	2117.8	1.11	706.607	0.00078	26.8413	3.04	0.0066	0	Not Found	Not Found	Not Found	Not Found	Not Found	High	Not Found	Not Found	Not Found	Not Found	Not Found	Not Found	High	High	High	Unambiguous	SASGSSSDRSRSATPPATR	19	5	1	1	Q9UQ35	2	High	3	1	1	1
[R].KNATQPPNAEEESGSSSASEEEDTKPKPTK.[R]	Integrator complex subunit 3 OS=Homo sapiens OX=9606 GN=INTS3 PE=1 SV=1	Q68E01	Q68E01 [1000-1029]	2xDeamidated [Q5; N8]; 1xpyrophospho [S19(97.6)]; 2xPhospho [S16(95.5); S17(95.5)]	2xDeamidated [Q5; N8]; 1xpyrophospho [T4(0); S13(0); S15(0); S16(1.2); S17(1.2); S19(97.6); T24(0); T29(0)]; 2xPhospho [T4(0); S13(0.1); S15(3); S16(95.5); S17(95.5); S19(4.4); T24(1.5); T29(0)]	Q68E01 1xpyrophospho [S1018(97.6)]; 2xPhospho [S1015(95.5); S1016(95.5)]	Q68E01 1xpyrophospho [T1003(0); S1012(0); S1014(0); S1015(1.2); S1016(1.2); S1018(97.6); T1023(0); T1028(0)]; 2xPhospho [T1003(0); S1012(0.1); S1014(3); S1015(95.5); S1016(95.5); S1018(4.4); T1023(1.5); T1028(0)]	1	3335.37	7.66	1112.47	0.00852	31.1195	3.02	0.0265	0	Not Found	Not Found	Not Found	Not Found	Not Found	High	Not Found	Not Found	Not Found	Not Found	Not Found	Not Found	High	High	High	Unambiguous	KNATQPPNAEEESGSSSASEEEDTKPKPTK	30	9	1	1	Q68E01	5	High	3	1	1	1
[R].LASGGPSEGISSEPVSAATTQTLEGDSSEVGDQINSKRAK.[Q]	G-protein coupled receptor 84 OS=Homo sapiens OX=9606 GN=GPR84 PE=2 SV=1	Q9NQS5	Q9NQS5 [245-284]	2xPhospho [S3; S7]; 2xpyrophospho [T19; S36]	2xPhospho [S3; S7]; 2xpyrophospho [T19; S36]	Q9NQS5 2xPhospho [S247; S251]; 2xpyrophospho [T263; S280]	Q9NQS5 2xPhospho [S247; S251]; 2xpyrophospho [T263; S280]	2	4440.72	4.38	1110.94	0.00486	52.1064	3	0.0633	0	Not Found	Not Found	Not Found	Not Found	Not Found	Not Found	High	Not Found	Not Found	Not Found	Not Found	Not Found	High	High	High	Unambiguous	LASGGPSEGISSEPVSAATTQTLEGDSSEVGDQINSKRAK	40	1	1	1	Q9NQS5	1	High	4	1	1	1
[R].SSVGSSSDGSIFASGSFAQALVAAADK.[A]	Roundabout homolog 2 OS=Homo sapiens OX=9606 GN=ROBO2 PE=1 SV=1	F8W703	F8W703 [1275-1301]	1xPhospho [S]; 2xpyrophospho [S]	1xPhospho [S1(1.3); S2(1.3); S5(23.7); S6(23.7); S7(23.7); S10(23.7); S14(1.3); S16(1.3)]; 2xpyrophospho [S1(1.4); S2(1.4); S5(25); S6(25); S7(25); S10(25); S14(48.7); S16(48.7)]			0	2917.04	0.82	973.02	0.0008	28.2223	2.97	0.0034	0	Not Found	Not Found	Not Found	Not Found	Not Found	Not Found	High	Not Found	Not Found	Not Found	Not Found	Not Found	High	High	High	Unambiguous	SSVGSSSDGSIFASGSFAQALVAAADK	27	4	1	1	F8W703	1	High	3	1	1	1
[K].QFMTMFPHTPDNSFMGFVSEELNETEK.[R]	Alpha-1,6-mannosylglycoprotein 6-beta-N-acetylglucosaminyltransferase B OS=Homo sapiens OX=9606 GN=MGAT5B PE=1 SV=2	Q3V5L5	Q3V5L5 [425-451]	2xOxidation [M5; M]; 1xpyrophospho [S/T]; 2xPhospho [T/S]	2xOxidation [M3; M5; M15]; 1xpyrophospho [T4(0.7); T9(33.1); S13(33.1); S19(33.1); T25(0)]; 2xPhospho [T4(50); T9(50); S13(50); S19(50); T25(0)]			0	3385.32	7.11	847.091	0.00602	23.8842	2.97	0.0135	0	Not Found	Not Found	Not Found	Not Found	Not Found	High	Not Found	Not Found	Not Found	Not Found	Not Found	Not Found	High	High	High	Unambiguous	QFMTMFPHTPDNSFMGFVSEELNETEK	27	6	1	1	Q3V5L5	5	High	4	1	1	1
[K].TASGQAPKPSNTLKISGMTAQLPSAGEMSQMCTQQAGSDR.[E]	Kinesin-like protein KIF28P OS=Homo sapiens OX=9606 GN=KIF28P PE=3 SV=2	B7ZC32	B7ZC32 [862-901]	1xCarbamidomethyl [C32]; 2xPhospho [T12; T19]; 1xOxidation [M]; 1xpyrophospho [S]	1xCarbamidomethyl [C32]; 2xPhospho [T12; T19]; 1xOxidation [M28; M31]; 1xpyrophospho [S10; S16; S24]	B7ZC32 2xPhospho [T873; T880]; 1xpyrophospho [S]	B7ZC32 2xPhospho [T873; T880]; 1xpyrophospho [S871; S877; S885]	1	4458.79	-3.55	1115.45	-0.00396	37.548	2.96	0.0169	0	Not Found	Not Found	Not Found	Not Found	Not Found	High	Not Found	Not Found	Not Found	Not Found	Not Found	Not Found	High	High	High	Unambiguous	TASGQAPKPSNTLKISGMTAQLPSAGEMSQMCTQQAGSDR	40	4	1	1	B7ZC32	4	High	4	1	1	1
[R].SGDSWEAGDSTVFQCDPGYALQGSAEISCVK.[I]	CUB and sushi domain-containing protein 2 OS=Homo sapiens OX=9606 GN=CSMD2 PE=1 SV=2	Q7Z408	Q7Z408 [1397-1427]	2xCarbamidomethyl [C15; C29]; 2xDeamidated [Q14; Q22]; 1xPhospho [Y19(100)]; 1xpyrophospho [S24(100)]	2xCarbamidomethyl [C15; C29]; 2xDeamidated [Q14; Q22]; 1xPhospho [S1(0); S4(0); S10(0); T11(0); Y19(100); S24(0); S28(0)]; 1xpyrophospho [S1(0); S4(0); S10(0); T11(0); S24(100); S28(0)]	Q7Z408 1xPhospho [Y1415(100)]; 1xpyrophospho [S1420(100)]	Q7Z408 1xPhospho [S1397(0); S1400(0); S1406(0); T1407(0); Y1415(100); S1420(0); S1424(0)]; 1xpyrophospho [S1397(0); S1400(0); S1406(0); T1407(0); S1420(100); S1424(0)]	0	3563.3	5.1	1188.44	0.00606	37.5698	2.92	0.1473	0	Not Found	Not Found	Not Found	Not Found	Not Found	Not Found	High	Not Found	Not Found	Not Found	Not Found	Not Found	High	High	High	Unambiguous	SGDSWEAGDSTVFQCDPGYALQGSAEISCVK	31	4	1	2	Q7Z408; A0A087X0K4	2	High	3	1	1	1
[R].VSDPISTSESSEEEEEAEAETAK.[A]	Treacle protein OS=Homo sapiens OX=9606 GN=TCOF1 PE=1 SV=1	E7ETY2	E7ETY2 [78-100]	2xPhospho [S10(99.6); T/S]; 1xpyrophospho [T/S]	2xPhospho [S2(0); S6(0); T7(50.2); S8(50.2); S10(99.6); S11(0); T21(0)]; 1xpyrophospho [S2(0); S6(0); T7(33.3); S8(33.3); S10(33.3); S11(0); T21(0)]	E7ETY2 2xPhospho [S87(99.6); T/S]	E7ETY2 2xPhospho [S79(0); S83(0); T84(50.2); S85(50.2); S87(99.6); S88(0); T98(0)]	0	2613.99	-1.81	1307.49	-0.00236	59.4998	2.9	0.0207	0	Not Found	Not Found	Not Found	Not Found	Not Found	Not Found	Not Found	Not Found	High	Not Found	Not Found	Not Found	High	High	High	Unambiguous	VSDPISTSESSEEEEEAEAETAK	23	19	1	4	H0YA99; E7ETY2; J3KQ96; Q13428	7	High	2	1	1	1
[R].LSENASKAVRPEVNTVASSDEVCDGDREK.[E]	Lysine-specific demethylase PHF2 OS=Homo sapiens OX=9606 GN=PHF2 PE=1 SV=4	O75151	O75151 [441-469]	1xCarbamidomethyl [C23]; 1xDeamidated [N]; 1xPhospho [T15(95.8)]; 2xpyrophospho [S6(95.8); S/T]	1xCarbamidomethyl [C23]; 1xDeamidated [N4; N14]; 1xPhospho [S2(0); S6(4.2); T15(95.8); S18(0); S19(0)]; 2xpyrophospho [S2(0); S6(95.8); T15(4.2); S18(50); S19(50)]	O75151 1xPhospho [T455(95.8)]; 2xpyrophospho [S446(95.8); S/T]	O75151 1xPhospho [S442(0); S446(4.2); T455(95.8); S458(0); S459(0)]; 2xpyrophospho [S442(0); S446(95.8); T455(4.2); S458(50); S459(50)]	2	3563.31	1.28	1188.44	0.00152	39.4122	2.85	0.0105	0	Not Found	Not Found	Not Found	Not Found	Not Found	Not Found	High	Not Found	Not Found	Not Found	Not Found	Not Found	High	High	High	Unambiguous	LSENASKAVRPEVNTVASSDEVCDGDREK	29	10	1	1	O75151	4	High	3	1	1	1
[K].AIISSSDDSSDEDKLK.[I]	RNA polymerase-associated protein CTR9 homolog OS=Homo sapiens OX=9606 GN=CTR9 PE=1 SV=1	Q6PD62	Q6PD62 [1012-1027]	2xPhospho [S9(100); S10(100)]	2xPhospho [S4(0); S5(0); S6(0); S9(100); S10(100)]	Q6PD62 2xPhospho [S1020(100); S1021(100)]	Q6PD62 2xPhospho [S1015(0); S1016(0); S1017(0); S1020(100); S1021(100)]	1	1869.74	-2.13	935.372	-0.00199	50.1179	2.83	0.1025	0	Not Found	Not Found	Not Found	Not Found	Not Found	Not Found	High	Not Found	Not Found	Not Found	Not Found	Not Found	High	High	High	Unambiguous	AIISSSDDSSDEDKLK	16	4	1	1	Q6PD62	1	High	2	1	1	1
[R].QNGSNDSDRYSDNEEDSKIELK.[L]	Lamina-associated polypeptide 2, isoforms beta/gamma (Fragment) OS=Homo sapiens OX=9606 GN=TMPO PE=1 SV=1	H0YJH7	H0YJH7 [81-102]	1xGln->pyro-Glu [N-Term]; 1xpyrophospho [S]; 2xPhospho [S7(98.3); Y/S]	1xGln->pyro-Glu [N-Term]; 1xpyrophospho [S4(0.5); S7(49.8); S11(49.8); S17(0)]; 2xPhospho [S4(1.2); S7(98.3); Y10(50.3); S11(50.3); S17(0)]	H0YJH7 2xPhospho [S87(98.3); Y/S]	H0YJH7 2xPhospho [S84(1.2); S87(98.3); Y90(50.3); S91(50.3); S97(0)]	2	2686.02	-0.95	896.01	-0.00085	50.408	2.82	0.0177	0	Not Found	Not Found	Not Found	Not Found	Not Found	Not Found	High	Not Found	Not Found	Not Found	Not Found	Not Found	High	High	High	Unambiguous	QNGSNDSDRYSDNEEDSKIELK	22	3	1	3	H0YJH7; G5E972; P42167	2	High	3	1	1	1
[K].IGQSALYDALFSSQSPKDTSFLGSDDIGK.[I]	RANBP2-like and GRIP domain-containing protein 5/6 OS=Homo sapiens OX=9606 GN=RGPD5 PE=1 SV=3	Q99666	Q99666 [381-409]	2xDeamidated [Q3; Q14]; 1xPhospho [T/S/Y]; 1xpyrophospho [S4(98.2)]	2xDeamidated [Q3; Q14]; 1xPhospho [S4(0.1); Y7(0.2); S12(2); S13(2); S15(2); T19(31.2); S20(31.2); S24(31.2)]; 1xpyrophospho [S4(98.2); S12(0.5); S13(0.5); S15(0.5); T19(0.1); S20(0.1); S24(0.1)]	Q99666 1xpyrophospho [S384(98.2)]	Q99666 1xpyrophospho [S384(98.2); S392(0.5); S393(0.5); S395(0.5); T399(0.1); S400(0.1); S404(0.1)]	1	3289.35	-3.48	823.09	-0.00286	25.5333	2.8	0.0107	0	Not Found	Not Found	Not Found	Not Found	Not Found	High	Not Found	Not Found	Not Found	Not Found	Not Found	Not Found	High	High	High	Unambiguous	IGQSALYDALFSSQSPKDTSFLGSDDIGK	29	6	1	4	Q99666; O14715; J3KQ37; F8W705	2	High	4	1	1	1
[R].QKPYNCEECDNTFNQSSNLIK.[Q]	Zinc finger protein 431 OS=Homo sapiens OX=9606 GN=ZNF431 PE=2 SV=2	Q8TF32	Q8TF32 [537-557]	2xCarbamidomethyl [C6; C9]; 1xDeamidated [Q/N]; 2xPhospho [Y4(99.9); S/T]; pyrophospho [T/S]	2xCarbamidomethyl [C6; C9]; 1xDeamidated [Q/N]; 2xPhospho [Y4(99.9); S/T]; pyrophospho [T/S]	Q8TF32 2xPhospho [Y540(99.9); S/T];	Q8TF32 2xPhospho [Y540(99.9); T548(0.1); S552(50); S553(50)];	0	2909.98	1.67	970.668	0.00162	31.1688	2.8	0.0321	0	Not Found	Not Found	Not Found	Not Found	Not Found	Not Found	Not Found	High	Not Found	Not Found	Not Found	Not Found	High	High	High	Unambiguous	QKPYNCEECDNTFNQSSNLIK	21	13	1	1	Q8TF32	8	High	3	1	1	1
[K].QFMNGIRDLAQYSSNDAVVETSLTK.[F]	Arf-GAP with coiled-coil, ANK repeat and PH domain-containing protein 2 (Fragment) OS=Homo sapiens OX=9606 GN=ACAP2 PE=1 SV=1	A0A0U1RQT1	A0A0U1RQT1 [58-82]	1xOxidation [M3]; 2xPhospho [S/T/Y]; 1xpyrophospho [S/T]	1xOxidation [M3]; 2xPhospho [Y12(32.8); S13(32.7); S14(32.7); T21(6.9); S22(47.4); T24(47.4)]; 1xpyrophospho [S13(0.1); S14(0.1); T21(5.2); S22(47.3); T24(47.3)]			1	3123.22	8.52	1041.75	0.00887	28.657	2.78	0.0647	0	Not Found	Not Found	Not Found	Not Found	Not Found	High	Not Found	Not Found	Not Found	Not Found	Not Found	Not Found	High	High	High	Unambiguous	QFMNGIRDLAQYSSNDAVVETSLTK	25	1	1	4	A0A0U1RQT1; A0A087X1H5; C9J8L1; Q15057	1	High	3	1	1	1
[R].NPSSLKTLVNASCRVSNLLAEHSPLGSGAYR.[S]	Ephrin type-A receptor 5 OS=Homo sapiens OX=9606 GN=EPHA5 PE=1 SV=1	F8W9W0	F8W9W0 [775-805]	1xCarbamidomethyl [C13]; 3xPhospho [S16; S23; S27]; 1xpyrophospho [S12]	1xCarbamidomethyl [C13]; 3xPhospho [S16; S23; S27]; 1xpyrophospho [S12]	F8W9W0 3xPhospho [S790; S797; S801]; 1xpyrophospho [S786]	F8W9W0 3xPhospho [S790; S797; S801]; 1xpyrophospho [S786]	2	3698.53	7.13	925.394	0.00659	23.5122	2.77	0.0072	0	Not Found	Not Found	Not Found	Not Found	Not Found	High	Not Found	Not Found	Not Found	Not Found	Not Found	Not Found	High	High	High	Selected	NPSSLKTLVNASCRVSNLLAEHSPLGSGAYR	31	1	1	5	F8W9W0; F8VP57; P54756; B7ZKW7; B7ZKJ3	1	High	4	1	1	1
[K].SGLNEDQAMMQDCYSKIVDK.[L]	Serine/threonine-protein kinase SMG1 OS=Homo sapiens OX=9606 GN=SMG1 PE=1 SV=3	Q96Q15	Q96Q15 [1917-1936]	1xCarbamidomethyl [C13]; 1xDeamidated [Q]; 1xOxidation [M]; 2xPhospho [Y14(100); S15(100)]	1xCarbamidomethyl [C13]; 1xDeamidated [Q7; Q11]; 1xOxidation [M9; M10]; 2xPhospho [S1(0); Y14(100); S15(100)]	Q96Q15 2xPhospho [Y1930(100); S1931(100)]	Q96Q15 2xPhospho [S1917(0); Y1930(100); S1931(100)]	1	2508.94	4.94	836.988	0.00413	24.1055	2.76	0.0036	0	Not Found	Not Found	Not Found	Not Found	Not Found	High	High	Not Found	Not Found	Not Found	Not Found	Not Found	High	High	High	Selected	SGLNEDQAMMQDCYSKIVDK	20	12	1	2	Q96Q15; J3KRA9	4	High	3	1	1	1
[R].LEEQLNDLTELHQNEMTNLKQELASMEEK.[V]				1xDeamidated [Q/N]; 1xPhospho [T/S]; 1xpyrophospho [T/S]	1xDeamidated [Q13; N14; Q21]; 1xPhospho [T9(48.2); T17(3.6); S25(48.2)]; 1xpyrophospho [T9(25.9); T17(48.2); S25(25.9)]			1	3698.53	6.75	925.394	0.00624	23.5122	2.75		0.0072	Not Found	Not Found	Not Found	Not Found	Not Found	High	Not Found	Not Found	Not Found	Not Found	Not Found	Not Found	High	High	High	Rejected	LEEQLNDLTELHQNEMTNLKQELASMEEK	29	4	0	4	O75069; G5E963; A0A1B0GUZ3; A0A0C4DFR1	3	High	4	2	2	2
[R].KVSSEDSEDSDFQESGVSEEVSESEDEQRPR.[T]	Transcriptional regulator ATRX OS=Homo sapiens OX=9606 GN=ATRX PE=1 SV=5	P46100	P46100 [1373-1403]	2xPhospho [S22(99.2); S]	2xPhospho [S3(0); S4(0); S7(0); S10(0); S15(0); S18(50.4); S22(99.2); S24(50.4)]	P46100 2xPhospho [S1394(99.2); S]	P46100 2xPhospho [S1375(0); S1376(0); S1379(0); S1382(0); S1387(0); S1390(50.4); S1394(99.2); S1396(50.4)]	1	3662.42	-5.14	1221.47	-0.00627	53.7304	2.74	0.0547	0	Not Found	Not Found	Not Found	Not Found	Not Found	Not Found	Not Found	High	Not Found	Not Found	Not Found	Not Found	High	High	High	Unambiguous	KVSSEDSEDSDFQESGVSEEVSESEDEQRPR	31	1	1	2	P46100; A0A096LNL9	1	High	3	1	1	1
[R].EAVENVNFRSLGDGLSTDK.[E]	Regulatory solute carrier protein family 1 member 1 OS=Homo sapiens OX=9606 GN=RSC1A1 PE=1 SV=1	Q92681	Q92681 [439-457]	1xDeamidated [N7]; Phospho [S/T]; 1xpyrophospho [S10(99.9)]	1xDeamidated [N7]; Phospho [S/T]; 1xpyrophospho [S10(99.9)]	Q92681 1xpyrophospho [S448(99.9)]	Q92681 1xpyrophospho [S448(99.9); S454(0.1); T455(0.1)]	1	2291.89	6.12	573.731	0.00351	30.1266	2.73	0.011	0	Not Found	Not Found	Not Found	Not Found	High	Not Found	Not Found	Not Found	Not Found	Not Found	Not Found	Not Found	High	High	High	Unambiguous	EAVENVNFRSLGDGLSTDK	19	5	1	1	Q92681	2	High	4	1	1	1
[R].SKSPPKSPEEEGAVSS.[-]	Serine/arginine-rich splicing factor 2 OS=Homo sapiens OX=9606 GN=SRSF2 PE=1 SV=4	Q01130	Q01130 [206-221]	2xPhospho [S1(99.4); S3(100)]; 1xpyrophospho [S3(100)]	2xPhospho [S1(99.4); S3(100); S7(0.6); S15(0); S16(0)]; 1xpyrophospho [S1(0); S3(100); S7(0); S15(0); S16(0)]	Q01130 2xPhospho [S206(99.4); S208(100)]; 1xpyrophospho [S208(100)]	Q01130 2xPhospho [S206(99.4); S208(100); S212(0.6); S220(0); S221(0)]; 1xpyrophospho [S206(0); S208(100); S212(0); S220(0); S221(0)]	2	1775.71	-1.28	888.359	-0.00114	34.9764	2.71	0.0443	0	Not Found	Not Found	Not Found	Not Found	Not Found	High	Not Found	Not Found	Not Found	Not Found	Not Found	Not Found	High	High	High	Unambiguous	SKSPPKSPEEEGAVSS	16	2	1	1	Q01130	2	High	2	1	1	1
[R].VTITRDTSMSTAYMELSSLR.[S]				2xPhospho [S/T]; 2xpyrophospho [T/S]	2xPhospho [T2; T4; S10; S17]; 2xpyrophospho [T2; S10; S17; S18]			1	2741.91	1.93	686.234	0.00132	23.2442	2.71		0	Not Found	Not Found	Not Found	Not Found	Not Found	Not Found	High	Not Found	Not Found	Not Found	Not Found	Not Found	High	High	High	Rejected	VTITRDTSMSTAYMELSSLR	20	2	0	1	A0A087WYE8	2	High	4	2	2	2
[R].KERFGIVTSSAGTGTTEDTEAK.[K]	Uncharacterized protein (Fragment) OS=Homo sapiens OX=9606 PE=1 SV=1	H0YHG0	H0YHG0 [491-512]	Phospho [T/S]; pyrophospho [T/S]	Phospho [T/S]; pyrophospho [T/S]			2	2684.96	4.33	895.661	0.00388	32.1214	2.69	0.0186	0	Not Found	Not Found	Not Found	Not Found	Not Found	Not Found	Not Found	High	Not Found	Not Found	Not Found	Not Found	High	High	High	Unambiguous	KERFGIVTSSAGTGTTEDTEAK	22	29	1	2	H0YHG0; P82979	12	High	3	1	1	1
[R].IQRLMAEGGMTAVVQREQSTTMASMGGFGNNIIVSHR.[I]	Activating molecule in BECN1-regulated autophagy protein 1 (Fragment) OS=Homo sapiens OX=9606 GN=AMBRA1 PE=1 SV=1	H0YE34	H0YE34 [109-145]	2xPhospho [S35(89.8); T/S]; 2xpyrophospho [T11(94.7); S19(81.1)]	2xPhospho [T11(1.7); S19(4.4); T20(9.3); T21(47.4); S24(47.4); S35(89.8)]; 2xpyrophospho [T11(94.7); S19(81.1); T20(13.8); T21(4.4); S24(4.4); S35(1.7)]	H0YE34 2xPhospho [S143(89.8); T/S]; 2xpyrophospho [T119(94.7); S127(81.1)]	H0YE34 2xPhospho [T119(1.7); S127(4.4); T128(9.3); T129(47.4); S132(47.4); S143(89.8)]; 2xpyrophospho [T119(94.7); S127(81.1); T128(13.8); T129(4.4); S132(4.4); S143(1.7)]	2	4457.75	3.19	1115.2	0.00356	37.9529	2.68	0.0037	0	Not Found	Not Found	Not Found	Not Found	Not Found	High	Not Found	Not Found	Not Found	Not Found	Not Found	Not Found	High	High	High	Selected	IQRLMAEGGMTAVVQREQSTTMASMGGFGNNIIVSHR	37	3	1	3	H0YE34; A0A075B6T1; Q9C0C7	2	High	4	1	1	1
[K].ASCSSQQEFQDHMSEPQHQQR.[L]	Cip1-interacting zinc finger protein OS=Homo sapiens OX=9606 GN=CIZ1 PE=1 SV=2	F5H2X7	F5H2X7 [630-650]	1xCarbamidomethyl [C3]; 1xOxidation [M13]	1xCarbamidomethyl [C3]; 1xOxidation [M13]			0	2561.05	-1.67	854.354	-0.00142	27.8872	2.68	0.4067	0	Not Found	Not Found	Not Found	Not Found	Not Found	High	Not Found	Not Found	Not Found	Not Found	Not Found	Not Found	High	High	High	Unambiguous	ASCSSQQEFQDHMSEPQHQQR	21	1	1	6	F5H2X7; Q5SYW2; Q9BTG3; H0Y5D5; A0A0U1RQR2; Q9ULV3	1	High	3	1	1	1
[R].LMKELNQMQYEYTELKK.[Q]	Centriolin OS=Homo sapiens OX=9606 GN=CNTRL PE=1 SV=2	Q7Z7A1	Q7Z7A1 [2122-2138]	2xPhospho [Y10(100); Y12(100)]; 1xpyrophospho [T13(100)]	2xPhospho [Y10(100); Y12(100); T13(0)]; 1xpyrophospho [T13(100)]	Q7Z7A1 2xPhospho [Y2131(100); Y2133(100)]; 1xpyrophospho [T2134(100)]	Q7Z7A1 2xPhospho [Y2131(100); Y2133(100); T2134(0)]; 1xpyrophospho [T2134(100)]	2	2508.96	-5.59	836.988	-0.00468	24.1055	2.67		0.0326	Not Found	Not Found	Not Found	Not Found	Not Found	High	High	High	Not Found	Not Found	Not Found	Not Found	High	High	High	Unambiguous	LMKELNQMQYEYTELKK	17	4	1	1	Q7Z7A1	1	High	3	5	5	5
[R].LYWELSQLTNGIKELGPYTLDRNSLYVNGFTHR.[T]				1xPhospho [T19(85.3)]; 3xpyrophospho [S6(98.4); T9(98.4); S24(89.1)]	1xPhospho [Y2(1.5); S6(1.1); T9(1.1); Y18(9.2); T19(85.3); S24(1.1); Y26(0.3); T31(0.3)]; 3xpyrophospho [S6(98.4); T9(98.4); T19(4.4); S24(89.1); T31(9.6)]			2	4457.76	2.72	1115.2	0.00303	37.9529	2.67		0.0037	Not Found	Not Found	Not Found	Not Found	Not Found	High	Not Found	Not Found	Not Found	Not Found	Not Found	Not Found	High	High	High	Rejected	LYWELSQLTNGIKELGPYTLDRNSLYVNGFTHR	33	3	0	1	Q8WXI7	1	High	4	2	2	2
[R].VMLGETNPADSKPGTIR.[G]	Nucleoside diphosphate kinase A OS=Homo sapiens OX=9606 GN=NME1 PE=1 SV=1	P15531	P15531 [89-105]	1xOxidation [M2]; 2xPhospho [T6(100); S11(100)]; 1xpyrophospho [T6(100)]	1xOxidation [M2]; 2xPhospho [T6(100); S11(100); T15(0)]; 1xpyrophospho [T6(100); S11(0); T15(0)]	P15531 1xpyrophospho [T94(100)]	P15531 1xpyrophospho [T94(100); S99(0); T103(0)]	0	1961.84	-0.45	654.619	-0.00029	53.1266	2.66	0.1391	0	Not Found	Not Found	Not Found	Not Found	Not Found	Not Found	High	Not Found	Not Found	Not Found	Not Found	Not Found	High	High	High	Unambiguous	VMLGETNPADSKPGTIR	17	1	1	6	P15531; O60361; J3KPD9; E7ERL0; P22392; Q32Q12	1	High	3	1	1	1
[K].LEEQSTKMTYEGDPIPMQR.[T]	Signal transducer and activator of transcription 4 OS=Homo sapiens OX=9606 GN=STAT4 PE=1 SV=1	Q14765	Q14765 [279-297]	Phospho [T/S/Y]; 1xOxidation [M8]; 1xpyrophospho [T/S]	Phospho [T/S/Y]; 1xOxidation [M8]; 1xpyrophospho [T/S]			1	2508.95	1.15	836.988	0.00096	24.1055	2.66		0.0362	Not Found	Not Found	Not Found	Not Found	Not Found	Not Found	High	Not Found	Not Found	Not Found	Not Found	Not Found	High	High	High	Selected	LEEQSTKMTYEGDPIPMQR	19	11	1	1	Q14765	7	High	3	6	6	6
[R].SRSGSSQELDVKPSASPQER.[S]	Serine/arginine repetitive matrix protein 2 OS=Homo sapiens OX=9606 GN=SRRM2 PE=1 SV=2	Q9UQ35	Q9UQ35 [1537-1556]	1xpyrophospho [S1(99.5)]; 2xPhospho [S1(100); S3(100)]	1xpyrophospho [S1(99.5); S3(0.5); S5(0); S6(0); S14(0); S16(0)]; 2xPhospho [S1(100); S3(100); S5(0); S6(0); S14(0); S16(0)]	Q9UQ35 1xpyrophospho [S1537(99.5)]; 2xPhospho [S1537(100); S1539(100)]	Q9UQ35 1xpyrophospho [S1537(99.5); S1539(0.5); S1541(0); S1542(0); S1550(0); S1552(0)]; 2xPhospho [S1537(100); S1539(100); S1541(0); S1542(0); S1550(0); S1552(0)]	1	2304.99	-1.23	768.999	-0.00095	41.3913	2.66	0.0451	0	Not Found	Not Found	Not Found	Not Found	Not Found	High	Not Found	Not Found	Not Found	Not Found	Not Found	Not Found	High	High	High	Unambiguous	SRSGSSQELDVKPSASPQER	20	2	1	1	Q9UQ35	2	High	3	1	1	1
[K].SNGGIVWGNIK.[K]	Mis18-binding protein 1 OS=Homo sapiens OX=9606 GN=MIS18BP1 PE=1 SV=1	Q6P0N0	Q6P0N0 [1067-1077]	1xpyrophospho [S1(100)]	1xpyrophospho [S1(100)]	Q6P0N0 1xpyrophospho [S1067(100)]	Q6P0N0 1xpyrophospho [S1067(100)]	0	1304.54	7.7	652.78	0.00502	64.7972	2.64	0.4773	0	Not Found	Not Found	Not Found	Not Found	Not Found	Not Found	Not Found	High	High	Not Found	Not Found	Not Found	High	High	High	Unambiguous	SNGGIVWGNIK	11	6	1	1	Q6P0N0	1	High	2	1	1	1
[R].NPWSDSESDRSSDESNFDVPPR.[E]	DNA topoisomerase 2-alpha OS=Homo sapiens OX=9606 GN=TOP2A PE=1 SV=3	P11388	P11388 [1292-1313]	2xPhospho [S11(100); S12(99.1)]; 1xpyrophospho [S11(99.2)]	2xPhospho [S4(0); S6(0); S8(0.9); S11(100); S12(99.1); S15(0)]; 1xpyrophospho [S4(0); S6(0); S8(0); S11(99.2); S12(0.8); S15(0)]	P11388 2xPhospho [S1302(100); S1303(99.1)]; 1xpyrophospho [S1302(99.2)]	P11388 2xPhospho [S1295(0); S1297(0); S1299(0.9); S1302(100); S1303(99.1); S1306(0)]; 1xpyrophospho [S1295(0); S1297(0); S1299(0); S1302(99.2); S1303(0.8); S1306(0)]	1	2683	-3.57	895.001	-0.00319	66.8755	2.64	0.0114	0	Not Found	Not Found	Not Found	Not Found	Not Found	Not Found	Not Found	High	Not Found	Not Found	Not Found	Not Found	High	High	High	Unambiguous	NPWSDSESDRSSDESNFDVPPR	22	3	1	1	P11388	2	High	3	1	1	1
[K].RTADSSSSEDEEEYVVEK.[V]	Chromobox protein homolog 5 (Fragment) OS=Homo sapiens OX=9606 GN=CBX5 PE=1 SV=1	F8VNY3	F8VNY3 [7-24]	2xPhospho [S5(100); S6(98.9)]; 1xpyrophospho [S/T]	2xPhospho [T2(0); S5(100); S6(98.9); S7(0.6); S8(0.6); Y14(0)]; 1xpyrophospho [T2(0); S5(50); S6(50); S7(0); S8(0)]	F8VNY3 2xPhospho [S11(100); S12(98.9)]	F8VNY3 2xPhospho [T8(0); S11(100); S12(98.9); S13(0.6); S14(0.6); Y20(0)]	1	2219.83	-1	1110.42	-0.00111	47.1169	2.61	0.023	0	Not Found	Not Found	Not Found	Not Found	Not Found	Not Found	High	Not Found	Not Found	Not Found	Not Found	Not Found	High	High	High	Unambiguous	RTADSSSSEDEEEYVVEK	18	3	1	2	F8VNY3; P45973	2	High	2	1	1	1
[R].KGSISSTQDTPVAVEEDCSLASSK.[R]	Membrane-associated phosphatidylinositol transfer protein 3 OS=Homo sapiens OX=9606 GN=PITPNM3 PE=1 SV=2	Q9BZ71	Q9BZ71 [293-316]	1xCarbamidomethyl [C18]; 1xDeamidated [Q8]; 1xPhospho [T10(99.6)]; 2xpyrophospho [S19(93.9); S/T]	1xCarbamidomethyl [C18]; 1xDeamidated [Q8]; 1xPhospho [S3(0); S5(0.1); S6(0.1); T7(0.1); T10(99.6); S19(0); S22(0); S23(0)]; 2xpyrophospho [S3(0); S5(33.3); S6(33.3); T7(33.3); T10(0.1); S19(93.9); S22(3); S23(3)]	Q9BZ71 1xPhospho [T302(99.6)]; 2xpyrophospho [S311(93.9); S/T]	Q9BZ71 1xPhospho [S295(0); S297(0.1); S298(0.1); T299(0.1); T302(99.6); S311(0); S314(0); S315(0)]; 2xpyrophospho [S295(0); S297(33.3); S298(33.3); T299(33.3); T302(0.1); S311(93.9); S314(3); S315(3)]	1	2896.99	5.32	966.341	0.00514	31.3563	2.61	0.023	0	Not Found	Not Found	Not Found	Not Found	Not Found	Not Found	Not Found	High	Not Found	Not Found	Not Found	Not Found	High	High	High	Unambiguous	KGSISSTQDTPVAVEEDCSLASSK	24	2	1	1	Q9BZ71	1	High	3	1	1	1
[K].KAEAATEACQLPTSSGDAGRESK.[S]	DCN1-like protein 3 OS=Homo sapiens OX=9606 GN=DCUN1D3 PE=1 SV=1	Q8IWE4	Q8IWE4 [58-80]	1xCarbamidomethyl [C9]; 1xDeamidated [Q10]; 2xPhospho [T6(99.9); S14(94.8)]; pyrophospho [T/S]	1xCarbamidomethyl [C9]; 1xDeamidated [Q10]; 2xPhospho [T6(99.9); S14(94.8)]; pyrophospho [T/S]	Q8IWE4 2xPhospho [T63(99.9); S71(94.8)];	Q8IWE4 2xPhospho [T63(99.9); T70(2.7); S71(94.8); S72(2.6); S79(0)];	2	2684.96	4.17	895.662	0.00373	31.3432	2.6	0.0154	0	Not Found	Not Found	Not Found	Not Found	Not Found	Not Found	Not Found	High	Not Found	Not Found	Not Found	Not Found	High	High	High	Selected	KAEAATEACQLPTSSGDAGRESK	23	15	1	1	Q8IWE4	7	High	3	1	1	1
[R].EEQTDTSDGESVTHHIR.[R]	Guanine nucleotide-binding protein-like 1 (Fragment) OS=Homo sapiens OX=9606 GN=GNL1 PE=1 SV=1	A2AB27	A2AB27 [43-59]	2xPhospho [T6(98.5); S7(98.5)]; 1xpyrophospho [T/S]	2xPhospho [T4(2.9); T6(98.5); S7(98.5); S11(0); T13(0)]; 1xpyrophospho [T4(0.7); T6(49.7); S7(49.7); S11(0); T13(0)]	A2AB27 2xPhospho [T48(98.5); S49(98.5)]	A2AB27 2xPhospho [T46(2.9); T48(98.5); S49(98.5); S53(0); T55(0)]	0	2100.79	-1	700.934	-0.0007	38.3241	2.59	0.027	0	Not Found	Not Found	Not Found	Not Found	Not Found	Not Found	High	Not Found	Not Found	Not Found	Not Found	Not Found	High	High	High	Unambiguous	EEQTDTSDGESVTHHIR	17	3	1	2	A2AB27; P36915	2	High	3	1	1	1
[R].SHSDSESEYSASNSEDDEGVAQEHEEDTNAVIFSQK.[I]	Origin recognition complex subunit 2 OS=Homo sapiens OX=9606 GN=ORC2 PE=1 SV=2	Q13416	Q13416 [175-210]	1xDeamidated [N/Q]; 2xPhospho [S7(98.7); S/Y/T]; 1xpyrophospho [S7(98.8)]	1xDeamidated [N13; Q22]; 2xPhospho [S1(0); S3(0); S5(0); S7(98.7); Y9(0); S10(1.9); S12(49.7); S14(49.7); T28(0); S34(0)]; 1xpyrophospho [S1(0); S3(0); S5(0); S7(98.8); S10(1.2); S12(0); S14(0); T28(0); S34(0)]	Q13416 2xPhospho [S181(98.7); S/Y/T]; 1xpyrophospho [S181(98.8)]	Q13416 2xPhospho [S175(0); S177(0); S179(0); S181(98.7); Y183(0); S184(1.9); S186(49.7); S188(49.7); T202(0); S208(0)]; 1xpyrophospho [S175(0); S177(0); S179(0); S181(98.8); S184(1.2); S186(0); S188(0); T202(0); S208(0)]	0	4118.55	4.87	1373.53	0.00669	61.8556	2.58	0.0194	0	Not Found	Not Found	Not Found	Not Found	Not Found	Not Found	High	Not Found	Not Found	Not Found	Not Found	Not Found	High	High	High	Unambiguous	SHSDSESEYSASNSEDDEGVAQEHEEDTNAVIFSQK	36	3	1	1	Q13416	3	High	3	1	1	1
[K].LSDFGQETSYIEDNCNQNGAISLIFSLK.[E]	Phenylalanine-4-hydroxylase (Fragment) OS=Homo sapiens OX=9606 GN=PAH PE=1 SV=1	F8W0A0	F8W0A0 [15-42]	1xCarbamidomethyl [C15]; Phospho [S/T/Y]; pyrophospho [S/T]	1xCarbamidomethyl [C15]; Phospho [S/T/Y]; pyrophospho [S/T]	F8W0A0 3xPhospho [S36(99.8); S40(99.8); Y/T/S]	F8W0A0 3xPhospho [S16(0.2); T22(25.1); S23(25.1); Y24(50); S36(99.8); S40(99.8)]	0	3563.32	-0.37	1188.44	-0.00043	39.0453	2.58	0.0078	0	Not Found	Not Found	Not Found	Not Found	Not Found	Not Found	High	Not Found	Not Found	Not Found	Not Found	Not Found	High	High	High	Selected	LSDFGQETSYIEDNCNQNGAISLIFSLK	28	2	1	4	F8W0A0; P00439; F8W1D4; A0A0U1RQI3	1	High	3	1	1	1
[R].SHSDSESEYSASNSEDDEGVAQEHEEDTNAVIFSQK.[I]	Origin recognition complex subunit 2 OS=Homo sapiens OX=9606 GN=ORC2 PE=1 SV=2	Q13416	Q13416 [175-210]	2xPhospho [S5(96.1); S7(96.1)]	2xPhospho [S1(0); S3(0); S5(96.1); S7(96.1); Y9(0); S10(3.9); S12(3.9); S14(0.1); T28(0); S34(0)]	Q13416 2xPhospho [S179(96.1); S181(96.1)]	Q13416 2xPhospho [S175(0); S177(0); S179(96.1); S181(96.1); Y183(0); S184(3.9); S186(3.9); S188(0.1); T202(0); S208(0)]	0	4117.56	-2.33	1373.19	-0.0032	62.1965	2.57	0.0039	0	Not Found	Not Found	Not Found	Not Found	Not Found	Not Found	High	Not Found	Not Found	Not Found	Not Found	Not Found	High	High	High	Unambiguous	SHSDSESEYSASNSEDDEGVAQEHEEDTNAVIFSQK	36	3	1	1	Q13416	1	High	3	1	1	1
[R].LTENVYKTIMEQFNPSLRNFIAMGK.[N]	Brain-specific angiogenesis inhibitor 1-associated protein 2 OS=Homo sapiens OX=9606 GN=BAIAP2 PE=1 SV=1	Q9UQB8	Q9UQB8 [12-36]	2xDeamidated [N/Q]; 1xOxidation [M]; 1xpyrophospho [T8(100)]	2xDeamidated [N4; Q12; N14; N19]; 1xOxidation [M10; M23]; 1xpyrophospho [T2(0); T8(100); S16(0)]	Q9UQB8 1xpyrophospho [T19(100)]	Q9UQB8 1xpyrophospho [T13(0); T19(100); S27(0)]	2	3122.4	-0.46	1041.47	-0.00048	42.5694	2.56	0.0156	0	Not Found	Not Found	Not Found	High	High	Not Found	Not Found	Not Found	Not Found	Not Found	Not Found	Not Found	High	High	High	Unambiguous	LTENVYKTIMEQFNPSLRNFIAMGK	25	4	1	2	Q9UQB8; I3L3C5	4	High	3	1	1	1
[K].LQAVQAMYQISQEEHSQLQEQMEK.[L]	Coiled-coil domain-containing protein 136 (Fragment) OS=Homo sapiens OX=9606 GN=CCDC136 PE=1 SV=1	H0Y876	H0Y876 [451-474]	2xDeamidated [Q2; Q5]; 1xPhospho [Y/S]; 1xpyrophospho [S]	2xDeamidated [Q2; Q5]; 1xPhospho [Y8(66.1); S11(33.1); S16(0.8)]; 1xpyrophospho [S11(33.9); S16(66.1)]			0	3118.22	2.71	1040.08	0.00282	24.3772	2.55	0.0471	0	Not Found	Not Found	Not Found	Not Found	Not Found	High	Not Found	Not Found	Not Found	Not Found	Not Found	Not Found	High	High	High	Unambiguous	LQAVQAMYQISQEEHSQLQEQMEK	24	2	1	3	H0Y876; H7C4R2; Q96JN2	1	High	3	1	1	1
[K].KESESEDSSDDEPLIKK.[L]	Protein DEK OS=Homo sapiens OX=9606 GN=DEK PE=1 SV=1	B4DFG0	B4DFG0 [271-287]	2xPhospho [S8(100); S9(100)]; 1xpyrophospho [S9(99.4)]	2xPhospho [S3(0); S5(0); S8(100); S9(100)]; 1xpyrophospho [S3(0); S5(0); S8(0.6); S9(99.4)]	B4DFG0 1xpyrophospho [S279(99.4)]; 2xPhospho [S278(100); S279(100)]	B4DFG0 1xpyrophospho [S273(0); S275(0); S278(0.6); S279(99.4)]; 2xPhospho [S273(0); S275(0); S278(100); S279(100)]	2	2095.84	-0.7	699.283	-0.00049	40.4474	2.54	0.0236	0	Not Found	Not Found	Not Found	Not Found	Not Found	High	Not Found	Not Found	Not Found	Not Found	Not Found	Not Found	High	High	High	Unambiguous	KESESEDSSDDEPLIKK	17	2	1	3	B4DFG0; H0Y993; P35659	2	High	3	1	1	1
[R].QRFHLTLSLSFATVQQSGLLFYNGR.[L]	Cadherin EGF LAG seven-pass G-type receptor 3 OS=Homo sapiens OX=9606 GN=CELSR3 PE=1 SV=2	Q9NYQ7	Q9NYQ7 [1533-1557]	1xDeamidated [Q16]; 1xPhospho [T13(96.3)]; 1xpyrophospho [S/T]	1xDeamidated [Q16]; 1xPhospho [T6(0.1); S8(1.9); S10(1.9); T13(96.3); S17(0); Y22(0)]; 1xpyrophospho [T6(1); S8(48.6); S10(48.6); T13(1.9); S17(0)]	Q9NYQ7 1xPhospho [T1545(96.3)]	Q9NYQ7 1xPhospho [T1538(0.1); S1540(1.9); S1542(1.9); T1545(96.3); S1549(0); Y1554(0)]	1	3124.41	2.26	1042.14	0.00235	42.2165	2.53	0.0237	0	Not Found	Not Found	Not Found	Not Found	High	Not Found	Not Found	Not Found	Not Found	Not Found	Not Found	Not Found	High	High	High	Unambiguous	QRFHLTLSLSFATVQQSGLLFYNGR	25	2	1	1	Q9NYQ7	1	High	3	1	1	1
[K].MNEEISSDSESESLAPR.[K]	U3 small nucleolar RNA-interacting protein 2 OS=Homo sapiens OX=9606 GN=RRP9 PE=1 SV=1	O43818	O43818 [45-61]	1xOxidation [M1]; 2xPhospho [S6(100); S7(100)]	1xOxidation [M1]; 2xPhospho [S6(100); S7(100); S9(0); S11(0); S13(0)]	O43818 2xPhospho [S50(100); S51(100)]	O43818 2xPhospho [S50(100); S51(100); S53(0); S55(0); S57(0)]	0	2056.75	-0.12	1028.88	-0.00012	51.5036	2.53	0.0277	0	Not Found	Not Found	Not Found	Not Found	Not Found	Not Found	Not Found	High	Not Found	Not Found	Not Found	Not Found	High	High	High	Unambiguous	MNEEISSDSESESLAPR	17	2	1	1	O43818	1	High	2	1	1	1
[K].ISVVSATKGVPAGNSDTEGGQPGR.[K]				1xDeamidated [Q21]; 1xPhospho [S5(96.3)]; 2xpyrophospho [T7(94.9); S/T]	1xDeamidated [Q21]; 1xPhospho [S2(0); S5(96.3); T7(3.4); S15(0.2); T17(0.2)]; 2xpyrophospho [S2(0); S5(3.5); T7(94.9); S15(50.8); T17(50.8)]			1	2684.97	-0.19	895.661	-0.00017	29.2594	2.5		0.0234	Not Found	Not Found	Not Found	Not Found	Not Found	Not Found	Not Found	High	Not Found	Not Found	Not Found	Not Found	High	High	High	Rejected	ISVVSATKGVPAGNSDTEGGQPGR	24	3	0	4	Q9UKV3; S4R3H4; G3V3T3; E7EQT4	2	High	3	2	2	2
[R].GTDTESSGEDKDSDSMEDTGHYSINDENR.[V]	DDB1- and CUL4-associated factor 8 (Fragment) OS=Homo sapiens OX=9606 GN=DCAF8 PE=1 SV=1	Q5TAQ8	Q5TAQ8 [66-94]	1xOxidation [M16]; 2xPhospho [S6(96.6); S7(96.6)]; 1xpyrophospho [S/T]	1xOxidation [M16]; 2xPhospho [T2(3.4); T4(3.4); S6(96.6); S7(96.6); S13(0); S15(0); T19(0); Y22(0); S23(0)]; 1xpyrophospho [T2(0.5); T4(0.5); S6(49.3); S7(49.3); S13(0.5); S15(0); T19(0); S23(0)]	Q5TAQ8 2xPhospho [S71(96.6); S72(96.6)]	Q5TAQ8 2xPhospho [T67(3.4); T69(3.4); S71(96.6); S72(96.6); S78(0); S80(0); T84(0); Y87(0); S88(0)]	1	3367.17	-1.76	1123.06	-0.00197	40.4751	2.48	0.0121	0	Not Found	Not Found	Not Found	Not Found	Not Found	Not Found	Not Found	High	Not Found	Not Found	Not Found	Not Found	High	High	High	Unambiguous	GTDTESSGEDKDSDSMEDTGHYSINDENR	29	5	1	7	Q5TAQ8; Q5TAQ5; V9GY54; V9GYQ9; Q5TAQ9; G3V3G9; Q5TAQ7	2	High	3	1	1	1
[R].TVAATNMNETSSRSHAVFTIVFTQK.[K]	Kinesin family member 1Bbeta isoform II OS=Homo sapiens OX=9606 GN=KIF1B PE=1 SV=1	Q4R9M9	Q4R9M9 [204-228]	Phospho [T/S]; pyrophospho [S/T]	Phospho [T/S]; pyrophospho [S/T]			1	3140.2	3.46	1047.41	0.00362	26.5361	2.48	0.0121	0	Not Found	Not Found	Not Found	Not Found	Not Found	High	Not Found	Not Found	Not Found	Not Found	Not Found	Not Found	High	High	High	Selected	TVAATNMNETSSRSHAVFTIVFTQK	25	4	1	3	Q4R9M9; A0A087WWA3; O60333	2	High	3	1	1	1
[R].AEPPASDSENEDVNQHGSDSESEETR.[K]	Protein IWS1 homolog (Fragment) OS=Homo sapiens OX=9606 GN=IWS1 PE=1 SV=1	B8ZZB6	B8ZZB6 [106-131]	1xDeamidated [N/Q]; 2xPhospho [S18(100); S20(100)]	1xDeamidated [N10; N14; Q15]; 2xPhospho [S6(0); S8(0); S18(100); S20(100); S22(0); T25(0)]	B8ZZB6 2xPhospho [S123(100); S125(100)]	B8ZZB6 2xPhospho [S111(0); S113(0); S123(100); S125(100); S127(0); T130(0)]	0	2977.05	2.71	993.025	0.00269	34.6022	2.47	0.0405	0	Not Found	Not Found	Not Found	Not Found	Not Found	Not Found	Not Found	High	Not Found	Not Found	Not Found	Not Found	High	High	High	Unambiguous	AEPPASDSENEDVNQHGSDSESEETR	26	3	1	2	B8ZZB6; Q96ST2	3	High	3	1	1	1
[K].LNAMLRLGVLQPEVYKQSLPGSNCK.[H]	Breast cancer type 1 susceptibility protein OS=Homo sapiens OX=9606 GN=BRCA1 PE=1 SV=2	P38398	P38398 [1080-1104]	1xCarbamidomethyl [C24]; 1xOxidation [M4]; 1xPhospho [Y15(100)]; 2xpyrophospho [S18(100); S22(100)]	1xCarbamidomethyl [C24]; 1xOxidation [M4]; 1xPhospho [Y15(100); S18(0); S22(0)]; 2xpyrophospho [S18(100); S22(100)]	P38398 1xPhospho [Y1094(100)]; 2xpyrophospho [S1097(100); S1101(100)]	P38398 1xPhospho [Y1094(100); S1097(0); S1101(0)]; 2xpyrophospho [S1097(100); S1101(100)]	2	3231.32	3.84	1077.78	0.00413	24.8719	2.47	0.0202	0	Not Found	Not Found	Not Found	Not Found	Not Found	High	Not Found	Not Found	Not Found	Not Found	Not Found	Not Found	High	High	High	Selected	LNAMLRLGVLQPEVYKQSLPGSNCK	25	1	1	2	P38398; Q5YLB2	1	High	3	1	1	1
[R].LTGGSFSSEGTDSQTSLEDSPQTSPLASL.[-]				1xDeamidated [Q]; Phospho [T/S]; 1xpyrophospho [S]	1xDeamidated [Q]; Phospho [T/S]; 1xpyrophospho [S]			0	3140.22	-0.29	1047.41	-0.0003	26.5361	2.45		0.0121	Not Found	Not Found	Not Found	Not Found	Not Found	High	Not Found	Not Found	Not Found	Not Found	Not Found	Not Found	High	High	High	Rejected	LTGGSFSSEGTDSQTSLEDSPQTSPLASL	29	4	0	1	Q5JYT7	4	High	3	2	2	2
[K].QAPQGSRDSSSDSDSSSSEEEEEK.[T]	Nucleolar and coiled-body phosphoprotein 1 (Fragment) OS=Homo sapiens OX=9606 GN=NOLC1 PE=1 SV=1	A0A0A0MRM9	A0A0A0MRM9 [470-493]	1xGln->pyro-Glu [N-Term]; 1xpyrophospho [S]; 2xPhospho [S]	1xGln->pyro-Glu [N-Term]; 1xpyrophospho [S6(0); S9(0); S10(0); S11(0); S13(33.2); S15(33.2); S16(33.2); S17(0.3); S18(0)]; 2xPhospho [S6(0); S9(0); S10(0); S11(0); S13(1.1); S15(65.9); S16(65.9); S17(65.9); S18(1.1)]			1	2700.93	-1.12	1350.97	-0.00152	29.5569	2.44	0.0205	0	Not Found	Not Found	Not Found	Not Found	Not Found	Not Found	Not Found	Not Found	Not Found	High	Not Found	Not Found	High	High	High	Unambiguous	QAPQGSRDSSSDSDSSSSEEEEEK	24	12	1	2	A0A0A0MRM9; Q14978	4	High	2	1	1	1
[K].IEDKIGEGTFSSVYLATAQLQVGPEEK.[I]				2xDeamidated [Q19; Q21]; 2xpyrophospho [S12(96.9); T/S]	2xDeamidated [Q19; Q21]; 2xpyrophospho [T9(50.5); S11(50.5); S12(96.9); T17(2.1)]			1	3231.31	7.26	1077.78	0.00783	24.8719	2.42		0.0202	Not Found	Not Found	Not Found	Not Found	Not Found	High	Not Found	Not Found	Not Found	Not Found	Not Found	Not Found	High	High	High	Rejected	IEDKIGEGTFSSVYLATAQLQVGPEEK	27	3	0	2	O00311; B1AMW7	1	High	3	2	2	2
[R].INSSGESGDESDEFLQSR.[K]	Eukaryotic translation initiation factor 5B OS=Homo sapiens OX=9606 GN=EIF5B PE=1 SV=4	O60841	O60841 [180-197]	1xpyrophospho [S7(100)]; 2xPhospho [S3(100); S4(100)]	1xpyrophospho [S3(0); S4(0); S7(100); S11(0); S17(0)]; 2xPhospho [S3(100); S4(100); S7(0); S11(0); S17(0)]	O60841 1xpyrophospho [S186(100)]; 2xPhospho [S182(100); S183(100)]	O60841 1xpyrophospho [S182(0); S183(0); S186(100); S190(0); S196(0)]; 2xPhospho [S182(100); S183(100); S186(0); S190(0); S196(0)]	0	2116.77	-2.85	1058.89	-0.00302	60.9551	2.42	0.0826	0	Not Found	Not Found	Not Found	Not Found	Not Found	Not Found	Not Found	Not Found	High	Not Found	Not Found	Not Found	High	High	High	Unambiguous	INSSGESGDESDEFLQSR	18	2	1	2	O60841; A0A087WUT6	2	High	2	1	1	1
[R].GVSQGRGGLGSIFVWASGNGGR.[E]	Furin OS=Homo sapiens OX=9606 GN=FURIN PE=1 SV=2	P09958	P09958 [277-298]	2xDeamidated [Q4; N19]; 2xpyrophospho [S11(100); S17(100)]	2xDeamidated [Q4; N19]; 2xpyrophospho [S3(0); S11(100); S17(100)]	P09958 2xpyrophospho [S287(100); S293(100)]	P09958 2xpyrophospho [S279(0); S287(100); S293(100)]	1	2440.91	0.37	814.309	0.0003	26.1731	2.41	0.0249	0	Not Found	Not Found	Not Found	Not Found	Not Found	High	Not Found	Not Found	Not Found	Not Found	Not Found	Not Found	High	High	High	Selected	GVSQGRGGLGSIFVWASGNGGR	22	1	1	2	P09958; H0YNB5	1	High	3	1	1	1
[K].AKCSQFCTTGMDGGMSIWDVK.[S]	Actin-related protein 2/3 complex subunit 1B OS=Homo sapiens OX=9606 GN=ARPC1B PE=1 SV=3	O15143	O15143 [340-360]	2xCarbamidomethyl [C3; C7]; 1xDeamidated [Q5]; Phospho [S/T]; 1xpyrophospho [S16(95.6)]	2xCarbamidomethyl [C3; C7]; 1xDeamidated [Q5]; Phospho [S/T]; 1xpyrophospho [S16(95.6)]	O15143 1xpyrophospho [S355(95.6)]	O15143 1xpyrophospho [S343(0); T347(2.2); T348(2.2); S355(95.6)]	1	2619.91	1.64	873.975	0.00143	36.6997	2.4	0.0417	0	Not Found	Not Found	Not Found	Not Found	Not Found	Not Found	High	Not Found	Not Found	Not Found	Not Found	Not Found	High	High	High	Unambiguous	AKCSQFCTTGMDGGMSIWDVK	21	3	1	1	O15143	2	High	3	1	1	1
[R].QNQQSSSDSGSSSSSEDERPK.[R]	Serine/arginine repetitive matrix protein 1 OS=Homo sapiens OX=9606 GN=SRRM1 PE=1 SV=2	Q8IYB3	Q8IYB3 [488-508]	1xGln->pyro-Glu [N-Term]; 2xPhospho [S]; 1xpyrophospho [S]	1xGln->pyro-Glu [N-Term]; 2xPhospho [S5(0); S6(0); S7(0); S9(0); S11(66.5); S12(66.5); S13(66.5); S14(0.6); S15(0)]; 1xpyrophospho [S5(0); S6(0); S7(0); S9(0.2); S11(33.1); S12(33.1); S13(33.1); S14(0.2); S15(0.2)]			0	2369.84	-1.59	1185.42	-0.00188	24.0727	2.39	0.0042	0	Not Found	Not Found	Not Found	Not Found	Not Found	High	High	Not Found	Not Found	Not Found	Not Found	Not Found	High	High	High	Unambiguous	QNQQSSSDSGSSSSSEDERPK	21	14	1	4	Q8IYB3; E9PCT1; M0R088; A9Z1X7	6	High	2	1	1	1
[K].LDEYLNSPLPDEIDENSMEDIKFSTR.[K]				1xDeamidated [N16]; 2xPhospho [Y/S/T]	1xDeamidated [N16]; 2xPhospho [Y4(50); S7(50); S17(50); S24(50); T25(0.1)]			1	3231.34	-0.54	1077.78	-0.00058	24.8719	2.39		0.0324	Not Found	Not Found	Not Found	Not Found	Not Found	High	Not Found	Not Found	Not Found	Not Found	Not Found	Not Found	High	High	High	Rejected	LDEYLNSPLPDEIDENSMEDIKFSTR	26	1	0	1	Q9Y696	1	High	3	3	3	3
[K].ISQEPNVAGEHQSTDSKYMETPVKK.[E]				1xDeamidated [N6]; 1xOxidation [M19]; 2xpyrophospho [S16; S/T]	1xDeamidated [N6]; 1xOxidation [M19]; 2xpyrophospho [S13; T14; S16]			2	3140.2	4.42	1047.41	0.00462	26.5361	2.38		0.0403	Not Found	Not Found	Not Found	Not Found	Not Found	High	Not Found	Not Found	Not Found	Not Found	Not Found	Not Found	High	High	High	Rejected	ISQEPNVAGEHQSTDSKYMETPVKK	25	2	0	1	Q8N9V7	2	High	3	7	7	7
[R].GPSPEGSSSTESSPEHPPK.[S]	Serine/arginine repetitive matrix protein 2 OS=Homo sapiens OX=9606 GN=SRRM2 PE=1 SV=2	Q9UQ35	Q9UQ35 [1646-1664]	1xpyrophospho [S/T]; 2xPhospho [S/T]	1xpyrophospho [S3(0); S7(0); S8(0.2); S9(33.2); T10(33.2); S12(33.2); S13(0.2)]; 2xPhospho [S3(0); S7(0); S8(0); S9(66.4); T10(66.4); S12(66.4); S13(0.7)]			0	2053.78	-1.49	1027.39	-0.00153	33.1575	2.38	0.0042	0	Not Found	Not Found	Not Found	Not Found	Not Found	High	Not Found	Not Found	Not Found	Not Found	Not Found	Not Found	High	High	High	Unambiguous	GPSPEGSSSTESSPEHPPK	19	9	1	1	Q9UQ35	4	High	2	1	1	1
[K].LEEKASASPGENDSGTGGEEPQRDK.[R]	Zinc finger homeobox protein 3 OS=Homo sapiens OX=9606 GN=ZFHX3 PE=1 SV=2	Q15911	Q15911 [2618-2642]	2xDeamidated [N12; Q22]; 2xpyrophospho [S/T]	2xDeamidated [N12; Q22]; 2xpyrophospho [S6(50); S8(50); S14(50); T16(50)]			2	2910	-6.18	970.667	-0.00599	32.5421	2.38	0.0462	0	Not Found	Not Found	Not Found	Not Found	Not Found	Not Found	Not Found	High	Not Found	Not Found	Not Found	Not Found	High	High	High	Selected	LEEKASASPGENDSGTGGEEPQRDK	25	1	1	1	Q15911	1	High	3	1	1	1
[K].QDVDDEYSMQYSARGSQSYYTVAHAISERVEK.[Q]	Probable global transcription activator SNF2L2 OS=Homo sapiens OX=9606 GN=SMARCA2 PE=1 SV=2	F6VDE0	F6VDE0 [683-714]	1xDeamidated [Q10]; 2xPhospho [Y7; T21]; 1xpyrophospho [S27]	1xDeamidated [Q10]; 2xPhospho [Y7; T21]; 1xpyrophospho [S27]	F6VDE0 2xPhospho [Y689; T703]; 1xpyrophospho [S709]	F6VDE0 2xPhospho [Y689; T703]; 1xpyrophospho [S709]	2	4033.53	3.93	1345.19	0.00529	56.9259	2.36	0.0593	0	Not Found	Not Found	Not Found	Not Found	Not Found	Not Found	High	Not Found	Not Found	Not Found	Not Found	Not Found	High	High	High	Unambiguous	QDVDDEYSMQYSARGSQSYYTVAHAISERVEK	32	1	1	4	F6VDE0; A0A0U1RQE1; A0A0U1RQZ9; P51531	1	High	3	1	1	1
[R].SDSHSDSDSSYSGNECHPVGR.[R]	Leukocyte receptor cluster member 8 OS=Homo sapiens OX=9606 GN=LENG8 PE=1 SV=2	Q96PV6	Q96PV6 [398-418]	1xCarbamidomethyl [C16]; 2xPhospho [S5(99.2); S/Y]; 1xpyrophospho [S7(99.4)]	1xCarbamidomethyl [C16]; 2xPhospho [S1(50); S3(50); S5(99.2); S7(0.8); S9(0); S10(0); Y11(0); S12(0)]; 1xpyrophospho [S1(0); S3(0); S5(0.6); S7(99.4); S9(0); S10(0); S12(0)]	Q96PV6 2xPhospho [S402(99.2); S/Y]	Q96PV6 2xPhospho [S398(50); S400(50); S402(99.2); S404(0.8); S406(0); S407(0); Y408(0); S409(0)]	0	2439.82	-1.57	813.943	-0.00127	30.1018	2.36	0.0381	0	Not Found	Not Found	Not Found	Not Found	Not Found	High	Not Found	Not Found	Not Found	Not Found	Not Found	Not Found	High	High	High	Selected	SDSHSDSDSSYSGNECHPVGR	21	1	1	5	Q96PV6; A0A087WUE4; C9JMY0; A0A0G2JNN3; A0A087WTE7	1	High	3	1	1	1
[R].ECPLAQLMDSETDMVR.[Q]	Vacuolar protein sorting-associated protein 51 homolog OS=Homo sapiens OX=9606 GN=VPS51 PE=1 SV=2	Q9UID3	Q9UID3 [80-95]	1xCarbamidomethyl [C2]; 1xDeamidated [Q6]; 1xOxidation [M8]; 1xPhospho [S/T]; 1xpyrophospho [S/T]	1xCarbamidomethyl [C2]; 1xDeamidated [Q6]; 1xOxidation [M8; M14]; 1xPhospho [S10(50); T12(50)]; 1xpyrophospho [S10(50); T12(50)]			0	2151.71	7.57	717.914	0.00543	46.9307	2.35	0.0043	0	Not Found	Not Found	Not Found	Not Found	Not Found	Not Found	High	Not Found	Not Found	Not Found	Not Found	Not Found	High	High	High	Unambiguous	ECPLAQLMDSETDMVR	16	2	1	5	Q9UID3; E9PQD5; E9PKX7; E9PRV0; E9PQN6	1	High	3	1	1	1
[R].KDELQYCALSNGHACLENR.[S]				2xCarbamidomethyl [C7; C15]; 3xDeamidated [Q5; N11; N18]; 1xpyrophospho [S10(100)]	2xCarbamidomethyl [C7; C15]; 3xDeamidated [Q5; N11; N18]; 1xpyrophospho [S10(100)]			1	2440.92	-2.13	814.309	-0.00174	26.1731	2.35		0.0249	Not Found	Not Found	Not Found	Not Found	Not Found	High	Not Found	Not Found	Not Found	Not Found	Not Found	Not Found	High	High	High	Rejected	KDELQYCALSNGHACLENR	19	1	0	1	Q711Q0	1	High	3	2	2	2
[R].RPLIDQVVQTALSETQDPEEVSVTVK.[A]				1xDeamidated [Q9]; 1xPhospho [T15(96.4)]; 1xpyrophospho [T10(100)]	1xDeamidated [Q9]; 1xPhospho [T10(0); S13(3.4); T15(96.4); S22(0.1); T24(0.1)]; 1xpyrophospho [T10(100); S13(0); T15(0); S22(0); T24(0)]			0	3122.4	0.23	1041.47	0.00024	44.7815	2.35		0.0167	Not Found	Not Found	Not Found	High	Not Found	Not Found	Not Found	Not Found	Not Found	Not Found	Not Found	Not Found	High	High	High	Rejected	RPLIDQVVQTALSETQDPEEVSVTVK	26	1	0	2	A0A087WVQ6; Q00610	1	High	3	2	2	2
[K].DDFDWTRSQGPTPTLNTGPMK.[D]				1xDeamidated [Q9]; 2xPhospho [S8(84.6); T12(92.3)]; 1xpyrophospho [T6(84.9)]	1xDeamidated [Q9]; 2xPhospho [T6(3.9); S8(84.6); T12(92.3); T14(11.6); T17(7.7)]; 1xpyrophospho [T6(84.9); S8(0.4); T12(7.3); T14(3.7); T17(3.7)]			1	2684.94	8.36	895.66	0.00748	28.5809	2.35		0	Not Found	Not Found	Not Found	Not Found	Not Found	Not Found	Not Found	High	Not Found	Not Found	Not Found	Not Found	High	High	High	Rejected	DDFDWTRSQGPTPTLNTGPMK	21	2	0	2	U5GXS0; Q5VYJ5	1	High	3	2	2	2
[K].KSSNTTSFEDISPQGVSDDSSTGSR.[V]	Girdin (Fragment) OS=Homo sapiens OX=9606 GN=CCDC88A PE=1 SV=1	H0Y7K3	H0Y7K3 [85-109]	1xDeamidated [Q14]; 2xPhospho [S3; S7]; 1xpyrophospho [S24]	1xDeamidated [Q14]; 2xPhospho [S3; T5; T6; S7]; 1xpyrophospho [S24]	H0Y7K3 2xPhospho [S87; S91]; 1xpyrophospho [S108]	H0Y7K3 2xPhospho [S87; S91]; 1xpyrophospho [S108]	1	2910	-4.98	970.668	-0.00483	31.6539	2.35	0.0426	0	Not Found	Not Found	Not Found	Not Found	Not Found	Not Found	High	Not Found	Not Found	Not Found	Not Found	Not Found	High	High	High	Selected	KSSNTTSFEDISPQGVSDDSSTGSR	25	1	1	1	H0Y7K3	1	High	3	1	1	1
[-].MPSVMEKPSAGSGILSRSRAK.[T]				1xOxidation [M5]; 3xpyrophospho [S9(98.7); S12(98.7); S]	1xOxidation [M5]; 3xpyrophospho [S3(0); S9(98.7); S12(98.7); S16(51.3); S18(51.3)]			2	2684.95	6.87	895.66	0.00615	28.5809	2.33		0.0085	Not Found	Not Found	Not Found	Not Found	Not Found	Not Found	Not Found	High	Not Found	Not Found	Not Found	Not Found	High	High	High	Rejected	MPSVMEKPSAGSGILSRSRAK	21	1	0	1	Q8IZ40	1	High	3	3	3	3
[K].IASASRVTAVIPCFPYARQDK.[K]	Ribose-phosphate pyrophosphokinase 3 OS=Homo sapiens OX=9606 GN=PRPS1L1 PE=1 SV=2	P21108	P21108 [79-99]	1xCarbamidomethyl [C13]; 1xPhospho [Y16(100)]; 3xpyrophospho [S3(100); S5(100); T8(100)]	1xCarbamidomethyl [C13]; 1xPhospho [S3(0); S5(0); T8(0); Y16(100)]; 3xpyrophospho [S3(100); S5(100); T8(100)]	P21108 1xPhospho [Y94(100)]; 3xpyrophospho [S81(100); S83(100); T86(100)]	P21108 1xPhospho [S81(0); S83(0); T86(0); Y94(100)]; 3xpyrophospho [S81(100); S83(100); T86(100)]	2	2910	-2.25	970.669	-0.00219	31.4617	2.32	0.0086	0	Not Found	Not Found	Not Found	Not Found	Not Found	Not Found	Not Found	High	Not Found	Not Found	Not Found	Not Found	High	High	High	Selected	IASASRVTAVIPCFPYARQDK	21	1	1	5	P21108; B1ALA9; P60891; B1ALA7; A0A0B4J207	1	High	3	1	1	1
[R].FFTTGSDSESESSLSGEELVTKPVGGNYGK.[Q]	Eukaryotic translation initiation factor 3 subunit C (Fragment) OS=Homo sapiens OX=9606 GN=EIF3C PE=1 SV=1	H3BPE4	H3BPE4 [4-33]	1xpyrophospho [S/T]; 2xPhospho [T21(99); S/T/Y]	1xpyrophospho [T3(0); T4(0); S6(0); S8(0); S10(0); S12(0.7); S13(49.3); S15(49.3); T21(0.7)]; 2xPhospho [T3(0); T4(0); S6(0); S8(0); S10(0); S12(1); S13(50); S15(50); T21(99); Y28(0)]			0	3269.38	-1.68	1090.46	-0.00183	76.2671	2.31	0.013	0	Not Found	Not Found	Not Found	Not Found	Not Found	High	Not Found	Not Found	Not Found	Not Found	Not Found	Not Found	High	High	High	Unambiguous	FFTTGSDSESESSLSGEELVTKPVGGNYGK	30	2	1	3	H3BPE4; B5ME19; Q99613	1	High	3	1	1	1
[R].LTALELIAFLATEEDPKQWLNMDER.[E]	Activating signal cointegrator 1 complex subunit 3 OS=Homo sapiens OX=9606 GN=ASCC3 PE=1 SV=3	Q8N3C0	Q8N3C0 [1570-1594]	1xOxidation [M22]; 2xPhospho [T2(100); T12(100)]	1xOxidation [M22]; 2xPhospho [T2(100); T12(100)]	Q8N3C0 2xPhospho [T1571(100); T1581(100)]	Q8N3C0 2xPhospho [T1571(100); T1581(100)]	1	3122.42	-5.79	1041.47	-0.00603	43.2991	2.3	0.0957	0	Not Found	Not Found	Not Found	Not Found	High	Not Found	Not Found	Not Found	Not Found	Not Found	Not Found	Not Found	High	High	High	Unambiguous	LTALELIAFLATEEDPKQWLNMDER	25	1	1	1	Q8N3C0	1	High	3	1	1	1
[K].QNQTTSAVSTPASSETSKAPK.[S]				1xDeamidated [Q3]; 2xPhospho [T4; S17]; 1xpyrophospho [T/S]	1xDeamidated [Q3]; 2xPhospho [T4; S17]; 1xpyrophospho [S13; S14; T16]			1	2440.9	7.17	814.309	0.00583	26.1731	2.3		0.0456	Not Found	Not Found	Not Found	Not Found	Not Found	High	Not Found	Not Found	Not Found	Not Found	Not Found	Not Found	High	High	High	Rejected	QNQTTSAVSTPASSETSKAPK	21	2	0	1	P49792	2	High	3	3	3	3
[R].TASSSDSEEDPEALEK.[Q]	Protein KRI1 homolog OS=Homo sapiens OX=9606 GN=KRI1 PE=1 SV=3	Q8N9T8	Q8N9T8 [91-106]	2xPhospho [T1(100); S3(100)]; 1xpyrophospho [S7(100)]	2xPhospho [T1(100); S3(100); S4(0); S5(0); S7(0)]; 1xpyrophospho [T1(0); S3(0); S4(0); S5(0); S7(100)]	Q8N9T8 2xPhospho [T91(100); S93(100)]	Q8N9T8 2xPhospho [T91(100); S93(100); S94(0); S95(0); S97(0)]	0	1854.66	-2.45	927.83	-0.00227	48.1744	2.3	0.0522	0	Not Found	Not Found	Not Found	Not Found	Not Found	Not Found	Not Found	Not Found	High	Not Found	Not Found	Not Found	High	High	High	Unambiguous	TASSSDSEEDPEALEK	16	1	1	2	Q8N9T8; H0YH26	1	High	2	1	1	1
[R].NRSSSVSSSAASSPER.[K]	PH-interacting protein OS=Homo sapiens OX=9606 GN=PHIP PE=1 SV=2	Q8WWQ0	Q8WWQ0 [1445-1460]	2xPhospho [S3(99.4); S4(99.4)]	2xPhospho [S3(99.4); S4(99.4); S5(1.2); S7(0); S8(0); S9(0); S12(0); S13(0)]	Q8WWQ0 2xPhospho [S1447(99.4); S1448(99.4)]	Q8WWQ0 2xPhospho [S1447(99.4); S1448(99.4); S1449(1.2); S1451(0); S1452(0); S1453(0); S1456(0); S1457(0)]	1	1768.69	-4.63	884.844	-0.00409	27.0051	2.23	0.0583	0	Not Found	Not Found	Not Found	Not Found	Not Found	High	Not Found	Not Found	Not Found	Not Found	Not Found	Not Found	High	High	High	Unambiguous	NRSSSVSSSAASSPER	16	1	1	1	Q8WWQ0	1	High	2	1	1	1
[K].LLDSTKMCSSLTAEYK.[H]	Coiled-coil domain-containing protein 30 OS=Homo sapiens OX=9606 GN=CCDC30 PE=2 SV=1	B4DXQ2	B4DXQ2 [251-266]	1xCarbamidomethyl [C8]; 1xOxidation [M7]; 1xPhospho [T5(96.3)]; 1xpyrophospho [S/T]	1xCarbamidomethyl [C8]; 1xOxidation [M7]; 1xPhospho [S4(0); T5(96.3); S9(1.2); S10(1.2); T12(1.2); Y15(0)]; 1xpyrophospho [S4(0); T5(1.2); S9(32.9); S10(32.9); T12(32.9)]	B4DXQ2 1xPhospho [T255(96.3)]	B4DXQ2 1xPhospho [S254(0); T255(96.3); S259(1.2); S260(1.2); T262(1.2); Y265(0)]	1	2102.79	7.08	1051.9	0.00745	38.2029	2.17	0.0046	0	Not Found	Not Found	Not Found	Not Found	Not Found	Not Found	Not Found	High	Not Found	Not Found	Not Found	Not Found	High	High	High	Unambiguous	LLDSTKMCSSLTAEYK	16	10	1	2	B4DXQ2; Q5VVM6	6	High	2	1	1	1
[R].RSSSGSTDSEESTDSEEEDGAK.[Q]	Serine/threonine-protein phosphatase 6 regulatory subunit 3 OS=Homo sapiens OX=9606 GN=PPP6R3 PE=1 SV=1	H7BXH2	H7BXH2 [591-612]	2xPhospho [S3(100); S4(100)]; 1xpyrophospho [S/T]	2xPhospho [S2(0); S3(100); S4(100); S6(0); T7(0); S9(0); S12(0); T13(0); S15(0)]; 1xpyrophospho [S2(0); S3(25); S4(25); S6(25); T7(25); S9(0); S12(0); T13(0); S15(0)]	H7BXH2 2xPhospho [S593(100); S594(100)]	H7BXH2 2xPhospho [S592(0); S593(100); S594(100); S596(0); T597(0); S599(0); S602(0); T603(0); S605(0)]	1	2449.84	-1.53	1225.42	-0.00187	24.9373	2.15	0.1442	0	Not Found	Not Found	Not Found	Not Found	Not Found	Not Found	Not Found	High	Not Found	Not Found	Not Found	Not Found	High	High	High	Unambiguous	RSSSGSTDSEESTDSEEEDGAK	22	1	1	5	H7BXH2; E9PQP7; Q5H9R7; H0YEN2; E9PKF6	1	High	2	1	1	1
[K].IEDVGSDEEDDSGKDK.[K]	Heat shock protein HSP 90-beta OS=Homo sapiens OX=9606 GN=HSP90AB1 PE=1 SV=4	P08238	P08238 [250-265]	2xPhospho [S6(100); S12(100)]; 1xpyrophospho [S6(100)]	2xPhospho [S6(100); S12(100)]; 1xpyrophospho [S6(100); S12(0)]	P08238 2xPhospho [S255(100); S261(100)]; 1xpyrophospho [S255(100)]	P08238 2xPhospho [S255(100); S261(100)]; 1xpyrophospho [S255(100); S261(0)]	1	1897.66	-1.28	949.334	-0.00121	35.8029	2	0.04	0	Not Found	Not Found	Not Found	Not Found	Not Found	Not Found	Not Found	Not Found	High	Not Found	Not Found	Not Found	High	High	High	Unambiguous	IEDVGSDEEDDSGKDK	16	2	1	2	P08238; Q58FF8	2	High	2	1	1	1
[K].IEDVGSDEEDDSGK.[D]	Heat shock protein HSP 90-beta OS=Homo sapiens OX=9606 GN=HSP90AB1 PE=1 SV=4	P08238	P08238 [250-263]	1xpyrophospho [S6(100)]	1xpyrophospho [S6(100); S12(0)]	P08238 1xpyrophospho [S255(100)]	P08238 1xpyrophospho [S255(100); S261(0)]	0	1654.54	-0.02	827.774	-1e-05	35.3919	1.97	0.2335	0	Not Found	Not Found	Not Found	Not Found	Not Found	Not Found	Not Found	Not Found	Not Found	Not Found	Not Found	High	High	High	High	Unambiguous	IEDVGSDEEDDSGK	14	1	1	2	P08238; Q58FF8	1	High	2	1	1	1
[R].VDDSPSTSGGSSDGDQR.[E]	Ubiquitin-conjugating enzyme E2 E2 OS=Homo sapiens OX=9606 GN=UBE2E2 PE=1 SV=1	F8W8F0	F8W8F0 [8-24]	1xpyrophospho [S11(99.6)]; 2xPhospho [S11(100); S12(100)]	1xpyrophospho [S4(0); S6(0); T7(0); S8(0); S11(99.6); S12(0.4)]; 2xPhospho [S4(0); S6(0); T7(0); S8(0); S11(100); S12(100)]	F8W8F0 1xpyrophospho [S18(99.6)]; 2xPhospho [S18(100); S19(100)]	F8W8F0 1xpyrophospho [S11(0); S13(0); T14(0); S15(0); S18(99.6); S19(0.4)]; 2xPhospho [S11(0); S13(0); T14(0); S15(0); S18(100); S19(100)]	0	1826.61	-1.06	913.808	-0.00096	27.3617	1.97	0.0051	0	Not Found	Not Found	Not Found	Not Found	Not Found	Not Found	Not Found	Not Found	High	Not Found	Not Found	Not Found	High	High	High	Unambiguous	VDDSPSTSGGSSDGDQR	17	5	1	4	F8W8F0; C9J180; Q96LR5; F8WF15	2	High	2	1	1	1
[K].LQSPDMGGNESSIYLTNLSPR.[V]	Pituitary adenylate cyclase-activating polypeptide type I receptor OS=Homo sapiens OX=9606 GN=ADCYAP1R1 PE=1 SV=1	E9PFU5	E9PFU5 [335-355]	1xDeamidated [N17]; 1xOxidation [M6]; 1xPhospho [S/T/Y]; 1xpyrophospho [S/T]	1xDeamidated [N17]; 1xOxidation [M6]; 1xPhospho [S3(47.8); S11(47.8); S12(2.2); Y14(0); T16(2.2); S19(0)]; 1xpyrophospho [S3(47.8); S11(47.8); S12(2.2); T16(2.3); S19(0)]			0	2535.98	4.62	1268.5	0.00585	41.1592	1.97	0.0102	0	Not Found	Not Found	Not Found	Not Found	Not Found	Not Found	High	Not Found	Not Found	Not Found	Not Found	Not Found	High	High	High	Unambiguous	LQSPDMGGNESSIYLTNLSPR	21	3	1	2	E9PFU5; H0Y813	1	High	2	1	1	1

## Sheet: Rep2_1
Pyrophosphoproteomics on HEK293T cells (Fig. 2), biological replicate 2, technical replicate 1
List of manually assigned pyrophosphorylation sites
Peptide sequence	Residues	Protein name	Pyrophosphorylated position	Gene name	File name	Fractionation (Fr. #)	Scan number	Monoisotopic m/z [Da]	Error (+/- ppm)	Charge state	Retention time min	(-178) loss in top 3 CID signals?	Co-occuring PTMs	Intensity (PD)
SKELVppSSSSSGSDSDSEVDKK	21	Activated RNA polymerase II transcriptional coactivator p15	Ser 9	SUB1	HEK_Rep2_1_fr6.raw	6	9962	773.321	6.83	3	31.49	2	no	1090000
QKSDAEEDGGTVppSQEEEDRKPK	22	Calnexin	Ser 564	CANX	HEK_Rep2_1_fr7.raw	7	5998	869.014	-1.73	3	27.07	2	Q1-Gln->pyro-Glu	145000
TADSppSSSEDEEEYVVEK	17	Chromobox protein homolog 5	Ser 12	CBX5	HEK_Rep2_1_fr10.raw	10	12099	1032.37	2.25	2	45.04	2	no	84000
VVDFGSATYDDEHHSTLVppSTR	21	Dual specifity protein kinase CLK1	Ser 341	CLK1	HEK_Rep2_1_fr6.raw	6	30142	832.674	-1.58	3	60.43	1	no	895000
IEDVGppSDEEDDSGKDKK	17	Heat shock protein HSP 90-beta	Ser 255	HSP90AB1	HEK_Rep2_1_fr7.raw	7	5364	675.923	-2.1	3	24.97	2	no	149000
IEDVGppSDEEDDSGKDK	16	Heat shock protein HSP 90-beta	Ser 255	HSP90AB1	HEK_Rep2_1_fr9.raw	9	6276	949.334	-1.02	2	26.79	2	no	98400
KPKPERPPSSSppSSDSDSDEVDR	22	Hepatoma-derived growth factor-related protein 2	Ser 302	HDGFL2	HEK_Rep2_1_fr7.raw	7	5019	854.682	-2.69	3	23.83	3	no	47600
KEppSKEEETSIDVAGKPNEVTK	21	Monocarboxylate transporter 1	Ser 461	SLC16A1	HEK_Rep2_1_fr6.raw	6	15890	826.704	-2.49	3	40.26	2	no	145900
SLGLSLppSGGDQEDAGR	16	N-acetyl-D-glucosamine kinase	Ser 76	NAGK	HEK_Rep2_1_fr8.raw	8	19551	861.342	-1.21	2	63.59	1	no	102000
ATVTPppSPVKGK	11	Nuclear ubiquitous casein and cyclin-dependent kinase substrate 1	Ser 181	NUCKS1	HEK_Rep2_1_fr2.raw	2	7419	622.787	-1.25	2	30.19	3	no	171000
AAAKAppSESSSSEESSDDDDEEDQK	24	Nucleolar and coiled-body phosphoprotein 1	Ser 124	NOLC1	HEK_Rep2_1_fr8.raw	8	3579	892.976	-1.71	3	18.99	2	no	79700
AATTPTRKppSSSSEDSSSDEEEEQK	24	Nucleolar and coiled-body phosphoprotein 1	Ser 264	NOLC1	HEK_Rep2_1_fr7.raw	7	3654	916.024	-1.71	3	19.4	2	no	54300
AATTPTRKSSSSEDppSSSDEEEEQK	24	Nucleolar and coiled-body phosphoprotein 1	Ser 270	NOLC1	HEK_Rep2_1_fr7.raw	7	3442	916.023	-2.31	3	18.59	2	no	70600
AATTPTRKSSSSEDppSSSDEEEEQK	24	Nucleolar and coiled-body phosphoprotein 1	Ser 270	NOLC1	HEK_Rep2_1_fr8.raw	8	3465	916.024	-1.31	3	18.42	2	no	41000
KAAESSSDSppSDSDSSEDDEAPSKPAGTTK	29	Nucleolar and coiled-body phosphoprotein 1	Ser 366	NOLC1	HEK_Rep2_1_fr7.raw	7	4607	1016.05	-2.2	3	22.55	3	no	184000
GKAEppSSNSSSSDDSSEEEEEKLK	23	Nucleolar and coiled-body phosphoprotein 1	Ser 516	NOLC1	HEK_Rep2_1_fr7.raw	7	6223	873.666	-1.55	3	27.73	2	no	35500
GKAESppSNSSSSDDSSEEEEEKLK	23	Nucleolar and coiled-body phosphoprotein 1	Ser 517	NOLC1	HEK_Rep2_1_fr6.raw	6	7716	873.664	-3.02	3	27.66	1	no	859000
GKAESSNppSSSSDDSSEEEEEKLK	23	Nucleolar and coiled-body phosphoprotein 1	Ser 519	NOLC1	HEK_Rep2_1_fr7.raw	7	6112	873.666	-1.76	3	27.4	2	no	135000
KEppSESEDSSDDEPLIK	16	Protein DEK	Ser 301	DEK	HEK_Rep2_1_fr7.raw	7	13443	984.372	-1.92	2	45.92	2	no	963000
KESEppSEDSSDDEPLIK	16	Protein DEK	Ser 303	DEK	HEK_Rep2_1_fr7.raw	7	12956	984.371	-3.03	2	44.7	2	no	331000
IppSDSESEDPPR	11	Protein IWS1 homolog	Ser 274	IWS1	HEK_Rep2_1_fr8.raw	8	6125	696.24	-2.1	2	27.5	2	no	59700
IPGGNIYISPLKppSPYK	16	Retinoblastoma-associated protein	Ser 811	RB1	HEK_Rep2_1_fr5.raw	5	26000	953.956	-2.53	2	77.6	2	no	46000
RVSppSSRSVSGSPEPAAK	17	Serine/arginine repetitive matrix protein 1	Ser 749	SRRM1	HEK_Rep2_1_fr2.raw	2	5310	621.278	-0.44	3	25	2	no	40300
RVSSSRppSVSGSPEPAAK	17	Serine/arginine repetitive matrix protein 1	Ser 752	SRRM1	HEK_Rep2_1_fr2.raw	2	4835	621.277	-1.43	3	23.76	1	no	80700
AKppSPTPSPSPPR	12	Serine/arginine repetitive matrix protein 1	Ser 791	SRRM1	HEK_Rep2_1_fr2.raw	2	6280	691.298	-1.71	2	27.46	3	no	132000
AKppSPTPSPSPPRNSDQEGGGK	21	Serine/arginine repetitive matrix protein 1	Ser 791	SRRM1	HEK_Rep2_1_fr4.raw	4	4695	751.988	-1.43	3	24.84	2	no	179000
AKSPTPppSPSPPRNSDQEGGGK	21	Serine/arginine repetitive matrix protein 1	Ser 795	SRRM1	HEK_Rep2_1_fr5.raw	5	5300	751.987	-3.38	3	27.15	2	no	167000
AKSPTPSPppSPPRNSDQEGGGK	21	Serine/arginine repetitive matrix protein 1	Ser 797	SRRM1	HEK_Rep2_1_fr5.raw	5	5542	751.988	-2.4	3	27.96	2	no	292000
HASppSSPESPKPAPAPGSHR	19	Serine/arginine repetitive matrix protein 2	Ser 436	SRRM2	HEK_Rep2_1_fr5.raw	5	4425	686.291	-1.76	3	24.39	no	no	33700
HASSSPEppSPKPAPAPGSHR	19	Serine/arginine repetitive matrix protein 2	Ser 440	SRRM2	HEK_Rep2_1_fr5.raw	5	4365	686.291	-2.03	3	24.11	2	no	59100
SRSQppSRSNSPLPVPPSK	17	Serine/arginine-rich splicing factor 6	Ser 299	SRSF6	HEK_Rep2_1_fr1.raw	1	14287	661.973	-0.1	3	48.46	2	no	77800
AKKPEEEppSESSEEGSESEEEAPAGTR	26	Treacle Protein	Ser 270	TCOF1	HEK_Rep2_1_fr7.raw	7	5855	980.384	0.59	3	26.67	2	no	80800
AKKPEEESESppSEEGSESEEEAPAGTR	26	Treacle Protein	Ser 273	TCOF1	HEK_Rep2_1_fr8.raw	8	5547	980.382	-1.34	3	25.75	2	no	54320
REEDSQSppSSEESDSEEEAPAQAKPSGK	27	Treacle Protein	Ser 413	TCOF1	HEK_Rep2_1_fr9.raw	9	5663	1018.73	-1.52	3	24.49	2	no	53000
REEDSQSSppSEESDSEEEAPAQAKPSGK	27	Treacle Protein	Ser 414	TCOF1	HEK_Rep2_1_fr7.raw	7	5478	1018.73	-2.24	3	25.41	2	no	55800
REEDSQSSSEEppSDSEEEAPAQAKPSGK	27	Treacle Protein	Ser 417	TCOF1	HEK_Rep2_1_fr6.raw	6	6164	1019.06	4.41	3	24.91	3	Q6-Deamidated	192000

## Sheet: Rep2_1 peptide groups
Pyrophosphoproteomics on HEK293T cells (Fig. 2), biological replicate 2, technical replicate 1
"Peptide groups" tab exported from proteome discoverer, showing all peptide sequences annotated to EThcD spectra.
The column "modifications (all possible sites)" contains the possible phosphorylation / pyrophosphorylation patterns, with localization and probability in brackets. Not all peptides have an assigned pyrophosphorylation.
The columns "Found in fraction" indicate in which of the 12 fractions from the offline SAX fractionation a peptide was observed.
Annotated Sequence	Master Protein Descriptions	Master Protein Accessions	Positions in Master Proteins	Modifications	Modifications (all possible sites)	Modifications in Master Proteins	Modifications in Master Proteins (all Sites)	# Missed Cleavages	Theo. MH+ [Da]	DeltaM [ppm] (by Search Engine): Sequest HT	m/z [Da] (by Search Engine): Sequest HT	Deltam/z [Da] (by Search Engine): Sequest HT	RT [min] (by Search Engine): Sequest HT	XCorr (by Search Engine): Sequest HT	DeltaScore (by Search Engine): Sequest HT	DeltaCn (by Search Engine): Sequest HT	Found in Fraction: F6.1	Found in Fraction: F6.2	Found in Fraction: F6.3	Found in Fraction: F6.4	Found in Fraction: F6.5	Found in Fraction: F6.6	Found in Fraction: F6.7	Found in Fraction: F6.8	Found in Fraction: F6.9	Found in Fraction: F6.10	Found in Fraction: F6.11	Found in Fraction: F6.12	Found in Sample: [S5] F6: Sample	Confidence (by Search Engine): Sequest HT	Confidence	PSM Ambiguity	Sequence	Sequence Length	# PSMs	# Protein Groups	# Proteins	Protein Accessions	# Isoforms	Found in Sample Group: F6	Charge (by Search Engine): Sequest HT	Rank (by Search Engine): Sequest HT	Search Engine Rank (by Search Engine): Sequest HT	Concatenated Rank (by Search Engine): Sequest HT
[K].AAESSSDSSDSDSSEDDEAPSKPAGTTK.[N]	Nucleolar and coiled-body phosphoprotein 1 (Fragment) OS=Homo sapiens OX=9606 GN=NOLC1 PE=1 SV=1	A0A0A0MRM9	A0A0A0MRM9 [367-394]	2xPhospho [S11(100); S13(100)]	2xPhospho [S4(0); S5(0); S6(0); S8(0); S9(0); S11(100); S13(100); S14(0); S21(0); T26(0); T27(0)]	A0A0A0MRM9 2xPhospho [S377(100); S379(100)]	A0A0A0MRM9 2xPhospho [S370(0); S371(0); S372(0); S374(0); S375(0); S377(100); S379(100); S380(0); S387(0); T392(0); T393(0)]	0	2918.06	-0.77	973.358	-0.00075	21.8976	14.74	0.0929	0	Not Found	Not Found	Not Found	Not Found	Not Found	Not Found	High	High	High	Not Found	High	Not Found	High	High	High	Unambiguous	AAESSSDSSDSDSSEDDEAPSKPAGTTK	28	22	1	2	A0A0A0MRM9; Q14978	3	High	3	1	1	1
[R].TSPGTSSAYTSDSPGSYHNEEDEEEDGGEEGMDEQYR.[Q]	Nucleus accumbens-associated protein 1 OS=Homo sapiens OX=9606 GN=NACC1 PE=1 SV=1	Q96RE7	Q96RE7 [262-298]	1xOxidation [M32]; 1xPhospho [T/S/Y]	1xOxidation [M32]; 1xPhospho [T1(50); S2(50); T5(0); S6(0); S7(0); Y9(0); T10(0); S11(0); S13(0); S16(0); Y17(0); Y36(0)]			0	4138.5	-1.87	1380.17	-0.00257	43.1173	14.66	0.0089	0	Not Found	Not Found	Not Found	Not Found	Not Found	Not Found	High	High	High	Not Found	Not Found	Not Found	High	High	High	Unambiguous	TSPGTSSAYTSDSPGSYHNEEDEEEDGGEEGMDEQYR	37	11	1	1	Q96RE7	1	High	3	1	1	1
[K].KKASSSDSEDSSEEEEEVQGPPAK.[K]	Nucleolar and coiled-body phosphoprotein 1 (Fragment) OS=Homo sapiens OX=9606 GN=NOLC1 PE=1 SV=1	A0A0A0MRM9	A0A0A0MRM9 [79-102]	2xPhospho [S8(100); S11(100)]; 1xpyrophospho [S11(100)]	2xPhospho [S4(0); S5(0); S6(0); S8(100); S11(100); S12(0)]; 1xpyrophospho [S4(0); S5(0); S6(0); S8(0); S11(100); S12(0)]	A0A0A0MRM9 2xPhospho [S86(100); S89(100)]; 1xpyrophospho [S89(100)]	A0A0A0MRM9 2xPhospho [S82(0); S83(0); S84(0); S86(100); S89(100); S90(0)]; 1xpyrophospho [S82(0); S83(0); S84(0); S86(0); S89(100); S90(0)]	2	2710.07	-2.34	904.024	-0.00211	30.9317	13.3	0.0594	0	Not Found	Not Found	Not Found	Not Found	Not Found	High	High	High	High	Not Found	High	Not Found	High	High	High	Unambiguous	KKASSSDSEDSSEEEEEVQGPPAK	24	43	1	3	A0A0A0MRM9; S4R3C2; Q14978	8	High	3	1	1	1
[K].QAPQGSRDSSSDSDSSSSEEEEEK.[T]	Nucleolar and coiled-body phosphoprotein 1 (Fragment) OS=Homo sapiens OX=9606 GN=NOLC1 PE=1 SV=1	A0A0A0MRM9	A0A0A0MRM9 [470-493]	2xPhospho [S15(100); S16(100)]; 1xpyrophospho [S]	2xPhospho [S6(0); S9(0); S10(0); S11(0); S13(0); S15(100); S16(100); S17(0); S18(0)]; 1xpyrophospho [S6(0); S9(0); S10(0); S11(0); S13(50); S15(50); S16(0); S17(0); S18(0)]	A0A0A0MRM9 2xPhospho [S484(100); S485(100)]	A0A0A0MRM9 2xPhospho [S475(0); S478(0); S479(0); S480(0); S482(0); S484(100); S485(100); S486(0); S487(0)]	1	2717.96	-2.15	906.655	-0.00195	18.2317	13.08	0.0076	0	Not Found	Not Found	Not Found	Not Found	Not Found	Not Found	High	High	Not Found	Not Found	Not Found	Not Found	High	High	High	Unambiguous	QAPQGSRDSSSDSDSSSSEEEEEK	24	8	1	2	A0A0A0MRM9; Q14978	2	High	3	1	1	1
[K].QQPVESSEDSSDESDSSSEEEKKPPTK.[A]	Nucleolar and coiled-body phosphoprotein 1 (Fragment) OS=Homo sapiens OX=9606 GN=NOLC1 PE=1 SV=1	A0A0A0MRM9	A0A0A0MRM9 [325-351]	2xPhospho [S17(99.7); S/T]; 1xpyrophospho [S14(99.4)]	2xPhospho [S6(0); S7(0); S10(0); S11(0); S14(0); S16(50.2); S17(99.7); S18(50.2); T26(0)]; 1xpyrophospho [S6(0); S7(0); S10(0); S11(0); S14(99.4); S16(0.6); S17(0); S18(0); T26(0)]	A0A0A0MRM9 2xPhospho [S341(99.7); S/T]; 1xpyrophospho [S338(99.4)]	A0A0A0MRM9 2xPhospho [S330(0); S331(0); S334(0); S335(0); S338(0); S340(50.2); S341(99.7); S342(50.2); T350(0)]; 1xpyrophospho [S330(0); S331(0); S334(0); S335(0); S338(99.4); S340(0.6); S341(0); S342(0); T350(0)]	1	3126.22	-1.3	782.309	-0.00102	24.1681	12.97	0.0224	0	Not Found	Not Found	Not Found	Not Found	Not Found	High	Not Found	High	Not Found	Not Found	Not Found	Not Found	High	High	High	Unambiguous	QQPVESSEDSSDESDSSSEEEKKPPTK	27	6	1	2	A0A0A0MRM9; Q14978	3	High	4	1	1	1
[K].AGKPEEDSESSSEESSDSEEETPAAK.[A]	Treacle protein OS=Homo sapiens OX=9606 GN=TCOF1 PE=1 SV=1	E7ETY2	E7ETY2 [332-357]	2xPhospho [S11(100); S12(99.5)]; 1xpyrophospho [S18(100)]	2xPhospho [S8(0); S10(0.5); S11(100); S12(99.5); S15(0); S16(0); S18(0); T22(0)]; 1xpyrophospho [S8(0); S10(0); S11(0); S12(0); S15(0); S16(0); S18(100); T22(0)]	E7ETY2 2xPhospho [S342(100); S343(99.5)]; 1xpyrophospho [S349(100)]	E7ETY2 2xPhospho [S339(0); S341(0.5); S342(100); S343(99.5); S346(0); S347(0); S349(0); T353(0)]; 1xpyrophospho [S339(0); S341(0); S342(0); S343(0); S346(0); S347(0); S349(100); T353(0)]	0	2872.05	-1.19	958.019	-0.00114	25.0984	12.81	0.0008	0	Not Found	Not Found	Not Found	Not Found	Not Found	Not Found	High	High	High	Not Found	Not Found	Not Found	High	High	High	Unambiguous	AGKPEEDSESSSEESSDSEEETPAAK	26	45	1	3	E7ETY2; J3KQ96; Q13428	11	High	3	1	1	1
[K].QKSDAEEDGGTVSQEEEDRKPK.[A]	Calnexin OS=Homo sapiens OX=9606 GN=CANX PE=1 SV=2	P27824	P27824 [552-573]	1xpyrophospho [S13(100)]; 2xPhospho [T11(100); S13(100)]	1xpyrophospho [S3(0); T11(0); S13(100)]; 2xPhospho [S3(0); T11(100); S13(100)]	P27824 1xpyrophospho [S564(100)]; 2xPhospho [T562(100); S564(100)]	P27824 1xpyrophospho [S554(0); T562(0); S564(100)]; 2xPhospho [S554(0); T562(100); S564(100)]	2	2622.06	-5.31	874.687	-0.00464	23.4357	12.27	0.0114	0	Not Found	Not Found	Not Found	Not Found	Not Found	High	Not Found	Not Found	Not Found	Not Found	Not Found	Not Found	High	High	High	Unambiguous	QKSDAEEDGGTVSQEEEDRKPK	22	4	1	1	P27824	2	High	3	1	1	1
[K].KAAESSSDSSDSDSSEDDEAPSKPAGTTK.[N]	Nucleolar and coiled-body phosphoprotein 1 (Fragment) OS=Homo sapiens OX=9606 GN=NOLC1 PE=1 SV=1	A0A0A0MRM9	A0A0A0MRM9 [366-394]	2xPhospho [S14(100); S15(100)]; 1xpyrophospho [S9(100)]	2xPhospho [S5(0); S6(0); S7(0); S9(0); S10(0); S12(0); S14(100); S15(100); S22(0); T27(0); T28(0)]; 1xpyrophospho [S5(0); S6(0); S7(0); S9(100); S10(0); S12(0); S14(0); S15(0); S22(0); T27(0); T28(0)]	A0A0A0MRM9 2xPhospho [S379(100); S380(100)]; 1xpyrophospho [S374(100)]	A0A0A0MRM9 2xPhospho [S370(0); S371(0); S372(0); S374(0); S375(0); S377(0); S379(100); S380(100); S387(0); T392(0); T393(0)]; 1xpyrophospho [S370(0); S371(0); S372(0); S374(100); S375(0); S377(0); S379(0); S380(0); S387(0); T392(0); T393(0)]	1	3046.16	-2.32	1016.05	-0.00236	22.3978	12.02	0.0466	0	Not Found	Not Found	Not Found	Not Found	Not Found	High	High	High	High	High	High	Not Found	High	High	High	Unambiguous	KAAESSSDSSDSDSSEDDEAPSKPAGTTK	29	46	1	2	A0A0A0MRM9; Q14978	9	High	3	1	1	1
[K].REEDSQSSSEESDSEEEAPAQAKPSGK.[A]	Treacle protein OS=Homo sapiens OX=9606 GN=TCOF1 PE=1 SV=1	E7ETY2	E7ETY2 [406-432]	2xPhospho [S8(100); S9(100)]; 1xpyrophospho [S9(99.7)]	2xPhospho [S5(0); S7(0); S8(100); S9(100); S12(0); S14(0); S25(0)]; 1xpyrophospho [S5(0); S7(0); S8(0.4); S9(99.7); S12(0); S14(0); S25(0)]	E7ETY2 2xPhospho [S413(100); S414(100)]; 1xpyrophospho [S414(99.7)]	E7ETY2 2xPhospho [S410(0); S412(0); S413(100); S414(100); S417(0); S419(0); S430(0)]; 1xpyrophospho [S410(0); S412(0); S413(0.4); S414(99.7); S417(0); S419(0); S430(0)]	1	3054.17	-2.6	1018.73	-0.00265	26.0667	11.57	0.0147	0	Not Found	Not Found	Not Found	Not Found	Not Found	High	High	High	High	Not Found	Not Found	Not Found	High	High	High	Unambiguous	REEDSQSSSEESDSEEEAPAQAKPSGK	27	33	1	3	E7ETY2; J3KQ96; Q13428	7	High	3	1	1	1
[K].GKAESSNSSSSDDSSEEEEEKLK.[G]	Nucleolar and coiled-body phosphoprotein 1 (Fragment) OS=Homo sapiens OX=9606 GN=NOLC1 PE=1 SV=1	A0A0A0MRM9	A0A0A0MRM9 [521-543]	1xpyrophospho [S]; 2xPhospho [S10(100); S11(100)]	1xpyrophospho [S5(0); S6(0); S8(0); S9(0); S10(50); S11(50); S14(0); S15(0)]; 2xPhospho [S5(0); S6(0); S8(0); S9(0); S10(100); S11(100); S14(0); S15(0)]	A0A0A0MRM9 2xPhospho [S530(100); S531(100)]	A0A0A0MRM9 2xPhospho [S525(0); S526(0); S528(0); S529(0); S530(100); S531(100); S534(0); S535(0)]	2	2618.99	-2.67	873.665	-0.00233	27.1974	10.79	0.0463	0	Not Found	Not Found	Not Found	Not Found	Not Found	High	High	High	High	Not Found	Not Found	Not Found	High	High	High	Unambiguous	GKAESSNSSSSDDSSEEEEEKLK	23	59	1	2	A0A0A0MRM9; Q14978	13	High	3	1	1	1
[K].ASESSSSEESSDDDDEEDQKKQPVQK.[G]	Nucleolar and coiled-body phosphoprotein 1 (Fragment) OS=Homo sapiens OX=9606 GN=NOLC1 PE=1 SV=1	A0A0A0MRM9	A0A0A0MRM9 [122-147]	2xPhospho [S10(100); S11(100)]; 1xpyrophospho [S4(99.1)]	2xPhospho [S2(0); S4(0); S5(0); S6(0); S7(0); S10(100); S11(100)]; 1xpyrophospho [S2(0); S4(99.1); S5(0.9); S6(0); S7(0); S10(0); S11(0)]	A0A0A0MRM9 2xPhospho [S131(100); S132(100)]; 1xpyrophospho [S125(99.1)]	A0A0A0MRM9 2xPhospho [S123(0); S125(0); S126(0); S127(0); S128(0); S131(100); S132(100)]; 1xpyrophospho [S123(0); S125(99.1); S126(0.9); S127(0); S128(0); S131(0); S132(0)]	2	3044.14	-0.69	1015.38	-0.0007	19.2594	10.6	0.1094	0	Not Found	Not Found	Not Found	Not Found	Not Found	High	High	High	High	Not Found	Not Found	Not Found	High	High	High	Unambiguous	ASESSSSEESSDDDDEEDQKKQPVQK	26	21	1	3	A0A0A0MRM9; S4R3C2; Q14978	7	High	3	1	1	1
[K].AAAKASESSSSEESSDDDDEEDQK.[K]	Nucleolar and coiled-body phosphoprotein 1 (Fragment) OS=Homo sapiens OX=9606 GN=NOLC1 PE=1 SV=1	A0A0A0MRM9	A0A0A0MRM9 [118-141]	2xPhospho [S6(100); S8(100)]; 1xpyrophospho [S6(100)]	2xPhospho [S6(100); S8(100); S9(0); S10(0); S11(0); S14(0); S15(0)]; 1xpyrophospho [S6(100); S8(0); S9(0); S10(0); S11(0); S14(0); S15(0)]	A0A0A0MRM9 2xPhospho [S123(100); S125(100)]; 1xpyrophospho [S123(100)]	A0A0A0MRM9 2xPhospho [S123(100); S125(100); S126(0); S127(0); S128(0); S131(0); S132(0)]; 1xpyrophospho [S123(100); S125(0); S126(0); S127(0); S128(0); S131(0); S132(0)]	1	2676.92	-1.71	892.976	-0.00152	18.9989	10.11	0.002	0	Not Found	Not Found	Not Found	Not Found	Not Found	Not Found	Not Found	High	Not Found	Not Found	Not Found	Not Found	High	High	High	Unambiguous	AAAKASESSSSEESSDDDDEEDQK	24	11	1	3	A0A0A0MRM9; S4R3C2; Q14978	4	High	3	1	1	1
[K].QQPVESSEDSSDESDSSSEEEKKPPTK.[A]	Nucleolar and coiled-body phosphoprotein 1 (Fragment) OS=Homo sapiens OX=9606 GN=NOLC1 PE=1 SV=1	A0A0A0MRM9	A0A0A0MRM9 [325-351]	1xGln->pyro-Glu [N-Term]; 2xPhospho [S/T]	1xGln->pyro-Glu [N-Term]; 2xPhospho [S6(0); S7(0); S10(0); S11(0); S14(0); S16(66.7); S17(66.7); S18(66.7); T26(0)]			1	3109.19	-2.09	1037.07	-0.00217	30.4236	9.55	0.0115	0	Not Found	Not Found	Not Found	Not Found	Not Found	Not Found	High	High	High	Not Found	Not Found	Not Found	High	High	High	Unambiguous	QQPVESSEDSSDESDSSSEEEKKPPTK	27	68	1	2	A0A0A0MRM9; Q14978	2	High	3	1	1	1
[K].EVEEDSEDEEMSEDEEDDSSGEEVVIPQKK.[G]	Nucleolin (Fragment) OS=Homo sapiens OX=9606 GN=NCL PE=1 SV=1	C9J1H7	C9J1H7 [7-36]	1xOxidation [M11]; 2xPhospho [S19(100); S20(100)]	1xOxidation [M11]; 2xPhospho [S6(0); S12(0); S19(100); S20(100)]	C9J1H7 2xPhospho [S25(100); S26(100)]	C9J1H7 2xPhospho [S12(0); S18(0); S25(100); S26(100)]	1	3617.33	-2.59	1206.44	-0.00312	47.8464	9.55	0.1079	0	Not Found	Not Found	Not Found	Not Found	Not Found	Not Found	Not Found	Not Found	Not Found	Not Found	High	Not Found	High	High	High	Unambiguous	EVEEDSEDEEMSEDEEDDSSGEEVVIPQKK	30	2	1	5	C9J1H7; C9JWL1; P19338; C9JLB1; C9JYW2	1	High	3	1	1	1
[K].AEKQEDSESSEEESDSEEAAASPAQVK.[T]	Treacle protein OS=Homo sapiens OX=9606 GN=TCOF1 PE=1 SV=1	E7ETY2	E7ETY2 [756-782]	1xDeamidated [Q4]; 2xPhospho [S9(100); S10(100)]; 1xpyrophospho [S]	1xDeamidated [Q4]; 2xPhospho [S7(0); S9(100); S10(100); S14(0); S16(0); S22(0)]; 1xpyrophospho [S7(0); S9(50); S10(50); S14(0); S16(0); S22(0)]	E7ETY2 2xPhospho [S764(100); S765(100)]	E7ETY2 2xPhospho [S762(0); S764(100); S765(100); S769(0); S771(0); S777(0)]	1	3028.14	1.84	1010.05	0.00186	34.5033	9.31	0.0301	0	Not Found	Not Found	Not Found	Not Found	Not Found	Not Found	Not Found	High	Not Found	Not Found	Not Found	Not Found	High	High	High	Unambiguous	AEKQEDSESSEEESDSEEAAASPAQVK	27	4	1	3	E7ETY2; J3KQ96; Q13428	2	High	3	1	1	1
[R].AKKPEEESESSEEGSESEEEAPAGTR.[S]	Treacle protein OS=Homo sapiens OX=9606 GN=TCOF1 PE=1 SV=1	E7ETY2	E7ETY2 [263-288]	2xPhospho [S8(100); S10(100)]; 1xpyrophospho [S11(100)]	2xPhospho [S8(100); S10(100); S11(0); S15(0); S17(0); T25(0)]; 1xpyrophospho [S8(0); S10(0); S11(100); S15(0); S17(0); T25(0)]	E7ETY2 2xPhospho [S270(100); S272(100)]; 1xpyrophospho [S273(100)]	E7ETY2 2xPhospho [S270(100); S272(100); S273(0); S277(0); S279(0); T287(0)]; 1xpyrophospho [S270(0); S272(0); S273(100); S277(0); S279(0); T287(0)]	1	2939.14	-0.91	980.382	-0.00089	26.3619	8.88	0.0541	0	Not Found	Not Found	Not Found	Not Found	Not Found	High	High	High	High	Not Found	Not Found	Not Found	High	High	High	Unambiguous	AKKPEEESESSEEGSESEEEAPAGTR	26	21	1	3	E7ETY2; J3KQ96; Q13428	7	High	3	1	1	1
[K].AKSPTPSPSPPRNSDQEGGGK.[K]	Serine/arginine repetitive matrix protein 1 OS=Homo sapiens OX=9606 GN=SRRM1 PE=1 SV=2	Q8IYB3	Q8IYB3 [789-809]	2xPhospho [S7(100); S9(100)]; 1xpyrophospho [S7(100)]	2xPhospho [S3(0); T5(0); S7(100); S9(100); S14(0)]; 1xpyrophospho [S3(0); T5(0); S7(100); S9(0); S14(0)]	Q8IYB3 2xPhospho [S795(100); S797(100)]; 1xpyrophospho [S795(100)]	Q8IYB3 2xPhospho [S791(0); T793(0); S795(100); S797(100); S802(0)]; 1xpyrophospho [S791(0); T793(0); S795(100); S797(0); S802(0)]	2	2253.95	-1.43	751.988	-0.00107	24.8437	8.28	0.0664	0	Not Found	Not Found	High	High	High	High	Not Found	Not Found	Not Found	Not Found	Not Found	Not Found	High	High	High	Unambiguous	AKSPTPSPSPPRNSDQEGGGK	21	49	1	2	Q8IYB3; A9Z1X7	8	High	3	1	1	1
[K].QKSDAEEDGGTVSQEEEDRKPK.[A]	Calnexin OS=Homo sapiens OX=9606 GN=CANX PE=1 SV=2	P27824	P27824 [552-573]	1xGln->pyro-Glu [N-Term]; 1xpyrophospho [S13(100)]	1xGln->pyro-Glu [N-Term]; 1xpyrophospho [S3(0); T11(0); S13(100)]	P27824 1xpyrophospho [S564(100)]	P27824 1xpyrophospho [S554(0); T562(0); S564(100)]	2	2605.03	-2	869.014	-0.00173	27.0738	8.25	0.0691	0	Not Found	Not Found	Not Found	Not Found	Not Found	Not Found	High	High	Not Found	Not Found	Not Found	Not Found	High	High	High	Unambiguous	QKSDAEEDGGTVSQEEEDRKPK	22	2	1	1	P27824	1	High	3	1	1	1
[K].SKELVSSSSSGSDSDSEVDKK.[L]	Activated RNA polymerase II transcriptional coactivator p15 (Fragment) OS=Homo sapiens OX=9606 GN=SUB1 PE=1 SV=8	D6RC37	D6RC37 [4-24]	1xpyrophospho [S14(99.5)]; 2xPhospho [S10(100); S12(100)]	1xpyrophospho [S1(0); S6(0); S7(0); S8(0); S9(0); S10(0); S12(0); S14(99.5); S16(0.5)]; 2xPhospho [S1(0); S6(0); S7(0); S8(0); S9(0); S10(100); S12(100); S14(0); S16(0)]	D6RC37 1xpyrophospho [S17(99.5)]; 2xPhospho [S13(100); S15(100)]	D6RC37 1xpyrophospho [S4(0); S9(0); S10(0); S11(0); S12(0); S13(0); S15(0); S17(99.5); S19(0.5)]; 2xPhospho [S4(0); S9(0); S10(0); S11(0); S12(0); S13(100); S15(100); S17(0); S19(0)]	2	2317.93	-0.83	773.315	-0.00064	28.9083	8.22	0.073	0	Not Found	Not Found	Not Found	Not Found	Not Found	High	Not Found	Not Found	Not Found	Not Found	Not Found	Not Found	High	High	High	Unambiguous	SKELVSSSSSGSDSDSEVDKK	21	17	1	3	D6RC37; D6R970; P53999	7	High	3	1	1	1
[R].QIDSSEEDDDEEDYDNDKR.[S]	Chromodomain-helicase-DNA-binding protein 1 OS=Homo sapiens OX=9606 GN=CHD1 PE=1 SV=2	O14646	O14646 [212-230]					1	2316.89	-3.64	772.964	-0.00281	28.7627	8.21	0.6931	0	Not Found	Not Found	Not Found	Not Found	Not Found	Not Found	High	Not Found	Not Found	Not Found	Not Found	Not Found	High	High	High	Unambiguous	QIDSSEEDDDEEDYDNDKR	19	2	1	1	O14646	1	High	3	1	1	1
[K].QAPQGSRDSSSDSDSSSSEEEEEKTSK.[S]	Nucleolar and coiled-body phosphoprotein 1 (Fragment) OS=Homo sapiens OX=9606 GN=NOLC1 PE=1 SV=1	A0A0A0MRM9	A0A0A0MRM9 [470-496]	2xPhospho [S13(99.4); S15(100)]; 1xpyrophospho [S15(100)]	2xPhospho [S6(0); S9(0); S10(0); S11(0); S13(99.4); S15(100); S16(0.6); S17(0); S18(0); T25(0); S26(0)]; 1xpyrophospho [S6(0); S9(0); S10(0); S11(0); S13(0); S15(100); S16(0); S17(0); S18(0); T25(0); S26(0)]	A0A0A0MRM9 2xPhospho [S482(99.4); S484(100)]; 1xpyrophospho [S484(100)]	A0A0A0MRM9 2xPhospho [S475(0); S478(0); S479(0); S480(0); S482(99.4); S484(100); S485(0.6); S486(0); S487(0); T494(0); S495(0)]; 1xpyrophospho [S475(0); S478(0); S479(0); S480(0); S482(0); S484(100); S485(0); S486(0); S487(0); T494(0); S495(0)]	2	3034.13	-1.7	1012.05	-0.00172	19.4655	7.93	0.0353	0	Not Found	Not Found	Not Found	Not Found	Not Found	High	Not Found	Not Found	Not Found	Not Found	Not Found	Not Found	High	High	High	Unambiguous	QAPQGSRDSSSDSDSSSSEEEEEKTSK	27	6	1	2	A0A0A0MRM9; Q14978	4	High	3	1	1	1
[K].QAPQGSRDSSSDSDSSSSEEEEEKTSK.[S]	Nucleolar and coiled-body phosphoprotein 1 (Fragment) OS=Homo sapiens OX=9606 GN=NOLC1 PE=1 SV=1	A0A0A0MRM9	A0A0A0MRM9 [470-496]	1xGln->pyro-Glu [N-Term]; 1xpyrophospho [S17(98.8)]; 2xPhospho [S17(99.2); S18(99.2)]	1xGln->pyro-Glu [N-Term]; 1xpyrophospho [S6(0); S9(0); S10(0); S11(0); S13(0); S15(0); S16(0.6); S17(98.8); S18(0.6); T25(0); S26(0)]; 2xPhospho [S6(0); S9(0); S10(0); S11(0); S13(0); S15(0); S16(1.6); S17(99.2); S18(99.2); T25(0); S26(0)]	A0A0A0MRM9 1xpyrophospho [S486(98.8)]; 2xPhospho [S486(99.2); S487(99.2)]	A0A0A0MRM9 1xpyrophospho [S475(0); S478(0); S479(0); S480(0); S482(0); S484(0); S485(0.6); S486(98.8); S487(0.6); T494(0); S495(0)]; 2xPhospho [S475(0); S478(0); S479(0); S480(0); S482(0); S484(0); S485(1.6); S486(99.2); S487(99.2); T494(0); S495(0)]	2	3017.11	-3.62	1006.37	-0.00364	21.7942	7.66	0.0183	0	Not Found	Not Found	Not Found	Not Found	Not Found	Not Found	High	Not Found	Not Found	Not Found	Not Found	Not Found	High	High	High	Unambiguous	QAPQGSRDSSSDSDSSSSEEEEEKTSK	27	5	1	2	A0A0A0MRM9; Q14978	2	High	3	1	1	1
[K].AATTPTRKSSSSEDSSSDEEEEQK.[K]	Nucleolar and coiled-body phosphoprotein 1 (Fragment) OS=Homo sapiens OX=9606 GN=NOLC1 PE=1 SV=1	A0A0A0MRM9	A0A0A0MRM9 [265-288]	2xPhospho [S/T]; 1xpyrophospho [S11(100)]	2xPhospho [T3(0); T4(0); T6(0); S9(66.7); S10(66.7); S11(66.7); S12(0); S15(0); S16(0); S17(0)]; 1xpyrophospho [T3(0); T4(0); T6(0); S9(0); S10(0); S11(100); S12(0); S15(0); S16(0); S17(0)]	A0A0A0MRM9 1xpyrophospho [S275(100)]	A0A0A0MRM9 1xpyrophospho [T267(0); T268(0); T270(0); S273(0); S274(0); S275(100); S276(0); S279(0); S280(0); S281(0)]	2	2746.06	-2.31	916.023	-0.00212	18.593	7.48	0.0094	0	Not Found	Not Found	Not Found	Not Found	Not Found	High	High	High	Not Found	Not Found	Not Found	Not Found	High	High	High	Unambiguous	AATTPTRKSSSSEDSSSDEEEEQK	24	33	1	4	A0A0A0MRM9; S4R3C2; Q14978; S4R349	9	High	3	1	1	1
[K].AESSNSSSSDDSSEEEEEKLK.[G]	Nucleolar and coiled-body phosphoprotein 1 (Fragment) OS=Homo sapiens OX=9606 GN=NOLC1 PE=1 SV=1	A0A0A0MRM9	A0A0A0MRM9 [523-543]	1xpyrophospho [S]; 2xPhospho [S12(100); S13(100)]	1xpyrophospho [S3(0); S4(0); S6(0); S7(0); S8(0); S9(0); S12(50); S13(50)]; 2xPhospho [S3(0); S4(0); S6(0); S7(0); S8(0); S9(0); S12(100); S13(100)]	A0A0A0MRM9 2xPhospho [S534(100); S535(100)]	A0A0A0MRM9 2xPhospho [S525(0); S526(0); S528(0); S529(0); S530(0); S531(0); S534(100); S535(100)]	1	2433.87	0.25	811.962	0.00021	26.5153	7.35	0.0354	0	Not Found	Not Found	Not Found	Not Found	Not Found	Not Found	High	Not Found	Not Found	Not Found	Not Found	Not Found	High	High	High	Unambiguous	AESSNSSSSDDSSEEEEEKLK	21	4	1	2	A0A0A0MRM9; Q14978	3	High	3	1	1	1
[K].GVDEQSDSSEESEEEKPPEEDKEEEEEK.[K]	General transcription factor IIF subunit 1 (Fragment) OS=Homo sapiens OX=9606 GN=GTF2F1 PE=1 SV=1	M0QXD6	M0QXD6 [216-243]	2xPhospho [S9(100); S12(100)]; 1xpyrophospho [S9(99)]	2xPhospho [S6(0); S8(0); S9(100); S12(100)]; 1xpyrophospho [S6(0); S8(0.5); S9(99); S12(0.5)]	M0QXD6 2xPhospho [S224(100); S227(100)]; 1xpyrophospho [S224(99)]	M0QXD6 2xPhospho [S221(0); S223(0); S224(100); S227(100)]; 1xpyrophospho [S221(0); S223(0.5); S224(99); S227(0.5)]	1	3412.25	-1.6	1138.09	-0.00182	29.6127	7.31	0.0547	0	Not Found	Not Found	Not Found	Not Found	Not Found	Not Found	Not Found	High	High	Not Found	Not Found	Not Found	High	High	High	Unambiguous	GVDEQSDSSEESEEEKPPEEDKEEEEEK	28	8	1	2	M0QXD6; P35269	3	High	3	1	1	1
[K].KAPSASDSDSKADSDGAKPEPVAMAR.[S]	Hepatoma-derived growth factor-related protein 2 (Fragment) OS=Homo sapiens OX=9606 GN=HDGFL2 PE=1 SV=1	A0A087WT54	A0A087WT54 [179-204]	1xOxidation [M24]; 1xpyrophospho [S14(100)]	1xOxidation [M24]; 1xpyrophospho [S4(0); S6(0); S8(0); S10(0); S14(100)]	A0A087WT54 1xpyrophospho [S192(100)]	A0A087WT54 1xpyrophospho [S182(0); S184(0); S186(0); S188(0); S192(100)]	2	2764.15	-0.36	922.056	-0.00033	27.8703	7.3	0.0096	0	Not Found	Not Found	Not Found	Not Found	Not Found	High	Not Found	Not Found	Not Found	Not Found	Not Found	Not Found	High	High	High	Unambiguous	KAPSASDSDSKADSDGAKPEPVAMAR	26	2	1	2	A0A087WT54; Q7Z4V5	1	High	3	1	1	1
[K].KESESEDSSDDEPLIKK.[L]	Protein DEK OS=Homo sapiens OX=9606 GN=DEK PE=1 SV=1	B4DFG0	B4DFG0 [271-287]	2xPhospho [S8(100); S9(100)]; 1xpyrophospho [S5(100)]	2xPhospho [S3(0); S5(0); S8(100); S9(100)]; 1xpyrophospho [S3(0); S5(100); S8(0); S9(0)]	B4DFG0 2xPhospho [S278(100); S279(100)]; 1xpyrophospho [S275(100)]	B4DFG0 2xPhospho [S273(0); S275(0); S278(100); S279(100)]; 1xpyrophospho [S273(0); S275(100); S278(0); S279(0)]	2	2095.84	-1.74	699.282	-0.00122	36.48	7.03	0.128	0	Not Found	Not Found	Not Found	Not Found	Not Found	High	High	High	High	Not Found	Not Found	Not Found	High	High	High	Unambiguous	KESESEDSSDDEPLIKK	17	16	1	3	B4DFG0; H0Y993; P35659	2	High	3	1	1	1
[K].VVDFGSATYDDEHHSTLVSTR.[H]	Dual-specificity protein kinase CLK1 OS=Homo sapiens OX=9606 GN=CLK1 PE=1 SV=1	F8WBF5	F8WBF5 [323-343]	1xpyrophospho [S19(100)]	1xpyrophospho [S6(0); T8(0); S15(0); T16(0); S19(100); T20(0)]	F8WBF5 1xpyrophospho [S341(100)]	F8WBF5 1xpyrophospho [S328(0); T330(0); S337(0); T338(0); S341(100); T342(0)]	0	2496.01	-1.58	832.674	-0.00131	60.4397	7.02	0.0741	0	Not Found	Not Found	Not Found	Not Found	Not Found	High	Not Found	Not Found	Not Found	Not Found	Not Found	Not Found	High	High	High	Unambiguous	VVDFGSATYDDEHHSTLVSTR	21	2	1	5	F8WBF5; B8ZZR0; A0A087WVK0; Q9HAZ1; P49759	1	High	3	1	1	1
[K].IEDVGSDEEDDSGKDKK.[K]	Heat shock protein HSP 90-beta OS=Homo sapiens OX=9606 GN=HSP90AB1 PE=1 SV=4	P08238	P08238 [250-266]	2xPhospho [S6(100); S12(100)]; 1xpyrophospho [S6(100)]	2xPhospho [S6(100); S12(100)]; 1xpyrophospho [S6(100); S12(0)]	P08238 2xPhospho [S255(100); S261(100)]; 1xpyrophospho [S255(100)]	P08238 2xPhospho [S255(100); S261(100)]; 1xpyrophospho [S255(100); S261(0)]	2	2025.76	-2.1	675.923	-0.00142	24.9769	6.57	0.0472	0	Not Found	Not Found	Not Found	Not Found	Not Found	Not Found	High	High	High	Not Found	Not Found	Not Found	High	High	High	Unambiguous	IEDVGSDEEDDSGKDKK	17	5	1	2	P08238; Q58FF8	2	High	3	1	1	1
[K].KESKEEETSIDVAGKPNEVTK.[A]	Monocarboxylate transporter 1 OS=Homo sapiens OX=9606 GN=SLC16A1 PE=1 SV=3	P53985	P53985 [459-479]	1xpyrophospho [S3(100)]	1xpyrophospho [S3(100); T8(0); S9(0); T20(0)]	P53985 1xpyrophospho [S461(100)]	P53985 1xpyrophospho [S461(100); T466(0); S467(0); T478(0)]	2	2478.1	-2.49	826.704	-0.00206	40.2688	6.41	0.1732	0	Not Found	Not Found	Not Found	Not Found	Not Found	High	Not Found	Not Found	Not Found	Not Found	Not Found	Not Found	High	High	High	Unambiguous	KESKEEETSIDVAGKPNEVTK	21	1	1	1	P53985	1	High	3	1	1	1
[K].REEDSQSSSEESDSEEEAPAQAKPSGK.[A]	Treacle protein OS=Homo sapiens OX=9606 GN=TCOF1 PE=1 SV=1	E7ETY2	E7ETY2 [406-432]	1xDeamidated [Q]; 2xPhospho [S12(100); S14(100)]; 1xpyrophospho [S12(100)]	1xDeamidated [Q6; Q21]; 2xPhospho [S5(0); S7(0); S8(0); S9(0); S12(100); S14(100); S25(0)]; 1xpyrophospho [S5(0); S7(0); S8(0); S9(0); S12(100); S14(0); S25(0)]	E7ETY2 2xPhospho [S417(100); S419(100)]; 1xpyrophospho [S417(100)]	E7ETY2 2xPhospho [S410(0); S412(0); S413(0); S414(0); S417(100); S419(100); S430(0)]; 1xpyrophospho [S410(0); S412(0); S413(0); S414(0); S417(100); S419(0); S430(0)]	1	3055.16	4.41	1019.06	0.00449	24.9102	6.39	0.0203	0	Not Found	Not Found	Not Found	Not Found	Not Found	High	Not Found	Not Found	Not Found	Not Found	Not Found	Not Found	High	High	High	Unambiguous	REEDSQSSSEESDSEEEAPAQAKPSGK	27	4	1	3	E7ETY2; J3KQ96; Q13428	3	High	3	1	1	1
[R].RVSSSRSVSGSPEPAAK.[K]	Serine/arginine repetitive matrix protein 1 OS=Homo sapiens OX=9606 GN=SRRM1 PE=1 SV=2	Q8IYB3	Q8IYB3 [746-762]	1xpyrophospho [S7(100)]; 2xPhospho [S7(100); S9(100)]	1xpyrophospho [S3(0); S4(0); S5(0); S7(100); S9(0); S11(0)]; 2xPhospho [S3(0); S4(0); S5(0); S7(100); S9(100); S11(0)]	Q8IYB3 1xpyrophospho [S752(100)]; 2xPhospho [S752(100); S754(100)]	Q8IYB3 1xpyrophospho [S748(0); S749(0); S750(0); S752(100); S754(0); S756(0)]; 2xPhospho [S748(0); S749(0); S750(0); S752(100); S754(100); S756(0)]	2	1861.82	-1.43	621.277	-0.00088	23.7604	6.23	0.0337	0	High	High	Not Found	Not Found	Not Found	Not Found	Not Found	Not Found	Not Found	Not Found	Not Found	Not Found	High	High	High	Unambiguous	RVSSSRSVSGSPEPAAK	17	38	1	3	Q8IYB3; E9PCT1; A9Z1X7	9	High	3	1	1	1
[R].TCSDSEDIGSSECSDTDSEEQGDHARPK.[K]	Serine/threonine-protein kinase RIO1 OS=Homo sapiens OX=9606 GN=RIOK1 PE=1 SV=2	Q9BRS2	Q9BRS2 [494-521]	2xCarbamidomethyl [C2; C13]; 1xpyrophospho [S/T]; 2xPhospho [S/T]	2xCarbamidomethyl [C2; C13]; 1xpyrophospho [T1(0); S3(0); S5(0); S10(0); S11(0); S14(33.3); T16(33.3); S18(33.3)]; 2xPhospho [T1(0); S3(0); S5(0); S10(0); S11(0); S14(66.7); T16(66.7); S18(66.7)]			0	3259.13	-1.57	1087.05	-0.0017	28.2708	6.05	0.0017	0	Not Found	Not Found	Not Found	Not Found	Not Found	Not Found	High	Not Found	Not Found	Not Found	Not Found	Not Found	High	High	High	Unambiguous	TCSDSEDIGSSECSDTDSEEQGDHARPK	28	4	1	1	Q9BRS2	2	High	3	1	1	1
[K].ELVSSSSSGSDSDSEVDKK.[L]	Activated RNA polymerase II transcriptional coactivator p15 (Fragment) OS=Homo sapiens OX=9606 GN=SUB1 PE=1 SV=8	D6RC37	D6RC37 [6-24]	1xpyrophospho [S]; 2xPhospho [S10(100); S12(99.6)]	1xpyrophospho [S4(0); S5(0); S6(0); S7(0); S8(0); S10(49.9); S12(49.9); S14(0.2)]; 2xPhospho [S4(0); S5(0); S6(0); S7(0); S8(0); S10(100); S12(99.6); S14(0.4)]	D6RC37 2xPhospho [S15(100); S17(99.6)]	D6RC37 2xPhospho [S9(0); S10(0); S11(0); S12(0); S13(0); S15(100); S17(99.6); S19(0.4)]	1	2102.81	-2.46	1051.9	-0.00259	30.7626	6.02	0.0831	0	Not Found	Not Found	Not Found	Not Found	Not Found	High	High	Not Found	Not Found	Not Found	Not Found	Not Found	High	High	High	Unambiguous	ELVSSSSSGSDSDSEVDKK	19	15	1	3	D6RC37; D6R970; P53999	3	High	2	1	1	1
[R].EDEEEDDDDPEDEDAEQAR.[R]	Homeobox protein HMX1 OS=Homo sapiens OX=9606 GN=HMX1 PE=1 SV=1	F1T0J4	F1T0J4 [43-61]					0	2250.79	-2.15	1125.9	-0.00242	28.0032	5.4	0.6944	0	Not Found	Not Found	Not Found	Not Found	Not Found	Not Found	Not Found	Not Found	Not Found	High	Not Found	Not Found	High	High	High	Unambiguous	EDEEEDDDDPEDEDAEQAR	19	1	1	2	F1T0J4; Q9NP08	1	High	2	1	1	1
[K].DTDGDGVGDACDNCPQK.[S]	(Bos taurus) 81 kDa protein	ENSEMBL:ENSBTAP00000006074	ENSEMBL:ENSBTAP00000006074 [337-353]	2xCarbamidomethyl [C11; C14]	2xCarbamidomethyl [C11; C14]			0	1823.68	-3.46	912.341	-0.00316	25.5881	5.28	0.3182	0	Not Found	Not Found	Not Found	Not Found	Not Found	High	Not Found	Not Found	Not Found	Not Found	Not Found	Not Found	High	High	High	Unambiguous	DTDGDGVGDACDNCPQK	17	1	1	1	ENSEMBL:ENSBTAP00000006074	1	High	2	1	1	1
[K].EAEEESSGGEEEDEDENIEVVYSK.[A]	Eukaryotic translation initiation factor 5 OS=Homo sapiens OX=9606 GN=EIF5 PE=1 SV=2	P55010	P55010 [384-407]					0	2702.1	-1.23	1351.55	-0.00166	97.7553	5.27	0.6509	0	Not Found	Not Found	Not Found	Not Found	Not Found	Not Found	High	Not Found	Not Found	Not Found	Not Found	Not Found	High	High	High	Unambiguous	EAEEESSGGEEEDEDENIEVVYSK	24	2	1	1	P55010	1	High	2	1	1	1
[R].HASSSPESPKPAPAPGSHR.[E]	Serine/arginine repetitive matrix protein 2 OS=Homo sapiens OX=9606 GN=SRRM2 PE=1 SV=2	Q9UQ35	Q9UQ35 [433-451]	1xpyrophospho [S8(100)]; 2xPhospho [S3(100); S4(100)]	1xpyrophospho [S3(0); S4(0); S5(0); S8(100); S17(0)]; 2xPhospho [S3(100); S4(100); S5(0); S8(0); S17(0)]	Q9UQ35 1xpyrophospho [S440(100)]; 2xPhospho [S435(100); S436(100)]	Q9UQ35 1xpyrophospho [S435(0); S436(0); S437(0); S440(100); S449(0)]; 2xPhospho [S435(100); S436(100); S437(0); S440(0); S449(0)]	0	2056.86	-2.03	686.291	-0.00139	24.1158	5.03	0.0417	0	Not Found	Not Found	Not Found	Not Found	High	Not Found	Not Found	Not Found	Not Found	Not Found	Not Found	Not Found	High	High	High	Unambiguous	HASSSPESPKPAPAPGSHR	19	11	1	3	I3L182; Q9UQ35; I3L4D8	5	High	3	1	1	1
[R].EFDEDSDEKEEEEDTYEK.[V]	HIV Tat-specific factor 1 OS=Homo sapiens OX=9606 GN=HTATSF1 PE=1 SV=1	O43719	O43719 [619-636]					1	2265.87	-2.76	755.959	-0.00208	95.9843	5.01	0.5828	0	Not Found	Not Found	Not Found	Not Found	Not Found	Not Found	High	Not Found	Not Found	Not Found	Not Found	Not Found	High	High	High	Unambiguous	EFDEDSDEKEEEEDTYEK	18	1	1	1	O43719	1	High	3	1	1	1
[R].TADSSSSEDEEEYVVEK.[V]	Chromobox protein homolog 5 (Fragment) OS=Homo sapiens OX=9606 GN=CBX5 PE=1 SV=1	F8VNY3	F8VNY3 [8-24]	1xpyrophospho [S5(99.7)]; 2xPhospho [S5(100); S6(100)]	1xpyrophospho [T1(0); S4(0.3); S5(99.7); S6(0); S7(0)]; 2xPhospho [T1(0); S4(0); S5(100); S6(100); S7(0); Y13(0)]	F8VNY3 1xpyrophospho [S12(99.7)]; 2xPhospho [S12(100); S13(100)]	F8VNY3 1xpyrophospho [T8(0); S11(0.3); S12(99.7); S13(0); S14(0)]; 2xPhospho [T8(0); S11(0); S12(100); S13(100); S14(0); Y20(0)]	0	2063.73	2.25	1032.37	0.00232	45.0417	4.99	0.0281	0	Not Found	Not Found	Not Found	Not Found	Not Found	Not Found	Not Found	Not Found	Not Found	High	Not Found	Not Found	High	High	High	Unambiguous	TADSSSSEDEEEYVVEK	17	10	1	2	F8VNY3; P45973	4	High	2	1	1	1
[K].ASSSDSEDSSEEEEEVQGPPAK.[K]	Nucleolar and coiled-body phosphoprotein 1 (Fragment) OS=Homo sapiens OX=9606 GN=NOLC1 PE=1 SV=1	A0A0A0MRM9	A0A0A0MRM9 [81-102]	1xpyrophospho [S4(99.5)]; 2xPhospho [S3(100); S4(100)]	1xpyrophospho [S2(0); S3(0.5); S4(99.5); S6(0); S9(0); S10(0)]; 2xPhospho [S2(0); S3(100); S4(100); S6(0); S9(0); S10(0)]	A0A0A0MRM9 1xpyrophospho [S84(99.5)]; 2xPhospho [S83(100); S84(100)]	A0A0A0MRM9 1xpyrophospho [S82(0); S83(0.5); S84(99.5); S86(0); S89(0); S90(0)]; 2xPhospho [S82(0); S83(100); S84(100); S86(0); S89(0); S90(0)]	0	2453.88	-1.69	1227.44	-0.00207	33.707	4.78	0.0377	0	Not Found	Not Found	Not Found	Not Found	Not Found	Not Found	Not Found	Not Found	High	Not Found	Not Found	Not Found	High	High	High	Unambiguous	ASSSDSEDSSEEEEEVQGPPAK	22	7	1	3	A0A0A0MRM9; S4R3C2; Q14978	3	High	2	1	1	1
[K].KASSSDSEDSSEEEEEVQGPPAK.[K]	Nucleolar and coiled-body phosphoprotein 1 (Fragment) OS=Homo sapiens OX=9606 GN=NOLC1 PE=1 SV=1	A0A0A0MRM9	A0A0A0MRM9 [80-102]	2xPhospho [S4(99.5); S7(99.5)]	2xPhospho [S3(0); S4(99.5); S5(1.1); S7(99.5); S10(0); S11(0)]	A0A0A0MRM9 2xPhospho [S83(99.5); S86(99.5)]	A0A0A0MRM9 2xPhospho [S82(0); S83(99.5); S84(1.1); S86(99.5); S89(0); S90(0)]	1	2581.97	-1.23	1291.49	-0.00158	33.333	4.72	0.0148	0	Not Found	Not Found	Not Found	Not Found	Not Found	Not Found	High	Not Found	Not Found	Not Found	Not Found	Not Found	High	High	High	Unambiguous	KASSSDSEDSSEEEEEVQGPPAK	23	4	1	3	A0A0A0MRM9; S4R3C2; Q14978	2	High	2	1	1	1
[R].SLGLSLSGGDQEDAGR.[I]	N-acetyl-D-glucosamine kinase (Fragment) OS=Homo sapiens OX=9606 GN=NAGK PE=1 SV=1	H0YEB7	H0YEB7 [57-72]	2xPhospho [S5(100); S7(100)]; 1xpyrophospho [S7(100)]	2xPhospho [S1(0); S5(100); S7(100)]; 1xpyrophospho [S1(0); S5(0); S7(100)]	H0YEB7 2xPhospho [S61(100); S63(100)]; 1xpyrophospho [S63(100)]	H0YEB7 2xPhospho [S57(0); S61(100); S63(100)]; 1xpyrophospho [S57(0); S61(0); S63(100)]	0	1721.68	-2.7	861.34	-0.00233	63.9316	4.4	0.0295	0	Not Found	Not Found	Not Found	Not Found	Not Found	Not Found	Not Found	High	Not Found	Not Found	Not Found	Not Found	High	High	High	Unambiguous	SLGLSLSGGDQEDAGR	16	8	1	6	H0YEB7; Q9UJ70; H7C3G9; H7C1L7; C9JEV6; H0YE82	2	High	2	1	1	1
[K].MILEIAPTSDNDFGRYNCTATNHIGTR.[F]	Neural cell adhesion molecule 2 OS=Homo sapiens OX=9606 GN=NCAM2 PE=1 SV=2	H9KV31	H9KV31 [440-466]	1xCarbamidomethyl [C18]; 3xDeamidated [N11; N17; N22]; 1xpyrophospho [T19(97.6)]	1xCarbamidomethyl [C18]; 3xDeamidated [N11; N17; N22]; 1xpyrophospho [T8(0); S9(0); T19(97.6); T21(2.4); T26(0)]	H9KV31 1xpyrophospho [T458(97.6)]	H9KV31 1xpyrophospho [T447(0); S448(0); T458(97.6); T460(2.4); T465(0)]	1	3230.32	5.13	808.34	0.00414	20.1466	4.29	0.0303	0	Not Found	Not Found	Not Found	Not Found	Not Found	High	High	Not Found	Not Found	Not Found	Not Found	Not Found	High	High	High	Unambiguous	MILEIAPTSDNDFGRYNCTATNHIGTR	27	6	1	2	H9KV31; O15394	2	High	4	1	1	1
[K].IEDVGSDEEDDSGKDK.[K]	Heat shock protein HSP 90-beta OS=Homo sapiens OX=9606 GN=HSP90AB1 PE=1 SV=4	P08238	P08238 [250-265]	1xpyrophospho [S6(100)]; 2xPhospho [S6(100); S12(100)]	1xpyrophospho [S6(100); S12(0)]; 2xPhospho [S6(100); S12(100)]	P08238 1xpyrophospho [S255(100)]; 2xPhospho [S255(100); S261(100)]	P08238 1xpyrophospho [S255(100); S261(0)]; 2xPhospho [S255(100); S261(100)]	1	1897.66	-1.66	949.333	-0.00158	26.4362	4.24	0.2406	0	Not Found	Not Found	Not Found	Not Found	Not Found	Not Found	Not Found	Not Found	High	Not Found	Not Found	Not Found	High	High	High	Unambiguous	IEDVGSDEEDDSGKDK	16	4	1	2	P08238; Q58FF8	2	High	2	1	1	1
[R].VSDPISTSESSEEEEEAEAETAK.[A]	Treacle protein OS=Homo sapiens OX=9606 GN=TCOF1 PE=1 SV=1	E7ETY2	E7ETY2 [78-100]	1xpyrophospho [T/S]; 2xPhospho [S8(98.1); S10(98.1)]	1xpyrophospho [S2(0); S6(0.5); T7(33); S8(33); S10(33); S11(0.5); T21(0)]; 2xPhospho [S2(0); S6(0); T7(1.9); S8(98.1); S10(98.1); S11(1.9); T21(0)]	E7ETY2 2xPhospho [S85(98.1); S87(98.1)]	E7ETY2 2xPhospho [S79(0); S83(0); T84(1.9); S85(98.1); S87(98.1); S88(1.9); T98(0)]	0	2613.99	-2.55	1307.49	-0.00334	51.8794	4.21	0.057	0	Not Found	Not Found	Not Found	Not Found	Not Found	Not Found	Not Found	Not Found	High	Not Found	Not Found	Not Found	High	High	High	Unambiguous	VSDPISTSESSEEEEEAEAETAK	23	2	1	4	H0YA99; E7ETY2; J3KQ96; Q13428	2	High	2	1	1	1
[K].KESESEDSSDDEPLIK.[K]	Protein DEK OS=Homo sapiens OX=9606 GN=DEK PE=1 SV=1	B4DFG0	B4DFG0 [271-286]	2xPhospho [S3(100); S5(100)]; 1xpyrophospho [S5(100)]	2xPhospho [S3(100); S5(100); S8(0); S9(0)]; 1xpyrophospho [S3(0); S5(100); S8(0); S9(0)]	B4DFG0 2xPhospho [S273(100); S275(100)]; 1xpyrophospho [S275(100)]	B4DFG0 2xPhospho [S273(100); S275(100); S278(0); S279(0)]; 1xpyrophospho [S273(0); S275(100); S278(0); S279(0)]	1	1967.74	-1.92	984.372	-0.00189	45.9249	4.19	0.0095	0	Not Found	Not Found	Not Found	Not Found	Not Found	Not Found	High	High	Not Found	Not Found	High	Not Found	High	High	High	Unambiguous	KESESEDSSDDEPLIK	16	21	1	3	B4DFG0; H0Y993; P35659	6	High	2	1	1	1
[R].SGLQRGSSGENNNPGSPTVSNFRQLQEK.[L]				2xDeamidated [Q24; Q26]; 1xPhospho [S/T]; 1xpyrophospho [S/T]	2xDeamidated [Q24; Q26]; 1xPhospho [S1(2.1); S7(48.8); S8(48.8); S16(0.2); T18(0.2); S20(0)]; 1xpyrophospho [S1(0); S7(0.2); S8(0.2); S16(48.8); T18(48.8); S20(2.1)]			2	3230.32	5.72	808.34	0.00462	20.1466	4.16		0.0303	Not Found	Not Found	Not Found	Not Found	Not Found	Not Found	High	Not Found	Not Found	Not Found	Not Found	Not Found	High	High	High	Rejected	SGLQRGSSGENNNPGSPTVSNFRQLQEK	28	1	0	7	D6RBL1; D6R8Z7; D6RAX8; D6RDZ9; D6RCK9; D6RDZ7; D6RD37	1	High	4	2	2	2
[R].KPKPERPPSSSSSDSDSDEVDR.[I]	Hepatoma-derived growth factor-related protein 2 (Fragment) OS=Homo sapiens OX=9606 GN=HDGFL2 PE=1 SV=1	A0A087WT54	A0A087WT54 [243-264]	1xpyrophospho [S12(99.5)]; 2xPhospho [S11(99.3); S12(100)]	1xpyrophospho [S9(0); S10(0); S11(0.5); S12(99.5); S13(0); S15(0); S17(0)]; 2xPhospho [S9(0); S10(0); S11(99.3); S12(100); S13(0.7); S15(0); S17(0)]	A0A087WT54 1xpyrophospho [S254(99.5)]; 2xPhospho [S253(99.3); S254(100)]	A0A087WT54 1xpyrophospho [S251(0); S252(0); S253(0.5); S254(99.5); S255(0); S257(0); S259(0)]; 2xPhospho [S251(0); S252(0); S253(99.3); S254(100); S255(0.7); S257(0); S259(0)]	0	2562.04	-2.69	854.682	-0.0023	23.8302	4.14	0.0217	0	Not Found	Not Found	Not Found	Not Found	Not Found	Not Found	High	Not Found	Not Found	Not Found	Not Found	Not Found	High	High	High	Unambiguous	KPKPERPPSSSSSDSDSDEVDR	22	3	1	2	A0A087WT54; Q7Z4V5	2	High	3	1	1	1
[K].GSVKNWQLTEEDFGNTSGRLCLNNDTK.[E]	High affinity cationic amino acid transporter 1 OS=Homo sapiens OX=9606 GN=SLC7A1 PE=1 SV=1	P30825	P30825 [212-238]	1xCarbamidomethyl [C21]; 3xDeamidated [N23; N/Q]; 1xpyrophospho [T/S]	1xCarbamidomethyl [C21]; 3xDeamidated [N5; Q7; N15; N23; N24]; 1xpyrophospho [S2(0); T9(0); T16(49.6); S17(49.6); T26(0.8)]			2	3246.33	-0.31	812.339	-0.00025	19.4092	4.11	0.0122	0	Not Found	Not Found	Not Found	Not Found	Not Found	High	High	High	High	Not Found	Not Found	Not Found	High	High	High	Unambiguous	GSVKNWQLTEEDFGNTSGRLCLNNDTK	27	38	1	1	P30825	5	High	4	1	1	1
[K].ASESSSSEESSDDDDEEDQKKQPVQK.[G]	Nucleolar and coiled-body phosphoprotein 1 (Fragment) OS=Homo sapiens OX=9606 GN=NOLC1 PE=1 SV=1	A0A0A0MRM9	A0A0A0MRM9 [122-147]	1xDeamidated [Q]; 2xPhospho [S6(97.5); S7(97.5)]	1xDeamidated [Q19; Q22]; 2xPhospho [S2(0); S4(1.3); S5(3.7); S6(97.5); S7(97.5); S10(0); S11(0)]	A0A0A0MRM9 2xPhospho [S127(97.5); S128(97.5)]	A0A0A0MRM9 2xPhospho [S123(0); S125(1.3); S126(3.7); S127(97.5); S128(97.5); S131(0); S132(0)]	2	3045.13	4.66	1015.72	0.00473	19.8445	4.07	0.0049	0	Not Found	Not Found	Not Found	Not Found	Not Found	Not Found	Not Found	Not Found	High	Not Found	Not Found	Not Found	High	High	High	Unambiguous	ASESSSSEESSDDDDEEDQKKQPVQK	26	8	1	3	A0A0A0MRM9; S4R3C2; Q14978	5	High	3	1	1	1
[K].KEMDEFRYQHEQMNATHTQLFLEK.[D]	Thyroid receptor-interacting protein 11 OS=Homo sapiens OX=9606 GN=TRIP11 PE=1 SV=3	Q15643	Q15643 [938-961]	1xDeamidated [Q19]; 1xOxidation [M]; 1xpyrophospho [T16(100)]	1xDeamidated [Q19]; 1xOxidation [M3; M13]; 1xpyrophospho [T16(100); T18(0)]	Q15643 1xpyrophospho [T953(100)]	Q15643 1xpyrophospho [T953(100); T955(0)]	2	3230.34	1.16	808.34	0.00094	20.7065	3.97	0.0378	0	Not Found	Not Found	Not Found	Not Found	Not Found	High	High	Not Found	Not Found	Not Found	Not Found	Not Found	High	High	High	Unambiguous	KEMDEFRYQHEQMNATHTQLFLEK	24	4	1	2	Q15643; H0YJ97	2	High	4	1	1	1
[K].ESEDKPEIEDVGSDEEEEKKDGDK.[K]	Heat shock protein HSP 90-alpha OS=Homo sapiens OX=9606 GN=HSP90AA1 PE=1 SV=5	P07900	P07900 [251-274]	1xpyrophospho [S13(100)]	1xpyrophospho [S2(0); S13(100)]	P07900 1xpyrophospho [S263(100)]	P07900 1xpyrophospho [S252(0); S263(100)]	2	2896.12	-2.6	966.042	-0.00251	36.3115	3.92	0.3163	0	Not Found	Not Found	Not Found	Not Found	Not Found	Not Found	High	Not Found	Not Found	Not Found	Not Found	Not Found	High	High	High	Unambiguous	ESEDKPEIEDVGSDEEEEKKDGDK	24	1	1	1	P07900	1	High	3	1	1	1
[K].EFVSSDESSSGENK.[S]	FACT complex subunit SSRP1 OS=Homo sapiens OX=9606 GN=SSRP1 PE=1 SV=1	Q08945	Q08945 [664-677]	2xPhospho [S8(99.6); S9(99.6)]	2xPhospho [S4(0); S5(0); S8(99.6); S9(99.6); S10(0.7)]	Q08945 2xPhospho [S671(99.6); S672(99.6)]	Q08945 2xPhospho [S667(0); S668(0); S671(99.6); S672(99.6); S673(0.7)]	0	1661.56	-3.07	831.282	-0.00255	30.3808	3.87	0.0078	0	Not Found	Not Found	Not Found	Not Found	Not Found	Not Found	Not Found	High	Not Found	Not Found	Not Found	Not Found	High	High	High	Unambiguous	EFVSSDESSSGENK	14	2	1	1	Q08945	1	High	2	1	1	1
[K].IEDKIGEGTFSSVYLATAQLQVGPEEK.[I]	Cell division cycle 7-related protein kinase OS=Homo sapiens OX=9606 GN=CDC7 PE=1 SV=1	O00311	O00311 [60-86]	1xDeamidated [Q]; 2xPhospho [T9(96.8); Y/S/T]; 1xpyrophospho [T/S]	1xDeamidated [Q19; Q21]; 2xPhospho [T9(96.8); S11(33.7); S12(33.7); Y14(35.8); T17(0.1)]; 1xpyrophospho [T9(1.1); S11(32.6); S12(32.6); T17(33.7)]	O00311 2xPhospho [T68(96.8); Y/S/T]	O00311 2xPhospho [T68(96.8); S70(33.7); S71(33.7); Y73(35.8); T76(0.1)]	1	3230.33	2.98	808.34	0.0024	21.512	3.78	0.0106	0	Not Found	Not Found	Not Found	Not Found	Not Found	High	Not Found	Not Found	Not Found	Not Found	Not Found	Not Found	High	High	High	Unambiguous	IEDKIGEGTFSSVYLATAQLQVGPEEK	27	19	1	2	O00311; B1AMW7	7	High	4	1	1	1
[K].LQTAFRTVNCFYWFDAQQNTWFPK.[T]	Kelch repeat and BTB domain-containing protein 2 OS=Homo sapiens OX=9606 GN=KBTBD2 PE=1 SV=2	Q8IY47	Q8IY47 [340-363]	1xCarbamidomethyl [C10]; 2xDeamidated [N9; N19]; 2xPhospho [Y12(97.2); T20(97.2)]	1xCarbamidomethyl [C10]; 2xDeamidated [N9; N19]; 2xPhospho [T3(0); T7(5.7); Y12(97.2); T20(97.2)]	Q8IY47 2xPhospho [Y351(97.2); T359(97.2)]	Q8IY47 2xPhospho [T342(0); T346(5.7); Y351(97.2); T359(97.2)]	1	3230.35	-4.07	808.34	-0.00328	21.8196	3.73	0.0214	0	Not Found	Not Found	Not Found	Not Found	Not Found	High	High	Not Found	Not Found	Not Found	Not Found	Not Found	High	High	High	Selected	LQTAFRTVNCFYWFDAQQNTWFPK	24	4	1	1	Q8IY47	2	High	4	1	1	1
[K].QSASLQAQISTDAGAATSAKNEITELKR.[T]	SWISS-PROT:Q2M2I5 Tax_Id=9606 Gene_Symbol=KRT24 Keratin, type I cytoskeletal 24	Q2M2I5	Q2M2I5 [339-366]	Phospho [S/T]; pyrophospho [S/T]	Phospho [S/T]; pyrophospho [S/T]			2	3289.32	5.28	823.091	0.00434	22.1851	3.69	0.0325	0	Not Found	Not Found	Not Found	Not Found	Not Found	High	Not Found	Not Found	Not Found	Not Found	Not Found	Not Found	High	High	High	Unambiguous	QSASLQAQISTDAGAATSAKNEITELKR	28	8	1	1	Q2M2I5	3	High	4	1	1	1
[K].ATAAAAAASLLANGHDLAAAMAVDKSNPTSK.[H]				1xDeamidated [N13]; 2xPhospho [S9(99); S30(88.4)]; 1xpyrophospho [S/T]	1xDeamidated [N13]; 2xPhospho [T2(0.1); S9(99); S26(6.3); T29(6.3); S30(88.4)]; 1xpyrophospho [T2(0); S9(0.5); S26(46.9); T29(46.9); S30(5.8)]			1	3230.33	3.37	808.34	0.00272	21.8196	3.65		0.0214	Not Found	Not Found	Not Found	Not Found	Not Found	High	Not Found	Not Found	Not Found	Not Found	Not Found	Not Found	High	High	High	Rejected	ATAAAAAASLLANGHDLAAAMAVDKSNPTSK	31	1	0	5	E7EVI8; E7EV55; D6RBE0; Q7LFL8; D6RDY2	1	High	4	2	2	2
[K].QSKVPLSEFDFSWSKISDIQSQLEK.[L]				2xPhospho [S]; 1xpyrophospho [S12(87.3)]	2xPhospho [S2(0); S7(0); S12(8.4); S14(63.9); S17(63.9); S21(63.9)]; 1xpyrophospho [S2(0); S7(0); S12(87.3); S14(4.2); S17(4.2); S21(4.2)]			2	3246.35	-5.29	812.338	-0.00429	20.037	3.59		0.0427	Not Found	Not Found	Not Found	Not Found	Not Found	High	Not Found	Not Found	Not Found	Not Found	Not Found	Not Found	High	High	High	Rejected	QSKVPLSEFDFSWSKISDIQSQLEK	25	1	0	1	Q9NVP1	1	High	4	4	4	4
[K].FQHTGPGMLWSPYTMGYGK.[R]	EF-hand calcium-binding domain-containing protein 3 OS=Homo sapiens OX=9606 GN=EFCAB3 PE=2 SV=1	Q8N7B9	Q8N7B9 [169-187]	1xDeamidated [Q2]; 1xOxidation [M15]; 1xPhospho [T14(98.7)]	1xDeamidated [Q2]; 1xOxidation [M15]; 1xPhospho [T4(0); S11(1.3); Y13(0); T14(98.7); Y17(0)]	Q8N7B9 1xPhospho [T182(98.7)]	Q8N7B9 1xPhospho [T172(0); S179(1.3); Y181(0); T182(98.7); Y185(0)]	0	2254.93	-8.2	752.31	-0.00616	28.226	3.57	0.0196	0	Not Found	Not Found	Not Found	Not Found	High	Not Found	Not Found	Not Found	Not Found	Not Found	Not Found	Not Found	High	High	High	Selected	FQHTGPGMLWSPYTMGYGK	19	1	1	1	Q8N7B9	1	High	3	1	1	1
[K].QQPVESSEDSSDESDSSSEEEKKPPTK.[A]	Nucleolar and coiled-body phosphoprotein 1 (Fragment) OS=Homo sapiens OX=9606 GN=NOLC1 PE=1 SV=1	A0A0A0MRM9	A0A0A0MRM9 [325-351]	1xDeamidated [Q2]; 1xGln->pyro-Glu [N-Term]; 2xPhospho [S10(100); S11(100)]	1xDeamidated [Q2]; 1xGln->pyro-Glu [N-Term]; 2xPhospho [S6(0); S7(0); S10(100); S11(100); S14(0); S16(0); S17(0); S18(0); T26(0)]	A0A0A0MRM9 2xPhospho [S334(100); S335(100)]	A0A0A0MRM9 2xPhospho [S330(0); S331(0); S334(100); S335(100); S338(0); S340(0); S341(0); S342(0); T350(0)]	1	3110.18	5.44	1037.4	0.00564	28.067	3.56	0.0449	0	Not Found	Not Found	Not Found	Not Found	Not Found	Not Found	High	Not Found	Not Found	Not Found	Not Found	Not Found	High	High	High	Unambiguous	QQPVESSEDSSDESDSSSEEEKKPPTK	27	3	1	2	A0A0A0MRM9; Q14978	1	High	3	1	1	1
[R].DHANYEEDENGDITPIK.[A]	M-phase phosphoprotein 6 OS=Homo sapiens OX=9606 GN=MPHOSPH6 PE=1 SV=1	H3BSB3	H3BSB3 [105-121]	1xDeamidated [N10]	1xDeamidated [N10]			0	1960.84	-1.95	980.922	-0.00192	48.253	3.55	0.3211	0	Not Found	Not Found	Not Found	Not Found	Not Found	High	Not Found	Not Found	Not Found	Not Found	Not Found	Not Found	High	High	High	Unambiguous	DHANYEEDENGDITPIK	17	1	1	3	H3BSB3; H3BNT4; Q99547	1	High	2	1	1	1
[R].QQVQEEMGSAFPVLPGGSTGWGALQMFGR.[T]	Nuclear prelamin A recognition factor OS=Homo sapiens OX=9606 GN=NARF PE=1 SV=2	E7EP87	E7EP87 [212-240]	2xPhospho [S9(97.5); S/T]; pyrophospho [S/T]	2xPhospho [S9(97.5); S/T]; pyrophospho [S/T]	E7EP87 2xPhospho [S220(97.5); S/T];	E7EP87 2xPhospho [S220(97.5); S229(51.2); T230(51.2)];	0	3385.33	4.68	847.091	0.00396	20.4459	3.52	0.0568	0	Not Found	Not Found	Not Found	Not Found	Not Found	High	High	Not Found	Not Found	Not Found	Not Found	Not Found	High	High	High	Unambiguous	QQVQEEMGSAFPVLPGGSTGWGALQMFGR	29	4	1	1	E7EP87	3	High	4	1	1	1
[K].KASSSDSEDSSEEEEEVQGPPAK.[K]	Nucleolar and coiled-body phosphoprotein 1 (Fragment) OS=Homo sapiens OX=9606 GN=NOLC1 PE=1 SV=1	A0A0A0MRM9	A0A0A0MRM9 [80-102]	1xDeamidated [Q18]; 1xpyrophospho [S]; 2xPhospho [S10(100); S11(100)]	1xDeamidated [Q18]; 1xpyrophospho [S3(0); S4(0); S5(0); S7(0); S10(50); S11(50)]; 2xPhospho [S3(0); S4(0); S5(0); S7(0); S10(100); S11(100)]	A0A0A0MRM9 2xPhospho [S89(100); S90(100)]	A0A0A0MRM9 2xPhospho [S82(0); S83(0); S84(0); S86(0); S89(100); S90(100)]	1	2582.95	6.48	1291.99	0.00836	31.7133	3.51	0.0171	0	Not Found	Not Found	Not Found	Not Found	Not Found	Not Found	High	Not Found	Not Found	Not Found	Not Found	Not Found	High	High	High	Unambiguous	KASSSDSEDSSEEEEEVQGPPAK	23	3	1	3	A0A0A0MRM9; S4R3C2; Q14978	2	High	2	1	1	1
[K].ESLSTHTSPSQSPNSVHGSR.[R]				1xpyrophospho [S/T]; 2xPhospho [S12(98.7); S15(97.4)]	1xpyrophospho [S2(0); S4(0); T5(0); T7(0); S8(0); S10(0); S12(50); S15(50); S19(0)]; 2xPhospho [S2(0); S4(0); T5(0); T7(0); S8(1.3); S10(2.6); S12(98.7); S15(97.4); S19(0)]			0	2254.91	1.2	752.31	0.0009	28.226	3.5		0.0196	Not Found	Not Found	Not Found	Not Found	High	Not Found	Not Found	Not Found	Not Found	Not Found	Not Found	Not Found	High	High	High	Rejected	ESLSTHTSPSQSPNSVHGSR	20	2	0	1	Q9H1K0	2	High	3	2	2	2
[R].YSGAYGASVSDEELK.[R]	MICOS complex subunit OS=Homo sapiens OX=9606 GN=CHCHD3 PE=1 SV=2	C9JRZ6	C9JRZ6 [49-63]	1xpyrophospho [S2(100)]	1xpyrophospho [S2(100); S8(0); S10(0)]	C9JRZ6 1xpyrophospho [S50(100)]	C9JRZ6 1xpyrophospho [S50(100); S56(0); S58(0)]	0	1735.65	-2.47	868.326	-0.00215	54.6158	3.49	0.2865	0	Not Found	Not Found	Not Found	Not Found	Not Found	Not Found	Not Found	High	Not Found	Not Found	Not Found	Not Found	High	High	High	Unambiguous	YSGAYGASVSDEELK	15	1	1	4	C9JRZ6; Q9NX63; F8WAR4; A0A286YEX5	1	High	2	1	1	1
[K].EREYMGSKMLILSQNIAQLEAQVEK.[V]	Serologically defined colon cancer antigen 8 OS=Homo sapiens OX=9606 GN=SDCCAG8 PE=1 SV=1	Q86SQ7	Q86SQ7 [400-424]	2xDeamidated [Q14; Q18]; 2xpyrophospho [S7(100); S13(100)]	2xDeamidated [Q14; Q18]; 2xpyrophospho [S7(100); S13(100)]	Q86SQ7 2xpyrophospho [S406(100); S412(100)]	Q86SQ7 2xpyrophospho [S406(100); S412(100)]	2	3230.32	5.09	808.341	0.00411	20.4214	3.42	0.0117	0	Not Found	Not Found	Not Found	Not Found	Not Found	High	High	Not Found	Not Found	Not Found	Not Found	Not Found	High	High	High	Selected	EREYMGSKMLILSQNIAQLEAQVEK	25	2	1	5	Q86SQ7; A0A0G2JR50; A0A0C4DG71; A0A0G2JQM2; A0A0G2JR20	1	High	4	1	1	1
[K].ERCSEAGINQTSVQFSWEVAAPTDGNGAR.[S]	Extracellular matrix protein FRAS1 OS=Homo sapiens OX=9606 GN=FRAS1 PE=1 SV=2	Q86XX4	Q86XX4 [3210-3238]	1xCarbamidomethyl [C3]; 2xDeamidated [N9; N26]; 2xPhospho [S16(99.5); T23(100)]	1xCarbamidomethyl [C3]; 2xDeamidated [N9; N26]; 2xPhospho [S4(0); T11(0.3); S12(0.3); S16(99.5); T23(100)]	Q86XX4 2xPhospho [S3225(99.5); T3232(100)]	Q86XX4 2xPhospho [S3213(0); T3220(0.3); S3221(0.3); S3225(99.5); T3232(100)]	1	3299.33	1.2	825.59	0.00099	21.7739	3.39	0	0	Not Found	Not Found	Not Found	Not Found	Not Found	High	Not Found	Not Found	Not Found	Not Found	Not Found	Not Found	High	High	High	Selected	ERCSEAGINQTSVQFSWEVAAPTDGNGAR	29	1	1	1	Q86XX4	1	High	4	1	1	1
[R].NISDGFDGIPDNVDAALALPAHSYSGRER.[V]				2xDeamidated [N1; N12]; 1xPhospho [S/Y]; 1xpyrophospho [S]	2xDeamidated [N1; N12]; 1xPhospho [S3(0); S23(48.3); Y24(3.5); S25(48.3)]; 1xpyrophospho [S3(0); S23(50); S25(50)]			1	3299.33	1.72	825.59	0.00142	21.7739	3.39		0	Not Found	Not Found	Not Found	Not Found	Not Found	High	Not Found	Not Found	Not Found	Not Found	Not Found	Not Found	High	High	High	Rejected	NISDGFDGIPDNVDAALALPAHSYSGRER	29	4	0	1	P04004	1	High	4	2	2	2
[K].KAGPGSLELCGLPSQKTASLK.[K]	Ribosomal RNA processing protein 1 homolog B OS=Homo sapiens OX=9606 GN=RRP1B PE=1 SV=3	Q14684	Q14684 [574-594]	1xCarbamidomethyl [C10]; 1xDeamidated [Q15]; 1xPhospho [S/T]; 1xpyrophospho [S/T]	1xCarbamidomethyl [C10]; 1xDeamidated [Q15]; 1xPhospho [S6(33.3); S14(33.3); T17(33.3); S19(0)]; 1xpyrophospho [S6(33); S14(33); T17(33); S19(1.1)]			2	2383.04	3.2	795.021	0.00254	23.0784	3.27	0.0092	0	High	High	Not Found	Not Found	Not Found	Not Found	Not Found	Not Found	Not Found	Not Found	Not Found	Not Found	High	High	High	Unambiguous	KAGPGSLELCGLPSQKTASLK	21	12	1	1	Q14684	2	High	3	1	1	1
[R].VSDSESEGPQKGPASDSETEDASR.[H]	Protein IWS1 homolog OS=Homo sapiens OX=9606 GN=IWS1 PE=1 SV=2	Q96ST2	Q96ST2 [299-322]	1xpyrophospho [S6(98.6)]; 2xPhospho [S/T]	1xpyrophospho [S2(0.7); S4(0.7); S6(98.6); S15(0); S17(0); T19(0); S23(0)]; 2xPhospho [S2(66.7); S4(66.7); S6(66.7); S15(0); S17(0); T19(0); S23(0)]	Q96ST2 1xpyrophospho [S304(98.6)]	Q96ST2 1xpyrophospho [S300(0.7); S302(0.7); S304(98.6); S313(0); S315(0); T317(0); S321(0)]	1	2624.99	-1.59	875.666	-0.00139	28.3505	3.25	0.0092	0	Not Found	Not Found	Not Found	Not Found	Not Found	Not Found	High	Not Found	Not Found	Not Found	Not Found	Not Found	High	High	High	Unambiguous	VSDSESEGPQKGPASDSETEDASR	24	4	1	1	Q96ST2	2	High	3	1	1	1
[K].NGKSELDFDTDQYDILVSDFDTEEK.[M]	MORC family CW-type zinc finger protein 4 OS=Homo sapiens OX=9606 GN=MORC4 PE=1 SV=2	Q8TE76	Q8TE76 [228-252]	1xDeamidated [N1]; 2xPhospho [T/Y/S]	1xDeamidated [N1]; 2xPhospho [S4(0); T10(50); Y13(50); S18(50); T22(50)]			1	3084.22	2.51	771.812	0.00193	22.0382	3.24	0.0062	0	Not Found	Not Found	Not Found	Not Found	Not Found	Not Found	High	Not Found	Not Found	Not Found	Not Found	Not Found	High	High	High	Selected	NGKSELDFDTDQYDILVSDFDTEEK	25	1	1	1	Q8TE76	1	High	4	1	1	1
[R].NGLSGLRGAAPEGDSAALAEESPPAPSSR.[S]				2xPhospho [S4(90.5); S]; 1xpyrophospho [S15(89.1)]	2xPhospho [S4(90.5); S15(9.2); S22(5.3); S27(47.5); S28(47.5)]; 1xpyrophospho [S4(8.8); S15(89.1); S22(1.3); S27(0.4); S28(0.4)]			1	3084.21	3.17	771.812	0.00245	22.0382	3.22		0.0062	Not Found	Not Found	Not Found	Not Found	Not Found	Not Found	High	Not Found	Not Found	Not Found	Not Found	Not Found	High	High	High	Rejected	NGLSGLRGAAPEGDSAALAEESPPAPSSR	29	1	0	1	Q96JH8	1	High	4	2	2	2
[K].SRMAIWAATDHNVDNTTEIFREWLK.[N]				2xDeamidated [N12; N15]; 1xPhospho [T9(99.7)]; 1xpyrophospho [T/S]	2xDeamidated [N12; N15]; 1xPhospho [S1(0.1); T9(99.7); T16(0.1); T17(0.1)]; 1xpyrophospho [S1(0); T9(0.1); T16(49.9); T17(49.9)]			2	3246.34	-2.84	812.338	-0.00231	18.1356	3.22		0.0153	Not Found	Not Found	Not Found	Not Found	Not Found	Not Found	High	Not Found	Not Found	Not Found	Not Found	Not Found	High	High	High	Rejected	SRMAIWAATDHNVDNTTEIFREWLK	25	4	0	1	Q8IYK4	3	High	4	3	3	3
[K].LEVLMEEMILYYSVSEERHIAVEK.[D]	Tudor domain-containing protein 7 OS=Homo sapiens OX=9606 GN=TDRD7 PE=1 SV=2	Q8NHU6	Q8NHU6 [938-961]	2xPhospho [Y11(99.9); Y/S]; 1xOxidation [M8]; 1xpyrophospho [S]	2xPhospho [Y11(99.9); Y12(50); S13(25); S15(25)]; 1xOxidation [M8]; 1xpyrophospho [S13(50); S15(50)]	Q8NHU6 2xPhospho [Y948(99.9); Y/S]	Q8NHU6 2xPhospho [Y948(99.9); Y949(50); S950(25); S952(25)]	1	3246.32	2.53	812.338	0.00205	18.1356	3.2		0.0214	Not Found	Not Found	Not Found	Not Found	Not Found	Not Found	High	Not Found	Not Found	Not Found	Not Found	Not Found	High	High	High	Rejected	LEVLMEEMILYYSVSEERHIAVEK	24	4	1	1	Q8NHU6	3	High	4	5	5	5
[K].EHSMSNIASVKSPYEAENSGEELDQR.[Y]				1xDeamidated [N6]; 1xOxidation [M4]; 2xPhospho [S19(92.7); S/Y]	1xDeamidated [N6]; 1xOxidation [M4]; 2xPhospho [S3(5.3); S5(5.3); S9(5.3); S12(45.7); Y14(45.7); S19(92.7)]			1	3084.22	2.28	771.812	0.00176	22.0382	3.19		0.0154	Not Found	Not Found	Not Found	Not Found	Not Found	Not Found	High	Not Found	Not Found	Not Found	Not Found	Not Found	High	High	High	Rejected	EHSMSNIASVKSPYEAENSGEELDQR	26	2	0	2	Q9NPC7; R4GMT1	1	High	4	3	3	3
[truncated: 66 more rows]

## Sheet: Rep2_2
Pyrophosphoproteomics on HEK293T cells (Fig. 2), biological replicate 2, technical replicate 2
[truncated: 37 more rows]

[truncated: 5 more sheets: Rep2_2 peptide groups, Rep3_1, Rep3_1 peptide groups, Rep3_2, Rep3_2 peptide groups]
