# Supplementary material for: Extensive protein pyrophosphorylation revealed in human cell lines
Source: Nat Chem Biol. 2024 Apr 25;20(10):1305–16. doi: 10.1038/s41589-024-01613-5 (PMC11427299; doi:10.1038/s41589-024-01613-5)
Supplement: Supplementary file 4 — MS results of HEK293T replicate 1 using a decoy search algorithm instead of the standard workflow. [file 41589_2024_1613_MOESM4_ESM.xlsx]

## Sheet: PeptideGroups
Pyrophosphoproteomics on HEK293T cells, biological replicate1, technical replicates 1 and 2
Instead of the usual PD workflow, this search result was obtained using the "target decoy PSM validator" node in Proteome Discoverer
"Peptide Groups", "Modification sites" and "PSMs" tabs exported from proteome discoverer.
Annotated Sequence	Master Protein Descriptions	Master Protein Accessions	Positions in Master Proteins	Modifications	Modifications (all possible sites)	Modifications in Master Proteins	Modifications in Master Proteins (all Sites)	# Missed Cleavages	Theo. MH+ [Da]	DeltaM [ppm] (by Search Engine): Sequest HT	m/z [Da] (by Search Engine): Sequest HT	Deltam/z [Da] (by Search Engine): Sequest HT	RT [min] (by Search Engine): Sequest HT	XCorr (by Search Engine): Sequest HT	DeltaScore (by Search Engine): Sequest HT	DeltaCn (by Search Engine): Sequest HT	Found in Fraction: F1.1	Found in Fraction: F1.2	Found in Fraction: F1.3	Found in Fraction: F1.4	Found in Fraction: F1.5	Found in Fraction: F1.6	Found in Fraction: F1.7	Found in Fraction: F1.8	Found in Fraction: F1.9	Found in Fraction: F1.10	Found in Fraction: F1.11	Found in Fraction: F1.12	Found in Fraction: F2.1	Found in Fraction: F2.2	Found in Fraction: F2.3	Found in Fraction: F2.4	Found in Fraction: F2.5	Found in Fraction: F2.6	Found in Fraction: F2.7	Found in Fraction: F2.8	Found in Fraction: F2.9	Found in Fraction: F2.10	Found in Fraction: F2.11	Found in Fraction: F2.12	Found in Sample: F1: Sample	Found in Sample: F2: Sample	Confidence (by Search Engine): Sequest HT	Confidence	PSM Ambiguity	Sequence	Sequence Length	# PSMs	# Protein Groups
[K].QKSDAEEDGGTVSQEEEDR.[K]	Calnexin OS=Homo sapiens OX=9606 GN=CANX PE=1 SV=2	P27824	P27824 [552-570]	2xPhospho [S3(100); S13(100)]	2xPhospho [S3(100); T11(0); S13(100)]	P27824 2xPhospho [S554(100); S564(100)]	P27824 2xPhospho [S554(100); T562(0); S564(100)]	1	2268.82	-0.16	756.944	-0.00012	31.8235	12.53	0.4022	0	n/a	n/a	n/a	n/a	n/a	n/a	n/a	High	n/a	n/a	n/a	n/a	n/a	n/a	n/a	n/a	n/a	n/a	n/a	High	n/a	n/a	n/a	n/a	High	High	High	High	Unambiguous	QKSDAEEDGGTVSQEEEDR	19	3	1
[R].TSPGTSSAYTSDSPGSYHNEEDEEEDGGEEGMDEQYR.[Q]	Nucleus accumbens-associated protein 1 OS=Homo sapiens OX=9606 GN=NACC1 PE=1 SV=1	Q96RE7	Q96RE7 [262-298]	1xPhospho [T/S/Y]	1xPhospho [T1(50); S2(50); T5(0); S6(0); S7(0); Y9(0); T10(0); S11(0); S13(0); S16(0); Y17(0); Y36(0)]			0	4122.51	-1.72	1374.84	-0.00236	53.2487	10.8	0.0176	0	n/a	n/a	n/a	n/a	n/a	n/a	High	High	n/a	n/a	n/a	n/a	n/a	n/a	n/a	n/a	n/a	n/a	n/a	n/a	n/a	n/a	n/a	n/a	High	n/a	High	High	Unambiguous	TSPGTSSAYTSDSPGSYHNEEDEEEDGGEEGMDEQYR	37	2	1
[R].KASSDLDQASVSPSEEENSESSSESEKTSDQDFTPEK.[K]	Hepatoma-derived growth factor-related protein 2 OS=Homo sapiens OX=9606 GN=HDGFL2 PE=1 SV=1	Q7Z4V5	Q7Z4V5 [172-208]	2xPhospho [S21(99.1); S22(99.1)]	2xPhospho [S3(0); S4(0); S10(0); S12(0); S14(0); S19(1.9); S21(99.1); S22(99.1); S23(0); S25(0); T28(0); S29(0); T34(0)]	Q7Z4V5 2xPhospho [S192(99.1); S193(99.1)]	Q7Z4V5 2xPhospho [S174(0); S175(0); S181(0); S183(0); S185(0); S190(1.9); S192(99.1); S193(99.1); S194(0); S196(0); T199(0); S200(0); T205(0)]	2	4151.65	-1.72	1384.55	-0.00239	52.6903	10.68	0.0056	0	n/a	n/a	n/a	n/a	n/a	n/a	High	n/a	n/a	n/a	n/a	n/a	n/a	n/a	n/a	n/a	n/a	n/a	High	n/a	n/a	n/a	n/a	n/a	High	High	High	High	Unambiguous	KASSDLDQASVSPSEEENSESSSESEKTSDQDFTPEK	37	7	1
[K].KKASSSDSEDSSEEEEEVQGPPAK.[K]	Nucleolar and coiled-body phosphoprotein 1 OS=Homo sapiens OX=9606 GN=NOLC1 PE=1 SV=2	Q14978	Q14978 [80-103]	2xPhospho [S11(100); S12(100)]; 1xpyrophospho [S]	2xPhospho [S4(0); S5(0); S6(0); S8(0); S11(100); S12(100)]; 1xpyrophospho [S4(25); S5(25); S6(25); S8(25); S11(0); S12(0)]	Q14978 2xPhospho [S90(100); S91(100)]	Q14978 2xPhospho [S83(0); S84(0); S85(0); S87(0); S90(100); S91(100)]	2	2710.07	-2.14	904.025	-0.00193	32.5514	10.28	0.0768	0	n/a	n/a	n/a	n/a	n/a	High	High	High	High	High	High	n/a	n/a	n/a	n/a	n/a	n/a	High	High	High	n/a	n/a	n/a	n/a	High	High	High	High	Unambiguous	KKASSSDSEDSSEEEEEVQGPPAK	24	31	1
[K].AGKPEEDSESSSEESSDSEEETPAAK.[A]	Treacle protein OS=Homo sapiens OX=9606 GN=TCOF1 PE=1 SV=3	Q13428	Q13428 [332-357]	2xPhospho [S15(100); S16(100)]	2xPhospho [S8(0); S10(0); S11(0); S12(0); S15(100); S16(100); S18(0); T22(0)]	Q13428 2xPhospho [S346(100); S347(100)]	Q13428 2xPhospho [S339(0); S341(0); S342(0); S343(0); S346(100); S347(100); S349(0); T353(0)]	0	2872.05	-0.94	958.019	-0.0009	30.6327	9.89	0.0283	0	n/a	n/a	n/a	n/a	n/a	n/a	High	High	High	n/a	n/a	n/a	n/a	n/a	n/a	n/a	n/a	n/a	High	High	n/a	n/a	n/a	n/a	High	High	High	High	Unambiguous	AGKPEEDSESSSEESSDSEEETPAAK	26	19	1
[K].AESSNSSSSDDSSEEEEEKLK.[G]	Nucleolar and coiled-body phosphoprotein 1 OS=Homo sapiens OX=9606 GN=NOLC1 PE=1 SV=2	Q14978	Q14978 [514-534]	2xPhospho [S8(100); S9(100)]; 1xpyrophospho [S]	2xPhospho [S3(0); S4(0); S6(0); S7(0); S8(100); S9(100); S12(0); S13(0)]; 1xpyrophospho [S3(0); S4(0); S6(0); S7(0); S8(50); S9(50); S12(0); S13(0)]	Q14978 2xPhospho [S521(100); S522(100)]	Q14978 2xPhospho [S516(0); S517(0); S519(0); S520(0); S521(100); S522(100); S525(0); S526(0)]	1	2433.87	-0.95	811.961	-0.00077	35.2309	9.23	0.0769	0	n/a	n/a	n/a	n/a	n/a	n/a	High	n/a	n/a	n/a	n/a	n/a	n/a	n/a	n/a	n/a	n/a	n/a	High	n/a	n/a	n/a	n/a	n/a	High	High	High	High	Unambiguous	AESSNSSSSDDSSEEEEEKLK	21	21	1
[K].KPEEESESSEEGSESEEEAPAGTR.[S]	Treacle protein OS=Homo sapiens OX=9606 GN=TCOF1 PE=1 SV=3	Q13428	Q13428 [265-288]	2xPhospho [S8(100); S9(100)]; 1xpyrophospho [S13(100)]	2xPhospho [S6(0); S8(100); S9(100); S13(0); S15(0); T23(0)]; 1xpyrophospho [S6(0); S8(0); S9(0); S13(100); S15(0); T23(0)]	Q13428 2xPhospho [S272(100); S273(100)]; 1xpyrophospho [S277(100)]	Q13428 2xPhospho [S270(0); S272(100); S273(100); S277(0); S279(0); T287(0)]; 1xpyrophospho [S270(0); S272(0); S273(0); S277(100); S279(0); T287(0)]	0	2740	-1.53	914.004	-0.0014	33.4341	9.19	0.0805	0	n/a	n/a	n/a	n/a	n/a	n/a	High	High	n/a	n/a	n/a	n/a	n/a	n/a	n/a	n/a	n/a	n/a	High	High	n/a	n/a	n/a	n/a	High	High	High	High	Unambiguous	KPEEESESSEEGSESEEEAPAGTR	24	18	1
[K].AAAKASESSSSEESSDDDDEEDQK.[K]	Nucleolar and coiled-body phosphoprotein 1 OS=Homo sapiens OX=9606 GN=NOLC1 PE=1 SV=2	Q14978	Q14978 [119-142]	1xpyrophospho [S6(100)]; 2xPhospho [S9(100); S10(100)]	1xpyrophospho [S6(100); S8(0); S9(0); S10(0); S11(0); S14(0); S15(0)]; 2xPhospho [S6(0); S8(0); S9(100); S10(100); S11(0); S14(0); S15(0)]	Q14978 1xpyrophospho [S124(100)]; 2xPhospho [S127(100); S128(100)]	Q14978 1xpyrophospho [S124(100); S126(0); S127(0); S128(0); S129(0); S132(0); S133(0)]; 2xPhospho [S124(0); S126(0); S127(100); S128(100); S129(0); S132(0); S133(0)]	1	2676.92	-2.12	892.976	-0.00189	24.9691	9.16	0.0207	0	n/a	n/a	n/a	n/a	n/a	n/a	n/a	High	High	n/a	n/a	n/a	n/a	n/a	n/a	n/a	n/a	n/a	n/a	High	High	n/a	n/a	n/a	High	High	High	High	Unambiguous	AAAKASESSSSEESSDDDDEEDQK	24	25	1
[R].AKKPEEESESSEEGSESEEEAPAGTR.[S]	Treacle protein OS=Homo sapiens OX=9606 GN=TCOF1 PE=1 SV=3	Q13428	Q13428 [263-288]	2xPhospho [S10(100); S11(100)]; 1xpyrophospho [S/T]	2xPhospho [S8(0); S10(100); S11(100); S15(0); S17(0); T25(0)]; 1xpyrophospho [S8(33.3); S10(33.3); S11(33.3); S15(0); S17(0); T25(0)]	Q13428 2xPhospho [S272(100); S273(100)]	Q13428 2xPhospho [S270(0); S272(100); S273(100); S277(0); S279(0); T287(0)]	1	2939.14	-2.46	980.381	-0.00241	30.0463	8.92	0.0774	0	n/a	n/a	n/a	n/a	n/a	High	High	High	n/a	n/a	n/a	n/a	n/a	n/a	n/a	n/a	n/a	High	High	n/a	n/a	n/a	n/a	n/a	High	High	High	High	Unambiguous	AKKPEEESESSEEGSESEEEAPAGTR	26	10	1
[K].QQPVESSEDSSDESDSSSEEEKKPPTK.[A]	Nucleolar and coiled-body phosphoprotein 1 OS=Homo sapiens OX=9606 GN=NOLC1 PE=1 SV=2	Q14978	Q14978 [316-342]	1xpyrophospho [S/T]; 2xPhospho [S/T]	1xpyrophospho [S6(0); S7(0); S10(49.8); S11(49.8); S14(0.4); S16(0); S17(0); S18(0); T26(0)]; 2xPhospho [S6(0); S7(0); S10(0); S11(0); S14(0.7); S16(66.4); S17(66.4); S18(66.4); T26(0)]			1	3126.22	0.18	782.31	0.00014	29.3141	8.88	0.0225	0	n/a	n/a	n/a	n/a	n/a	High	n/a	High	n/a	n/a	n/a	n/a	n/a	n/a	n/a	n/a	n/a	High	n/a	High	n/a	n/a	n/a	n/a	High	High	High	High	Unambiguous	QQPVESSEDSSDESDSSSEEEKKPPTK	27	5	1
[K].QAPQGSRDSSSDSDSSSSEEEEEK.[T]	Nucleolar and coiled-body phosphoprotein 1 OS=Homo sapiens OX=9606 GN=NOLC1 PE=1 SV=2	Q14978	Q14978 [461-484]	2xPhospho [S11(100); S13(100)]	2xPhospho [S6(0); S9(0); S10(0); S11(100); S13(100); S15(0); S16(0); S17(0); S18(0)]	Q14978 2xPhospho [S471(100); S473(100)]	Q14978 2xPhospho [S466(0); S469(0); S470(0); S471(100); S473(100); S475(0); S476(0); S477(0); S478(0)]	1	2717.96	-1.08	906.656	-0.00098	23.7866	8.88	0.0079	0	n/a	n/a	n/a	n/a	n/a	n/a	High	High	n/a	n/a	n/a	n/a	n/a	n/a	n/a	n/a	n/a	n/a	n/a	High	n/a	n/a	n/a	n/a	High	High	High	High	Unambiguous	QAPQGSRDSSSDSDSSSSEEEEEK	24	3	1
[K].ATTKPPPAKKAAESSSDSSDSDSSEDDEAPSKPAGTTK.[N]	Nucleolar and coiled-body phosphoprotein 1 OS=Homo sapiens OX=9606 GN=NOLC1 PE=1 SV=2	Q14978	Q14978 [348-385]	2xPhospho [S/T]; 1xpyrophospho [S/T]	2xPhospho [T2(0); T3(0); S14(49); S15(49); S16(32.9); S18(32.9); S19(33.2); S21(1.6); S23(0.7); S24(0.7); S31(0); T36(0); T37(0)]; 1xpyrophospho [T2(0); T3(0); S14(0); S15(0); S16(0); S18(0); S19(0.4); S21(33.2); S23(33.2); S24(33.2); S31(0); T36(0); T37(0)]			2	3937.67	-3.79	985.17	-0.00373	28.5798	8.44	0.0071	0	n/a	n/a	n/a	n/a	n/a	High	n/a	n/a	n/a	n/a	n/a	n/a	n/a	n/a	n/a	n/a	n/a	High	n/a	n/a	n/a	n/a	n/a	n/a	High	High	High	High	Unambiguous	ATTKPPPAKKAAESSSDSSDSDSSEDDEAPSKPAGTTK	38	3	1
[R].EEDSQSSSEESDSEEEAPAQAKPSGK.[A]	Treacle protein OS=Homo sapiens OX=9606 GN=TCOF1 PE=1 SV=3	Q13428	Q13428 [407-432]	2xPhospho [S7(100); S8(100)]	2xPhospho [S4(0); S6(0); S7(100); S8(100); S11(0); S13(0); S24(0)]	Q13428 2xPhospho [S413(100); S414(100)]	Q13428 2xPhospho [S410(0); S412(0); S413(100); S414(100); S417(0); S419(0); S430(0)]	0	2898.07	-0.64	966.695	-0.00062	33.4842	8.02	0.0586	0	n/a	n/a	n/a	n/a	n/a	n/a	High	n/a	n/a	n/a	n/a	n/a	n/a	n/a	n/a	n/a	n/a	n/a	High	n/a	n/a	n/a	n/a	n/a	High	High	High	High	Unambiguous	EEDSQSSSEESDSEEEAPAQAKPSGK	26	3	1
[R].TSPGTSSAYTSDSPGSYHNEEDEEEDGGEEGMDEQYR.[Q]	Nucleus accumbens-associated protein 1 OS=Homo sapiens OX=9606 GN=NACC1 PE=1 SV=1	Q96RE7	Q96RE7 [262-298]	1xOxidation [M32]; 1xPhospho [T/S/Y]	1xOxidation [M32]; 1xPhospho [T1(50); S2(50); T5(0); S6(0); S7(0); Y9(0); T10(0); S11(0); S13(0); S16(0); Y17(0); Y36(0)]			0	4138.5	-2.31	1380.17	-0.00318	50.9257	7.92	0.0177	0	n/a	n/a	n/a	n/a	n/a	n/a	High	High	n/a	n/a	n/a	n/a	n/a	n/a	n/a	n/a	n/a	n/a	n/a	n/a	n/a	n/a	n/a	n/a	High	n/a	High	High	Unambiguous	TSPGTSSAYTSDSPGSYHNEEDEEEDGGEEGMDEQYR	37	3	1
[K].ELVSSSSSGSDSDSEVDKK.[L]	Activated RNA polymerase II transcriptional coactivator p15 OS=Homo sapiens OX=9606 GN=SUB1 PE=1 SV=3	P53999	P53999 [6-24]	2xPhospho [S7(100); S8(100)]; 1xpyrophospho [S10(99.2)]	2xPhospho [S4(0); S5(0); S6(0); S7(100); S8(100); S10(0); S12(0); S14(0)]; 1xpyrophospho [S4(0); S5(0); S6(0); S7(0); S8(0.4); S10(99.2); S12(0.4); S14(0)]	P53999 2xPhospho [S12(100); S13(100)]; 1xpyrophospho [S15(99.2)]	P53999 2xPhospho [S9(0); S10(0); S11(0); S12(100); S13(100); S15(0); S17(0); S19(0)]; 1xpyrophospho [S9(0); S10(0); S11(0); S12(0); S13(0.4); S15(99.2); S17(0.4); S19(0)]	1	2102.81	0.75	701.607	0.00053	39.8446	7.87	0.0343	0	n/a	n/a	n/a	n/a	n/a	High	High	High	High	High	n/a	n/a	n/a	n/a	n/a	n/a	n/a	High	High	High	n/a	n/a	n/a	n/a	High	High	High	High	Unambiguous	ELVSSSSSGSDSDSEVDKK	19	44	1
[K].AAAKASESSSSEESSDDDDEEDQKK.[Q]	Nucleolar and coiled-body phosphoprotein 1 OS=Homo sapiens OX=9606 GN=NOLC1 PE=1 SV=2	Q14978	Q14978 [119-143]	1xpyrophospho [S8(99.6)]; 2xPhospho [S10(100); S11(100)]	1xpyrophospho [S6(0); S8(99.6); S9(0.4); S10(0); S11(0); S14(0); S15(0)]; 2xPhospho [S6(0); S8(0); S9(0); S10(100); S11(100); S14(0); S15(0)]	Q14978 1xpyrophospho [S126(99.6)]; 2xPhospho [S128(100); S129(100)]	Q14978 1xpyrophospho [S124(0); S126(99.6); S127(0.4); S128(0); S129(0); S132(0); S133(0)]; 2xPhospho [S124(0); S126(0); S127(0); S128(100); S129(100); S132(0); S133(0)]	2	2805.01	-2.17	935.674	-0.00203	22.2981	7.87	0.0013	0	n/a	n/a	n/a	n/a	n/a	n/a	High	n/a	n/a	n/a	n/a	n/a	n/a	n/a	n/a	n/a	n/a	n/a	High	n/a	n/a	n/a	n/a	n/a	High	High	High	High	Unambiguous	AAAKASESSSSEESSDDDDEEDQKK	25	21	1
[K].KAAESSSDSSDSDSSEDDEAPSKPAGTTK.[N]	Nucleolar and coiled-body phosphoprotein 1 OS=Homo sapiens OX=9606 GN=NOLC1 PE=1 SV=2	Q14978	Q14978 [357-385]	2xPhospho [S9(100); S10(100)]	2xPhospho [S5(0); S6(0); S7(0); S9(100); S10(100); S12(0); S14(0); S15(0); S22(0); T27(0); T28(0)]	Q14978 2xPhospho [S365(100); S366(100)]	Q14978 2xPhospho [S361(0); S362(0); S363(0); S365(100); S366(100); S368(0); S370(0); S371(0); S378(0); T383(0); T384(0)]	1	3046.16	-1.42	1016.06	-0.00144	25.9119	7.69	0.0221	0	n/a	n/a	n/a	n/a	n/a	High	n/a	n/a	High	n/a	n/a	n/a	n/a	n/a	n/a	n/a	n/a	High	n/a	High	n/a	n/a	n/a	n/a	High	High	High	High	Unambiguous	KAAESSSDSSDSDSSEDDEAPSKPAGTTK	29	4	1
[K].AEKQEDSESSEEESDSEEAAASPAQVK.[T]	Treacle protein OS=Homo sapiens OX=9606 GN=TCOF1 PE=1 SV=3	Q13428	Q13428 [756-782]	2xPhospho [S7(100); S9(100)]; 1xpyrophospho [S16(100)]	2xPhospho [S7(100); S9(100); S10(0); S14(0); S16(0); S22(0)]; 1xpyrophospho [S7(0); S9(0); S10(0); S14(0); S16(100); S22(0)]	Q13428 2xPhospho [S762(100); S764(100)]; 1xpyrophospho [S771(100)]	Q13428 2xPhospho [S762(100); S764(100); S765(0); S769(0); S771(0); S777(0)]; 1xpyrophospho [S762(0); S764(0); S765(0); S769(0); S771(100); S777(0)]	1	3027.15	-2.15	1009.72	-0.00217	40.7699	7.55	0.049	0	n/a	n/a	n/a	n/a	n/a	n/a	High	High	n/a	n/a	n/a	n/a	n/a	n/a	n/a	n/a	n/a	n/a	High	High	n/a	n/a	n/a	n/a	High	High	High	High	Unambiguous	AEKQEDSESSEEESDSEEAAASPAQVK	27	12	1
[R].RKDSSEESDSSEESDIDSEASSALFMAK.[K]	General transcription factor IIF subunit 1 OS=Homo sapiens OX=9606 GN=GTF2F1 PE=1 SV=2	P35269	P35269 [338-365]	1xOxidation [M26]; 2xPhospho [S4(100); S5(100)]	1xOxidation [M26]; 2xPhospho [S4(100); S5(100); S8(0); S10(0); S11(0); S14(0); S18(0); S21(0); S22(0)]	P35269 2xPhospho [S341(100); S342(100)]	P35269 2xPhospho [S341(100); S342(100); S345(0); S347(0); S348(0); S351(0); S355(0); S358(0); S359(0)]	2	3213.23	-0.86	1071.75	-0.00092	69.762	7.47	0.0469	0	n/a	n/a	n/a	n/a	n/a	n/a	High	High	n/a	n/a	n/a	n/a	n/a	n/a	n/a	n/a	n/a	n/a	High	n/a	n/a	n/a	n/a	n/a	High	High	High	High	Unambiguous	RKDSSEESDSSEESDIDSEASSALFMAK	28	5	1
[K].EVEEDSEDEEMSEDEEDDSSGEEVVIPQKK.[G]	Nucleolin OS=Homo sapiens OX=9606 GN=NCL PE=1 SV=3	P19338	P19338 [23-52]	1xOxidation [M11]; 2xPhospho [S19(100); S20(100)]	1xOxidation [M11]; 2xPhospho [S6(0); S12(0); S19(100); S20(100)]	P19338 2xPhospho [S41(100); S42(100)]	P19338 2xPhospho [S28(0); S34(0); S41(100); S42(100)]	1	3617.33	-1.07	1206.45	-0.00129	52.2828	7.29	0.1084	0	n/a	n/a	n/a	n/a	n/a	n/a	n/a	n/a	n/a	n/a	High	High	n/a	n/a	n/a	n/a	n/a	n/a	n/a	n/a	n/a	n/a	n/a	High	High	High	High	High	Unambiguous	EVEEDSEDEEMSEDEEDDSSGEEVVIPQKK	30	6	1
[K].REEDSQSSSEESDSEEEAPAQAKPSGK.[A]	Treacle protein OS=Homo sapiens OX=9606 GN=TCOF1 PE=1 SV=3	Q13428	Q13428 [406-432]	1xpyrophospho [S14(100)]; 2xPhospho [S8(99.3); S9(99.3)]	1xpyrophospho [S5(0); S7(0); S8(0); S9(0); S12(0); S14(100); S25(0)]; 2xPhospho [S5(0); S7(1.5); S8(99.3); S9(99.3); S12(0); S14(0); S25(0)]	Q13428 1xpyrophospho [S419(100)]; 2xPhospho [S413(99.3); S414(99.3)]	Q13428 1xpyrophospho [S410(0); S412(0); S413(0); S414(0); S417(0); S419(100); S430(0)]; 2xPhospho [S410(0); S412(1.5); S413(99.3); S414(99.3); S417(0); S419(0); S430(0)]	1	3054.17	-1.4	1018.73	-0.00143	29.1833	7.18	0.0056	0	n/a	n/a	n/a	n/a	n/a	High	n/a	n/a	n/a	n/a	n/a	n/a	n/a	n/a	n/a	n/a	n/a	n/a	n/a	n/a	n/a	n/a	n/a	n/a	High	n/a	High	High	Unambiguous	REEDSQSSSEESDSEEEAPAQAKPSGK	27	2	1
[K].AATTPTRKSSSSEDSSSDEEEEQK.[K]	Nucleolar and coiled-body phosphoprotein 1 OS=Homo sapiens OX=9606 GN=NOLC1 PE=1 SV=2	Q14978	Q14978 [256-279]	2xPhospho [S9(100); S10(100)]; 1xpyrophospho [S9(100)]	2xPhospho [T3(0); T4(0); T6(0); S9(100); S10(100); S11(0); S12(0); S15(0); S16(0); S17(0)]; 1xpyrophospho [T3(0); T4(0); T6(0); S9(100); S10(0); S11(0); S12(0); S15(0); S16(0); S17(0)]	Q14978 2xPhospho [S264(100); S265(100)]; 1xpyrophospho [S264(100)]	Q14978 2xPhospho [T258(0); T259(0); T261(0); S264(100); S265(100); S266(0); S267(0); S270(0); S271(0); S272(0)]; 1xpyrophospho [T258(0); T259(0); T261(0); S264(100); S265(0); S266(0); S267(0); S270(0); S271(0); S272(0)]	2	2746.06	-2.45	916.023	-0.00224	23.4158	7.15	0.0238	0	n/a	n/a	n/a	n/a	n/a	High	High	High	n/a	n/a	n/a	n/a	n/a	n/a	n/a	n/a	n/a	High	High	High	n/a	n/a	n/a	n/a	High	High	High	High	Unambiguous	AATTPTRKSSSSEDSSSDEEEEQK	24	30	1
[R].RSSSGSTDSEESTDSEEEDGAKQDLFEPSSANTEDK.[M]	Serine/threonine-protein phosphatase 6 regulatory subunit 3 OS=Homo sapiens OX=9606 GN=PPP6R3 PE=1 SV=2	Q5H9R7	Q5H9R7 [637-672]	2xPhospho [S3(100); S4(100)]	2xPhospho [S2(0); S3(100); S4(100); S6(0); T7(0); S9(0); S12(0); T13(0); S15(0); S29(0); S30(0); T33(0)]	Q5H9R7 2xPhospho [S639(100); S640(100)]	Q5H9R7 2xPhospho [S638(0); S639(100); S640(100); S642(0); T643(0); S645(0); S648(0); T649(0); S651(0); S665(0); S666(0); T669(0)]	2	4011.53	-2.58	1337.84	-0.00345	54.4597	6.99	0.0401	0	n/a	n/a	n/a	n/a	n/a	n/a	High	n/a	n/a	n/a	n/a	n/a	n/a	n/a	n/a	n/a	n/a	n/a	High	n/a	n/a	n/a	n/a	n/a	High	High	High	High	Unambiguous	RSSSGSTDSEESTDSEEEDGAKQDLFEPSSANTEDK	36	2	1
[K].QAPQGSRDSSSDSDSSSSEEEEEKTSK.[S]	Nucleolar and coiled-body phosphoprotein 1 OS=Homo sapiens OX=9606 GN=NOLC1 PE=1 SV=2	Q14978	Q14978 [461-487]	2xPhospho [S10(100); S11(99.4)]	2xPhospho [S6(0); S9(0.6); S10(100); S11(99.4); S13(0); S15(0); S16(0); S17(0); S18(0); T25(0); S26(0)]	Q14978 2xPhospho [S470(100); S471(99.4)]	Q14978 2xPhospho [S466(0); S469(0.6); S470(100); S471(99.4); S473(0); S475(0); S476(0); S477(0); S478(0); T485(0); S486(0)]	2	3034.13	-1.34	1012.05	-0.00136	21.1459	6.99	0.0157	0	n/a	n/a	n/a	n/a	n/a	High	n/a	n/a	n/a	n/a	n/a	n/a	n/a	n/a	n/a	n/a	n/a	High	n/a	n/a	n/a	n/a	n/a	n/a	High	High	High	High	Unambiguous	QAPQGSRDSSSDSDSSSSEEEEEKTSK	27	2	1
[K].ASSDLDQASVSPSEEENSESSSESEKTSDQDFTPEKK.[A]	Hepatoma-derived growth factor-related protein 2 OS=Homo sapiens OX=9606 GN=HDGFL2 PE=1 SV=1	Q7Z4V5	Q7Z4V5 [173-209]	2xPhospho [S24(97.2); S/T]	2xPhospho [S2(0); S3(0); S9(0); S11(0); S13(0); S18(0); S20(33.8); S21(33.8); S22(33.8); S24(97.2); T27(1.4); S28(0); T33(0)]	Q7Z4V5 2xPhospho [S196(97.2); S/T]	Q7Z4V5 2xPhospho [S174(0); S175(0); S181(0); S183(0); S185(0); S190(0); S192(33.8); S193(33.8); S194(33.8); S196(97.2); T199(1.4); S200(0); T205(0)]	2	4151.65	-1.28	1384.55	-0.00178	52.1599	6.97	0.0158	0	n/a	n/a	n/a	n/a	n/a	n/a	High	n/a	n/a	n/a	n/a	n/a	n/a	n/a	n/a	n/a	n/a	n/a	High	n/a	n/a	n/a	n/a	n/a	High	High	High	High	Unambiguous	ASSDLDQASVSPSEEENSESSSESEKTSDQDFTPEKK	37	2	1
[K].EGEEPTVYSDEEEPKDESAR.[K]	Membrane-associated progesterone receptor component 1 OS=Homo sapiens OX=9606 GN=PGRMC1 PE=1 SV=3	O00264	O00264 [173-192]	2xPhospho [S9(100); S18(100)]	2xPhospho [T6(0); Y8(0); S9(100); S18(100)]	O00264 2xPhospho [S181(100); S190(100)]	O00264 2xPhospho [T178(0); Y180(0); S181(100); S190(100)]	1	2455.91	-1.23	819.306	-0.00101	45.4276	6.84	0.1886	0	n/a	n/a	n/a	n/a	n/a	n/a	n/a	High	n/a	n/a	n/a	n/a	n/a	n/a	n/a	n/a	n/a	n/a	n/a	High	n/a	n/a	n/a	n/a	High	High	High	High	Unambiguous	EGEEPTVYSDEEEPKDESAR	20	2	1
[R].TCSDSEDIGSSECSDTDSEEQGDHARPK.[K]	Serine/threonine-protein kinase RIO1 OS=Homo sapiens OX=9606 GN=RIOK1 PE=1 SV=2	Q9BRS2	Q9BRS2 [494-521]	2xCarbamidomethyl [C2; C13]; 2xPhospho [S14(99.2); T16(99.2)]; 1xpyrophospho [S3(97)]	2xCarbamidomethyl [C2; C13]; 2xPhospho [T1(0); S3(0); S5(0); S10(0); S11(0); S14(99.2); T16(99.2); S18(1.6)]; 1xpyrophospho [T1(1.5); S3(97); S5(1.5); S10(0); S11(0); S14(0); T16(0); S18(0)]	Q9BRS2 2xPhospho [S507(99.2); T509(99.2)]	Q9BRS2 2xPhospho [T494(0); S496(0); S498(0); S503(0); S504(0); S507(99.2); T509(99.2); S511(1.6)]	0	3259.13	-3.93	1087.05	-0.00427	33.1939	6.83	0.0307	0	n/a	n/a	n/a	n/a	n/a	n/a	High	n/a	n/a	n/a	n/a	n/a	n/a	n/a	n/a	n/a	n/a	n/a	High	n/a	n/a	n/a	n/a	n/a	High	High	High	High	Unambiguous	TCSDSEDIGSSECSDTDSEEQGDHARPK	28	8	1
[K].AGTATSPAGSSPAVAGGTQRPAEDSSSSEESDSEEEK.[T]	Treacle protein OS=Homo sapiens OX=9606 GN=TCOF1 PE=1 SV=3	Q13428	Q13428 [669-705]	2xPhospho [S27(94.2); S28(95.4)]	2xPhospho [T3(0); T5(0); S6(0); S10(0); S11(0); T18(0); S25(3.5); S26(3.5); S27(94.2); S28(95.4); S31(2.3); S33(1.2)]	Q13428 2xPhospho [S695(94.2); S696(95.4)]	Q13428 2xPhospho [T671(0); T673(0); S674(0); S678(0); S679(0); T686(0); S693(3.5); S694(3.5); S695(94.2); S696(95.4); S699(2.3); S701(1.2)]	0	3726.48	-1.86	1242.83	-0.00231	42.7511	6.76	0.0118	0	n/a	n/a	n/a	n/a	n/a	n/a	High	n/a	n/a	n/a	n/a	n/a	n/a	n/a	n/a	n/a	n/a	n/a	High	n/a	n/a	n/a	n/a	n/a	High	High	High	High	Unambiguous	AGTATSPAGSSPAVAGGTQRPAEDSSSSEESDSEEEK	37	4	1
[R].QKDSDSESEERAEPPASDSENEDVNQHGSDSESEETR.[K]	Protein IWS1 homolog OS=Homo sapiens OX=9606 GN=IWS1 PE=1 SV=2	Q96ST2	Q96ST2 [90-126]	2xPhospho [S17(100); S19(100)]; 1xpyrophospho [S17(97.9)]	2xPhospho [S4(0); S6(0); S8(0); S17(100); S19(100); S29(0); S31(0); S33(0); T36(0)]; 1xpyrophospho [S4(0); S6(0); S8(0.1); S17(97.9); S19(2.1); S29(0); S31(0); S33(0); T36(0)]	Q96ST2 2xPhospho [S106(100); S108(100)]	Q96ST2 2xPhospho [S93(0); S95(0); S97(0); S106(100); S108(100); S118(0); S120(0); S122(0); T125(0)]	2	4266.6	-4.23	1067.4	-0.00451	35.262	6.51	0.0369	0	n/a	n/a	n/a	n/a	n/a	n/a	High	n/a	n/a	n/a	n/a	n/a	n/a	n/a	n/a	n/a	n/a	n/a	n/a	n/a	n/a	n/a	n/a	n/a	High	n/a	High	High	Unambiguous	QKDSDSESEERAEPPASDSENEDVNQHGSDSESEETR	37	1	1
[K].CPEILSDESSSDEDEKK.[N]	Protein DEK OS=Homo sapiens OX=9606 GN=DEK PE=1 SV=1	P35659	P35659 [222-238]	1xCarbamidomethyl [C1]; 2xPhospho [S9(100); S10(100)]; 1xpyrophospho [S6(100)]	1xCarbamidomethyl [C1]; 2xPhospho [S6(0); S9(100); S10(100); S11(0)]; 1xpyrophospho [S6(100); S9(0); S10(0); S11(0)]	P35659 2xPhospho [S230(100); S231(100)]	P35659 2xPhospho [S227(0); S230(100); S231(100); S232(0)]	1	2127.77	0.23	709.929	0.00016	49.4172	6.47	0.0742	0	n/a	n/a	n/a	n/a	n/a	n/a	High	n/a	n/a	n/a	n/a	n/a	n/a	n/a	n/a	n/a	n/a	n/a	High	n/a	n/a	n/a	n/a	n/a	High	High	High	High	Unambiguous	CPEILSDESSSDEDEKK	17	16	1
[K].AKSPTPSPSPPRNSDQEGGGK.[K]	Serine/arginine repetitive matrix protein 1 OS=Homo sapiens OX=9606 GN=SRRM1 PE=1 SV=2	Q8IYB3	Q8IYB3 [789-809]	1xpyrophospho [S7(100)]; 2xPhospho [S7(100); S9(99.4)]	1xpyrophospho [S3(0); T5(0); S7(100); S9(0); S14(0)]; 2xPhospho [S3(0); T5(0.6); S7(100); S9(99.4); S14(0)]	Q8IYB3 1xpyrophospho [S795(100)]; 2xPhospho [S795(100); S797(99.4)]	Q8IYB3 1xpyrophospho [S791(0); T793(0); S795(100); S797(0); S802(0)]; 2xPhospho [S791(0); T793(0.6); S795(100); S797(99.4); S802(0)]	2	2253.95	-0.7	751.989	-0.00053	32.1062	6.42	0.0109	0	n/a	n/a	n/a	n/a	High	High	High	n/a	n/a	n/a	n/a	n/a	n/a	n/a	n/a	n/a	High	High	n/a	n/a	n/a	n/a	n/a	n/a	High	High	High	High	Unambiguous	AKSPTPSPSPPRNSDQEGGGK	21	17	1
[R].SNHIPEEESSSSSSDEDEDDRK.[Q]	AT-rich interactive domain-containing protein 4B OS=Homo sapiens OX=9606 GN=ARID4B PE=1 SV=2	Q4LE39	Q4LE39 [146-167]	2xPhospho [S11(100); S12(100)]; 1xpyrophospho [S9(95.5)]	2xPhospho [S1(0); S9(0); S10(0); S11(100); S12(100); S13(0); S14(0)]; 1xpyrophospho [S1(0); S9(95.5); S10(0.9); S11(0.9); S12(0.9); S13(0.9); S14(0.9)]	Q4LE39 2xPhospho [S156(100); S157(100)]	Q4LE39 2xPhospho [S146(0); S154(0); S155(0); S156(100); S157(100); S158(0); S159(0)]	1	2638.93	-1.21	880.314	-0.00107	32.5236	6.36	0.022	0	n/a	n/a	n/a	n/a	n/a	n/a	High	n/a	n/a	n/a	n/a	n/a	n/a	n/a	n/a	n/a	n/a	n/a	High	n/a	n/a	n/a	n/a	n/a	High	High	High	High	Unambiguous	SNHIPEEESSSSSSDEDEDDRK	22	8	1
[K].IEDVGSDEEDDSGKDKK.[K]	Heat shock protein HSP 90-beta OS=Homo sapiens OX=9606 GN=HSP90AB1 PE=1 SV=4	P08238	P08238 [250-266]	1xpyrophospho [S6(100)]; 2xPhospho [S6(100); S12(100)]	1xpyrophospho [S6(100); S12(0)]; 2xPhospho [S6(100); S12(100)]	P08238 1xpyrophospho [S255(100)]; 2xPhospho [S255(100); S261(100)]	P08238 1xpyrophospho [S255(100); S261(0)]; 2xPhospho [S255(100); S261(100)]	2	2025.76	-0.12	675.924	-8e-05	30.2004	6.34	0.0852	0	n/a	n/a	n/a	n/a	n/a	n/a	High	n/a	n/a	n/a	n/a	n/a	n/a	n/a	n/a	n/a	n/a	n/a	High	n/a	n/a	n/a	n/a	n/a	High	High	High	High	Unambiguous	IEDVGSDEEDDSGKDKK	17	5	1
[K].ANLSSDEDGSSDDEPEEGKK.[R]	Transcriptional regulator ATRX OS=Homo sapiens OX=9606 GN=ATRX PE=1 SV=5	P46100	P46100 [1282-1301]	2xPhospho [S10(100); S11(100)]	2xPhospho [S4(0); S5(0); S10(100); S11(100)]	P46100 2xPhospho [S1291(100); S1292(100)]	P46100 2xPhospho [S1285(0); S1286(0); S1291(100); S1292(100)]	1	2268.81	1.97	756.942	0.00149	33.3134	6.33	0.1248	0	n/a	n/a	n/a	n/a	n/a	n/a	n/a	High	n/a	n/a	n/a	n/a	n/a	n/a	n/a	n/a	n/a	n/a	n/a	High	n/a	n/a	n/a	n/a	High	High	High	High	Unambiguous	ANLSSDEDGSSDDEPEEGKK	20	3	1
[K].SKELVSSSSSGSDSDSEVDKK.[L]	Activated RNA polymerase II transcriptional coactivator p15 OS=Homo sapiens OX=9606 GN=SUB1 PE=1 SV=3	P53999	P53999 [4-24]	1xpyrophospho [S14(100)]; 2xPhospho [S8(100); S9(100)]	1xpyrophospho [S1(0); S6(0); S7(0); S8(0); S9(0); S10(0); S12(0); S14(100); S16(0)]; 2xPhospho [S1(0); S6(0); S7(0); S8(100); S9(100); S10(0); S12(0); S14(0); S16(0)]	P53999 1xpyrophospho [S17(100)]; 2xPhospho [S11(100); S12(100)]	P53999 1xpyrophospho [S4(0); S9(0); S10(0); S11(0); S12(0); S13(0); S15(0); S17(100); S19(0)]; 2xPhospho [S4(0); S9(0); S10(0); S11(100); S12(100); S13(0); S15(0); S17(0); S19(0)]	2	2317.93	-0.04	773.315	-3e-05	32.3887	6.25	0.0528	0	n/a	n/a	n/a	n/a	n/a	High	High	n/a	n/a	n/a	n/a	n/a	n/a	n/a	n/a	n/a	n/a	High	High	High	n/a	n/a	n/a	n/a	High	High	High	High	Unambiguous	SKELVSSSSSGSDSDSEVDKK	21	24	1
[K].ELVSSSSSGSDSDSEVDK.[K]	Activated RNA polymerase II transcriptional coactivator p15 OS=Homo sapiens OX=9606 GN=SUB1 PE=1 SV=3	P53999	P53999 [6-23]	2xPhospho [S10(100); S12(100)]	2xPhospho [S4(0); S5(0); S6(0); S7(0); S8(0); S10(100); S12(100); S14(0)]	P53999 2xPhospho [S15(100); S17(100)]	P53999 2xPhospho [S9(0); S10(0); S11(0); S12(0); S13(0); S15(100); S17(100); S19(0)]	0	1974.71	-1.76	987.857	-0.00174	39.7578	6.11	0.144	0	n/a	n/a	n/a	n/a	n/a	n/a	n/a	n/a	High	n/a	n/a	n/a	n/a	n/a	n/a	n/a	n/a	n/a	n/a	n/a	High	n/a	n/a	n/a	High	High	High	High	Unambiguous	ELVSSSSSGSDSDSEVDK	18	38	1
[R].SASSNSRKSLSPGVSR.[D]	Apoptotic chromatin condensation inducer in the nucleus OS=Homo sapiens OX=9606 GN=ACIN1 PE=1 SV=2	Q9UKV3	Q9UKV3 [647-662]	1xpyrophospho [S9(100)]; 2xPhospho [S6(100); S9(100)]	1xpyrophospho [S1(0); S3(0); S4(0); S6(0); S9(100); S11(0); S15(0)]; 2xPhospho [S1(0); S3(0); S4(0); S6(100); S9(100); S11(0); S15(0)]	Q9UKV3 1xpyrophospho [S655(100)]; 2xPhospho [S652(100); S655(100)]	Q9UKV3 1xpyrophospho [S647(0); S649(0); S650(0); S652(0); S655(100); S657(0); S661(0)]; 2xPhospho [S647(0); S649(0); S650(0); S652(100); S655(100); S657(0); S661(0)]	2	1779.78	-0.47	593.931	-0.00028	31.4449	6.1	0.0262	0	High	n/a	n/a	n/a	n/a	n/a	n/a	n/a	n/a	n/a	n/a	n/a	n/a	n/a	n/a	n/a	n/a	n/a	n/a	n/a	n/a	n/a	n/a	n/a	High	n/a	High	High	Unambiguous	SASSNSRKSLSPGVSR	16	2	1
[K].HDDSTDDSDTDKSDGESDGDEFVHR.[D]	WW domain-binding protein 11 OS=Homo sapiens OX=9606 GN=WBP11 PE=1 SV=1	Q9Y2W2	Q9Y2W2 [267-291]	1xpyrophospho [S13(100)]; 2xPhospho [S13(100); S17(100)]	1xpyrophospho [S4(0); T5(0); S8(0); T10(0); S13(100); S17(0)]; 2xPhospho [S4(0); T5(0); S8(0); T10(0); S13(100); S17(100)]	Q9Y2W2 1xpyrophospho [S279(100)]; 2xPhospho [S279(100); S283(100)]	Q9Y2W2 1xpyrophospho [S270(0); T271(0); S274(0); T276(0); S279(100); S283(0)]; 2xPhospho [S270(0); T271(0); S274(0); T276(0); S279(100); S283(100)]	1	2941	-1.36	981.002	-0.00133	41.777	6.06	0.0446	0	n/a	n/a	n/a	n/a	n/a	n/a	n/a	High	n/a	n/a	n/a	n/a	n/a	n/a	n/a	n/a	n/a	n/a	n/a	High	n/a	n/a	n/a	n/a	High	High	High	High	Unambiguous	HDDSTDDSDTDKSDGESDGDEFVHR	25	4	1
[K].GKAESSNSSSSDDSSEEEEEKLK.[G]	Nucleolar and coiled-body phosphoprotein 1 OS=Homo sapiens OX=9606 GN=NOLC1 PE=1 SV=2	Q14978	Q14978 [512-534]	2xPhospho [S10(100); S11(100)]; 1xpyrophospho [S5(99.6)]	2xPhospho [S5(0); S6(0); S8(0); S9(0); S10(100); S11(100); S14(0); S15(0)]; 1xpyrophospho [S5(99.6); S6(0.4); S8(0); S9(0); S10(0); S11(0); S14(0); S15(0)]	Q14978 2xPhospho [S521(100); S522(100)]; 1xpyrophospho [S516(99.6)]	Q14978 2xPhospho [S516(0); S517(0); S519(0); S520(0); S521(100); S522(100); S525(0); S526(0)]; 1xpyrophospho [S516(99.6); S517(0.4); S519(0); S520(0); S521(0); S522(0); S525(0); S526(0)]	2	2618.99	-1.48	873.666	-0.00129	31.7177	5.92	0.0321	0	n/a	n/a	n/a	n/a	n/a	High	High	n/a	n/a	n/a	n/a	n/a	n/a	n/a	n/a	n/a	n/a	High	High	n/a	n/a	n/a	n/a	n/a	High	High	High	High	Unambiguous	GKAESSNSSSSDDSSEEEEEKLK	23	7	1
[K].ASESSSSEESSDDDDEEDQKK.[Q]	Nucleolar and coiled-body phosphoprotein 1 OS=Homo sapiens OX=9606 GN=NOLC1 PE=1 SV=2	Q14978	Q14978 [123-143]	2xPhospho [S2(100); S4(100)]; 1xpyrophospho [S2(100)]	2xPhospho [S2(100); S4(100); S5(0); S6(0); S7(0); S10(0); S11(0)]; 1xpyrophospho [S2(100); S4(0); S5(0); S6(0); S7(0); S10(0); S11(0)]	Q14978 2xPhospho [S124(100); S126(100)]; 1xpyrophospho [S124(100)]	Q14978 2xPhospho [S124(100); S126(100); S127(0); S128(0); S129(0); S132(0); S133(0)]; 1xpyrophospho [S124(100); S126(0); S127(0); S128(0); S129(0); S132(0); S133(0)]	1	2463.81	-1.48	821.94	-0.00121	23.164	5.85	0.0205	0	n/a	n/a	n/a	n/a	n/a	n/a	n/a	n/a	High	n/a	n/a	n/a	n/a	n/a	n/a	n/a	n/a	n/a	n/a	n/a	High	n/a	n/a	n/a	High	High	High	High	Unambiguous	ASESSSSEESSDDDDEEDQKK	21	5	1
[K].ESEDKPEIEDVGSDEEEEKKDGDK.[K]	Heat shock protein HSP 90-alpha OS=Homo sapiens OX=9606 GN=HSP90AA1 PE=1 SV=5	P07900	P07900 [251-274]	1xpyrophospho [S13(100)]	1xpyrophospho [S2(0); S13(100)]	P07900 1xpyrophospho [S263(100)]	P07900 1xpyrophospho [S252(0); S263(100)]	2	2896.12	-1.34	966.043	-0.00129	42.122	5.84	0.2723	0	n/a	n/a	n/a	n/a	n/a	n/a	High	n/a	n/a	n/a	n/a	n/a	n/a	n/a	n/a	n/a	n/a	n/a	High	n/a	n/a	n/a	n/a	n/a	High	High	High	High	Unambiguous	ESEDKPEIEDVGSDEEEEKKDGDK	24	4	1
[R].NQSHSSPSVSPSRSHSPSGSQTR.[S]	E3 ubiquitin-protein ligase RBBP6 OS=Homo sapiens OX=9606 GN=RBBP6 PE=1 SV=1	Q7Z6E9	Q7Z6E9 [1690-1712]	2xPhospho [S10(100); S12(99.3)]; 1xpyrophospho [S14(100)]	2xPhospho [S3(0); S5(0); S6(0); S8(0.7); S10(100); S12(99.3); S14(0); S16(0); S18(0); S20(0); T22(0)]; 1xpyrophospho [S3(0); S5(0); S6(0); S8(0); S10(0); S12(0); S14(100); S16(0); S18(0); S20(0); T22(0)]	Q7Z6E9 2xPhospho [S1699(100); S1701(99.3)]; 1xpyrophospho [S1703(100)]	Q7Z6E9 2xPhospho [S1692(0); S1694(0); S1695(0); S1697(0.7); S1699(100); S1701(99.3); S1703(0); S1705(0); S1707(0); S1709(0); T1711(0)]; 1xpyrophospho [S1692(0); S1694(0); S1695(0); S1697(0); S1699(0); S1701(0); S1703(100); S1705(0); S1707(0); S1709(0); T1711(0)]	1	2554.05	-3.07	852.018	-0.00262	29.0565	5.83	0.0154	0	n/a	High	n/a	n/a	n/a	n/a	n/a	n/a	n/a	n/a	n/a	n/a	n/a	n/a	n/a	n/a	n/a	n/a	n/a	n/a	n/a	n/a	n/a	n/a	High	n/a	High	High	Unambiguous	NQSHSSPSVSPSRSHSPSGSQTR	23	6	1
[R].RSSSGSTDSEESTDSEEEDGAK.[Q]	Serine/threonine-protein phosphatase 6 regulatory subunit 3 OS=Homo sapiens OX=9606 GN=PPP6R3 PE=1 SV=2	Q5H9R7	Q5H9R7 [637-658]	2xPhospho [T7(99.3); S9(99.3)]; 1xpyrophospho [S/T]	2xPhospho [S2(0); S3(0); S4(0); S6(1.3); T7(99.3); S9(99.3); S12(0); T13(0); S15(0)]; 1xpyrophospho [S2(0); S3(25); S4(25); S6(25); T7(25); S9(0); S12(0); T13(0); S15(0)]	Q5H9R7 2xPhospho [T643(99.3); S645(99.3)]	Q5H9R7 2xPhospho [S638(0); S639(0); S640(0); S642(1.3); T643(99.3); S645(99.3); S648(0); T649(0); S651(0)]	1	2449.84	-0.06	817.285	-5e-05	24.8577	5.79	0.0363	0	n/a	n/a	n/a	n/a	n/a	n/a	n/a	High	n/a	n/a	n/a	n/a	n/a	n/a	n/a	n/a	n/a	n/a	n/a	High	n/a	n/a	n/a	n/a	High	High	High	High	Unambiguous	RSSSGSTDSEESTDSEEEDGAK	22	2	1
[K].GVDEQSDSSEESEEEKPPEEDKEEEEEK.[K]	General transcription factor IIF subunit 1 OS=Homo sapiens OX=9606 GN=GTF2F1 PE=1 SV=2	P35269	P35269 [300-327]	2xPhospho [S]	2xPhospho [S6(0); S8(66.7); S9(66.7); S12(66.7)]			1	3412.25	-1.82	1138.09	-0.00207	37.1556	5.78	0.0692	0	n/a	n/a	n/a	n/a	n/a	n/a	n/a	High	n/a	n/a	n/a	n/a	n/a	n/a	n/a	n/a	n/a	n/a	n/a	High	n/a	n/a	n/a	n/a	High	High	High	High	Unambiguous	GVDEQSDSSEESEEEKPPEEDKEEEEEK	28	8	1
[K].KYSEDSDSDSDSETDSSDEDNKR.[R]	NF-kappa-B-activating protein OS=Homo sapiens OX=9606 GN=NKAP PE=1 SV=1	Q8N5F7	Q8N5F7 [208-230]	2xPhospho [S10(100); S12(100)]; 1xpyrophospho [S3(100)]	2xPhospho [Y2(0); S3(0); S6(0); S8(0); S10(100); S12(100); T14(0); S16(0); S17(0)]; 1xpyrophospho [S3(100); S6(0); S8(0); S10(0); S12(0); T14(0); S16(0); S17(0)]	Q8N5F7 2xPhospho [S217(100); S219(100)]; 1xpyrophospho [S210(100)]	Q8N5F7 2xPhospho [Y209(0); S210(0); S213(0); S215(0); S217(100); S219(100); T221(0); S223(0); S224(0)]; 1xpyrophospho [S210(100); S213(0); S215(0); S217(0); S219(0); T221(0); S223(0); S224(0)]	2	2770.94	-0.63	924.316	-0.00058	24.2604	5.74	0.0244	0	n/a	n/a	n/a	n/a	n/a	n/a	n/a	High	High	n/a	n/a	n/a	n/a	n/a	n/a	n/a	n/a	n/a	n/a	High	n/a	n/a	n/a	n/a	High	High	High	High	Unambiguous	KYSEDSDSDSDSETDSSDEDNKR	23	13	1
[K].CGSGPVHISGQHLVAVEEDAESEDEEEEDVK.[L]	Nucleophosmin OS=Homo sapiens OX=9606 GN=NPM1 PE=1 SV=2	P06748	P06748 [104-134]	1xCarbamidomethyl [C1]; 1xpyrophospho [S22(100)]	1xCarbamidomethyl [C1]; 1xpyrophospho [S3(0); S9(0); S22(100)]	P06748 1xpyrophospho [S125(100)]	P06748 1xpyrophospho [S106(0); S112(0); S125(100)]	0	3540.4	-3.05	1180.8	-0.0036	65.3703	5.52	0.3043	0	n/a	n/a	n/a	n/a	n/a	n/a	n/a	n/a	n/a	n/a	n/a	n/a	n/a	n/a	n/a	n/a	n/a	n/a	High	n/a	n/a	n/a	n/a	n/a	n/a	High	High	High	Unambiguous	CGSGPVHISGQHLVAVEEDAESEDEEEEDVK	31	1	1
[R].AKPVVSDDDSEEEQEEDRSGSGSEED.[-]	Transcription activator BRG1 OS=Homo sapiens OX=9606 GN=SMARCA4 PE=1 SV=2	P51532	P51532 [1622-1647]	2xPhospho [S21(100); S23(100)]; 1xpyrophospho [S]	2xPhospho [S6(0); S10(0); S19(0); S21(100); S23(100)]; 1xpyrophospho [S6(0); S10(0); S19(49.8); S21(49.8); S23(0.3)]	P51532 2xPhospho [S1642(100); S1644(100)]	P51532 2xPhospho [S1627(0); S1631(0); S1640(0); S1642(100); S1644(100)]	1	2985.07	-0.39	995.694	-0.00039	33.7862	5.51	0.0036	0	n/a	n/a	n/a	n/a	n/a	n/a	n/a	n/a	n/a	High	High	n/a	n/a	n/a	n/a	n/a	n/a	n/a	n/a	n/a	n/a	n/a	High	n/a	High	High	High	High	Unambiguous	AKPVVSDDDSEEEQEEDRSGSGSEED	26	9	1
[K].ALEQQEAESDSSDTEEKDDDDDDEEDVGKR.[E]	Protein MAK16 homolog OS=Homo sapiens OX=9606 GN=MAK16 PE=1 SV=2	Q9BXY0	Q9BXY0 [189-218]	2xPhospho [S12(97.6); T14(97.6)]	2xPhospho [S9(2.4); S11(2.4); S12(97.6); T14(97.6)]	Q9BXY0 2xPhospho [S200(97.6); T202(97.6)]	Q9BXY0 2xPhospho [S197(2.4); S199(2.4); S200(97.6); T202(97.6)]	2	3559.29	-1.55	1187.1	-0.00184	35.857	5.4	0.0148	0	n/a	n/a	n/a	n/a	n/a	n/a	n/a	n/a	n/a	High	n/a	n/a	n/a	n/a	n/a	n/a	n/a	n/a	n/a	n/a	n/a	n/a	n/a	n/a	High	n/a	High	High	Unambiguous	ALEQQEAESDSSDTEEKDDDDDDEEDVGKR	30	1	1
[R].QRSDDESPSTSSGSSDADQRDPAAPEPEEQEER.[K]	Ubiquitin-conjugating enzyme E2 E3 OS=Homo sapiens OX=9606 GN=UBE2E3 PE=1 SV=1	Q969T4	Q969T4 [6-38]	2xPhospho [S/T]	2xPhospho [S3(0); S7(0); S9(0); T10(0.5); S11(49.8); S12(49.8); S14(50); S15(50)]			2	3749.44	-1.25	1250.48	-0.00157	39.1711	5.33	0.0169	0	n/a	n/a	n/a	n/a	n/a	n/a	n/a	n/a	n/a	n/a	n/a	n/a	n/a	n/a	n/a	n/a	n/a	n/a	High	n/a	n/a	n/a	n/a	n/a	n/a	High	High	High	Unambiguous	QRSDDESPSTSSGSSDADQRDPAAPEPEEQEER	33	2	1
[R].YSGAYGASVSDEELK.[R]	MICOS complex subunit MIC19 OS=Homo sapiens OX=9606 GN=CHCHD3 PE=1 SV=1	Q9NX63	Q9NX63 [49-63]	1xpyrophospho [S2(100)]	1xpyrophospho [S2(100); S8(0); S10(0)]	Q9NX63 1xpyrophospho [S50(100)]	Q9NX63 1xpyrophospho [S50(100); S56(0); S58(0)]	0	1735.65	-0.57	868.328	-0.0005	60.5422	5.28	0.3542	0	n/a	n/a	n/a	n/a	n/a	n/a	n/a	High	n/a	n/a	n/a	n/a	n/a	n/a	n/a	n/a	n/a	n/a	n/a	High	n/a	n/a	n/a	n/a	High	High	High	High	Unambiguous	YSGAYGASVSDEELK	15	10	1
[K].SPQAPDPEEEENRDSQQPGK.[R]	Fanconi anemia group E protein OS=Homo sapiens OX=9606 GN=FANCE PE=1 SV=1	Q9HB96	Q9HB96 [180-199]	1xPhospho [S1(100)]	1xPhospho [S1(100); S15(0)]	Q9HB96 1xPhospho [S180(100)]	Q9HB96 1xPhospho [S180(100); S194(0)]	1	2317.96	-1.36	773.323	-0.00105	35.0482	5.25	0.6057	0	n/a	n/a	n/a	n/a	n/a	n/a	n/a	n/a	n/a	n/a	n/a	n/a	n/a	n/a	n/a	n/a	n/a	High	n/a	n/a	n/a	n/a	n/a	n/a	n/a	High	High	High	Unambiguous	SPQAPDPEEEENRDSQQPGK	20	1	1
[R].KAGTATSPAGSSPAVAGGTQRPAEDSSSSEESDSEEEK.[T]	Treacle protein OS=Homo sapiens OX=9606 GN=TCOF1 PE=1 SV=3	Q13428	Q13428 [668-705]	2xPhospho [S/T]	2xPhospho [T4(0); T6(0); S7(0); S11(0); S12(0); T19(0); S26(50); S27(50); S28(50); S29(50); S32(0); S34(0)]			1	3854.58	-3.19	1285.53	-0.00409	39.4357	5.25	0.0038	0	n/a	n/a	n/a	n/a	n/a	n/a	n/a	n/a	n/a	n/a	n/a	n/a	n/a	n/a	n/a	n/a	n/a	n/a	High	n/a	n/a	n/a	n/a	n/a	n/a	High	High	High	Unambiguous	KAGTATSPAGSSPAVAGGTQRPAEDSSSSEESDSEEEK	38	1	1
[K].EIQSGSSSSDAEESSEDNKK.[K]	Transcriptional regulator ATRX OS=Homo sapiens OX=9606 GN=ATRX PE=1 SV=5	P46100	P46100 [1148-1167]	2xPhospho [S8(99.4); S9(99.4)]; 1xpyrophospho [S]	2xPhospho [S4(0); S6(0); S7(1.2); S8(99.4); S9(99.4); S14(0); S15(0)]; 1xpyrophospho [S4(50); S6(50); S7(0); S8(0); S9(0); S14(0); S15(0)]	P46100 2xPhospho [S1155(99.4); S1156(99.4)]	P46100 2xPhospho [S1151(0); S1153(0); S1154(1.2); S1155(99.4); S1156(99.4); S1161(0); S1162(0)]	1	2273.83	0.78	758.616	0.00059	23.038	5.24	0.0344	0	n/a	n/a	n/a	n/a	n/a	High	High	n/a	n/a	n/a	n/a	n/a	n/a	n/a	n/a	n/a	n/a	n/a	n/a	n/a	n/a	n/a	n/a	n/a	High	n/a	High	High	Unambiguous	EIQSGSSSSDAEESSEDNKK	20	2	1
[K].QKSDAEEDGGTVSQEEEDRKPK.[A]	Calnexin OS=Homo sapiens OX=9606 GN=CANX PE=1 SV=2	P27824	P27824 [552-573]	1xpyrophospho [S13(100)]	1xpyrophospho [S3(0); T11(0); S13(100)]	P27824 1xpyrophospho [S564(100)]	P27824 1xpyrophospho [S554(0); T562(0); S564(100)]	2	2622.06	-1.54	874.69	-0.00135	26.9963	5.2	0.0404	0	n/a	n/a	n/a	n/a	n/a	High	n/a	n/a	n/a	n/a	n/a	n/a	n/a	n/a	n/a	n/a	n/a	n/a	n/a	n/a	n/a	n/a	n/a	n/a	High	n/a	High	High	Unambiguous	QKSDAEEDGGTVSQEEEDRKPK	22	1	1
[R].KLNEEDAASESSRESSNEDEGSSSEADEMAK.[A]	RNA polymerase II subunit A C-terminal domain phosphatase OS=Homo sapiens OX=9606 GN=CTDP1 PE=1 SV=3	Q9Y5B0	Q9Y5B0 [921-951]	1xOxidation [M29]; 2xPhospho [S]	1xOxidation [M29]; 2xPhospho [S9(66.7); S11(66.7); S12(66.7); S15(0); S16(0); S22(0); S23(0); S24(0)]			2	3494.29	-2.18	1165.43	-0.00254	34.5372	5.18	0.0058	0	n/a	n/a	n/a	n/a	n/a	n/a	High	n/a	n/a	n/a	n/a	n/a	n/a	n/a	n/a	n/a	n/a	n/a	High	n/a	n/a	n/a	n/a	n/a	High	High	High	High	Unambiguous	KLNEEDAASESSRESSNEDEGSSSEADEMAK	31	4	1
[R].HASSSPESPKPAPAPGSHR.[E]	Serine/arginine repetitive matrix protein 2 OS=Homo sapiens OX=9606 GN=SRRM2 PE=1 SV=2	Q9UQ35	Q9UQ35 [433-451]	2xPhospho [S3(100); S4(100)]; 1xpyrophospho [S5(100)]	2xPhospho [S3(100); S4(100); S5(0); S8(0); S17(0)]; 1xpyrophospho [S3(0); S4(0); S5(100); S8(0); S17(0)]	Q9UQ35 2xPhospho [S435(100); S436(100)]; 1xpyrophospho [S437(100)]	Q9UQ35 2xPhospho [S435(100); S436(100); S437(0); S440(0); S449(0)]; 1xpyrophospho [S435(0); S436(0); S437(100); S440(0); S449(0)]	0	2056.86	0.29	686.293	0.0002	26.1746	5.18	0.0502	0	n/a	n/a	n/a	n/a	n/a	High	n/a	n/a	n/a	n/a	n/a	n/a	n/a	n/a	n/a	n/a	n/a	High	n/a	n/a	n/a	n/a	n/a	n/a	High	High	High	High	Unambiguous	HASSSPESPKPAPAPGSHR	19	3	1
[K].LQYYYSSSEDEDSDHEDKDR.[G]	Phosducin-like protein OS=Homo sapiens OX=9606 GN=PDCL PE=1 SV=3	Q13371	Q13371 [13-32]	2xPhospho [S7(99.3); S8(98.5)]	2xPhospho [Y3(0); Y4(0); Y5(0); S6(0.7); S7(99.3); S8(98.5); S13(1.5)]	Q13371 2xPhospho [S19(99.3); S20(98.5)]	Q13371 2xPhospho [Y15(0); Y16(0); Y17(0); S18(0.7); S19(99.3); S20(98.5); S25(1.5)]	1	2640.93	-2.93	880.979	-0.00258	46.5322	5.12	0.0137	0	n/a	n/a	n/a	n/a	n/a	n/a	n/a	High	n/a	n/a	n/a	n/a	n/a	n/a	n/a	n/a	n/a	n/a	n/a	High	n/a	n/a	n/a	n/a	High	High	High	High	Unambiguous	LQYYYSSSEDEDSDHEDKDR	20	2	1
[R].GRKPKPERPPSSSSSDSDSDEVDR.[I]	Hepatoma-derived growth factor-related protein 2 OS=Homo sapiens OX=9606 GN=HDGFL2 PE=1 SV=1	Q7Z4V5	Q7Z4V5 [289-312]	1xpyrophospho [S11(98.3)]; 2xPhospho [S14(99.1); S]	1xpyrophospho [S11(98.3); S12(0.9); S13(0.9); S14(0); S15(0); S17(0); S19(0)]; 2xPhospho [S11(0); S12(1); S13(50.2); S14(99.1); S15(49.8); S17(0); S19(0)]	Q7Z4V5 2xPhospho [S302(99.1); S]; 1xpyrophospho [S299(98.3)]	Q7Z4V5 2xPhospho [S299(0); S300(1); S301(50.2); S302(99.1); S303(49.8); S305(0); S307(0)]; 1xpyrophospho [S299(98.3); S300(0.9); S301(0.9); S302(0); S303(0); S305(0); S307(0)]	1	2775.16	-0.56	694.546	-0.00039	27.4937	5.09	0.0334	0	n/a	n/a	n/a	n/a	n/a	n/a	High	n/a	n/a	n/a	n/a	n/a	n/a	n/a	n/a	n/a	n/a	n/a	High	n/a	n/a	n/a	n/a	n/a	High	High	High	High	Unambiguous	GRKPKPERPPSSSSSDSDSDEVDR	24	6	1
[R].KHSGDDSFDEGSVSESESESESGQAEEEKEEAEEALK.[E]	Serrate RNA effector molecule homolog OS=Homo sapiens OX=9606 GN=SRRT PE=1 SV=1	Q9BXP5	Q9BXP5 [355-391]	2xPhospho [S]; 1xpyrophospho [S22(92.8)]	2xPhospho [S3(0); S7(0); S12(42.8); S14(42.8); S16(42.8); S18(56.8); S20(14.8); S22(0)]; 1xpyrophospho [S3(0); S7(0); S12(1.4); S14(1.4); S16(1.4); S18(1.4); S20(1.4); S22(92.8)]			2	4161.6	-3.02	1041.15	-0.00314	62.1348	5.05	0.0297	0	n/a	n/a	n/a	n/a	n/a	n/a	High	n/a	n/a	n/a	n/a	n/a	n/a	n/a	n/a	n/a	n/a	n/a	High	n/a	n/a	n/a	n/a	n/a	High	High	High	High	Unambiguous	KHSGDDSFDEGSVSESESESESGQAEEEKEEAEEALK	37	3	1
[K].GRDDPGQQETDSSEDEDIIGPMPAK.[G]	GPALPP motifs-containing protein 1 OS=Homo sapiens OX=9606 GN=GPALPP1 PE=1 SV=1	Q8IXQ4	Q8IXQ4 [129-153]	1xOxidation [M22]; 2xPhospho [S12(100); S13(100)]	1xOxidation [M22]; 2xPhospho [T10(0); S12(100); S13(100)]	Q8IXQ4 2xPhospho [S140(100); S141(100)]	Q8IXQ4 2xPhospho [T138(0); S140(100); S141(100)]	1	2863.1	-1.06	955.038	-0.00101	56.4676	5.01	0.0838	0	n/a	n/a	n/a	n/a	n/a	n/a	n/a	High	n/a	n/a	n/a	n/a	n/a	n/a	n/a	n/a	n/a	n/a	n/a	n/a	n/a	n/a	n/a	n/a	High	n/a	High	High	Unambiguous	GRDDPGQQETDSSEDEDIIGPMPAK	25	1	1
[R].KPKPERPPSSSSSDSDSDEVDR.[I]	Hepatoma-derived growth factor-related protein 2 OS=Homo sapiens OX=9606 GN=HDGFL2 PE=1 SV=1	Q7Z4V5	Q7Z4V5 [291-312]	1xpyrophospho [S11(99.6)]; 2xPhospho [S10(100); S11(100)]	1xpyrophospho [S9(0); S10(0); S11(99.6); S12(0.4); S13(0); S15(0); S17(0)]; 2xPhospho [S9(0); S10(100); S11(100); S12(0); S13(0); S15(0); S17(0)]	Q7Z4V5 1xpyrophospho [S301(99.6)]; 2xPhospho [S300(100); S301(100)]	Q7Z4V5 1xpyrophospho [S299(0); S300(0); S301(99.6); S302(0.4); S303(0); S305(0); S307(0)]; 2xPhospho [S299(0); S300(100); S301(100); S302(0); S303(0); S305(0); S307(0)]	0	2562.04	-0.69	854.684	-0.00059	27.2345	5	0.006	0	n/a	n/a	n/a	n/a	n/a	High	High	High	n/a	n/a	n/a	n/a	n/a	n/a	n/a	n/a	n/a	n/a	High	High	n/a	n/a	n/a	n/a	High	High	High	High	Unambiguous	KPKPERPPSSSSSDSDSDEVDR	22	8	1
[K].NKEESSDDEDKESEEEPPK.[K]	Protein DEK OS=Homo sapiens OX=9606 GN=DEK PE=1 SV=1	P35659	P35659 [239-257]	1xpyrophospho [S13(100)]; 2xPhospho [S5(100); S6(100)]	1xpyrophospho [S5(0); S6(0); S13(100)]; 2xPhospho [S5(100); S6(100); S13(0)]	P35659 1xpyrophospho [S251(100)]; 2xPhospho [S243(100); S244(100)]	P35659 1xpyrophospho [S243(0); S244(0); S251(100)]; 2xPhospho [S243(100); S244(100); S251(0)]	2	2380.86	-0.41	794.291	-0.00032	26.6842	4.97	0.2918	0	n/a	n/a	n/a	n/a	n/a	n/a	High	n/a	n/a	n/a	n/a	n/a	n/a	n/a	n/a	n/a	n/a	n/a	High	n/a	n/a	n/a	n/a	n/a	High	High	High	High	Unambiguous	NKEESSDDEDKESEEEPPK	19	5	1
[R].TADSSSSEDEEEYVVEK.[V]	Chromobox protein homolog 5 OS=Homo sapiens OX=9606 GN=CBX5 PE=1 SV=1	P45973	P45973 [8-24]	2xPhospho [S4(100); S5(100)]; 1xpyrophospho [S6(100)]	2xPhospho [T1(0); S4(100); S5(100); S6(0); S7(0); Y13(0)]; 1xpyrophospho [T1(0); S4(0); S5(0); S6(100); S7(0)]	P45973 2xPhospho [S11(100); S12(100)]; 1xpyrophospho [S13(100)]	P45973 2xPhospho [T8(0); S11(100); S12(100); S13(0); S14(0); Y20(0)]; 1xpyrophospho [T8(0); S11(0); S12(0); S13(100); S14(0)]	0	2063.73	-1.77	1032.36	-0.00183	48.3431	4.95	0.0303	0	n/a	n/a	n/a	n/a	n/a	n/a	n/a	n/a	n/a	High	High	n/a	n/a	n/a	n/a	n/a	n/a	n/a	n/a	n/a	n/a	High	High	n/a	High	High	High	High	Unambiguous	TADSSSSEDEEEYVVEK	17	25	1
[K].EESSDDEDKESEEEPPKK.[T]	Protein DEK OS=Homo sapiens OX=9606 GN=DEK PE=1 SV=1	P35659	P35659 [241-258]	2xPhospho [S3(100); S4(100)]	2xPhospho [S3(100); S4(100); S11(0)]	P35659 2xPhospho [S243(100); S244(100)]	P35659 2xPhospho [S243(100); S244(100); S251(0)]	2	2266.82	-1.12	756.276	-0.00085	26.0596	4.88	0.123	0	n/a	n/a	n/a	n/a	n/a	n/a	High	n/a	n/a	n/a	n/a	n/a	n/a	n/a	n/a	n/a	n/a	n/a	n/a	n/a	n/a	n/a	n/a	n/a	High	n/a	High	High	Unambiguous	EESSDDEDKESEEEPPKK	18	1	1
[R].SSSSRSSSPYSKSPVSK.[R]	Bcl-2-associated transcription factor 1 OS=Homo sapiens OX=9606 GN=BCLAF1 PE=1 SV=2	Q9NYF8	Q9NYF8 [141-157]	1xpyrophospho [S13(100)]; 2xPhospho [S3(98.6); S4(98.6)]	1xpyrophospho [S1(0); S2(0); S3(0); S4(0); S6(0); S7(0); S8(0); S11(0); S13(100); S16(0)]; 2xPhospho [S1(1.4); S2(1.4); S3(98.6); S4(98.6); S6(0); S7(0); S8(0); Y10(0); S11(0); S13(0); S16(0)]	Q9NYF8 1xpyrophospho [S153(100)]; 2xPhospho [S143(98.6); S144(98.6)]	Q9NYF8 1xpyrophospho [S141(0); S142(0); S143(0); S144(0); S146(0); S147(0); S148(0); S151(0); S153(100); S156(0)]; 2xPhospho [S141(1.4); S142(1.4); S143(98.6); S144(98.6); S146(0); S147(0); S148(0); Y150(0); S151(0); S153(0); S156(0)]	2	1917.8	0.07	639.938	4e-05	35.0452	4.81	0.0416	0	n/a	High	n/a	n/a	n/a	n/a	n/a	n/a	n/a	n/a	n/a	n/a	n/a	n/a	n/a	n/a	n/a	n/a	n/a	n/a	n/a	n/a	n/a	n/a	High	n/a	High	High	Unambiguous	SSSSRSSSPYSKSPVSK	17	5	1
[K].EFVSSDESSSGENK.[S]	FACT complex subunit SSRP1 OS=Homo sapiens OX=9606 GN=SSRP1 PE=1 SV=1	Q08945	Q08945 [664-677]	2xPhospho [S8(100); S9(100)]	2xPhospho [S4(0); S5(0); S8(100); S9(100); S10(0)]	Q08945 2xPhospho [S671(100); S672(100)]	Q08945 2xPhospho [S667(0); S668(0); S671(100); S672(100); S673(0)]	0	1661.56	-0.79	831.284	-0.00066	37.6738	4.76	0.063	0	n/a	n/a	n/a	n/a	n/a	n/a	n/a	High	High	n/a	n/a	n/a	n/a	n/a	n/a	n/a	n/a	n/a	n/a	High	n/a	n/a	n/a	n/a	High	High	High	High	Unambiguous	EFVSSDESSSGENK	14	10	1
[K].KESKEEETSIDVAGKPNEVTK.[A]	Monocarboxylate transporter 1 OS=Homo sapiens OX=9606 GN=SLC16A1 PE=1 SV=3	P53985	P53985 [459-479]	2xPhospho [S9(98.9); S/T]; 1xpyrophospho [S3(100)]	2xPhospho [S3(50.6); T8(50.6); S9(98.9); T20(0)]; 1xpyrophospho [S3(100); T8(0); S9(0); T20(0)]	P53985 1xpyrophospho [S461(100)]	P53985 1xpyrophospho [S461(100); T466(0); S467(0); T478(0)]	2	2478.1	-0.79	826.706	-0.00065	42.8688	4.75	0.1747	0	n/a	n/a	n/a	n/a	n/a	n/a	n/a	n/a	n/a	n/a	n/a	n/a	n/a	n/a	n/a	n/a	n/a	High	n/a	n/a	n/a	n/a	n/a	n/a	n/a	High	High	High	Unambiguous	KESKEEETSIDVAGKPNEVTK	21	1	1
[R].SASGSSSDRSRSATPPATR.[N]	Serine/arginine repetitive matrix protein 2 OS=Homo sapiens OX=9606 GN=SRRM2 PE=1 SV=2	Q9UQ35	Q9UQ35 [2079-2097]	1xpyrophospho [S/T]; 2xPhospho [S6(99.4); S7(99.4)]	1xpyrophospho [S1(0); S3(0.3); S5(0.3); S6(49.6); S7(49.6); S10(0.3); S12(0); T14(0); T18(0)]; 2xPhospho [S1(0); S3(0); S5(0); S6(99.4); S7(99.4); S10(1.2); S12(0); T14(0); T18(0)]	Q9UQ35 2xPhospho [S2084(99.4); S2085(99.4)]	Q9UQ35 2xPhospho [S2079(0); S2081(0); S2083(0); S2084(99.4); S2085(99.4); S2088(1.2); S2090(0); T2092(0); T2096(0)]	2	2037.84	-0.12	679.951	-8e-05	27.2823	4.73	0.0233	0	n/a	High	High	n/a	n/a	n/a	n/a	n/a	n/a	n/a	n/a	n/a	n/a	n/a	n/a	n/a	n/a	n/a	n/a	n/a	n/a	n/a	n/a	n/a	High	n/a	High	High	Unambiguous	SASGSSSDRSRSATPPATR	19	5	1
[R].NESGGHAVPPGSETHFR.[V]	BolA-like protein 1 OS=Homo sapiens OX=9606 GN=BOLA1 PE=1 SV=1	Q9Y3E2	Q9Y3E2 [53-69]					0	1778.82	-0.49	593.611	-0.00029	37.3438	4.71	0.5711	0	n/a	n/a	High	High	n/a	n/a	n/a	n/a	n/a	n/a	n/a	n/a	n/a	n/a	n/a	n/a	n/a	n/a	n/a	n/a	n/a	n/a	n/a	n/a	High	n/a	High	High	Unambiguous	NESGGHAVPPGSETHFR	17	2	1
[K].KAPSASDSDSKADSDGAKPEPVAMAR.[S]	Hepatoma-derived growth factor-related protein 2 OS=Homo sapiens OX=9606 GN=HDGFL2 PE=1 SV=1	Q7Z4V5	Q7Z4V5 [227-252]	1xOxidation [M24]; 1xpyrophospho [S14(100)]; 2xPhospho [S6(100); S8(98.9)]	1xOxidation [M24]; 1xpyrophospho [S4(0); S6(0); S8(0); S10(0); S14(100)]; 2xPhospho [S4(0); S6(100); S8(98.9); S10(1.1); S14(0)]	Q7Z4V5 1xpyrophospho [S240(100)]	Q7Z4V5 1xpyrophospho [S230(0); S232(0); S234(0); S236(0); S240(100)]	2	2764.15	0.3	922.056	0.00028	32.2058	4.68	0.0962	0	n/a	n/a	n/a	n/a	n/a	High	n/a	n/a	n/a	n/a	n/a	n/a	n/a	n/a	n/a	n/a	n/a	High	n/a	n/a	n/a	n/a	n/a	n/a	High	High	High	High	Unambiguous	KAPSASDSDSKADSDGAKPEPVAMAR	26	2	1
[K].GFEEEHKDSDDDSSDDEQEK.[K]	Splicing factor 3B subunit 2 OS=Homo sapiens OX=9606 GN=SF3B2 PE=1 SV=2	Q13435	Q13435 [423-442]	2xPhospho [S13(100); S14(100)]	2xPhospho [S9(0); S13(100); S14(100)]	Q13435 2xPhospho [S435(100); S436(100)]	Q13435 2xPhospho [S431(0); S435(100); S436(100)]	1	2500.82	0.4	834.278	0.00033	28.4222	4.67	0.0064	0	n/a	n/a	n/a	n/a	n/a	n/a	n/a	n/a	n/a	n/a	n/a	n/a	n/a	n/a	n/a	n/a	n/a	n/a	n/a	High	n/a	n/a	n/a	n/a	n/a	High	High	High	Unambiguous	GFEEEHKDSDDDSSDDEQEK	20	1	1
[K].KASSSDSEDSSEEEEEVQGPPAK.[K]	Nucleolar and coiled-body phosphoprotein 1 OS=Homo sapiens OX=9606 GN=NOLC1 PE=1 SV=2	Q14978	Q14978 [81-103]	2xPhospho [S3(100); S4(100)]; 1xpyrophospho [S]	2xPhospho [S3(100); S4(100); S5(0); S7(0); S10(0); S11(0)]; 1xpyrophospho [S3(0.5); S4(49.7); S5(49.7); S7(0); S10(0); S11(0)]	Q14978 2xPhospho [S83(100); S84(100)]	Q14978 2xPhospho [S83(100); S84(100); S85(0); S87(0); S90(0); S91(0)]	1	2581.97	-1.89	1291.49	-0.00244	38.7847	4.61	0.0694	0	n/a	n/a	n/a	n/a	n/a	n/a	High	n/a	n/a	n/a	n/a	n/a	n/a	n/a	n/a	n/a	n/a	n/a	High	n/a	n/a	n/a	n/a	n/a	High	High	High	High	Unambiguous	KASSSDSEDSSEEEEEVQGPPAK	23	6	1
[K].SKELVSSSSSGSDSDSEVDK.[K]	Activated RNA polymerase II transcriptional coactivator p15 OS=Homo sapiens OX=9606 GN=SUB1 PE=1 SV=3	P53999	P53999 [4-23]	2xPhospho [S9(99.1); S]; 1xpyrophospho [S]	2xPhospho [S1(0); S6(0); S7(0); S8(0.6); S9(99.1); S10(50.1); S12(50.1); S14(0); S16(0)]; 1xpyrophospho [S1(0); S6(0.2); S7(0.2); S8(24.9); S9(24.9); S10(24.9); S12(24.9); S14(0); S16(0)]	P53999 2xPhospho [S12(99.1); S]	P53999 2xPhospho [S4(0); S9(0); S10(0); S11(0.6); S12(99.1); S13(50.1); S15(50.1); S17(0); S19(0)]	1	2189.84	-1.05	1095.42	-0.00115	38.461	4.59	0.1024	0	n/a	n/a	n/a	n/a	n/a	n/a	High	n/a	n/a	n/a	n/a	n/a	n/a	n/a	n/a	n/a	n/a	n/a	High	n/a	n/a	n/a	n/a	n/a	High	High	High	High	Unambiguous	SKELVSSSSSGSDSDSEVDK	20	14	1
[R].RVSSSRSVSGSPEPAAK.[K]	Serine/arginine repetitive matrix protein 1 OS=Homo sapiens OX=9606 GN=SRRM1 PE=1 SV=2	Q8IYB3	Q8IYB3 [746-762]	1xpyrophospho [S7(100)]	1xpyrophospho [S3(0); S4(0); S5(0); S7(100); S9(0); S11(0)]	Q8IYB3 1xpyrophospho [S752(100)]	Q8IYB3 1xpyrophospho [S748(0); S749(0); S750(0); S752(100); S754(0); S756(0)]	2	1861.82	0.94	621.279	0.00058	30.2812	4.59	0.0632	0	n/a	n/a	High	n/a	n/a	n/a	n/a	n/a	n/a	n/a	n/a	n/a	n/a	n/a	n/a	n/a	n/a	n/a	n/a	n/a	n/a	n/a	n/a	n/a	High	n/a	High	High	Unambiguous	RVSSSRSVSGSPEPAAK	17	1	1
[K].KESESEDSSDDEPLIKK.[L]	Protein DEK OS=Homo sapiens OX=9606 GN=DEK PE=1 SV=1	P35659	P35659 [299-315]	2xPhospho [S8(100); S9(100)]	2xPhospho [S3(0); S5(0); S8(100); S9(100)]	P35659 2xPhospho [S306(100); S307(100)]	P35659 2xPhospho [S301(0); S303(0); S306(100); S307(100)]	2	2095.84	-0.26	699.283	-0.00018	44.849	4.57	0.1094	0	n/a	n/a	n/a	n/a	n/a	n/a	High	n/a	n/a	n/a	n/a	n/a	n/a	n/a	n/a	n/a	n/a	n/a	n/a	n/a	n/a	n/a	n/a	n/a	High	n/a	High	High	Unambiguous	KESESEDSSDDEPLIKK	17	1	1
[K].ASSSDSEDSSEEEEEVQGPPAK.[K]	Nucleolar and coiled-body phosphoprotein 1 OS=Homo sapiens OX=9606 GN=NOLC1 PE=1 SV=2	Q14978	Q14978 [82-103]	2xPhospho [S2(99.8); S]; 1xpyrophospho [S9(99.6)]	2xPhospho [S2(99.8); S3(50.1); S4(50.1); S6(0); S9(0); S10(0)]; 1xpyrophospho [S2(0); S3(0); S4(0); S6(0); S9(99.6); S10(0.4)]	Q14978 2xPhospho [S83(99.8); S]; 1xpyrophospho [S90(99.6)]	Q14978 2xPhospho [S83(99.8); S84(50.1); S85(50.1); S87(0); S90(0); S91(0)]; 1xpyrophospho [S83(0); S84(0); S85(0); S87(0); S90(99.6); S91(0.4)]	0	2453.88	-1.29	1227.44	-0.00159	39.9691	4.57	0.0219	0	n/a	n/a	n/a	n/a	n/a	n/a	n/a	n/a	High	n/a	n/a	n/a	n/a	n/a	n/a	n/a	n/a	n/a	n/a	n/a	High	n/a	n/a	n/a	High	High	High	High	Unambiguous	ASSSDSEDSSEEEEEVQGPPAK	22	20	1
[R].SASGSSSDRSRSATPPATR.[N]	Serine/arginine repetitive matrix protein 2 OS=Homo sapiens OX=9606 GN=SRRM2 PE=1 SV=2	Q9UQ35	Q9UQ35 [2079-2097]	1xPhospho [S1(99.1)]; 1xpyrophospho [S12(100)]	1xPhospho [S1(99.1); S3(0.9); S5(0); S6(0); S7(0); S10(0); S12(0); T14(0); T18(0)]; 1xpyrophospho [S1(0); S3(0); S5(0); S6(0); S7(0); S10(0); S12(100); T14(0); T18(0)]	Q9UQ35 1xPhospho [S2079(99.1)]; 1xpyrophospho [S2090(100)]	Q9UQ35 1xPhospho [S2079(99.1); S2081(0.9); S2083(0); S2084(0); S2085(0); S2088(0); S2090(0); T2092(0); T2096(0)]; 1xpyrophospho [S2079(0); S2081(0); S2083(0); S2084(0); S2085(0); S2088(0); S2090(100); T2092(0); T2096(0)]	2	2117.8	0.85	706.607	0.0006	23.7975	4.51	0.1042	0	n/a	n/a	n/a	n/a	n/a	High	n/a	n/a	n/a	n/a	n/a	n/a	n/a	n/a	n/a	n/a	n/a	n/a	n/a	n/a	n/a	n/a	n/a	n/a	High	n/a	High	High	Unambiguous	SASGSSSDRSRSATPPATR	19	1	1
[K].EVEDKESEGEEEDEDEDLSK.[Y]	Zinc finger Ran-binding domain-containing protein 2 OS=Homo sapiens OX=9606 GN=ZRANB2 PE=1 SV=2	O95218	O95218 [147-166]	1xpyrophospho [S7(100)]	1xpyrophospho [S7(100); S19(0)]	O95218 1xpyrophospho [S153(100)]	O95218 1xpyrophospho [S153(100); S165(0)]	1	2499.87	-1.1	833.96	-0.00091	37.3951	4.51	0.5698	0	n/a	n/a	n/a	n/a	n/a	n/a	n/a	n/a	n/a	n/a	High	n/a	n/a	n/a	n/a	n/a	n/a	n/a	n/a	n/a	n/a	n/a	n/a	n/a	High	n/a	High	High	Unambiguous	EVEDKESEGEEEDEDEDLSK	20	2	1
[K].APSASDSDSKADSDGAKPEPVAMAR.[S]	Hepatoma-derived growth factor-related protein 2 OS=Homo sapiens OX=9606 GN=HDGFL2 PE=1 SV=1	Q7Z4V5	Q7Z4V5 [228-252]	1xOxidation [M23]; 1xpyrophospho [S9(100)]	1xOxidation [M23]; 1xpyrophospho [S3(0); S5(0); S7(0); S9(100); S13(0)]	Q7Z4V5 1xpyrophospho [S236(100)]	Q7Z4V5 1xpyrophospho [S230(0); S232(0); S234(0); S236(100); S240(0)]	1	2636.06	-1.19	879.357	-0.00105	34.7373	4.5	0.0067	0	n/a	n/a	n/a	n/a	n/a	n/a	n/a	n/a	n/a	n/a	n/a	n/a	n/a	n/a	n/a	n/a	n/a	High	n/a	n/a	n/a	n/a	n/a	n/a	n/a	High	High	High	Unambiguous	APSASDSDSKADSDGAKPEPVAMAR	25	1	1
[R].ELISDVECRSQWSTMELLQDMSGIMKWSEIWR.[L]	Tripartite motif-containing protein 34 OS=Homo sapiens OX=9606 GN=TRIM34 PE=1 SV=2	Q9BYJ4	Q9BYJ4 [232-263]	1xCarbamidomethyl [C8]; 1xOxidation [M21]; 2xPhospho [S13(91); T14(91)]; 1xpyrophospho [S/T]	1xCarbamidomethyl [C8]; 1xOxidation [M21]; 2xPhospho [S4(0); S10(0); S13(91); T14(91); S22(13.2); S28(4.9)]; 1xpyrophospho [S4(0); S10(0); S13(4.5); T14(4.5); S22(43.4); S28(47.6)]	Q9BYJ4 2xPhospho [S244(91); T245(91)]	Q9BYJ4 2xPhospho [S235(0); S241(0); S244(91); T245(91); S253(13.2); S259(4.9)]	2	4279.71	5.78	1070.69	0.00619	46.732	4.5	0.0178	0	n/a	n/a	n/a	n/a	n/a	High	n/a	n/a	n/a	n/a	n/a	n/a	n/a	n/a	n/a	n/a	n/a	n/a	n/a	n/a	n/a	n/a	n/a	n/a	High	n/a	High	High	Unambiguous	ELISDVECRSQWSTMELLQDMSGIMKWSEIWR	32	1	1
[R].NPWSDSESDRSSDESNFDVPPR.[E]	DNA topoisomerase 2-alpha OS=Homo sapiens OX=9606 GN=TOP2A PE=1 SV=3	P11388	P11388 [1292-1313]	2xPhospho [S6(99.4); S8(100)]; 1xpyrophospho [S11(99.4)]	2xPhospho [S4(0); S6(99.4); S8(100); S11(0.6); S12(0); S15(0)]; 1xpyrophospho [S4(0); S6(0); S8(0.6); S11(99.4); S12(0); S15(0)]	P11388 1xpyrophospho [S1302(99.4)]; 2xPhospho [S1297(99.4); S1299(100)]	P11388 1xpyrophospho [S1295(0); S1297(0); S1299(0.6); S1302(99.4); S1303(0); S1306(0)]; 2xPhospho [S1295(0); S1297(99.4); S1299(100); S1302(0.6); S1303(0); S1306(0)]	1	2683	-1.11	895.003	-0.001	69.4623	4.49	0.0401	0	n/a	n/a	n/a	n/a	n/a	n/a	n/a	High	n/a	n/a	n/a	n/a	n/a	n/a	n/a	n/a	n/a	n/a	n/a	n/a	n/a	n/a	n/a	n/a	High	n/a	High	High	Unambiguous	NPWSDSESDRSSDESNFDVPPR	22	5	1
[R].IACEEEFSDSEEEGEGGRK.[N]	Histone deacetylase 1 OS=Homo sapiens OX=9606 GN=HDAC1 PE=1 SV=1	Q13547	Q13547 [414-432]	1xCarbamidomethyl [C3]; 2xPhospho [S8(100); S10(100)]	1xCarbamidomethyl [C3]; 2xPhospho [S8(100); S10(100)]	Q13547 2xPhospho [S421(100); S423(100)]	Q13547 2xPhospho [S421(100); S423(100)]	1	2317.82	-2.74	773.276	-0.00212	44.4082	4.37	0.0114	0	n/a	n/a	n/a	n/a	n/a	n/a	n/a	High	n/a	n/a	n/a	n/a	n/a	n/a	n/a	n/a	n/a	n/a	n/a	n/a	n/a	n/a	n/a	n/a	High	n/a	High	High	Unambiguous	IACEEEFSDSEEEGEGGRK	19	1	1
[R].VSDPISTSESSEEEEEAEAETAK.[A]	Treacle protein OS=Homo sapiens OX=9606 GN=TCOF1 PE=1 SV=3	Q13428	Q13428 [78-100]	2xPhospho [S10(100); S11(100)]; 1xpyrophospho [S8(100)]	2xPhospho [S2(0); S6(0); T7(0); S8(0); S10(100); S11(100); T21(0)]; 1xpyrophospho [S2(0); S6(0); T7(0); S8(100); S10(0); S11(0); T21(0)]	Q13428 2xPhospho [S87(100); S88(100)]; 1xpyrophospho [S85(100)]	Q13428 2xPhospho [S79(0); S83(0); T84(0); S85(0); S87(100); S88(100); T98(0)]; 1xpyrophospho [S79(0); S83(0); T84(0); S85(100); S87(0); S88(0); T98(0)]	0	2613.99	1.28	1307.5	0.00167	56.4303	4.36	0.0321	0	n/a	n/a	n/a	n/a	n/a	n/a	n/a	n/a	High	n/a	n/a	n/a	n/a	n/a	n/a	n/a	n/a	n/a	n/a	n/a	High	n/a	n/a	n/a	High	High	High	High	Unambiguous	VSDPISTSESSEEEEEAEAETAK	23	13	1
[K].TDHGAEIVYKSPVVSGDTSPR.[H]	Microtubule-associated protein tau OS=Homo sapiens OX=9606 GN=MAPT PE=1 SV=5	P10636	P10636 [703-723]	1xpyrophospho [S11(100)]; 2xPhospho [S11(100); Y/S/T]	1xpyrophospho [T1(0); S11(100); S15(0); T18(0); S19(0)]; 2xPhospho [T1(0); Y9(50); S11(100); S15(50); T18(0); S19(0)]	P10636 1xpyrophospho [S713(100)]; 2xPhospho [S713(100); Y/S/T]	P10636 1xpyrophospho [T703(0); S713(100); S717(0); T720(0); S721(0)]; 2xPhospho [T703(0); Y711(50); S713(100); S717(50); T720(0); S721(0)]	1	2375.03	-1.58	792.347	-0.00125	57.8185	4.35	0.2115	0	n/a	n/a	n/a	n/a	n/a	High	High	High	n/a	n/a	n/a	n/a	n/a	n/a	n/a	n/a	n/a	High	n/a	n/a	n/a	n/a	n/a	n/a	High	High	High	High	Unambiguous	TDHGAEIVYKSPVVSGDTSPR	21	5	1
[K].KVEEDLKADEPSSEESDLEIDK.[E]	Hsc70-interacting protein OS=Homo sapiens OX=9606 GN=ST13 PE=1 SV=2	P50502	P50502 [64-85]	2xPhospho [S12(100); S13(100)]	2xPhospho [S12(100); S13(100); S16(0)]	P50502 2xPhospho [S75(100); S76(100)]	P50502 2xPhospho [S75(100); S76(100); S79(0)]	2	2665.11	-2.99	889.037	-0.00266	58.4746	4.34	0.0369	0	n/a	n/a	n/a	n/a	n/a	n/a	n/a	n/a	n/a	n/a	n/a	n/a	n/a	n/a	n/a	n/a	n/a	n/a	High	n/a	n/a	n/a	n/a	n/a	n/a	High	High	High	Unambiguous	KVEEDLKADEPSSEESDLEIDK	22	1	1
[K].ASESSSSEESSDDDDEEDQKKQPVQK.[G]	Nucleolar and coiled-body phosphoprotein 1 OS=Homo sapiens OX=9606 GN=NOLC1 PE=1 SV=2	Q14978	Q14978 [123-148]	2xPhospho [S4(98.1); S5(99.1)]; 1xpyrophospho [S5(91.9)]	2xPhospho [S2(0); S4(98.1); S5(99.1); S6(1.9); S7(1); S10(0); S11(0)]; 1xpyrophospho [S2(1.6); S4(1.6); S5(91.9); S6(1.6); S7(0); S10(1.6); S11(1.6)]	Q14978 2xPhospho [S126(98.1); S127(99.1)]	Q14978 2xPhospho [S124(0); S126(98.1); S127(99.1); S128(1.9); S129(1); S132(0); S133(0)]	2	3044.14	-1.29	1015.38	-0.00131	22.8729	4.25	0.1082	0	n/a	n/a	n/a	n/a	n/a	High	High	n/a	n/a	n/a	n/a	n/a	n/a	n/a	n/a	n/a	n/a	n/a	High	n/a	n/a	n/a	n/a	n/a	High	High	High	High	Unambiguous	ASESSSSEESSDDDDEEDQKKQPVQK	26	5	1
[R].QRSDDESPSTSSGSSDADQR.[D]	Ubiquitin-conjugating enzyme E2 E3 OS=Homo sapiens OX=9606 GN=UBE2E3 PE=1 SV=1	Q969T4	Q969T4 [6-25]	2xPhospho [S/T]	2xPhospho [S3(0); S7(1); S9(59.5); T10(59.5); S11(40); S12(40); S14(0); S15(0)]			1	2271.8	-1.06	757.939	-0.0008	24.0165	4.15	0.0145	0	n/a	n/a	n/a	n/a	n/a	n/a	High	n/a	n/a	n/a	n/a	n/a	n/a	n/a	n/a	n/a	n/a	n/a	n/a	n/a	n/a	n/a	n/a	n/a	High	n/a	High	High	Unambiguous	QRSDDESPSTSSGSSDADQR	20	1	1
[R].GSGGSSGDELREDDEPVK.[K]	Hepatoma-derived growth factor-related protein 2 OS=Homo sapiens OX=9606 GN=HDGFL2 PE=1 SV=1	Q7Z4V5	Q7Z4V5 [365-382]	2xPhospho [S5(99.2); S6(99.2)]	2xPhospho [S2(1.6); S5(99.2); S6(99.2)]	Q7Z4V5 2xPhospho [S369(99.2); S370(99.2)]	Q7Z4V5 2xPhospho [S366(1.6); S369(99.2); S370(99.2)]	1	1993.74	0.57	665.253	0.00038	45.4018	4.13	0.0097	0	n/a	n/a	n/a	n/a	n/a	n/a	High	n/a	n/a	n/a	n/a	n/a	n/a	n/a	n/a	n/a	n/a	n/a	n/a	n/a	n/a	n/a	n/a	n/a	High	n/a	High	High	Unambiguous	GSGGSSGDELREDDEPVK	18	1	1
[K].KVEEEQEADEEDVSEEEAESK.[E]	Thioredoxin-related transmembrane protein 1 OS=Homo sapiens OX=9606 GN=TMX1 PE=1 SV=1	Q9H3N1	Q9H3N1 [234-254]	1xpyrophospho [S14(100)]	1xpyrophospho [S14(100); S20(0)]	Q9H3N1 1xpyrophospho [S247(100)]	Q9H3N1 1xpyrophospho [S247(100); S253(0)]	1	2597.95	1.86	866.658	0.00161	38.076	4.13	0.046	0	n/a	n/a	n/a	n/a	n/a	n/a	n/a	n/a	High	n/a	n/a	n/a	n/a	n/a	n/a	n/a	n/a	n/a	n/a	n/a	n/a	n/a	n/a	n/a	High	n/a	High	High	Unambiguous	KVEEEQEADEEDVSEEEAESK	21	1	1
[K].SEEGEDNRSSESEEESEGEESEEEERDGDVDQGFR.[E]	Myb-binding protein 1A OS=Homo sapiens OX=9606 GN=MYBBP1A PE=1 SV=2	Q9BQG0	Q9BQG0 [723-757]	1xpyrophospho [S]	1xpyrophospho [S1(0); S9(49.5); S10(49.5); S12(0.5); S16(0.5); S21(0)]			2	4152.47	0.08	1384.83	0.0001	46.55	4.1	0.0073	0	n/a	n/a	n/a	n/a	n/a	n/a	n/a	n/a	n/a	High	n/a	n/a	n/a	n/a	n/a	n/a	n/a	n/a	n/a	n/a	n/a	n/a	n/a	n/a	High	n/a	High	High	Unambiguous	SEEGEDNRSSESEEESEGEESEEEERDGDVDQGFR	35	2	1
[R].IACDEEFSDSEDEGEGGRR.[N]	Histone deacetylase 2 OS=Homo sapiens OX=9606 GN=HDAC2 PE=1 SV=2	Q92769	Q92769 [415-433]	1xCarbamidomethyl [C3]; 2xPhospho [S8(100); S10(100)]	1xCarbamidomethyl [C3]; 2xPhospho [S8(100); S10(100)]	Q92769 2xPhospho [S422(100); S424(100)]	Q92769 2xPhospho [S422(100); S424(100)]	1	2317.8	7.63	773.276	0.0059	43.481	4.08	0.152	0	n/a	n/a	n/a	n/a	n/a	n/a	n/a	n/a	n/a	n/a	n/a	n/a	n/a	n/a	n/a	n/a	n/a	n/a	n/a	High	n/a	n/a	n/a	n/a	n/a	High	High	High	Unambiguous	IACDEEFSDSEDEGEGGRR	19	1	1
[K].KESESEDSSDDEPLIK.[K]	Protein DEK OS=Homo sapiens OX=9606 GN=DEK PE=1 SV=1	P35659	P35659 [299-314]	2xPhospho [S8(100); S9(100)]; 1xpyrophospho [S5(100)]	2xPhospho [S3(0); S5(0); S8(100); S9(100)]; 1xpyrophospho [S3(0); S5(100); S8(0); S9(0)]	P35659 2xPhospho [S306(100); S307(100)]; 1xpyrophospho [S303(100)]	P35659 2xPhospho [S301(0); S303(0); S306(100); S307(100)]; 1xpyrophospho [S301(0); S303(100); S306(0); S307(0)]	1	1967.74	-1.23	984.373	-0.00121	51.1725	4.07	0.1278	0	n/a	n/a	n/a	n/a	n/a	n/a	High	High	n/a	n/a	n/a	n/a	n/a	n/a	n/a	n/a	n/a	n/a	High	n/a	n/a	n/a	n/a	n/a	High	High	High	High	Unambiguous	KESESEDSSDDEPLIK	16	13	1
[R].SLGLSLSGGDQEDAGR.[I]	N-acetyl-D-glucosamine kinase OS=Homo sapiens OX=9606 GN=NAGK PE=1 SV=4	Q9UJ70	Q9UJ70 [70-85]	1xpyrophospho [S7(100)]; 2xPhospho [S5(100); S7(100)]	1xpyrophospho [S1(0); S5(0); S7(100)]; 2xPhospho [S1(0); S5(100); S7(100)]	Q9UJ70 1xpyrophospho [S76(100)]; 2xPhospho [S74(100); S76(100)]	Q9UJ70 1xpyrophospho [S70(0); S74(0); S76(100)]; 2xPhospho [S70(0); S74(100); S76(100)]	0	1721.68	-0.5	861.342	-0.00043	70.5592	4.04	0.104	0	n/a	n/a	n/a	n/a	n/a	n/a	n/a	High	n/a	n/a	n/a	n/a	n/a	n/a	n/a	n/a	n/a	n/a	n/a	High	n/a	n/a	n/a	n/a	High	High	High	High	Unambiguous	SLGLSLSGGDQEDAGR	16	13	1
[R].NEYPEEESSDGDEDSRGSADYNSLSEEER.[G]	Probable RNA polymerase II nuclear localization protein SLC7A6OS OS=Homo sapiens OX=9606 GN=SLC7A6OS PE=1 SV=2	Q96CW6	Q96CW6 [251-279]	2xPhospho [S8(100); S9(100)]	2xPhospho [Y3(0); S8(100); S9(100); S15(0); S18(0); Y21(0); S23(0); S25(0)]	Q96CW6 2xPhospho [S258(100); S259(100)]	Q96CW6 2xPhospho [Y253(0); S258(100); S259(100); S265(0); S268(0); Y271(0); S273(0); S275(0)]	1	3455.22	0.87	1152.41	0.001	51.3757	3.96	0.0455	0	n/a	n/a	n/a	n/a	n/a	n/a	n/a	n/a	n/a	n/a	High	n/a	n/a	n/a	n/a	n/a	n/a	n/a	n/a	n/a	n/a	n/a	n/a	n/a	High	n/a	High	High	Unambiguous	NEYPEEESSDGDEDSRGSADYNSLSEEER	29	1	1
[R].NHSGSRTPPVALNSSR.[M]	Serine/arginine repetitive matrix protein 2 OS=Homo sapiens OX=9606 GN=SRRM2 PE=1 SV=2	Q9UQ35	Q9UQ35 [2098-2113]	2xPhospho [S3(100); S5(100)]	2xPhospho [S3(100); S5(100); T7(0); S14(0); S15(0)]	Q9UQ35 2xPhospho [S2100(100); S2102(100)]	Q9UQ35 2xPhospho [S2100(100); S2102(100); T2104(0); S2111(0); S2112(0)]	1	1839.79	0.31	613.935	0.00019	43.0729	3.93	0.2137	0	n/a	n/a	High	n/a	n/a	n/a	n/a	n/a	n/a	n/a	n/a	n/a	n/a	n/a	n/a	n/a	n/a	n/a	n/a	n/a	n/a	n/a	n/a	n/a	High	n/a	High	High	Unambiguous	NHSGSRTPPVALNSSR	16	1	1
[K].ESEDKPEIEDVGSDEEEEKK.[D]	Heat shock protein HSP 90-alpha OS=Homo sapiens OX=9606 GN=HSP90AA1 PE=1 SV=5	P07900	P07900 [251-270]	1xpyrophospho [S13(100)]	1xpyrophospho [S2(0); S13(100)]	P07900 1xpyrophospho [S263(100)]	P07900 1xpyrophospho [S252(0); S263(100)]	1	2480.95	-0.86	827.653	-0.00071	43.8995	3.83	0.1854	0	n/a	n/a	n/a	n/a	n/a	n/a	n/a	n/a	n/a	n/a	n/a	n/a	n/a	n/a	n/a	n/a	n/a	n/a	High	n/a	n/a	n/a	n/a	n/a	n/a	High	High	High	Unambiguous	ESEDKPEIEDVGSDEEEEKK	20	1	1
[R].YGDRDSSSDSSSESDSSDERVEFDPQQER.[D]	Protein KRI1 homolog OS=Homo sapiens OX=9606 GN=KRI1 PE=1 SV=3	Q8N9T8	Q8N9T8 [36-64]	2xPhospho [S16(99.2); S17(99.2)]	2xPhospho [Y1(0); S6(0); S7(0); S8(0); S10(0); S11(0); S12(0); S14(1.7); S16(99.2); S17(99.2)]	Q8N9T8 2xPhospho [S51(99.2); S52(99.2)]	Q8N9T8 2xPhospho [Y36(0); S41(0); S42(0); S43(0); S45(0); S46(0); S47(0); S49(1.7); S51(99.2); S52(99.2)]	2	3456.27	-2.7	1152.76	-0.00311	49.8023	3.82	0.055	0	n/a	n/a	n/a	n/a	n/a	n/a	n/a	n/a	High	High	n/a	n/a	n/a	n/a	n/a	n/a	n/a	n/a	n/a	High	n/a	n/a	n/a	n/a	High	High	High	High	Unambiguous	YGDRDSSSDSSSESDSSDERVEFDPQQER	29	3	1
[R].SRSFSSSPSPSPTPSPHRPSIR.[T]	Zinc finger CCCH domain-containing protein 18 OS=Homo sapiens OX=9606 GN=ZC3H18 PE=1 SV=2	Q86VM9	Q86VM9 [599-620]	1xpyrophospho [S9(100)]; 2xPhospho [S9(100); S11(100)]	1xpyrophospho [S1(0); S3(0); S5(0); S6(0); S7(0); S9(100); S11(0); T13(0); S15(0); S20(0)]; 2xPhospho [S1(0); S3(0); S5(0); S6(0); S7(0); S9(100); S11(100); T13(0); S15(0); S20(0)]	Q86VM9 1xpyrophospho [S607(100)]; 2xPhospho [S607(100); S609(100)]	Q86VM9 1xpyrophospho [S599(0); S601(0); S603(0); S604(0); S605(0); S607(100); S609(0); T611(0); S613(0); S618(0)]; 2xPhospho [S599(0); S601(0); S603(0); S604(0); S605(0); S607(100); S609(100); T611(0); S613(0); S618(0)]	1	2511.12	-1.33	837.71	-0.00111	44.6019	3.79	0.0026	0	High	n/a	n/a	n/a	n/a	n/a	n/a	n/a	n/a	n/a	n/a	n/a	n/a	n/a	n/a	n/a	n/a	n/a	n/a	n/a	n/a	n/a	n/a	n/a	High	n/a	High	High	Unambiguous	SRSFSSSPSPSPTPSPHRPSIR	22	3	1
[K].SDAEEDGGTVSQEEEDR.[K]	Calnexin OS=Homo sapiens OX=9606 GN=CANX PE=1 SV=2	P27824	P27824 [554-570]	2xPhospho [S1(100); S11(100)]	2xPhospho [S1(100); T9(0); S11(100)]	P27824 2xPhospho [S554(100); S564(100)]	P27824 2xPhospho [S554(100); T562(0); S564(100)]	0	2012.66	-1.97	1006.83	-0.00199	33.8314	3.72	0.6559	0	n/a	n/a	n/a	n/a	n/a	n/a	n/a	n/a	n/a	n/a	n/a	High	n/a	n/a	n/a	n/a	n/a	n/a	n/a	n/a	n/a	n/a	n/a	High	High	High	High	High	Unambiguous	SDAEEDGGTVSQEEEDR	17	2	1
[R].GPPSSSDSEPEAELER.[E]	Hepatoma-derived growth factor-related protein 2 OS=Homo sapiens OX=9606 GN=HDGFL2 PE=1 SV=1	Q7Z4V5	Q7Z4V5 [392-407]	2xPhospho [S4(100); S5(100)]; 1xpyrophospho [S5(100)]	2xPhospho [S4(100); S5(100); S6(0); S8(0)]; 1xpyrophospho [S4(0); S5(100); S6(0); S8(0)]	Q7Z4V5 2xPhospho [S395(100); S396(100)]; 1xpyrophospho [S396(100)]	Q7Z4V5 2xPhospho [S395(100); S396(100); S397(0); S399(0)]; 1xpyrophospho [S395(0); S396(100); S397(0); S399(0)]	0	1846.68	-1.03	923.842	-0.00095	53.1099	3.72	0.1129	0	n/a	n/a	n/a	n/a	n/a	n/a	n/a	High	n/a	n/a	n/a	n/a	n/a	n/a	n/a	n/a	n/a	n/a	n/a	High	n/a	n/a	n/a	n/a	High	High	High	High	Unambiguous	GPPSSSDSEPEAELER	16	7	1
[R].SYSSSSSSPER.[N]	Zinc finger Ran-binding domain-containing protein 2 OS=Homo sapiens OX=9606 GN=ZRANB2 PE=1 SV=2	O95218	O95218 [273-283]	2xPhospho [S4(100); S5(100)]	2xPhospho [S1(0); Y2(0); S3(0); S4(100); S5(100); S6(0); S7(0); S8(0)]	O95218 2xPhospho [S276(100); S277(100)]	O95218 2xPhospho [S273(0); Y274(0); S275(0); S276(100); S277(100); S278(0); S279(0); S280(0)]	0	1333.43	1.46	667.222	0.00098	25.7294	3.71	0.0539	0	n/a	n/a	n/a	n/a	n/a	n/a	n/a	n/a	n/a	n/a	n/a	n/a	n/a	n/a	n/a	n/a	n/a	High	n/a	n/a	n/a	n/a	n/a	n/a	n/a	High	High	High	Unambiguous	SYSSSSSSPER	11	2	1
[R].MESDSDSDKSSDNSGLKR.[K]	Hepatoma-derived growth factor-related protein 2 OS=Homo sapiens OX=9606 GN=HDGFL2 PE=1 SV=1	Q7Z4V5	Q7Z4V5 [140-157]	2xPhospho [S5(100); S7(100)]	2xPhospho [S3(0); S5(100); S7(100); S10(0); S11(0); S14(0)]	Q7Z4V5 2xPhospho [S144(100); S146(100)]	Q7Z4V5 2xPhospho [S142(0); S144(100); S146(100); S149(0); S150(0); S153(0)]	2	2117.77	-0.04	706.596	-3e-05	24.4777	3.67	0.0545	0	n/a	n/a	n/a	n/a	n/a	High	n/a	n/a	n/a	n/a	n/a	n/a	n/a	n/a	n/a	n/a	n/a	n/a	n/a	n/a	n/a	n/a	n/a	n/a	High	n/a	High	High	Unambiguous	MESDSDSDKSSDNSGLKR	18	2	1
[R].SRSGSSQELDVKPSASPQER.[S]	Serine/arginine repetitive matrix protein 2 OS=Homo sapiens OX=9606 GN=SRRM2 PE=1 SV=2	Q9UQ35	Q9UQ35 [1537-1556]	2xPhospho [S5(100); S6(100)]; 1xpyrophospho [S1(99.5)]	2xPhospho [S1(0); S3(0); S5(100); S6(100); S14(0); S16(0)]; 1xpyrophospho [S1(99.5); S3(0.5); S5(0); S6(0); S14(0); S16(0)]	Q9UQ35 2xPhospho [S1541(100); S1542(100)]	Q9UQ35 2xPhospho [S1537(0); S1539(0); S1541(100); S1542(100); S1550(0); S1552(0)]	1	2304.99	-0.12	769	-9e-05	40.9413	3.6	0.0944	0	n/a	n/a	n/a	n/a	n/a	High	n/a	n/a	n/a	n/a	n/a	n/a	n/a	n/a	n/a	n/a	n/a	n/a	n/a	n/a	n/a	n/a	n/a	n/a	High	n/a	High	High	Unambiguous	SRSGSSQELDVKPSASPQER	20	1	1
[K].GAEDKSEEGEDNRSSESEEESEGEESEEEER.[D]	Myb-binding protein 1A OS=Homo sapiens OX=9606 GN=MYBBP1A PE=1 SV=2	Q9BQG0	Q9BQG0 [718-748]	1xpyrophospho [S]	1xpyrophospho [S6(0); S14(33.3); S15(33.3); S17(33.3); S21(0); S26(0)]			2	3663.28	0.83	1221.76	0.00102	31.3008	3.58	0.0223	0	n/a	n/a	n/a	n/a	n/a	n/a	n/a	n/a	High	n/a	n/a	n/a	n/a	n/a	n/a	n/a	n/a	n/a	n/a	n/a	n/a	n/a	n/a	n/a	High	n/a	High	High	Unambiguous	GAEDKSEEGEDNRSSESEEESEGEESEEEER	31	1	1
[R].LLEDSEESSEETVSR.[A]	Pre-mRNA-splicing factor ATP-dependent RNA helicase DHX16 OS=Homo sapiens OX=9606 GN=DHX16 PE=1 SV=2	O60231	O60231 [99-113]	2xPhospho [S5(100); S8(99.6)]	2xPhospho [S5(100); S8(99.6); S9(0.4); T12(0); S14(0)]	O60231 2xPhospho [S103(100); S106(99.6)]	O60231 2xPhospho [S103(100); S106(99.6); S107(0.4); T110(0); S112(0)]	0	1869.7	-1.08	935.355	-0.00101	51.0351	3.53	0.289	0	n/a	n/a	n/a	n/a	n/a	n/a	n/a	n/a	High	n/a	n/a	n/a	n/a	n/a	n/a	n/a	n/a	n/a	n/a	n/a	n/a	n/a	n/a	n/a	High	n/a	High	High	Unambiguous	LLEDSEESSEETVSR	15	1	1
[K].AKSSDSDSDSSSEDEPPK.[N]	Nucleolar and coiled-body phosphoprotein 1 OS=Homo sapiens OX=9606 GN=NOLC1 PE=1 SV=2	Q14978	Q14978 [164-181]	1xpyrophospho [S3(99.6)]; 2xPhospho [S4(100); S6(100)]	1xpyrophospho [S3(99.6); S4(0.4); S6(0); S8(0); S10(0); S11(0); S12(0)]; 2xPhospho [S3(0); S4(100); S6(100); S8(0); S10(0); S11(0); S12(0)]	Q14978 1xpyrophospho [S166(99.6)]; 2xPhospho [S167(100); S169(100)]	Q14978 1xpyrophospho [S166(99.6); S167(0.4); S169(0); S171(0); S173(0); S174(0); S175(0)]; 2xPhospho [S166(0); S167(100); S169(100); S171(0); S173(0); S174(0); S175(0)]	1	2027.7	-0.96	1014.35	-0.00097	24.8275	3.41	0.1202	0	n/a	n/a	n/a	n/a	n/a	n/a	High	n/a	n/a	n/a	n/a	n/a	n/a	n/a	n/a	n/a	n/a	n/a	High	n/a	n/a	n/a	n/a	n/a	High	High	High	High	Unambiguous	AKSSDSDSDSSSEDEPPK	18	11	1
[K].VVDFGSATYDDEHHSTLVSTR.[H]	Dual specificity protein kinase CLK1 OS=Homo sapiens OX=9606 GN=CLK1 PE=1 SV=2	P49759	P49759 [323-343]	2xPhospho [S19(100); T20(100)]; 1xpyrophospho [S19(100)]	2xPhospho [S6(0); T8(0); Y9(0); S15(0); T16(0); S19(100); T20(100)]; 1xpyrophospho [S6(0); T8(0); S15(0); T16(0); S19(100); T20(0)]	P49759 1xpyrophospho [S341(100)]	P49759 1xpyrophospho [S328(0); T330(0); S337(0); T338(0); S341(100); T342(0)]	0	2496.01	-0.11	832.675	-9e-05	63.3984	3.41	0.1202	0	n/a	n/a	n/a	n/a	n/a	n/a	n/a	n/a	n/a	n/a	n/a	n/a	n/a	n/a	n/a	n/a	n/a	High	n/a	n/a	n/a	n/a	n/a	n/a	n/a	High	High	High	Unambiguous	VVDFGSATYDDEHHSTLVSTR	21	1	1
[K].SSDSDSDSSSEDEPPK.[N]	Nucleolar and coiled-body phosphoprotein 1 OS=Homo sapiens OX=9606 GN=NOLC1 PE=1 SV=2	Q14978	Q14978 [166-181]	1xpyrophospho [S8(99.7)]; 2xPhospho [S4(100); S6(100)]	1xpyrophospho [S1(0); S2(0); S4(0); S6(0); S8(99.7); S9(0.4); S10(0)]; 2xPhospho [S1(0); S2(0); S4(100); S6(100); S8(0); S9(0); S10(0)]	Q14978 1xpyrophospho [S173(99.7)]; 2xPhospho [S169(100); S171(100)]	Q14978 1xpyrophospho [S166(0); S167(0); S169(0); S171(0); S173(99.7); S174(0.4); S175(0)]; 2xPhospho [S166(0); S167(0); S169(100); S171(100); S173(0); S174(0); S175(0)]	0	1828.57	-0.66	914.787	-0.0006	27.4694	3.38	0.074	0	n/a	n/a	n/a	n/a	n/a	n/a	n/a	n/a	n/a	n/a	n/a	n/a	n/a	n/a	n/a	n/a	n/a	n/a	n/a	n/a	n/a	High	n/a	n/a	n/a	High	High	High	Unambiguous	SSDSDSDSSSEDEPPK	16	3	1
[R].TASSSDSEEDPEALEK.[Q]	Protein KRI1 homolog OS=Homo sapiens OX=9606 GN=KRI1 PE=1 SV=3	Q8N9T8	Q8N9T8 [91-106]	1xpyrophospho [S3(100)]; 2xPhospho [S3(100); S4(100)]	1xpyrophospho [T1(0); S3(100); S4(0); S5(0); S7(0)]; 2xPhospho [T1(0); S3(100); S4(100); S5(0); S7(0)]	Q8N9T8 1xpyrophospho [S93(100)]; 2xPhospho [S93(100); S94(100)]	Q8N9T8 1xpyrophospho [T91(0); S93(100); S94(0); S95(0); S97(0)]; 2xPhospho [T91(0); S93(100); S94(100); S95(0); S97(0)]	0	1854.66	-1.73	927.83	-0.0016	45.2807	3.33	0.048	0	n/a	n/a	n/a	n/a	n/a	n/a	n/a	n/a	High	n/a	n/a	n/a	n/a	n/a	n/a	n/a	n/a	n/a	n/a	n/a	High	n/a	n/a	n/a	High	High	High	High	Unambiguous	TASSSDSEEDPEALEK	16	9	1
[R].VDDSPSTSGGSSDGDQR.[E]	Ubiquitin-conjugating enzyme E2 E2 OS=Homo sapiens OX=9606 GN=UBE2E2 PE=1 SV=1	Q96LR5	Q96LR5 [8-24]	2xPhospho [S11(100); S12(100)]; 1xpyrophospho [S/T]	2xPhospho [S4(0); S6(0); T7(0); S8(0); S11(100); S12(100)]; 1xpyrophospho [S4(0); S6(0); T7(0); S8(0.3); S11(49.9); S12(49.9)]	Q96LR5 2xPhospho [S18(100); S19(100)]	Q96LR5 2xPhospho [S11(0); S13(0); T14(0); S15(0); S18(100); S19(100)]	0	1826.61	-0.52	913.809	-0.00048	24.5616	3.25	0.0154	0	n/a	n/a	n/a	n/a	n/a	n/a	n/a	n/a	High	n/a	n/a	n/a	n/a	n/a	n/a	n/a	n/a	n/a	n/a	n/a	High	n/a	n/a	n/a	High	High	High	High	Unambiguous	VDDSPSTSGGSSDGDQR	17	5	1
[R].GPSPEGSSSTESSPEHPPK.[S]	Serine/arginine repetitive matrix protein 2 OS=Homo sapiens OX=9606 GN=SRRM2 PE=1 SV=2	Q9UQ35	Q9UQ35 [1646-1664]	2xPhospho [T10(99.3); S12(99.3)]; 1xpyrophospho [S/T]	2xPhospho [S3(0); S7(0); S8(0); S9(1.3); T10(99.3); S12(99.3); S13(0)]; 1xpyrophospho [S3(0); S7(0); S8(0.2); S9(33.2); T10(33.2); S12(33.2); S13(0.2)]	Q9UQ35 2xPhospho [T1655(99.3); S1657(99.3)]	Q9UQ35 2xPhospho [S1648(0); S1652(0); S1653(0); S1654(1.3); T1655(99.3); S1657(99.3); S1658(0)]	0	2053.78	-1.73	1027.39	-0.00178	32.5184	3.23	0.065	0	n/a	n/a	n/a	n/a	n/a	High	n/a	n/a	n/a	n/a	n/a	n/a	n/a	n/a	n/a	n/a	n/a	High	n/a	n/a	n/a	n/a	n/a	n/a	High	High	High	High	Unambiguous	GPSPEGSSSTESSPEHPPK	19	3	1
[R].INSSGESGDESDEFLQSR.[K]	Eukaryotic translation initiation factor 5B OS=Homo sapiens OX=9606 GN=EIF5B PE=1 SV=4	O60841	O60841 [180-197]	1xpyrophospho [S7(100)]; 2xPhospho [S3(100); S4(100)]	1xpyrophospho [S3(0); S4(0); S7(100); S11(0); S17(0)]; 2xPhospho [S3(100); S4(100); S7(0); S11(0); S17(0)]	O60841 1xpyrophospho [S186(100)]; 2xPhospho [S182(100); S183(100)]	O60841 1xpyrophospho [S182(0); S183(0); S186(100); S190(0); S196(0)]; 2xPhospho [S182(100); S183(100); S186(0); S190(0); S196(0)]	0	2116.77	-1.93	1058.89	-0.00204	59.0309	3.15	0.0222	0	n/a	n/a	n/a	n/a	n/a	n/a	n/a	n/a	High	n/a	n/a	n/a	n/a	n/a	n/a	n/a	n/a	n/a	n/a	n/a	High	n/a	n/a	n/a	High	High	High	High	Unambiguous	INSSGESGDESDEFLQSR	18	8	1
[R].IPGGNIYISPLKSPYK.[I]	Retinoblastoma-associated protein OS=Homo sapiens OX=9606 GN=RB1 PE=1 SV=2	P06400	P06400 [799-814]	2xPhospho [S13(100); S/Y]	2xPhospho [Y7(0); S9(50); S13(100); Y15(50)]	P06400 2xPhospho [S811(100); S/Y]	P06400 2xPhospho [Y805(0); S807(50); S811(100); Y813(50)]	1	1906.91	-1.79	953.958	-0.00171	80.5376	3.11	0.119	0	n/a	n/a	n/a	n/a	High	n/a	n/a	n/a	n/a	n/a	n/a	n/a	n/a	n/a	n/a	n/a	n/a	n/a	n/a	n/a	n/a	n/a	n/a	n/a	High	n/a	High	High	Unambiguous	IPGGNIYISPLKSPYK	16	2	1
[R].AADSSDSDGAEESPAEPGAPR.[E]	GC-rich sequence DNA-binding factor 2 OS=Homo sapiens OX=9606 GN=GCFC2 PE=1 SV=2	P16383	P16383 [13-33]	2xPhospho [S4(100); S5(100)]	2xPhospho [S4(100); S5(100); S7(0); S13(0)]	P16383 2xPhospho [S16(100); S17(100)]	P16383 2xPhospho [S16(100); S17(100); S19(0); S25(0)]	0	2175.78	-1.09	1088.39	-0.00119	40.0374	3.1	0.0194	0	n/a	n/a	n/a	n/a	n/a	n/a	n/a	High	n/a	n/a	n/a	n/a	n/a	n/a	n/a	n/a	n/a	n/a	n/a	n/a	n/a	n/a	n/a	n/a	High	n/a	High	High	Unambiguous	AADSSDSDGAEESPAEPGAPR	21	1	1
[K].IEDVGSDEEDDSGKDK.[K]	Heat shock protein HSP 90-beta OS=Homo sapiens OX=9606 GN=HSP90AB1 PE=1 SV=4	P08238	P08238 [250-265]	2xPhospho [S6(100); S12(100)]; 1xpyrophospho [S]	2xPhospho [S6(100); S12(100)]; 1xpyrophospho [S6(50); S12(50)]	P08238 2xPhospho [S255(100); S261(100)]	P08238 2xPhospho [S255(100); S261(100)]	1	1897.66	-0.96	949.334	-0.00091	33.0735	3.04	0.1118	0	n/a	n/a	n/a	n/a	n/a	n/a	n/a	n/a	High	n/a	n/a	n/a	n/a	n/a	n/a	n/a	n/a	n/a	n/a	n/a	High	n/a	n/a	n/a	High	High	High	High	Unambiguous	IEDVGSDEEDDSGKDK	16	6	1
[K].TSMNVNEIFMAIAK.[K]	Ras-related protein Rab-5A OS=Homo sapiens OX=9606 GN=RAB5A PE=1 SV=2	P20339	P20339 [166-179]					0	1568.78	0.04	784.894	3e-05	92.1365	3.03	0	0	n/a	High	n/a	n/a	n/a	n/a	n/a	n/a	n/a	n/a	n/a	n/a	n/a	n/a	n/a	n/a	n/a	n/a	n/a	n/a	n/a	n/a	n/a	n/a	High	n/a	High	High	Selected	TSMNVNEIFMAIAK	14	1	1
[K].RTADSSSSEDEEEYVVEK.[V]	Chromobox protein homolog 5 OS=Homo sapiens OX=9606 GN=CBX5 PE=1 SV=1	P45973	P45973 [7-24]	2xPhospho [S/T/Y]; 1xpyrophospho [S/T]	2xPhospho [T2(0); S5(0.6); S6(66.5); S7(66.5); S8(66.5); Y14(0)]; 1xpyrophospho [T2(0); S5(0.2); S6(33.3); S7(33.3); S8(33.3)]			1	2219.83	-1.99	1110.41	-0.00221	48.2344	2.96	0.0743	0	n/a	n/a	n/a	n/a	n/a	n/a	High	High	n/a	n/a	n/a	n/a	n/a	n/a	n/a	n/a	n/a	n/a	High	n/a	n/a	n/a	n/a	n/a	High	High	High	High	Unambiguous	RTADSSSSEDEEEYVVEK	18	9	1
[K].DDQGLSSDSSSSLGEK.[E]	GC-rich sequence DNA-binding factor 2 OS=Homo sapiens OX=9606 GN=GCFC2 PE=1 SV=2	P16383	P16383 [111-126]	1xpyrophospho [S]; 2xPhospho [S6(100); S7(100)]	1xpyrophospho [S6(50); S7(50); S9(0); S10(0); S11(0); S12(0)]; 2xPhospho [S6(100); S7(100); S9(0); S10(0); S11(0); S12(0)]	P16383 2xPhospho [S116(100); S117(100)]	P16383 2xPhospho [S116(100); S117(100); S119(0); S120(0); S121(0); S122(0)]	0	1771.63	-0.77	886.318	-0.00069	40.1451	2.88	0.2222	0	n/a	n/a	n/a	n/a	n/a	n/a	n/a	n/a	n/a	High	n/a	n/a	n/a	n/a	n/a	n/a	n/a	n/a	n/a	n/a	n/a	n/a	n/a	n/a	High	n/a	High	High	Unambiguous	DDQGLSSDSSSSLGEK	16	4	1
[K].AIISSSDDSSDEDKLK.[I]	RNA polymerase-associated protein CTR9 homolog OS=Homo sapiens OX=9606 GN=CTR9 PE=1 SV=1	Q6PD62	Q6PD62 [1012-1027]	2xPhospho [S9(100); S10(100)]	2xPhospho [S4(0); S5(0); S6(0); S9(100); S10(100)]	Q6PD62 2xPhospho [S1020(100); S1021(100)]	Q6PD62 2xPhospho [S1015(0); S1016(0); S1017(0); S1020(100); S1021(100)]	1	1869.74	-2.13	935.372	-0.00199	50.1179	2.83	0.1025	0	n/a	n/a	n/a	n/a	n/a	n/a	n/a	n/a	n/a	n/a	n/a	n/a	n/a	n/a	n/a	n/a	n/a	n/a	High	n/a	n/a	n/a	n/a	n/a	n/a	High	High	High	Unambiguous	AIISSSDDSSDEDKLK	16	3	1
[R].SKSPPKSPEEEGAVSS.[-]	Serine/arginine-rich splicing factor 2 OS=Homo sapiens OX=9606 GN=SRSF2 PE=1 SV=4	Q01130	Q01130 [206-221]	2xPhospho [S3(100); S7(100)]; 1xpyrophospho [S3(100)]	2xPhospho [S1(0); S3(100); S7(100); S15(0); S16(0)]; 1xpyrophospho [S1(0); S3(100); S7(0); S15(0); S16(0)]	Q01130 1xpyrophospho [S208(100)]	Q01130 1xpyrophospho [S206(0); S208(100); S212(0); S220(0); S221(0)]	2	1775.71	-1.28	888.359	-0.00114	34.9764	2.71	0.0443	0	n/a	n/a	n/a	n/a	n/a	High	n/a	n/a	n/a	n/a	n/a	n/a	n/a	n/a	n/a	n/a	n/a	High	n/a	n/a	n/a	n/a	n/a	n/a	High	High	High	High	Unambiguous	SKSPPKSPEEEGAVSS	16	2	1
[K].SNGGIVWGNIK.[K]	Mis18-binding protein 1 OS=Homo sapiens OX=9606 GN=MIS18BP1 PE=1 SV=1	Q6P0N0	Q6P0N0 [1067-1077]	1xpyrophospho [S1(100)]	1xpyrophospho [S1(100)]	Q6P0N0 1xpyrophospho [S1067(100)]	Q6P0N0 1xpyrophospho [S1067(100)]	0	1304.54	7.7	652.78	0.00502	64.7972	2.64	0.4811	0	n/a	n/a	n/a	n/a	n/a	n/a	n/a	High	High	n/a	n/a	n/a	n/a	n/a	n/a	n/a	n/a	n/a	n/a	High	High	n/a	n/a	n/a	High	High	High	High	Unambiguous	SNGGIVWGNIK	11	14	1
[K].MNEEISSDSESESLAPR.[K]	U3 small nucleolar RNA-interacting protein 2 OS=Homo sapiens OX=9606 GN=RRP9 PE=1 SV=1	O43818	O43818 [45-61]	1xOxidation [M1]; 2xPhospho [S6(100); S7(100)]	1xOxidation [M1]; 2xPhospho [S6(100); S7(100); S9(0); S11(0); S13(0)]	O43818 2xPhospho [S50(100); S51(100)]	O43818 2xPhospho [S50(100); S51(100); S53(0); S55(0); S57(0)]	0	2056.75	-0.12	1028.88	-0.00012	51.5036	2.53	0.0277	0	n/a	n/a	n/a	n/a	n/a	n/a	n/a	n/a	n/a	n/a	n/a	n/a	n/a	n/a	n/a	n/a	n/a	n/a	n/a	High	n/a	n/a	n/a	n/a	n/a	High	High	High	Unambiguous	MNEEISSDSESESLAPR	17	1	1
[R].HQASDSENEELPKPR.[I]	Protein IWS1 homolog OS=Homo sapiens OX=9606 GN=IWS1 PE=1 SV=2	Q96ST2	Q96ST2 [232-246]; [258-272]	2xPhospho [S4(100); S6(100)]	2xPhospho [S4(100); S6(100)]	Q96ST2 2xPhospho [S235(100); S237(100)]; 2xPhospho [S261(100); S263(100)]	Q96ST2 2xPhospho [S235(100); S237(100)]; 2xPhospho [S261(100); S263(100)]	0	1896.75	-1.15	948.879	-0.00109	35.9231	2.5	0.32	0	n/a	n/a	n/a	n/a	n/a	High	n/a	n/a	n/a	n/a	n/a	n/a	n/a	n/a	n/a	n/a	n/a	n/a	n/a	n/a	n/a	n/a	n/a	n/a	High	n/a	High	High	Unambiguous	HQASDSENEELPKPR	15	1	1
[K].IEDVGSDEEDDSGK.[D]	Heat shock protein HSP 90-beta OS=Homo sapiens OX=9606 GN=HSP90AB1 PE=1 SV=4	P08238	P08238 [250-263]	1xpyrophospho [S6(100)]	1xpyrophospho [S6(100); S12(0)]	P08238 1xpyrophospho [S255(100)]	P08238 1xpyrophospho [S255(100); S261(0)]	0	1654.54	-1.2	827.773	-0.00099	37.1662	2.45	0.2204	0	n/a	n/a	n/a	n/a	n/a	n/a	n/a	n/a	n/a	n/a	n/a	High	n/a	n/a	n/a	n/a	n/a	n/a	n/a	n/a	n/a	n/a	n/a	High	High	High	High	High	Unambiguous	IEDVGSDEEDDSGK	14	2	1
[K].EEDEEPESPPEKK.[T]	Nuclear ubiquitous casein and cyclin-dependent kinase substrate 1 OS=Homo sapiens OX=9606 GN=NUCKS1 PE=1 SV=1	Q9H1E3	Q9H1E3 [207-219]	1xpyrophospho [S8(100)]	1xpyrophospho [S8(100)]	Q9H1E3 1xpyrophospho [S214(100)]	Q9H1E3 1xpyrophospho [S214(100)]	1	1702.61	-1.39	851.809	-0.00118	29.4892	2.43	0.3951	0	n/a	n/a	n/a	n/a	n/a	n/a	High	n/a	n/a	n/a	n/a	n/a	n/a	n/a	n/a	n/a	n/a	n/a	n/a	n/a	n/a	n/a	n/a	n/a	High	n/a	High	High	Unambiguous	EEDEEPESPPEKK	13	1	1
[K].EEGSGSSALFWTPSGEVRRQR.[L]	Oxysterol-binding protein-related protein 5 OS=Homo sapiens OX=9606 GN=OSBPL5 PE=1 SV=1	Q9H0X9	Q9H0X9 [611-631]	2xPhospho [S4(100); S14(97.2)]; 1xpyrophospho [T12(92.7)]	2xPhospho [S4(100); S6(0.2); S7(0.2); T12(2.4); S14(97.2)]; 1xpyrophospho [S4(0); S6(2.4); S7(2.4); T12(92.7); S14(2.4)]	Q9H0X9 2xPhospho [S614(100); S624(97.2)]; 1xpyrophospho [T622(92.7)]	Q9H0X9 2xPhospho [S614(100); S616(0.2); S617(0.2); T622(2.4); S624(97.2)]; 1xpyrophospho [S614(0); S616(2.4); S617(2.4); T622(92.7); S624(2.4)]	2	2656	7.85	1328.52	0.01043	61.1358	2.24	0.0446	0	n/a	n/a	n/a	n/a	n/a	n/a	n/a	n/a	High	n/a	n/a	n/a	n/a	n/a	n/a	n/a	n/a	n/a	n/a	n/a	n/a	n/a	n/a	n/a	High	n/a	High	High	Unambiguous	EEGSGSSALFWTPSGEVRRQR	21	1	1
[R].RSSASSSDSDEMDYDLELK.[M]	Nuclear cap-binding protein subunit 3 OS=Homo sapiens OX=9606 GN=NCBP3 PE=1 SV=2	Q53F19	Q53F19 [391-409]	1xOxidation [M12]; 2xPhospho [S3(99.3); S5(98.7)]; 1xpyrophospho [S]	1xOxidation [M12]; 2xPhospho [S2(1.3); S3(99.3); S5(98.7); S6(0.7); S7(0); S9(0); Y14(0)]; 1xpyrophospho [S2(0); S3(0.3); S5(0.3); S6(49.7); S7(49.7); S9(0)]	Q53F19 2xPhospho [S393(99.3); S395(98.7)]	Q53F19 2xPhospho [S392(1.3); S393(99.3); S395(98.7); S396(0.7); S397(0); S399(0); Y404(0)]	1	2310.84	-1.45	1155.92	-0.00168	62.2769	2.24	0.1339	0	n/a	n/a	n/a	n/a	n/a	n/a	n/a	High	n/a	n/a	n/a	n/a	n/a	n/a	n/a	n/a	n/a	n/a	n/a	High	n/a	n/a	n/a	n/a	High	High	High	High	Unambiguous	RSSASSSDSDEMDYDLELK	19	4	1
[R].NRSSSVSSSAASSPER.[K]	PH-interacting protein OS=Homo sapiens OX=9606 GN=PHIP PE=1 SV=2	Q8WWQ0	Q8WWQ0 [1445-1460]	2xPhospho [S3(99.4); S4(99.4)]	2xPhospho [S3(99.4); S4(99.4); S5(1.2); S7(0); S8(0); S9(0); S12(0); S13(0)]	Q8WWQ0 2xPhospho [S1447(99.4); S1448(99.4)]	Q8WWQ0 2xPhospho [S1447(99.4); S1448(99.4); S1449(1.2); S1451(0); S1452(0); S1453(0); S1456(0); S1457(0)]	1	1768.69	-4.63	884.844	-0.00409	27.0051	2.23	0.0583	0	n/a	n/a	n/a	n/a	n/a	n/a	n/a	n/a	n/a	n/a	n/a	n/a	n/a	n/a	n/a	n/a	n/a	High	n/a	n/a	n/a	n/a	n/a	n/a	n/a	High	High	High	Unambiguous	NRSSSVSSSAASSPER	16	1	1
[R].EKEISDDEAEEEK.[G]	Heat shock protein HSP 90-beta OS=Homo sapiens OX=9606 GN=HSP90AB1 PE=1 SV=4	P08238	P08238 [222-234]	1xpyrophospho [S5(100)]	1xpyrophospho [S5(100)]	P08238 1xpyrophospho [S226(100)]	P08238 1xpyrophospho [S226(100)]	1	1710.6	-0.72	855.805	-0.00061	34.4308	2.2	0.4864	0	n/a	n/a	n/a	n/a	n/a	n/a	n/a	High	n/a	n/a	n/a	n/a	n/a	n/a	n/a	n/a	n/a	n/a	n/a	n/a	n/a	n/a	n/a	n/a	High	n/a	High	High	Unambiguous	EKEISDDEAEEEK	13	1	1
[R].GACGQGQEDPNSLR.[H]	Serine protease HTRA1 OS=Homo sapiens OX=9606 GN=HTRA1 PE=1 SV=1	Q92743	Q92743 [153-166]	1xCarbamidomethyl [C3]	1xCarbamidomethyl [C3]			0	1488.65	5.82	744.833	0.00434	33.967	2.19	0.4064	0	n/a	n/a	High	n/a	n/a	n/a	n/a	n/a	n/a	n/a	n/a	n/a	n/a	n/a	n/a	n/a	n/a	n/a	n/a	n/a	n/a	n/a	n/a	n/a	High	n/a	High	High	Unambiguous	GACGQGQEDPNSLR	14	1	1
[K].LLDSTKMCSSLTAEYK.[H]	Coiled-coil domain-containing protein 30 OS=Homo sapiens OX=9606 GN=CCDC30 PE=2 SV=1	Q5VVM6	Q5VVM6 [297-312]	1xCarbamidomethyl [C8]; 1xOxidation [M7]; Phospho [S/T/Y]; 1xpyrophospho [S/T]	1xCarbamidomethyl [C8]; 1xOxidation [M7]; Phospho [S/T/Y]; 1xpyrophospho [S/T]	Q5VVM6 1xPhospho [T301(96.3)]	Q5VVM6 1xPhospho [S300(0); T301(96.3); S305(1.2); S306(1.2); T308(1.2); Y311(0)]	1	2102.79	7.08	1051.9	0.00745	38.2029	2.17	0.0046	0	n/a	n/a	n/a	n/a	n/a	n/a	n/a	n/a	n/a	n/a	n/a	n/a	n/a	n/a	n/a	n/a	n/a	n/a	n/a	High	n/a	n/a	n/a	n/a	n/a	High	High	High	Unambiguous	LLDSTKMCSSLTAEYK	16	3	1
[R].RVSVCAETYNPDEEEEDTDPR.[V]	cAMP-dependent protein kinase type II-alpha regulatory subunit OS=Homo sapiens OX=9606 GN=PRKAR2A PE=1 SV=2	P13861	P13861 [97-117]	1xCarbamidomethyl [C5]; 1xpyrophospho [S3(100)]; 2xPhospho [S3(100); T/Y]	1xCarbamidomethyl [C5]; 1xpyrophospho [S3(100); T8(0); T18(0)]; 2xPhospho [S3(100); T8(50); Y9(50); T18(0)]	P13861 1xpyrophospho [S99(100)]	P13861 1xpyrophospho [S99(100); T104(0); T114(0)]	1	2670.99	-1.19	1336	-0.00158	55.538	2.09	0.2536	0	n/a	n/a	n/a	n/a	n/a	n/a	n/a	High	n/a	n/a	n/a	n/a	n/a	n/a	n/a	n/a	n/a	n/a	n/a	n/a	n/a	n/a	n/a	n/a	High	n/a	High	High	Unambiguous	RVSVCAETYNPDEEEEDTDPR	21	1	1
[R].SGYSSPGSPGTPGSR.[S]	Microtubule-associated protein tau OS=Homo sapiens OX=9606 GN=MAPT PE=1 SV=5	P10636	P10636 [512-526]	1xPhospho [S8(99.2)]	1xPhospho [S1(0); Y3(0); S4(0); S5(0); S8(99.2); T11(0.8); S14(0)]	P10636 1xPhospho [S519(99.2)]	P10636 1xPhospho [S512(0); Y514(0); S515(0); S516(0); S519(99.2); T522(0.8); S525(0)]	0	1473.6	2.52	737.306	0.00186	36.437	2.07	0.0725	0	n/a	n/a	n/a	High	n/a	n/a	n/a	n/a	n/a	n/a	n/a	n/a	n/a	n/a	n/a	n/a	n/a	n/a	n/a	n/a	n/a	n/a	n/a	n/a	High	n/a	High	High	Unambiguous	SGYSSPGSPGTPGSR	15	1	1
[K].EEGSSDEISSGVGDSESEGLNSPVK.[V]	DNA mismatch repair protein Msh6 OS=Homo sapiens OX=9606 GN=MSH6 PE=1 SV=2	P52701	P52701 [271-295]	2xPhospho [S4(100); S5(100)]	2xPhospho [S4(100); S5(100); S9(0); S10(0); S15(0); S17(0); S22(0)]	P52701 2xPhospho [S274(100); S275(100)]	P52701 2xPhospho [S274(100); S275(100); S279(0); S280(0); S285(0); S287(0); S292(0)]	0	2655.02	-1.66	1328.01	-0.00221	59.658	2.06	0.0777	0	n/a	n/a	n/a	n/a	n/a	n/a	n/a	n/a	High	n/a	n/a	n/a	n/a	n/a	n/a	n/a	n/a	n/a	n/a	n/a	n/a	n/a	n/a	n/a	High	n/a	High	High	Unambiguous	EEGSSDEISSGVGDSESEGLNSPVK	25	2	1
[R].QEELHCPSEFDDTFSK.[K]	TBC1 domain family member 1 OS=Homo sapiens OX=9606 GN=TBC1D1 PE=1 SV=2	Q86TI0	Q86TI0 [156-171]	1xAmidated [C-Term]; 1xCarbamidomethyl [C6]; 2xPhospho [T13(99.3); S15(99.3)]	1xAmidated [C-Term]; 1xCarbamidomethyl [C6]; 2xPhospho [S8(1.4); T13(99.3); S15(99.3)]	Q86TI0 2xPhospho [T168(99.3); S170(99.3)]	Q86TI0 2xPhospho [S163(1.4); T168(99.3); S170(99.3)]	0	2127.78	-4.35	1064.39	-0.00463	45.7163	1.96	0.0102	0	n/a	n/a	n/a	n/a	n/a	n/a	n/a	n/a	n/a	n/a	n/a	n/a	n/a	n/a	n/a	n/a	n/a	n/a	High	n/a	n/a	n/a	n/a	n/a	n/a	High	High	High	Unambiguous	QEELHCPSEFDDTFSK	16	2	1
[K].KPAQEETEETSSQESAEED.[-]	High mobility group protein HMGI-C OS=Homo sapiens OX=9606 GN=HMGA2 PE=1 SV=1	P52926	P52926 [91-109]	1xpyrophospho [T/S]	1xpyrophospho [T7(0); T10(33.3); S11(33.3); S12(33.3); S15(0)]			0	2283.81	-0.83	1142.41	-0.00095	26.3438	1.92	0.0052	0	n/a	n/a	n/a	n/a	n/a	n/a	n/a	n/a	n/a	High	n/a	n/a	n/a	n/a	n/a	n/a	n/a	n/a	n/a	n/a	n/a	n/a	n/a	n/a	High	n/a	High	High	Unambiguous	KPAQEETEETSSQESAEED	19	3	1
[R].MESDSDSDKSSDNSGLK.[R]	Hepatoma-derived growth factor-related protein 2 OS=Homo sapiens OX=9606 GN=HDGFL2 PE=1 SV=1	Q7Z4V5	Q7Z4V5 [140-156]	2xPhospho [S14(99.7); S]	2xPhospho [S3(0); S5(0); S7(0); S10(50.1); S11(50.1); S14(99.7)]	Q7Z4V5 2xPhospho [S153(99.7); S]	Q7Z4V5 2xPhospho [S142(0); S144(0); S146(0); S149(50.1); S150(50.1); S153(99.7)]	1	1961.67	-1.23	981.338	-0.00121	27.4659	1.88	0.1277	0	n/a	n/a	n/a	n/a	n/a	n/a	High	n/a	n/a	n/a	n/a	n/a	n/a	n/a	n/a	n/a	n/a	n/a	n/a	n/a	n/a	n/a	n/a	n/a	High	n/a	High	High	Unambiguous	MESDSDSDKSSDNSGLK	17	1	1
[R].KNDMDEPPSGDFGGDEEKSR.[K]	Chromodomain-helicase-DNA-binding protein 4 OS=Homo sapiens OX=9606 GN=CHD4 PE=1 SV=2	Q14839	Q14839 [577-596]	1xPhospho [S19(98)]; 1xpyrophospho [S9(98)]	1xPhospho [S9(2); S19(98)]; 1xpyrophospho [S9(98); S19(2)]	Q14839 1xPhospho [S595(98)]; 1xpyrophospho [S585(98)]	Q14839 1xPhospho [S585(2); S595(98)]; 1xpyrophospho [S585(98); S595(2)]	2	2449.83	4.06	1225.42	0.00497	25.2332	1.87	0.0214	0	n/a	n/a	n/a	n/a	n/a	n/a	n/a	High	n/a	n/a	n/a	n/a	n/a	n/a	n/a	n/a	n/a	n/a	n/a	n/a	n/a	n/a	n/a	n/a	High	n/a	High	High	Unambiguous	KNDMDEPPSGDFGGDEEKSR	20	1	1
[R].SRSPQRPGWSR.[S]	Serine/arginine repetitive matrix protein 2 OS=Homo sapiens OX=9606 GN=SRRM2 PE=1 SV=2	Q9UQ35	Q9UQ35 [534-544]	2xPhospho [S1(100); S3(100)]	2xPhospho [S1(100); S3(100); S10(0)]	Q9UQ35 2xPhospho [S534(100); S536(100)]	Q9UQ35 2xPhospho [S534(100); S536(100); S543(0)]	1	1473.61	-0.67	737.311	-0.00049	36.7325	1.87	0.1711	0	n/a	n/a	n/a	High	n/a	n/a	n/a	n/a	n/a	n/a	n/a	n/a	n/a	n/a	n/a	n/a	n/a	n/a	n/a	n/a	n/a	n/a	n/a	n/a	High	n/a	High	High	Unambiguous	SRSPQRPGWSR	11	1	1
[K].QQPVESSEDSSDESDSSSEEEK.[K]	Nucleolar and coiled-body phosphoprotein 1 OS=Homo sapiens OX=9606 GN=NOLC1 PE=1 SV=2	Q14978	Q14978 [316-337]	1xpyrophospho [S]	1xpyrophospho [S6(0.3); S7(33.1); S10(33.1); S11(33.1); S14(0.3); S16(0); S17(0); S18(0)]			0	2574.88	-1.67	1287.94	-0.00215	27.2418	1.83	0.0109	0	n/a	n/a	n/a	n/a	n/a	n/a	n/a	n/a	n/a	n/a	High	n/a	n/a	n/a	n/a	n/a	n/a	n/a	n/a	n/a	n/a	n/a	n/a	n/a	High	n/a	High	High	Unambiguous	QQPVESSEDSSDESDSSSEEEK	22	2	1
[K].AKSPTPSPSPPR.[N]	Serine/arginine repetitive matrix protein 1 OS=Homo sapiens OX=9606 GN=SRRM1 PE=1 SV=2	Q8IYB3	Q8IYB3 [789-800]	2xPhospho [S3(100); T5(98.8)]	2xPhospho [S3(100); T5(98.8); S7(0.6); S9(0.6)]	Q8IYB3 2xPhospho [S791(100); T793(98.8)]	Q8IYB3 2xPhospho [S791(100); T793(98.8); S795(0.6); S797(0.6)]	1	1381.59	-0.47	691.299	-0.00032	33.0411	1.83	0.2459	0	n/a	High	n/a	n/a	n/a	n/a	n/a	n/a	n/a	n/a	n/a	n/a	n/a	n/a	n/a	n/a	n/a	n/a	n/a	n/a	n/a	n/a	n/a	n/a	High	n/a	High	High	Unambiguous	AKSPTPSPSPPR	12	1	1
[R].SSSPYSKSPVSK.[R]	Bcl-2-associated transcription factor 1 OS=Homo sapiens OX=9606 GN=BCLAF1 PE=1 SV=2	Q9NYF8	Q9NYF8 [146-157]	2xPhospho [S6(99.5); S8(100)]; 1xpyrophospho [S8(100)]	2xPhospho [S1(0); S2(0); S3(0); Y5(0); S6(99.5); S8(100); S11(0.5)]; 1xpyrophospho [S1(0); S2(0); S3(0); S6(0); S8(100); S11(0)]	Q9NYF8 1xpyrophospho [S153(100)]	Q9NYF8 1xpyrophospho [S146(0); S147(0); S148(0); S151(0); S153(100); S156(0)]	1	1413.57	0.87	707.289	0.00061	33.073	1.83	0.1858	0	n/a	n/a	n/a	n/a	n/a	n/a	n/a	n/a	n/a	n/a	n/a	n/a	n/a	n/a	n/a	n/a	High	n/a	n/a	n/a	n/a	n/a	n/a	n/a	n/a	High	High	High	Unambiguous	SSSPYSKSPVSK	12	1	1
[R].ISDSESEDPPR.[HN]	Protein IWS1 homolog OS=Homo sapiens OX=9606 GN=IWS1 PE=1 SV=2	Q96ST2	Q96ST2 [247-257]; [273-283]	2xPhospho [S2(100); S4(100)]; 1xpyrophospho [S2(100)]	2xPhospho [S2(100); S4(100); S6(0)]; 1xpyrophospho [S2(100); S4(0); S6(0)]	Q96ST2 1xpyrophospho [S248(100)]; 1xpyrophospho [S274(100)]	Q96ST2 1xpyrophospho [S248(100); S250(0); S252(0)]; 1xpyrophospho [S274(100); S276(0); S278(0)]	0	1391.48	0	696.242	0	34.4853	1.8	0.0833	0	n/a	n/a	n/a	n/a	n/a	n/a	n/a	n/a	n/a	n/a	n/a	n/a	n/a	n/a	n/a	n/a	n/a	n/a	n/a	High	n/a	n/a	n/a	n/a	n/a	High	High	High	Unambiguous	ISDSESEDPPR	11	1	1
[truncated: 9 more columns]

## Sheet: Modifications
Confidence	Modification Name And Target Amino Acid	Position	Protein Description	Peptide Sequence	Motif	Position in Peptide	Target Amino Acid	# Modified PSMs	Site Probability	# Unmodified PSMs	# Uncertain Modified PSMs	Protein Accession	Master
High	Phospho [S]	11	Activated RNA polymerase II transcriptional coactivator p15 OS=Homo sapiens OX=9606 GN=SUB1 PE=1 SV=3	SKELVSSSSSGSDSDSEVDKK	KELVSSsSSGSDS	8	S	24	100	87	9	P53999	Master Protein
High	Phospho [S]	11	Chromobox protein homolog 5 OS=Homo sapiens OX=9606 GN=CBX5 PE=1 SV=1	TADSSSSEDEEEYVVEK	TKRTADsSSSEDE	4	S	8	100	17	0	P45973	Master Protein
High	Phospho [S]	12	Activated RNA polymerase II transcriptional coactivator p15 OS=Homo sapiens OX=9606 GN=SUB1 PE=1 SV=3	ELVSSSSSGSDSDSEVDKK	ELVSSSsSGSDSD	7	S	23	100	58	1	P53999	Master Protein
High	Phospho [S]	12	Chromobox protein homolog 5 OS=Homo sapiens OX=9606 GN=CBX5 PE=1 SV=1	TADSSSSEDEEEYVVEK	KRTADSsSSEDEE	5	S	18	100	6	1	P45973	Master Protein
High	Phospho [S]	13	Activated RNA polymerase II transcriptional coactivator p15 OS=Homo sapiens OX=9606 GN=SUB1 PE=1 SV=3	ELVSSSSSGSDSDSEVDKK	LVSSSSsGSDSDS	8	S	22	100	56	4	P53999	Master Protein
High	pyrophospho [S]	13	Chromobox protein homolog 5 OS=Homo sapiens OX=9606 GN=CBX5 PE=1 SV=1	TADSSSSEDEEEYVVEK	RTADSSsSEDEEE	6	S	1	100	24	0	P45973	Master Protein
High	Phospho [S]	15	Activated RNA polymerase II transcriptional coactivator p15 OS=Homo sapiens OX=9606 GN=SUB1 PE=1 SV=3	ELVSSSSSGSDSDSEVDK	SSSSSGsDSDSEV	10	S	10	100	24	4	P53999	Master Protein
High	pyrophospho [S]	15	Activated RNA polymerase II transcriptional coactivator p15 OS=Homo sapiens OX=9606 GN=SUB1 PE=1 SV=3	ELVSSSSSGSDSDSEVDKK	SSSSSGsDSDSEV	10	S	2	99.2	77	3	P53999	Master Protein
High	Phospho [S]	16	GC-rich sequence DNA-binding factor 2 OS=Homo sapiens OX=9606 GN=GCFC2 PE=1 SV=2	AADSSDSDGAEESPAEPGAPR	RQRAADsSDSDGA	4	S	1	100	0	0	P16383	Master Protein
High	Phospho [S]	17	GC-rich sequence DNA-binding factor 2 OS=Homo sapiens OX=9606 GN=GCFC2 PE=1 SV=2	AADSSDSDGAEESPAEPGAPR	QRAADSsDSDGAE	5	S	1	100	0	0	P16383	Master Protein
High	Phospho [S]	17	Activated RNA polymerase II transcriptional coactivator p15 OS=Homo sapiens OX=9606 GN=SUB1 PE=1 SV=3	ELVSSSSSGSDSDSEVDK	SSSGSDsDSEVDK	12	S	11	100	24	3	P53999	Master Protein
High	pyrophospho [S]	17	Activated RNA polymerase II transcriptional coactivator p15 OS=Homo sapiens OX=9606 GN=SUB1 PE=1 SV=3	SKELVSSSSSGSDSDSEVDKK	SSSGSDsDSEVDK	14	S	3	100	113	4	P53999	Master Protein
High	Phospho [S]	18	Ubiquitin-conjugating enzyme E2 E2 OS=Homo sapiens OX=9606 GN=UBE2E2 PE=1 SV=1	VDDSPSTSGGSSDGDQR	PSTSGGsSDGDQR	11	S	3	100	2	0	Q96LR5	Master Protein
High	Phospho [S]	19	Phosducin-like protein OS=Homo sapiens OX=9606 GN=PDCL PE=1 SV=3	LQYYYSSSEDEDSDHEDKDR	LQYYYSsSEDEDS	7	S	1	99.3	0	1	Q13371	Master Protein
High	Phospho [S]	19	Ubiquitin-conjugating enzyme E2 E2 OS=Homo sapiens OX=9606 GN=UBE2E2 PE=1 SV=1	VDDSPSTSGGSSDGDQR	STSGGSsDGDQRE	12	S	3	100	2	0	Q96LR5	Master Protein
High	Phospho [S]	20	Phosducin-like protein OS=Homo sapiens OX=9606 GN=PDCL PE=1 SV=3	LQYYYSSSEDEDSDHEDKDR	QYYYSSsEDEDSD	8	S	1	98.5	1	0	Q13371	Master Protein
High	Phospho [S]	41	Nucleolin OS=Homo sapiens OX=9606 GN=NCL PE=1 SV=3	EVEEDSEDEEMSEDEEDDSSGEEVVIPQKK	EDEEDDsSGEEVV	19	S	6	100	0	0	P19338	Master Protein
High	Phospho [S]	42	Nucleolin OS=Homo sapiens OX=9606 GN=NCL PE=1 SV=3	EVEEDSEDEEMSEDEEDDSSGEEVVIPQKK	DEEDDSsGEEVVI	20	S	6	100	0	0	P19338	Master Protein
High	Phospho [S]	50	U3 small nucleolar RNA-interacting protein 2 OS=Homo sapiens OX=9606 GN=RRP9 PE=1 SV=1	MNEEISSDSESESLAPR	KMNEEIsSDSESE	6	S	1	100	0	0	O43818	Master Protein
High	pyrophospho [S]	50	MICOS complex subunit MIC19 OS=Homo sapiens OX=9606 GN=CHCHD3 PE=1 SV=1	YSGAYGASVSDEELK	SKSQRYsGAYGAS	2	S	10	100	0	0	Q9NX63	Master Protein
High	Phospho [S]	51	U3 small nucleolar RNA-interacting protein 2 OS=Homo sapiens OX=9606 GN=RRP9 PE=1 SV=1	MNEEISSDSESESLAPR	MNEEISsDSESES	7	S	1	100	0	0	O43818	Master Protein
High	Phospho [S]	51	Protein KRI1 homolog OS=Homo sapiens OX=9606 GN=KRI1 PE=1 SV=3	YGDRDSSSDSSSESDSSDERVEFDPQQER	SSSESDsSDERVE	16	S	1	99.2	2	0	Q8N9T8	Master Protein
High	Phospho [S]	52	Protein KRI1 homolog OS=Homo sapiens OX=9606 GN=KRI1 PE=1 SV=3	YGDRDSSSDSSSESDSSDERVEFDPQQER	SSESDSsDERVEF	17	S	1	99.2	2	0	Q8N9T8	Master Protein
High	Phospho [S]	74	N-acetyl-D-glucosamine kinase OS=Homo sapiens OX=9606 GN=NAGK PE=1 SV=4	SLGLSLSGGDQEDAGR	LRSLGLsLSGGDQ	5	S	3	100	10	0	Q9UJ70	Master Protein
High	Phospho [S]	75	Hsc70-interacting protein OS=Homo sapiens OX=9606 GN=ST13 PE=1 SV=2	KVEEDLKADEPSSEESDLEIDK	LKADEPsSEESDL	12	S	1	100	0	0	P50502	Master Protein
High	pyrophospho [S]	76	N-acetyl-D-glucosamine kinase OS=Homo sapiens OX=9606 GN=NAGK PE=1 SV=4	SLGLSLSGGDQEDAGR	SLGLSLsGGDQED	7	S	10	100	3	0	Q9UJ70	Master Protein
High	Phospho [S]	76	N-acetyl-D-glucosamine kinase OS=Homo sapiens OX=9606 GN=NAGK PE=1 SV=4	SLGLSLSGGDQEDAGR	SLGLSLsGGDQED	7	S	3	100	10	0	Q9UJ70	Master Protein
High	Phospho [S]	76	Hsc70-interacting protein OS=Homo sapiens OX=9606 GN=ST13 PE=1 SV=2	KVEEDLKADEPSSEESDLEIDK	KADEPSsEESDLE	13	S	1	100	0	0	P50502	Master Protein
High	Phospho [S]	83	Nucleolar and coiled-body phosphoprotein 1 OS=Homo sapiens OX=9606 GN=NOLC1 PE=1 SV=2	ASSSDSEDSSEEEEEVQGPPAK	KAKKKAsSSDSED	2	S	5	100	15	0	Q14978	Master Protein
High	Phospho [S]	84	Nucleolar and coiled-body phosphoprotein 1 OS=Homo sapiens OX=9606 GN=NOLC1 PE=1 SV=2	KASSSDSEDSSEEEEEVQGPPAK	AKKKASsSDSEDS	4	S	10	100	14	2	Q14978	Master Protein
High	pyrophospho [S]	85	Treacle protein OS=Homo sapiens OX=9606 GN=TCOF1 PE=1 SV=3	VSDPISTSESSEEEEEAEAETAK	SDPISTsESSEEE	8	S	5	100	8	0	Q13428	Master Protein
High	Phospho [S]	87	Treacle protein OS=Homo sapiens OX=9606 GN=TCOF1 PE=1 SV=3	VSDPISTSESSEEEEEAEAETAK	PISTSEsSEEEEE	10	S	5	100	8	0	Q13428	Master Protein
High	Phospho [S]	88	Treacle protein OS=Homo sapiens OX=9606 GN=TCOF1 PE=1 SV=3	VSDPISTSESSEEEEEAEAETAK	ISTSESsEEEEEA	11	S	3	100	10	0	Q13428	Master Protein
High	pyrophospho [S]	90	Nucleolar and coiled-body phosphoprotein 1 OS=Homo sapiens OX=9606 GN=NOLC1 PE=1 SV=2	ASSSDSEDSSEEEEEVQGPPAK	SSDSEDsSEEEEE	9	S	3	99.6	15	2	Q14978	Master Protein
High	Phospho [S]	90	Nucleolar and coiled-body phosphoprotein 1 OS=Homo sapiens OX=9606 GN=NOLC1 PE=1 SV=2	KKASSSDSEDSSEEEEEVQGPPAK	SSDSEDsSEEEEE	11	S	30	100	26	1	Q14978	Master Protein
High	Phospho [S]	91	Nucleolar and coiled-body phosphoprotein 1 OS=Homo sapiens OX=9606 GN=NOLC1 PE=1 SV=2	KKASSSDSEDSSEEEEEVQGPPAK	SDSEDSsEEEEEV	12	S	16	100	40	1	Q14978	Master Protein
High	pyrophospho [S]	93	Protein KRI1 homolog OS=Homo sapiens OX=9606 GN=KRI1 PE=1 SV=3	TASSSDSEEDPEALEK	FYNRTAsSSDSEE	3	S	1	100	8	0	Q8N9T8	Master Protein
High	Phospho [S]	93	Protein KRI1 homolog OS=Homo sapiens OX=9606 GN=KRI1 PE=1 SV=3	TASSSDSEEDPEALEK	FYNRTAsSSDSEE	3	S	2	100	7	0	Q8N9T8	Master Protein
High	Phospho [S]	94	Protein KRI1 homolog OS=Homo sapiens OX=9606 GN=KRI1 PE=1 SV=3	TASSSDSEEDPEALEK	YNRTASsSDSEED	4	S	6	100	3	0	Q8N9T8	Master Protein
High	pyrophospho [S]	99	cAMP-dependent protein kinase type II-alpha regulatory subunit OS=Homo sapiens OX=9606 GN=PRKAR2A PE=1 SV=2	RVSVCAETYNPDEEEEDTDPR	RFNRRVsVCAETY	3	S	1	100	0	0	P13861	Master Protein
High	Phospho [S]	103	Pre-mRNA-splicing factor ATP-dependent RNA helicase DHX16 OS=Homo sapiens OX=9606 GN=DHX16 PE=1 SV=2	LLEDSEESSEETVSR	YRLLEDsEESSEE	5	S	1	100	0	0	O60231	Master Protein
High	Phospho [S]	106	Protein IWS1 homolog OS=Homo sapiens OX=9606 GN=IWS1 PE=1 SV=2	QKDSDSESEERAEPPASDSENEDVNQHGSDSESEETR	RAEPPAsDSENED	17	S	1	100	0	0	Q96ST2	Master Protein
High	Phospho [S]	106	Pre-mRNA-splicing factor ATP-dependent RNA helicase DHX16 OS=Homo sapiens OX=9606 GN=DHX16 PE=1 SV=2	LLEDSEESSEETVSR	LEDSEEsSEETVS	8	S	1	99.6	0	0	O60231	Master Protein
High	Phospho [S]	108	Protein IWS1 homolog OS=Homo sapiens OX=9606 GN=IWS1 PE=1 SV=2	QKDSDSESEERAEPPASDSENEDVNQHGSDSESEETR	EPPASDsENEDVN	19	S	1	100	0	0	Q96ST2	Master Protein
High	Phospho [S]	116	GC-rich sequence DNA-binding factor 2 OS=Homo sapiens OX=9606 GN=GCFC2 PE=1 SV=2	DDQGLSSDSSSSLGEK	KDDQGLsSDSSSS	6	S	2	100	2	0	P16383	Master Protein
High	Phospho [S]	117	GC-rich sequence DNA-binding factor 2 OS=Homo sapiens OX=9606 GN=GCFC2 PE=1 SV=2	DDQGLSSDSSSSLGEK	DDQGLSsDSSSSL	7	S	2	100	2	0	P16383	Master Protein
High	pyrophospho [S]	124	Nucleolar and coiled-body phosphoprotein 1 OS=Homo sapiens OX=9606 GN=NOLC1 PE=1 SV=2	AAAKASESSSSEESSDDDDEEDQK	KAAAKAsESSSSE	6	S	4	100	21	0	Q14978	Master Protein
High	Phospho [S]	124	Nucleolar and coiled-body phosphoprotein 1 OS=Homo sapiens OX=9606 GN=NOLC1 PE=1 SV=2	ASESSSSEESSDDDDEEDQKK	KAAAKAsESSSSE	2	S	2	100	3	0	Q14978	Master Protein
High	pyrophospho [S]	125	Nucleophosmin OS=Homo sapiens OX=9606 GN=NPM1 PE=1 SV=2	CGSGPVHISGQHLVAVEEDAESEDEEEEDVK	VEEDAEsEDEEEE	22	S	1	100	0	0	P06748	Master Protein
High	pyrophospho [S]	126	Nucleolar and coiled-body phosphoprotein 1 OS=Homo sapiens OX=9606 GN=NOLC1 PE=1 SV=2	AAAKASESSSSEESSDDDDEEDQKK	AAKASEsSSSEES	8	S	2	99.6	48	1	Q14978	Master Protein
High	Phospho [S]	126	Nucleolar and coiled-body phosphoprotein 1 OS=Homo sapiens OX=9606 GN=NOLC1 PE=1 SV=2	ASESSSSEESSDDDDEEDQKK	AAKASEsSSSEES	4	S	2	100	3	0	Q14978	Master Protein
High	Phospho [S]	127	Nucleolar and coiled-body phosphoprotein 1 OS=Homo sapiens OX=9606 GN=NOLC1 PE=1 SV=2	AAAKASESSSSEESSDDDDEEDQK	AKASESsSSEESS	9	S	8	100	17	0	Q14978	Master Protein
High	Phospho [S]	128	Nucleolar and coiled-body phosphoprotein 1 OS=Homo sapiens OX=9606 GN=NOLC1 PE=1 SV=2	AAAKASESSSSEESSDDDDEEDQK	KASESSsSEESSD	10	S	5	100	20	0	Q14978	Master Protein
High	Phospho [S]	129	Nucleolar and coiled-body phosphoprotein 1 OS=Homo sapiens OX=9606 GN=NOLC1 PE=1 SV=2	AAAKASESSSSEESSDDDDEEDQKK	ASESSSsEESSDD	11	S	4	100	47	0	Q14978	Master Protein
High	Phospho [S]	140	GPALPP motifs-containing protein 1 OS=Homo sapiens OX=9606 GN=GPALPP1 PE=1 SV=1	GRDDPGQQETDSSEDEDIIGPMPAK	GQQETDsSEDEDI	12	S	1	100	0	0	Q8IXQ4	Master Protein
High	Phospho [S]	141	GPALPP motifs-containing protein 1 OS=Homo sapiens OX=9606 GN=GPALPP1 PE=1 SV=1	GRDDPGQQETDSSEDEDIIGPMPAK	QQETDSsEDEDII	13	S	1	100	0	0	Q8IXQ4	Master Protein
High	Phospho [S]	143	Bcl-2-associated transcription factor 1 OS=Homo sapiens OX=9606 GN=BCLAF1 PE=1 SV=2	SSSSRSSSPYSKSPVSK	RSPRSSsSRSSSP	3	S	1	98.6	5	0	Q9NYF8	Master Protein
High	Phospho [S]	144	Bcl-2-associated transcription factor 1 OS=Homo sapiens OX=9606 GN=BCLAF1 PE=1 SV=2	SSSSRSSSPYSKSPVSK	SPRSSSsRSSSPY	4	S	1	98.6	5	0	Q9NYF8	Master Protein
High	Phospho [S]	144	Hepatoma-derived growth factor-related protein 2 OS=Homo sapiens OX=9606 GN=HDGFL2 PE=1 SV=1	MESDSDSDKSSDNSGLKR	DRMESDsDSDKSS	5	S	2	100	1	0	Q7Z4V5	Master Protein
High	Phospho [S]	146	Hepatoma-derived growth factor-related protein 2 OS=Homo sapiens OX=9606 GN=HDGFL2 PE=1 SV=1	MESDSDSDKSSDNSGLKR	MESDSDsDKSSDN	7	S	2	100	1	0	Q7Z4V5	Master Protein
High	pyrophospho [S]	153	Zinc finger Ran-binding domain-containing protein 2 OS=Homo sapiens OX=9606 GN=ZRANB2 PE=1 SV=2	EVEDKESEGEEEDEDEDLSK	EVEDKEsEGEEED	7	S	2	100	0	0	O95218	Master Protein
High	pyrophospho [S]	153	Bcl-2-associated transcription factor 1 OS=Homo sapiens OX=9606 GN=BCLAF1 PE=1 SV=2	SSSPYSKSPVSK	SSPYSKsPVSKRR	8	S	1	100	0	0	Q9NYF8	Master Protein
High	Phospho [S]	153	Hepatoma-derived growth factor-related protein 2 OS=Homo sapiens OX=9606 GN=HDGFL2 PE=1 SV=1	MESDSDSDKSSDNSGLK	DKSSDNsGLKRKT	14	S	1	99.7	0	0	Q7Z4V5	Master Protein
High	Phospho [S]	156	AT-rich interactive domain-containing protein 4B OS=Homo sapiens OX=9606 GN=ARID4B PE=1 SV=2	SNHIPEEESSSSSSDEDEDDRK	PEEESSsSSSDED	11	S	1	100	7	0	Q4LE39	Master Protein
High	Phospho [S]	157	AT-rich interactive domain-containing protein 4B OS=Homo sapiens OX=9606 GN=ARID4B PE=1 SV=2	SNHIPEEESSSSSSDEDEDDRK	EEESSSsSSDEDE	12	S	4	100	3	1	Q4LE39	Master Protein
High	pyrophospho [S]	166	Nucleolar and coiled-body phosphoprotein 1 OS=Homo sapiens OX=9606 GN=NOLC1 PE=1 SV=2	AKSSDSDSDSSSEDEPPK	PPKKAKsSDSDSD	3	S	1	99.6	13	0	Q14978	Master Protein
High	Phospho [S]	167	Nucleolar and coiled-body phosphoprotein 1 OS=Homo sapiens OX=9606 GN=NOLC1 PE=1 SV=2	AKSSDSDSDSSSEDEPPK	PKKAKSsDSDSDS	4	S	1	100	13	0	Q14978	Master Protein
High	Phospho [T]	168	TBC1 domain family member 1 OS=Homo sapiens OX=9606 GN=TBC1D1 PE=1 SV=2	QEELHCPSEFDDTFSK	PSEFDDtFSKKFE	13	T	2	99.3	0	0	Q86TI0	Master Protein
High	Phospho [S]	169	Nucleolar and coiled-body phosphoprotein 1 OS=Homo sapiens OX=9606 GN=NOLC1 PE=1 SV=2	AKSSDSDSDSSSEDEPPK	KAKSSDsDSDSSS	6	S	6	100	8	0	Q14978	Master Protein
High	Phospho [S]	170	TBC1 domain family member 1 OS=Homo sapiens OX=9606 GN=TBC1D1 PE=1 SV=2	QEELHCPSEFDDTFSK	EFDDTFsKKFEVL	15	S	2	99.3	0	0	Q86TI0	Master Protein
High	Phospho [S]	171	Nucleolar and coiled-body phosphoprotein 1 OS=Homo sapiens OX=9606 GN=NOLC1 PE=1 SV=2	SSDSDSDSSSEDEPPK	KSSDSDsDSSSED	6	S	2	100	1	0	Q14978	Master Protein
High	pyrophospho [S]	173	Nucleolar and coiled-body phosphoprotein 1 OS=Homo sapiens OX=9606 GN=NOLC1 PE=1 SV=2	SSDSDSDSSSEDEPPK	SDSDSDsSSEDEP	8	S	1	99.7	2	0	Q14978	Master Protein
High	Phospho [S]	180	Fanconi anemia group E protein OS=Homo sapiens OX=9606 GN=FANCE PE=1 SV=1	SPQAPDPEEEENRDSQQPGK	GGRRLKsPQAPDP	1	S	1	100	0	0	Q9HB96	Master Protein
High	Phospho [S]	181	Membrane-associated progesterone receptor component 1 OS=Homo sapiens OX=9606 GN=PGRMC1 PE=1 SV=3	EGEEPTVYSDEEEPKDESAR	EEPTVYsDEEEPK	9	S	2	100	0	0	O00264	Master Protein
High	Phospho [S]	182	Eukaryotic translation initiation factor 5B OS=Homo sapiens OX=9606 GN=EIF5B PE=1 SV=4	INSSGESGDESDEFLQSR	ERSRINsSGESGD	3	S	6	100	2	0	O60841	Master Protein
High	Phospho [S]	183	Eukaryotic translation initiation factor 5B OS=Homo sapiens OX=9606 GN=EIF5B PE=1 SV=4	INSSGESGDESDEFLQSR	RSRINSsGESGDE	4	S	6	100	2	0	O60841	Master Protein
High	pyrophospho [S]	186	Eukaryotic translation initiation factor 5B OS=Homo sapiens OX=9606 GN=EIF5B PE=1 SV=4	INSSGESGDESDEFLQSR	INSSGEsGDESDE	7	S	1	100	7	0	O60841	Master Protein
High	Phospho [S]	190	Membrane-associated progesterone receptor component 1 OS=Homo sapiens OX=9606 GN=PGRMC1 PE=1 SV=3	EGEEPTVYSDEEEPKDESAR	EEPKDEsARKND	18	S	2	100	0	0	O00264	Master Protein
High	Phospho [S]	192	Hepatoma-derived growth factor-related protein 2 OS=Homo sapiens OX=9606 GN=HDGFL2 PE=1 SV=1	KASSDLDQASVSPSEEENSESSSESEKTSDQDFTPEK	EEENSEsSSESEK	21	S	2	99.1	1	4	Q7Z4V5	Master Protein
High	Phospho [S]	193	Hepatoma-derived growth factor-related protein 2 OS=Homo sapiens OX=9606 GN=HDGFL2 PE=1 SV=1	KASSDLDQASVSPSEEENSESSSESEKTSDQDFTPEK	EENSESsSESEKT	22	S	3	99.1	0	4	Q7Z4V5	Master Protein
High	Phospho [S]	196	Hepatoma-derived growth factor-related protein 2 OS=Homo sapiens OX=9606 GN=HDGFL2 PE=1 SV=1	ASSDLDQASVSPSEEENSESSSESEKTSDQDFTPEKK	SESSSEsEKTSDQ	24	S	2	97.2	0	0	Q7Z4V5	Master Protein
High	Phospho [S]	200	Protein MAK16 homolog OS=Homo sapiens OX=9606 GN=MAK16 PE=1 SV=2	ALEQQEAESDSSDTEEKDDDDDDEEDVGKR	EAESDSsDTEEKD	12	S	1	97.6	0	0	Q9BXY0	Master Protein
High	Phospho [T]	202	Protein MAK16 homolog OS=Homo sapiens OX=9606 GN=MAK16 PE=1 SV=2	ALEQQEAESDSSDTEEKDDDDDDEEDVGKR	ESDSSDtEEKDDD	14	T	1	97.6	0	0	Q9BXY0	Master Protein
High	pyrophospho [S]	208	Serine/arginine-rich splicing factor 2 OS=Homo sapiens OX=9606 GN=SRSF2 PE=1 SV=4	SKSPPKSPEEEGAVSS	SRSRSKsPPKSPE	3	S	1	100	1	0	Q01130	Master Protein
High	pyrophospho [S]	210	NF-kappa-B-activating protein OS=Homo sapiens OX=9606 GN=NKAP PE=1 SV=1	KYSEDSDSDSDSETDSSDEDNKR	RKHKKYsEDSDSD	3	S	2	100	11	0	Q8N5F7	Master Protein
High	pyrophospho [S]	214	Nuclear ubiquitous casein and cyclin-dependent kinase substrate 1 OS=Homo sapiens OX=9606 GN=NUCKS1 PE=1 SV=1	EEDEEPESPPEKK	EDEEPEsPPEKKT	8	S	1	100	0	0	Q9H1E3	Master Protein
High	Phospho [S]	217	NF-kappa-B-activating protein OS=Homo sapiens OX=9606 GN=NKAP PE=1 SV=1	KYSEDSDSDSDSETDSSDEDNKR	EDSDSDsDSETDS	10	S	3	100	10	0	Q8N5F7	Master Protein
High	Phospho [S]	219	NF-kappa-B-activating protein OS=Homo sapiens OX=9606 GN=NKAP PE=1 SV=1	KYSEDSDSDSDSETDSSDEDNKR	SDSDSDsETDSSD	12	S	2	100	11	0	Q8N5F7	Master Protein
High	pyrophospho [S]	226	Heat shock protein HSP 90-beta OS=Homo sapiens OX=9606 GN=HSP90AB1 PE=1 SV=4	EKEISDDEAEEEK	EREKEIsDDEAEE	5	S	1	100	0	0	P08238	Master Protein
High	Phospho [S]	230	Protein DEK OS=Homo sapiens OX=9606 GN=DEK PE=1 SV=1	CPEILSDESSSDEDEKK	EILSDEsSSDEDE	9	S	5	100	3	8	P35659	Master Protein
High	Phospho [S]	231	Protein DEK OS=Homo sapiens OX=9606 GN=DEK PE=1 SV=1	CPEILSDESSSDEDEKK	ILSDESsSDEDEK	10	S	8	100	1	7	P35659	Master Protein
High	Phospho [S]	235	Protein IWS1 homolog OS=Homo sapiens OX=9606 GN=IWS1 PE=1 SV=2	HQASDSENEELPKPR	PPRHQAsDSENEE	4	S	1	100	0	0	Q96ST2	Master Protein
High	pyrophospho [S]	236	Hepatoma-derived growth factor-related protein 2 OS=Homo sapiens OX=9606 GN=HDGFL2 PE=1 SV=1	APSASDSDSKADSDGAKPEPVAMAR	SASDSDsKADSDG	9	S	1	100	0	0	Q7Z4V5	Master Protein
High	Phospho [S]	237	Protein IWS1 homolog OS=Homo sapiens OX=9606 GN=IWS1 PE=1 SV=2	HQASDSENEELPKPR	RHQASDsENEELP	6	S	1	100	0	0	Q96ST2	Master Protein
High	pyrophospho [S]	240	Hepatoma-derived growth factor-related protein 2 OS=Homo sapiens OX=9606 GN=HDGFL2 PE=1 SV=1	KAPSASDSDSKADSDGAKPEPVAMAR	SDSKADsDGAKPE	14	S	1	100	2	0	Q7Z4V5	Master Protein
High	Phospho [S]	243	Protein DEK OS=Homo sapiens OX=9606 GN=DEK PE=1 SV=1	EESSDDEDKESEEEPPKK	KKNKEEsSDDEDK	3	S	1	100	0	0	P35659	Master Protein
High	Phospho [S]	244	Tripartite motif-containing protein 34 OS=Homo sapiens OX=9606 GN=TRIM34 PE=1 SV=2	ELISDVECRSQWSTMELLQDMSGIMKWSEIWR	ECRSQWsTMELLQ	13	S	1	91	0	0	Q9BYJ4	Master Protein
High	Phospho [S]	244	Protein DEK OS=Homo sapiens OX=9606 GN=DEK PE=1 SV=1	EESSDDEDKESEEEPPKK	KNKEESsDDEDKE	4	S	1	100	0	0	P35659	Master Protein
High	Phospho [T]	245	Tripartite motif-containing protein 34 OS=Homo sapiens OX=9606 GN=TRIM34 PE=1 SV=2	ELISDVECRSQWSTMELLQDMSGIMKWSEIWR	CRSQWStMELLQD	14	T	1	91	0	0	Q9BYJ4	Master Protein
High	pyrophospho [S]	247	Thioredoxin-related transmembrane protein 1 OS=Homo sapiens OX=9606 GN=TMX1 PE=1 SV=1	KVEEEQEADEEDVSEEEAESK	ADEEDVsEEEAES	14	S	1	100	0	0	Q9H3N1	Master Protein
High	pyrophospho [S]	248	Protein IWS1 homolog OS=Homo sapiens OX=9606 GN=IWS1 PE=1 SV=2	ISDSESEDPPR	LPKPRIsDSESED	2	S	1	100	0	0	Q96ST2	Master Protein
High	pyrophospho [S]	251	Protein DEK OS=Homo sapiens OX=9606 GN=DEK PE=1 SV=1	NKEESSDDEDKESEEEPPK	DDEDKEsEEEPPK	13	S	4	100	1	0	P35659	Master Protein
High	pyrophospho [S]	255	Heat shock protein HSP 90-beta OS=Homo sapiens OX=9606 GN=HSP90AB1 PE=1 SV=4	IEDVGSDEEDDSGK	KIEDVGsDEEDDS	6	S	2	100	0	0	P08238	Master Protein
High	Phospho [S]	255	Heat shock protein HSP 90-beta OS=Homo sapiens OX=9606 GN=HSP90AB1 PE=1 SV=4	IEDVGSDEEDDSGKDK	KIEDVGsDEEDDS	6	S	6	100	2	0	P08238	Master Protein
High	Phospho [S]	258	Probable RNA polymerase II nuclear localization protein SLC7A6OS OS=Homo sapiens OX=9606 GN=SLC7A6OS PE=1 SV=2	NEYPEEESSDGDEDSRGSADYNSLSEEER	EYPEEEsSDGDED	8	S	1	100	0	0	Q96CW6	Master Protein
High	Phospho [S]	259	Probable RNA polymerase II nuclear localization protein SLC7A6OS OS=Homo sapiens OX=9606 GN=SLC7A6OS PE=1 SV=2	NEYPEEESSDGDEDSRGSADYNSLSEEER	YPEEESsDGDEDS	9	S	1	100	0	0	Q96CW6	Master Protein
High	Phospho [S]	261	Heat shock protein HSP 90-beta OS=Homo sapiens OX=9606 GN=HSP90AB1 PE=1 SV=4	IEDVGSDEEDDSGKDK	SDEEDDsGKDKKK	12	S	6	100	2	0	P08238	Master Protein
High	Phospho [S]	261	Protein IWS1 homolog OS=Homo sapiens OX=9606 GN=IWS1 PE=1 SV=2	HQASDSENEELPKPR	PPRHQAsDSENEE	4	S	1	100	0	0	Q96ST2	Master Protein
High	pyrophospho [S]	263	Heat shock protein HSP 90-alpha OS=Homo sapiens OX=9606 GN=HSP90AA1 PE=1 SV=5	ESEDKPEIEDVGSDEEEEKK	EIEDVGsDEEEEK	13	S	1	100	0	0	P07900	Master Protein
High	Phospho [S]	263	Protein IWS1 homolog OS=Homo sapiens OX=9606 GN=IWS1 PE=1 SV=2	HQASDSENEELPKPR	RHQASDsENEELP	6	S	1	100	0	0	Q96ST2	Master Protein
High	Phospho [S]	264	Nucleolar and coiled-body phosphoprotein 1 OS=Homo sapiens OX=9606 GN=NOLC1 PE=1 SV=2	AATTPTRKSSSSEDSSSDEEEEQK	TTPTRKsSSSEDS	9	S	2	100	27	1	Q14978	Master Protein
High	pyrophospho [S]	264	Nucleolar and coiled-body phosphoprotein 1 OS=Homo sapiens OX=9606 GN=NOLC1 PE=1 SV=2	AATTPTRKSSSSEDSSSDEEEEQK	TTPTRKsSSSEDS	9	S	1	100	29	0	Q14978	Master Protein
High	Phospho [S]	265	Nucleolar and coiled-body phosphoprotein 1 OS=Homo sapiens OX=9606 GN=NOLC1 PE=1 SV=2	AATTPTRKSSSSEDSSSDEEEEQK	TPTRKSsSSEDSS	10	S	2	100	27	1	Q14978	Master Protein
High	Phospho [S]	272	Treacle protein OS=Homo sapiens OX=9606 GN=TCOF1 PE=1 SV=3	AKKPEEESESSEEGSESEEEAPAGTR	PEEESEsSEEGSE	10	S	18	100	10	0	Q13428	Master Protein
High	Phospho [S]	273	Treacle protein OS=Homo sapiens OX=9606 GN=TCOF1 PE=1 SV=3	AKKPEEESESSEEGSESEEEAPAGTR	EEESESsEEGSES	11	S	14	100	14	0	Q13428	Master Protein
High	Phospho [S]	274	DNA mismatch repair protein Msh6 OS=Homo sapiens OX=9606 GN=MSH6 PE=1 SV=2	EEGSSDEISSGVGDSESEGLNSPVK	DTKEEGsSDEISS	4	S	1	100	1	0	P52701	Master Protein
High	pyrophospho [S]	274	Protein IWS1 homolog OS=Homo sapiens OX=9606 GN=IWS1 PE=1 SV=2	ISDSESEDPPR	LPKPRIsDSESED	2	S	1	100	0	0	Q96ST2	Master Protein
High	Phospho [S]	275	DNA mismatch repair protein Msh6 OS=Homo sapiens OX=9606 GN=MSH6 PE=1 SV=2	EEGSSDEISSGVGDSESEGLNSPVK	TKEEGSsDEISSG	5	S	1	100	1	0	P52701	Master Protein
High	Phospho [S]	276	Zinc finger Ran-binding domain-containing protein 2 OS=Homo sapiens OX=9606 GN=ZRANB2 PE=1 SV=2	SYSSSSSSPER	RKRSYSsSSSSPE	4	S	2	100	0	0	O95218	Master Protein
High	Phospho [S]	277	Zinc finger Ran-binding domain-containing protein 2 OS=Homo sapiens OX=9606 GN=ZRANB2 PE=1 SV=2	SYSSSSSSPER	KRSYSSsSSSPER	5	S	2	100	0	0	O95218	Master Protein
High	pyrophospho [S]	277	Treacle protein OS=Homo sapiens OX=9606 GN=TCOF1 PE=1 SV=3	KPEEESESSEEGSESEEEAPAGTR	ESSEEGsESEEEA	13	S	3	100	15	0	Q13428	Master Protein
High	pyrophospho [S]	279	WW domain-binding protein 11 OS=Homo sapiens OX=9606 GN=WBP11 PE=1 SV=1	HDDSTDDSDTDKSDGESDGDEFVHR	DSDTDKsDGESDG	13	S	2	100	2	0	Q9Y2W2	Master Protein
High	Phospho [S]	279	WW domain-binding protein 11 OS=Homo sapiens OX=9606 GN=WBP11 PE=1 SV=1	HDDSTDDSDTDKSDGESDGDEFVHR	DSDTDKsDGESDG	13	S	1	100	3	0	Q9Y2W2	Master Protein
High	Phospho [S]	283	WW domain-binding protein 11 OS=Homo sapiens OX=9606 GN=WBP11 PE=1 SV=1	HDDSTDDSDTDKSDGESDGDEFVHR	DKSDGEsDGDEFV	17	S	1	100	3	0	Q9Y2W2	Master Protein
High	pyrophospho [S]	299	Hepatoma-derived growth factor-related protein 2 OS=Homo sapiens OX=9606 GN=HDGFL2 PE=1 SV=1	GRKPKPERPPSSSSSDSDSDEVDR	KPERPPsSSSSDS	11	S	1	98.3	13	0	Q7Z4V5	Master Protein
High	Phospho [S]	300	Hepatoma-derived growth factor-related protein 2 OS=Homo sapiens OX=9606 GN=HDGFL2 PE=1 SV=1	KPKPERPPSSSSSDSDSDEVDR	PERPPSsSSSDSD	10	S	1	100	7	0	Q7Z4V5	Master Protein
High	Phospho [T]	301	Coiled-coil domain-containing protein 30 OS=Homo sapiens OX=9606 GN=CCDC30 PE=2 SV=1	LLDSTKMCSSLTAEYK	QKLLDStKMCSSL	5	T	3	96.3	0	0	Q5VVM6	Master Protein
High	pyrophospho [S]	301	Hepatoma-derived growth factor-related protein 2 OS=Homo sapiens OX=9606 GN=HDGFL2 PE=1 SV=1	KPKPERPPSSSSSDSDSDEVDR	ERPPSSsSSDSDS	11	S	5	99.6	3	0	Q7Z4V5	Master Protein
High	Phospho [S]	301	Hepatoma-derived growth factor-related protein 2 OS=Homo sapiens OX=9606 GN=HDGFL2 PE=1 SV=1	KPKPERPPSSSSSDSDSDEVDR	ERPPSSsSSDSDS	11	S	2	100	6	0	Q7Z4V5	Master Protein
High	Phospho [S]	302	Hepatoma-derived growth factor-related protein 2 OS=Homo sapiens OX=9606 GN=HDGFL2 PE=1 SV=1	GRKPKPERPPSSSSSDSDSDEVDR	RPPSSSsSDSDSD	14	S	3	99.1	10	1	Q7Z4V5	Master Protein
High	pyrophospho [S]	303	Protein DEK OS=Homo sapiens OX=9606 GN=DEK PE=1 SV=1	KESESEDSSDDEPLIK	SKKESEsEDSSDD	5	S	2	100	11	0	P35659	Master Protein
High	Phospho [S]	306	Protein DEK OS=Homo sapiens OX=9606 GN=DEK PE=1 SV=1	KESESEDSSDDEPLIK	ESESEDsSDDEPL	8	S	9	100	4	0	P35659	Master Protein
High	Phospho [S]	307	Protein DEK OS=Homo sapiens OX=9606 GN=DEK PE=1 SV=1	KESESEDSSDDEPLIK	SESEDSsDDEPLI	9	S	9	100	4	0	P35659	Master Protein
High	Phospho [S]	341	General transcription factor IIF subunit 1 OS=Homo sapiens OX=9606 GN=GTF2F1 PE=1 SV=2	RKDSSEESDSSEESDIDSEASSALFMAK	KKRRKDsSEESDS	4	S	3	100	2	0	P35269	Master Protein
High	pyrophospho [S]	341	Dual specificity protein kinase CLK1 OS=Homo sapiens OX=9606 GN=CLK1 PE=1 SV=2	VVDFGSATYDDEHHSTLVSTR	HHSTLVsTRHYRA	19	S	1	100	0	0	P49759	Master Protein
High	Phospho [S]	342	General transcription factor IIF subunit 1 OS=Homo sapiens OX=9606 GN=GTF2F1 PE=1 SV=2	RKDSSEESDSSEESDIDSEASSALFMAK	KRRKDSsEESDSS	5	S	4	100	1	0	P35269	Master Protein
High	Phospho [S]	346	Treacle protein OS=Homo sapiens OX=9606 GN=TCOF1 PE=1 SV=3	AGKPEEDSESSSEESSDSEEETPAAK	ESSSEEsSDSEEE	15	S	5	100	14	0	Q13428	Master Protein
High	Phospho [S]	347	Treacle protein OS=Homo sapiens OX=9606 GN=TCOF1 PE=1 SV=3	AGKPEEDSESSSEESSDSEEETPAAK	SSSEESsDSEEET	16	S	6	100	13	0	Q13428	Master Protein
High	Phospho [S]	365	Nucleolar and coiled-body phosphoprotein 1 OS=Homo sapiens OX=9606 GN=NOLC1 PE=1 SV=2	KAAESSSDSSDSDSSEDDEAPSKPAGTTK	AESSSDsSDSDSS	9	S	4	100	0	0	Q14978	Master Protein
High	Phospho [S]	366	Nucleolar and coiled-body phosphoprotein 1 OS=Homo sapiens OX=9606 GN=NOLC1 PE=1 SV=2	KAAESSSDSSDSDSSEDDEAPSKPAGTTK	ESSSDSsDSDSSE	10	S	4	100	0	0	Q14978	Master Protein
High	Phospho [S]	369	Hepatoma-derived growth factor-related protein 2 OS=Homo sapiens OX=9606 GN=HDGFL2 PE=1 SV=1	GSGGSSGDELREDDEPVK	ERGSGGsSGDELR	5	S	1	99.2	0	0	Q7Z4V5	Master Protein
High	Phospho [S]	370	Hepatoma-derived growth factor-related protein 2 OS=Homo sapiens OX=9606 GN=HDGFL2 PE=1 SV=1	GSGGSSGDELREDDEPVK	RGSGGSsGDELRE	6	S	1	99.2	0	0	Q7Z4V5	Master Protein
High	Phospho [S]	393	Nuclear cap-binding protein subunit 3 OS=Homo sapiens OX=9606 GN=NCBP3 PE=1 SV=2	RSSASSSDSDEMDYDLELK	SASRRSsASSSDS	3	S	2	99.3	2	0	Q53F19	Master Protein
High	Phospho [S]	395	Nuclear cap-binding protein subunit 3 OS=Homo sapiens OX=9606 GN=NCBP3 PE=1 SV=2	RSSASSSDSDEMDYDLELK	SRRSSAsSSDSDE	5	S	1	98.7	2	1	Q53F19	Master Protein
High	Phospho [S]	395	Hepatoma-derived growth factor-related protein 2 OS=Homo sapiens OX=9606 GN=HDGFL2 PE=1 SV=1	GPPSSSDSEPEAELER	RGRGPPsSSDSEP	4	S	4	100	3	0	Q7Z4V5	Master Protein
High	Phospho [S]	396	Hepatoma-derived growth factor-related protein 2 OS=Homo sapiens OX=9606 GN=HDGFL2 PE=1 SV=1	GPPSSSDSEPEAELER	GRGPPSsSDSEPE	5	S	6	100	1	0	Q7Z4V5	Master Protein
High	pyrophospho [S]	396	Hepatoma-derived growth factor-related protein 2 OS=Homo sapiens OX=9606 GN=HDGFL2 PE=1 SV=1	GPPSSSDSEPEAELER	GRGPPSsSDSEPE	5	S	1	100	6	0	Q7Z4V5	Master Protein
High	Phospho [S]	413	Treacle protein OS=Homo sapiens OX=9606 GN=TCOF1 PE=1 SV=3	EEDSQSSSEESDSEEEAPAQAKPSGK	EEDSQSsSEESDS	7	S	3	100	0	0	Q13428	Master Protein
High	Phospho [S]	414	Treacle protein OS=Homo sapiens OX=9606 GN=TCOF1 PE=1 SV=3	EEDSQSSSEESDSEEEAPAQAKPSGK	EDSQSSsEESDSE	8	S	2	100	1	0	Q13428	Master Protein
High	pyrophospho [S]	419	Treacle protein OS=Homo sapiens OX=9606 GN=TCOF1 PE=1 SV=3	REEDSQSSSEESDSEEEAPAQAKPSGK	SSEESDsEEEAPA	14	S	1	100	4	0	Q13428	Master Protein
High	Phospho [S]	421	Histone deacetylase 1 OS=Homo sapiens OX=9606 GN=HDAC1 PE=1 SV=1	IACEEEFSDSEEEGEGGRK	ACEEEFsDSEEEG	8	S	1	100	0	0	Q13547	Master Protein
High	Phospho [S]	422	Histone deacetylase 2 OS=Homo sapiens OX=9606 GN=HDAC2 PE=1 SV=2	IACDEEFSDSEDEGEGGRR	ACDEEFsDSEDEG	8	S	1	100	0	0	Q92769	Master Protein
High	Phospho [S]	423	Histone deacetylase 1 OS=Homo sapiens OX=9606 GN=HDAC1 PE=1 SV=1	IACEEEFSDSEEEGEGGRK	EEEFSDsEEEGEG	10	S	1	100	0	0	Q13547	Master Protein
High	Phospho [S]	424	Histone deacetylase 2 OS=Homo sapiens OX=9606 GN=HDAC2 PE=1 SV=2	IACDEEFSDSEDEGEGGRR	DEEFSDsEDEGEG	10	S	1	100	0	0	Q92769	Master Protein
High	Phospho [S]	435	Serine/arginine repetitive matrix protein 2 OS=Homo sapiens OX=9606 GN=SRRM2 PE=1 SV=2	HASSSPESPKPAPAPGSHR	KVSRHAsSSPESP	3	S	1	100	2	0	Q9UQ35	Master Protein
High	Phospho [S]	435	Splicing factor 3B subunit 2 OS=Homo sapiens OX=9606 GN=SF3B2 PE=1 SV=2	GFEEEHKDSDDDSSDDEQEK	KDSDDDsSDDEQE	13	S	1	100	0	0	Q13435	Master Protein
High	Phospho [S]	436	Serine/arginine repetitive matrix protein 2 OS=Homo sapiens OX=9606 GN=SRRM2 PE=1 SV=2	HASSSPESPKPAPAPGSHR	VSRHASsSPESPK	4	S	2	100	1	0	Q9UQ35	Master Protein
High	Phospho [S]	436	Splicing factor 3B subunit 2 OS=Homo sapiens OX=9606 GN=SF3B2 PE=1 SV=2	GFEEEHKDSDDDSSDDEQEK	DSDDDSsDDEQEK	14	S	1	100	0	0	Q13435	Master Protein
High	pyrophospho [S]	437	Serine/arginine repetitive matrix protein 2 OS=Homo sapiens OX=9606 GN=SRRM2 PE=1 SV=2	HASSSPESPKPAPAPGSHR	SRHASSsPESPKP	5	S	1	100	2	0	Q9UQ35	Master Protein
High	pyrophospho [S]	461	Monocarboxylate transporter 1 OS=Homo sapiens OX=9606 GN=SLC16A1 PE=1 SV=3	KESKEEETSIDVAGKPNEVTK	NEQKKEsKEEETS	3	S	1	100	0	0	P53985	Master Protein
High	Phospho [S]	470	Nucleolar and coiled-body phosphoprotein 1 OS=Homo sapiens OX=9606 GN=NOLC1 PE=1 SV=2	QAPQGSRDSSSDSDSSSSEEEEEKTSK	QGSRDSsSDSDSS	10	S	2	100	3	0	Q14978	Master Protein
High	Phospho [S]	471	Nucleolar and coiled-body phosphoprotein 1 OS=Homo sapiens OX=9606 GN=NOLC1 PE=1 SV=2	QAPQGSRDSSSDSDSSSSEEEEEK	GSRDSSsDSDSSS	11	S	1	100	2	0	Q14978	Master Protein
High	Phospho [S]	473	Nucleolar and coiled-body phosphoprotein 1 OS=Homo sapiens OX=9606 GN=NOLC1 PE=1 SV=2	QAPQGSRDSSSDSDSSSSEEEEEK	RDSSSDsDSSSSE	13	S	1	100	2	0	Q14978	Master Protein
High	Phospho [S]	507	Serine/threonine-protein kinase RIO1 OS=Homo sapiens OX=9606 GN=RIOK1 PE=1 SV=2	TCSDSEDIGSSECSDTDSEEQGDHARPK	IGSSECsDTDSEE	14	S	6	99.2	1	1	Q9BRS2	Master Protein
High	Phospho [T]	509	Serine/threonine-protein kinase RIO1 OS=Homo sapiens OX=9606 GN=RIOK1 PE=1 SV=2	TCSDSEDIGSSECSDTDSEEQGDHARPK	SSECSDtDSEEQG	16	T	3	99.2	5	0	Q9BRS2	Master Protein
High	pyrophospho [S]	516	Nucleolar and coiled-body phosphoprotein 1 OS=Homo sapiens OX=9606 GN=NOLC1 PE=1 SV=2	GKAESSNSSSSDDSSEEEEEKLK	KKGKAEsSNSSSS	5	S	1	99.6	27	0	Q14978	Master Protein
High	Phospho [S]	519	Microtubule-associated protein tau OS=Homo sapiens OX=9606 GN=MAPT PE=1 SV=5	SGYSSPGSPGTPGSR	GYSSPGsPGTPGS	8	S	1	99.2	0	0	P10636	Master Protein
High	Phospho [S]	521	Nucleolar and coiled-body phosphoprotein 1 OS=Homo sapiens OX=9606 GN=NOLC1 PE=1 SV=2	AESSNSSSSDDSSEEEEEKLK	ESSNSSsSDDSSE	8	S	10	100	11	0	Q14978	Master Protein
High	Phospho [S]	522	Nucleolar and coiled-body phosphoprotein 1 OS=Homo sapiens OX=9606 GN=NOLC1 PE=1 SV=2	AESSNSSSSDDSSEEEEEKLK	SSNSSSsDDSSEE	9	S	9	100	12	0	Q14978	Master Protein
High	Phospho [S]	534	Serine/arginine repetitive matrix protein 2 OS=Homo sapiens OX=9606 GN=SRRM2 PE=1 SV=2	SRSPQRPGWSR	PQRRGRsRSPQRP	1	S	1	100	0	0	Q9UQ35	Master Protein
High	Phospho [S]	536	Serine/arginine repetitive matrix protein 2 OS=Homo sapiens OX=9606 GN=SRRM2 PE=1 SV=2	SRSPQRPGWSR	RRGRSRsPQRPGW	3	S	1	100	0	0	Q9UQ35	Master Protein
High	Phospho [S]	554	Calnexin OS=Homo sapiens OX=9606 GN=CANX PE=1 SV=2	QKSDAEEDGGTVSQEEEDR	LEEKQKsDAEEDG	3	S	3	100	2	0	P27824	Master Protein
High	Phospho [S]	564	Calnexin OS=Homo sapiens OX=9606 GN=CANX PE=1 SV=2	QKSDAEEDGGTVSQEEEDR	EDGGTVsQEEEDR	13	S	5	100	0	0	P27824	Master Protein
High	pyrophospho [S]	564	Calnexin OS=Homo sapiens OX=9606 GN=CANX PE=1 SV=2	QKSDAEEDGGTVSQEEEDRKPK	EDGGTVsQEEEDR	13	S	1	100	5	0	P27824	Master Protein
High	pyrophospho [S]	585	Chromodomain-helicase-DNA-binding protein 4 OS=Homo sapiens OX=9606 GN=CHD4 PE=1 SV=2	KNDMDEPPSGDFGGDEEKSR	DMDEPPsGDFGGD	9	S	1	98	0	0	Q14839	Master Protein
High	Phospho [S]	595	Chromodomain-helicase-DNA-binding protein 4 OS=Homo sapiens OX=9606 GN=CHD4 PE=1 SV=2	KNDMDEPPSGDFGGDEEKSR	GGDEEKsRKRKNK	19	S	1	98	0	0	Q14839	Master Protein
High	pyrophospho [S]	607	Zinc finger CCCH domain-containing protein 18 OS=Homo sapiens OX=9606 GN=ZC3H18 PE=1 SV=2	SRSFSSSPSPSPTPSPHRPSIR	SFSSSPsPSPTPS	9	S	1	100	2	0	Q86VM9	Master Protein
High	Phospho [S]	607	Zinc finger CCCH domain-containing protein 18 OS=Homo sapiens OX=9606 GN=ZC3H18 PE=1 SV=2	SRSFSSSPSPSPTPSPHRPSIR	SFSSSPsPSPTPS	9	S	1	100	2	0	Q86VM9	Master Protein
High	Phospho [S]	609	Zinc finger CCCH domain-containing protein 18 OS=Homo sapiens OX=9606 GN=ZC3H18 PE=1 SV=2	SRSFSSSPSPSPTPSPHRPSIR	SSSPSPsPTPSPH	11	S	1	100	2	0	Q86VM9	Master Protein
High	Phospho [S]	614	Oxysterol-binding protein-related protein 5 OS=Homo sapiens OX=9606 GN=OSBPL5 PE=1 SV=1	EEGSGSSALFWTPSGEVRRQR	FIKEEGsGSSALF	4	S	1	100	0	0	Q9H0X9	Master Protein
High	pyrophospho [T]	622	Oxysterol-binding protein-related protein 5 OS=Homo sapiens OX=9606 GN=OSBPL5 PE=1 SV=1	EEGSGSSALFWTPSGEVRRQR	SSALFWtPSGEVR	12	T	1	92.7	0	0	Q9H0X9	Master Protein
High	Phospho [S]	624	Oxysterol-binding protein-related protein 5 OS=Homo sapiens OX=9606 GN=OSBPL5 PE=1 SV=1	EEGSGSSALFWTPSGEVRRQR	ALFWTPsGEVRRQ	14	S	1	97.2	0	0	Q9H0X9	Master Protein
High	Phospho [S]	639	Serine/threonine-protein phosphatase 6 regulatory subunit 3 OS=Homo sapiens OX=9606 GN=PPP6R3 PE=1 SV=2	RSSSGSTDSEESTDSEEEDGAKQDLFEPSSANTEDK	ESQRRSsSGSTDS	3	S	2	100	2	0	Q5H9R7	Master Protein
High	Phospho [S]	640	Serine/threonine-protein phosphatase 6 regulatory subunit 3 OS=Homo sapiens OX=9606 GN=PPP6R3 PE=1 SV=2	RSSSGSTDSEESTDSEEEDGAKQDLFEPSSANTEDK	SQRRSSsGSTDSE	4	S	2	100	2	0	Q5H9R7	Master Protein
High	Phospho [T]	643	Serine/threonine-protein phosphatase 6 regulatory subunit 3 OS=Homo sapiens OX=9606 GN=PPP6R3 PE=1 SV=2	RSSSGSTDSEESTDSEEEDGAK	RSSSGStDSEEST	7	T	1	99.3	1	0	Q5H9R7	Master Protein
High	Phospho [S]	645	Serine/threonine-protein phosphatase 6 regulatory subunit 3 OS=Homo sapiens OX=9606 GN=PPP6R3 PE=1 SV=2	RSSSGSTDSEESTDSEEEDGAK	SSGSTDsEESTDS	9	S	1	99.3	1	0	Q5H9R7	Master Protein
High	Phospho [S]	652	Apoptotic chromatin condensation inducer in the nucleus OS=Homo sapiens OX=9606 GN=ACIN1 PE=1 SV=2	SASSNSRKSLSPGVSR	RSASSNsRKSLSP	6	S	1	100	1	0	Q9UKV3	Master Protein
High	pyrophospho [S]	655	Apoptotic chromatin condensation inducer in the nucleus OS=Homo sapiens OX=9606 GN=ACIN1 PE=1 SV=2	SASSNSRKSLSPGVSR	SSNSRKsLSPGVS	9	S	1	100	1	0	Q9UKV3	Master Protein
High	Phospho [S]	655	Apoptotic chromatin condensation inducer in the nucleus OS=Homo sapiens OX=9606 GN=ACIN1 PE=1 SV=2	SASSNSRKSLSPGVSR	SSNSRKsLSPGVS	9	S	1	100	1	0	Q9UKV3	Master Protein
High	Phospho [S]	671	FACT complex subunit SSRP1 OS=Homo sapiens OX=9606 GN=SSRP1 PE=1 SV=1	EFVSSDESSSGENK	FVSSDEsSSGENK	8	S	6	100	2	2	Q08945	Master Protein
High	Phospho [S]	672	FACT complex subunit SSRP1 OS=Homo sapiens OX=9606 GN=SSRP1 PE=1 SV=1	EFVSSDESSSGENK	VSSDESsSGENKS	9	S	7	100	2	1	Q08945	Master Protein
High	Phospho [S]	695	Treacle protein OS=Homo sapiens OX=9606 GN=TCOF1 PE=1 SV=3	AGTATSPAGSSPAVAGGTQRPAEDSSSSEESDSEEEK	PAEDSSsSEESDS	27	S	2	94.2	1	1	Q13428	Master Protein
High	Phospho [S]	696	Treacle protein OS=Homo sapiens OX=9606 GN=TCOF1 PE=1 SV=3	AGTATSPAGSSPAVAGGTQRPAEDSSSSEESDSEEEK	AEDSSSsEESDSE	28	S	2	95.4	1	1	Q13428	Master Protein
High	pyrophospho [S]	713	Microtubule-associated protein tau OS=Homo sapiens OX=9606 GN=MAPT PE=1 SV=5	TDHGAEIVYKSPVVSGDTSPR	AEIVYKsPVVSGD	11	S	4	100	1	0	P10636	Master Protein
High	Phospho [S]	713	Microtubule-associated protein tau OS=Homo sapiens OX=9606 GN=MAPT PE=1 SV=5	TDHGAEIVYKSPVVSGDTSPR	AEIVYKsPVVSGD	11	S	1	100	4	0	P10636	Master Protein
High	pyrophospho [S]	752	Serine/arginine repetitive matrix protein 1 OS=Homo sapiens OX=9606 GN=SRRM1 PE=1 SV=2	RVSSSRSVSGSPEPAAK	RVSSSRsVSGSPE	7	S	1	100	0	0	Q8IYB3	Master Protein
High	Phospho [S]	762	Treacle protein OS=Homo sapiens OX=9606 GN=TCOF1 PE=1 SV=3	AEKQEDSESSEEESDSEEAAASPAQVK	AEKQEDsESSEEE	7	S	2	100	10	0	Q13428	Master Protein
High	Phospho [S]	764	Treacle protein OS=Homo sapiens OX=9606 GN=TCOF1 PE=1 SV=3	AEKQEDSESSEEESDSEEAAASPAQVK	KQEDSEsSEEESD	9	S	3	100	9	0	Q13428	Master Protein
High	pyrophospho [S]	771	Treacle protein OS=Homo sapiens OX=9606 GN=TCOF1 PE=1 SV=3	AEKQEDSESSEEESDSEEAAASPAQVK	SEEESDsEEAAAS	16	S	1	100	11	0	Q13428	Master Protein
High	Phospho [S]	791	Serine/arginine repetitive matrix protein 1 OS=Homo sapiens OX=9606 GN=SRRM1 PE=1 SV=2	AKSPTPSPSPPR	PVKKAKsPTPSPS	3	S	1	100	0	0	Q8IYB3	Master Protein
High	Phospho [T]	793	Serine/arginine repetitive matrix protein 1 OS=Homo sapiens OX=9606 GN=SRRM1 PE=1 SV=2	AKSPTPSPSPPR	KKAKSPtPSPSPP	5	T	1	98.8	0	0	Q8IYB3	Master Protein
High	pyrophospho [S]	795	Serine/arginine repetitive matrix protein 1 OS=Homo sapiens OX=9606 GN=SRRM1 PE=1 SV=2	AKSPTPSPSPPRNSDQEGGGK	AKSPTPsPSPPRN	7	S	2	100	16	0	Q8IYB3	Master Protein
High	Phospho [S]	795	Serine/arginine repetitive matrix protein 1 OS=Homo sapiens OX=9606 GN=SRRM1 PE=1 SV=2	AKSPTPSPSPPRNSDQEGGGK	AKSPTPsPSPPRN	7	S	5	100	13	0	Q8IYB3	Master Protein
High	Phospho [S]	797	Serine/arginine repetitive matrix protein 1 OS=Homo sapiens OX=9606 GN=SRRM1 PE=1 SV=2	AKSPTPSPSPPRNSDQEGGGK	SPTPSPsPPRNSD	9	S	5	99.4	13	0	Q8IYB3	Master Protein
High	Phospho [S]	811	Retinoblastoma-associated protein OS=Homo sapiens OX=9606 GN=RB1 PE=1 SV=2	IPGGNIYISPLKSPYK	YISPLKsPYKISE	13	S	2	100	0	0	P06400	Master Protein
High	Phospho [S]	1020	RNA polymerase-associated protein CTR9 homolog OS=Homo sapiens OX=9606 GN=CTR9 PE=1 SV=1	AIISSSDDSSDEDKLK	ISSSDDsSDEDKL	9	S	3	100	0	0	Q6PD62	Master Protein
High	Phospho [S]	1021	RNA polymerase-associated protein CTR9 homolog OS=Homo sapiens OX=9606 GN=CTR9 PE=1 SV=1	AIISSSDDSSDEDKLK	SSSDDSsDEDKLK	10	S	3	100	0	0	Q6PD62	Master Protein
High	pyrophospho [S]	1067	Mis18-binding protein 1 OS=Homo sapiens OX=9606 GN=MIS18BP1 PE=1 SV=1	SNGGIVWGNIK	MQKYHKsNGGIVW	1	S	14	100	0	0	Q6P0N0	Master Protein
High	Phospho [S]	1155	Transcriptional regulator ATRX OS=Homo sapiens OX=9606 GN=ATRX PE=1 SV=5	EIQSGSSSSDAEESSEDNKK	IQSGSSsSDAEES	8	S	1	99.4	1	0	P46100	Master Protein
High	Phospho [S]	1156	Transcriptional regulator ATRX OS=Homo sapiens OX=9606 GN=ATRX PE=1 SV=5	EIQSGSSSSDAEESSEDNKK	QSGSSSsDAEESS	9	S	1	99.4	1	0	P46100	Master Protein
High	Phospho [S]	1291	Transcriptional regulator ATRX OS=Homo sapiens OX=9606 GN=ATRX PE=1 SV=5	ANLSSDEDGSSDDEPEEGKK	SSDEDGsSDDEPE	10	S	3	100	0	0	P46100	Master Protein
High	Phospho [S]	1292	Transcriptional regulator ATRX OS=Homo sapiens OX=9606 GN=ATRX PE=1 SV=5	ANLSSDEDGSSDDEPEEGKK	SDEDGSsDDEPEE	11	S	3	100	0	0	P46100	Master Protein
High	Phospho [S]	1297	DNA topoisomerase 2-alpha OS=Homo sapiens OX=9606 GN=TOP2A PE=1 SV=3	NPWSDSESDRSSDESNFDVPPR	RNPWSDsESDRSS	6	S	2	99.4	3	0	P11388	Master Protein
High	Phospho [S]	1299	DNA topoisomerase 2-alpha OS=Homo sapiens OX=9606 GN=TOP2A PE=1 SV=3	NPWSDSESDRSSDESNFDVPPR	PWSDSEsDRSSDE	8	S	4	100	1	0	P11388	Master Protein
High	pyrophospho [S]	1302	DNA topoisomerase 2-alpha OS=Homo sapiens OX=9606 GN=TOP2A PE=1 SV=3	NPWSDSESDRSSDESNFDVPPR	DSESDRsSDESNF	11	S	1	99.4	4	0	P11388	Master Protein
High	Phospho [S]	1447	PH-interacting protein OS=Homo sapiens OX=9606 GN=PHIP PE=1 SV=2	NRSSSVSSSAASSPER	RKKRNRsSSVSSS	3	S	1	99.4	0	0	Q8WWQ0	Master Protein
High	Phospho [S]	1448	PH-interacting protein OS=Homo sapiens OX=9606 GN=PHIP PE=1 SV=2	NRSSSVSSSAASSPER	KKRNRSsSVSSSA	4	S	1	99.4	0	0	Q8WWQ0	Master Protein
High	Phospho [S]	1541	Serine/arginine repetitive matrix protein 2 OS=Homo sapiens OX=9606 GN=SRRM2 PE=1 SV=2	SRSGSSQELDVKPSASPQER	QRSRSGsSQELDV	5	S	1	100	0	0	Q9UQ35	Master Protein
High	Phospho [S]	1542	Serine/arginine repetitive matrix protein 2 OS=Homo sapiens OX=9606 GN=SRRM2 PE=1 SV=2	SRSGSSQELDVKPSASPQER	RSRSGSsQELDVK	6	S	1	100	0	0	Q9UQ35	Master Protein
High	Phospho [S]	1642	Transcription activator BRG1 OS=Homo sapiens OX=9606 GN=SMARCA4 PE=1 SV=2	AKPVVSDDDSEEEQEEDRSGSGSEED	EEDRSGsGSEED	21	S	5	100	4	0	P51532	Master Protein
High	Phospho [S]	1644	Transcription activator BRG1 OS=Homo sapiens OX=9606 GN=SMARCA4 PE=1 SV=2	AKPVVSDDDSEEEQEEDRSGSGSEED	DRSGSGsEED	23	S	6	100	3	0	P51532	Master Protein
High	Phospho [T]	1655	Serine/arginine repetitive matrix protein 2 OS=Homo sapiens OX=9606 GN=SRRM2 PE=1 SV=2	GPSPEGSSSTESSPEHPPK	PEGSSStESSPEH	10	T	1	99.3	2	0	Q9UQ35	Master Protein
High	Phospho [S]	1657	Serine/arginine repetitive matrix protein 2 OS=Homo sapiens OX=9606 GN=SRRM2 PE=1 SV=2	GPSPEGSSSTESSPEHPPK	GSSSTEsSPEHPP	12	S	1	99.3	2	0	Q9UQ35	Master Protein
High	Phospho [S]	1699	E3 ubiquitin-protein ligase RBBP6 OS=Homo sapiens OX=9606 GN=RBBP6 PE=1 SV=1	NQSHSSPSVSPSRSHSPSGSQTR	HSSPSVsPSRSHS	10	S	3	100	3	0	Q7Z6E9	Master Protein
High	Phospho [S]	1701	E3 ubiquitin-protein ligase RBBP6 OS=Homo sapiens OX=9606 GN=RBBP6 PE=1 SV=1	NQSHSSPSVSPSRSHSPSGSQTR	SPSVSPsRSHSPS	12	S	2	99.3	4	0	Q7Z6E9	Master Protein
High	pyrophospho [S]	1703	E3 ubiquitin-protein ligase RBBP6 OS=Homo sapiens OX=9606 GN=RBBP6 PE=1 SV=1	NQSHSSPSVSPSRSHSPSGSQTR	SVSPSRsHSPSGS	14	S	1	100	4	1	Q7Z6E9	Master Protein
High	Phospho [S]	2079	Serine/arginine repetitive matrix protein 2 OS=Homo sapiens OX=9606 GN=SRRM2 PE=1 SV=2	SASGSSSDRSRSATPPATR	PAIRRRsASGSSS	1	S	1	99.1	5	0	Q9UQ35	Master Protein
High	Phospho [S]	2084	Serine/arginine repetitive matrix protein 2 OS=Homo sapiens OX=9606 GN=SRRM2 PE=1 SV=2	SASGSSSDRSRSATPPATR	RSASGSsSDRSRS	6	S	1	99.4	4	1	Q9UQ35	Master Protein
High	Phospho [S]	2085	Serine/arginine repetitive matrix protein 2 OS=Homo sapiens OX=9606 GN=SRRM2 PE=1 SV=2	SASGSSSDRSRSATPPATR	SASGSSsDRSRSA	7	S	1	99.4	4	1	Q9UQ35	Master Protein
High	pyrophospho [S]	2090	Serine/arginine repetitive matrix protein 2 OS=Homo sapiens OX=9606 GN=SRRM2 PE=1 SV=2	SASGSSSDRSRSATPPATR	SSDRSRsATPPAT	12	S	1	100	5	0	Q9UQ35	Master Protein
High	Phospho [S]	2100	Serine/arginine repetitive matrix protein 2 OS=Homo sapiens OX=9606 GN=SRRM2 PE=1 SV=2	NHSGSRTPPVALNSSR	PATRNHsGSRTPP	3	S	1	100	0	0	Q9UQ35	Master Protein
High	Phospho [S]	2102	Serine/arginine repetitive matrix protein 2 OS=Homo sapiens OX=9606 GN=SRRM2 PE=1 SV=2	NHSGSRTPPVALNSSR	TRNHSGsRTPPVA	5	S	1	100	0	0	Q9UQ35	Master Protein

## Sheet: PSMs
Checked	Annotated Sequence	Modifications	m/z [Da]	First Scan	XCorr	ptmRS: Isoform Confidence Probability	ptmRS: Best Site Probabilities	Spectrum File	Intensity	# Missed Cleavages	Charge	Theo. MH+ [Da]	DeltaM [ppm]	Deltam/z [Da]	Activation Type	MS Order	Isolation Interference [%]	DeltaScore	DeltaCn	Confidence	Search Engine Rank	Identifying Node Type	Rank	Identifying Node	PSM Ambiguity	# Proteins	Master Protein Accessions	Protein Accessions	Ion Inject Time [ms]	MH+ [Da]	RT [min]	File ID	# Protein Groups	Search ID	Identifying Node No	Sequence	Master Protein Descriptions	Protein Descriptions	Original Precursor Charge	Concatenated Rank	Ions Matched	Matched Ions	Total Ions	Last Scan	Master Scan(s)	Peptides Matched	ptmRS: Binomial Peptide Score	ptmRS: Isoform Group Report	ptmRS: Phospho Site Probabilities
FALSE	[K].AAAKASESSSSEEsSDDDDEEDQK.[K]	S14(pyrophospho)	892.977	3669	6.73	0.995	S14(pyrophospho): 99.49	F1_20220525_MN_135_LK_2_154_fr8.raw	69447.5	1	3	2676.92	-1.09	-0.00097	EThcD (ETD With Supplemental HCD)	MS2	7.56123	0.0223	0	High	1	Sequest HT	1	Sequest HT (A3)	Unambiguous	1	Q14978	Q14978	2000	2676.92	22.4234	F1.8	1	A	3	AAAKASESSSSEESSDDDDEEDQK	Nucleolar and coiled-body phosphoprotein 1 OS=Homo sapiens OX=9606 GN=NOLC1 PE=1 SV=2	Nucleolar and coiled-body phosphoprotein 1 OS=Homo sapiens OX=9606 GN=NOLC1 PE=1 SV=2	3	1	0/0	0	0	3669	3664	3709	910.07	c1+(14): 1499.53
FALSE	[K].AAAKASESSSSEEssDDDDEEDQK.[K]	S14(Phospho); S15(Phospho)	892.977	3727	7.67	1	S14(Phospho): 100; S15(Phospho): 100	F1_20220525_MN_135_LK_2_154_fr8.raw	87417.1	1	3	2676.92	-0.61	-0.00055	EThcD (ETD With Supplemental HCD)	MS2	10.7265	0.0235	0	High	1	Sequest HT	1	Sequest HT (A3)	Unambiguous	1	Q14978	Q14978	2000	2676.92	22.6784	F1.8	1	A	3	AAAKASESSSSEESSDDDDEEDQK	Nucleolar and coiled-body phosphoprotein 1 OS=Homo sapiens OX=9606 GN=NOLC1 PE=1 SV=2	Nucleolar and coiled-body phosphoprotein 1 OS=Homo sapiens OX=9606 GN=NOLC1 PE=1 SV=2	3	1	0/0	0	0	3727	3722	3720	928.83	y1+- -2H(3) O(4) P -2H(3) O(4) P(12): 1375.48; y1+- -2H(3) O(4) P -2H(3) O(4) P(11): 1246.43; y2+- -2H(3) O(4) P -2H(3) O(4) P(11): 623.72; b1+(11): 977.45; b1+(12): 1106.50; b1+(13): 1235.54; y1+(11): 1442.39; b2+(13): 618.27; c1+(11): 994.48; c1+(12): 1123.52; c1+(13): 1252.57; z1++H(13): 1685.46; z1++H(11): 1427.38; z1+(11): 1426.37	S(6): 0.0; S(8): 0.0; S(9): 0.0; S(10): 0.0; S(11): 0.0; S(14): 100.0; S(15): 100.0
FALSE	[K].AAAKASESSSSEEssDDDDEEDQK.[K]	S14(Phospho); S15(Phospho)	892.977	3799	7	1	S14(Phospho): 100; S15(Phospho): 100	F1_20220525_MN_135_LK_2_154_fr8.raw	136747	1	3	2676.92	-0.68	-0.00061	EThcD (ETD With Supplemental HCD)	MS2	41.5995	0.0114	0	High	1	Sequest HT	1	Sequest HT (A3)	Unambiguous	1	Q14978	Q14978	1968.94	2676.92	22.9842	F1.8	1	A	3	AAAKASESSSSEESSDDDDEEDQK	Nucleolar and coiled-body phosphoprotein 1 OS=Homo sapiens OX=9606 GN=NOLC1 PE=1 SV=2	Nucleolar and coiled-body phosphoprotein 1 OS=Homo sapiens OX=9606 GN=NOLC1 PE=1 SV=2	3	1	0/0	0	0	3799	3792	3718	950.73	y1+- -2H(3) O(4) P -2H(3) O(4) P(11): 1246.43; b1+(11): 977.45; b1+(12): 1106.50; b1+(13): 1235.54; y1+(11): 1442.39; c1+(11): 994.48; c1+(12): 1123.52; c1+(13): 1252.57; z1++H(13): 1685.46; z1++H(11): 1427.38; z1+(13): 1684.45; z1+(12): 1555.41; z1+(11): 1426.37	S(6): 0.0; S(8): 0.0; S(9): 0.0; S(10): 0.0; S(11): 0.0; S(14): 100.0; S(15): 100.0
FALSE	[K].AAAKAsESSSSEESSDDDDEEDQK.[K]	S6(pyrophospho)	892.977	4224	6.76	1	S6(pyrophospho): 100	F1_20220525_MN_135_LK_2_154_fr8.raw	84322.4	1	3	2676.92	-1.09	-0.00097	EThcD (ETD With Supplemental HCD)	MS2	20.5213	0.0488	0	High	1	Sequest HT	1	Sequest HT (A3)	Unambiguous	1	Q14978	Q14978	1618.88	2676.92	24.6461	F1.8	1	A	3	AAAKASESSSSEESSDDDDEEDQK	Nucleolar and coiled-body phosphoprotein 1 OS=Homo sapiens OX=9606 GN=NOLC1 PE=1 SV=2	Nucleolar and coiled-body phosphoprotein 1 OS=Homo sapiens OX=9606 GN=NOLC1 PE=1 SV=2	3	1	0/0	0	0	4224	4217	3709	923.6	y1+(17): 1888.67; c1+(6): 677.24; c1+(7): 806.28; z1++H(17): 1873.66; z1+(18): 2001.69
FALSE	[K].AAAKAsESSSSEESSDDDDEEDQK.[K]	S6(pyrophospho)	892.977	4271	7.83	1	S6(pyrophospho): 100	F1_20220525_MN_135_LK_2_154_fr8.raw	392554	1	3	2676.92	-0.96	-0.00085	EThcD (ETD With Supplemental HCD)	MS2	2.96888	0.0038	0	High	1	Sequest HT	1	Sequest HT (A3)	Unambiguous	1	Q14978	Q14978	879.524	2676.92	24.9581	F1.8	1	A	3	AAAKASESSSSEESSDDDDEEDQK	Nucleolar and coiled-body phosphoprotein 1 OS=Homo sapiens OX=9606 GN=NOLC1 PE=1 SV=2	Nucleolar and coiled-body phosphoprotein 1 OS=Homo sapiens OX=9606 GN=NOLC1 PE=1 SV=2	3	1	0/0	0	0	4271	4263	3720	1313.15	b2+-H(3) O(7) P(2)(6): 242.14; y1+(17): 1888.67; c1+(6): 677.24; c1+(7): 806.28; z1++H(18): 2002.70; z1++H(17): 1873.66; z1+(18): 2001.69; z1+(17): 1872.65
FALSE	[K].AAAKASEssSSEESSDDDDEEDQK.[K]	S8(Phospho); S9(Phospho)	892.977	4271	7.83	0	S6(Phospho): 100; S8(Phospho): 100	F1_20220525_MN_135_LK_2_154_fr8.raw	392554	1	3	2676.92	-0.96	-0.00085	EThcD (ETD With Supplemental HCD)	MS2	2.96888	0.0038	0	High	2	Sequest HT	1	Sequest HT (A3)	Unambiguous	1	Q14978	Q14978	879.524	2676.92	24.9581	F1.8	1	A	3	AAAKASESSSSEESSDDDDEEDQK	Nucleolar and coiled-body phosphoprotein 1 OS=Homo sapiens OX=9606 GN=NOLC1 PE=1 SV=2	Nucleolar and coiled-body phosphoprotein 1 OS=Homo sapiens OX=9606 GN=NOLC1 PE=1 SV=2	3	2	0/0	0	0	4271	4263	3720	1027.34	b2+- -2H(3) O(4) P -2H(3) O(4) P(12): 535.74; y1+(16): 1801.64; z1++H(16): 1786.63; z1+(16): 1785.62	S(6): 100.0; S(8): 100.0; S(9): 0.0; S(10): 0.0; S(11): 0.0; S(14): 0.0; S(15): 0.0
FALSE	[K].AAAKASEssSSEESSDDDDEEDQK.[K]	S8(Phospho); S9(Phospho)	892.977	4328	7.97	1	S8(Phospho): 100; S9(Phospho): 99.99	F1_20220525_MN_135_LK_2_154_fr8.raw	131341	1	3	2676.92	-0.82	-0.00073	EThcD (ETD With Supplemental HCD)	MS2	7.36933	0.005	0	High	1	Sequest HT	1	Sequest HT (A3)	Unambiguous	1	Q14978	Q14978	2000	2676.92	25.2831	F1.8	1	A	3	AAAKASESSSSEESSDDDDEEDQK	Nucleolar and coiled-body phosphoprotein 1 OS=Homo sapiens OX=9606 GN=NOLC1 PE=1 SV=2	Nucleolar and coiled-body phosphoprotein 1 OS=Homo sapiens OX=9606 GN=NOLC1 PE=1 SV=2	3	1	0/0	0	0	4328	4320	3751	1020.19	b1+(6): 500.28; c1+(6): 517.31; c1+(7): 646.35; z1++H(17): 2033.59; z1+(18): 2161.63	S(6): 0.0; S(8): 100.0; S(9): 100.0; S(10): 0.0; S(11): 0.0; S(14): 0.0; S(15): 0.0
FALSE	[K].AAAKASESSSSEEssDDDDEEDQK.[K]	S14(Phospho); S15(Phospho)	892.978	3558	8.06	1	S14(Phospho): 100; S15(Phospho): 100	F1_20220525_MN_135_LK_2_154_fr9.raw	172546	1	3	2676.92	-0.48	-0.00043	EThcD (ETD With Supplemental HCD)	MS2	8.23847	0.0223	0	High	1	Sequest HT	1	Sequest HT (A3)	Unambiguous	1	Q14978	Q14978	1642.22	2676.92	21.2887	F1.9	1	A	3	AAAKASESSSSEESSDDDDEEDQK	Nucleolar and coiled-body phosphoprotein 1 OS=Homo sapiens OX=9606 GN=NOLC1 PE=1 SV=2	Nucleolar and coiled-body phosphoprotein 1 OS=Homo sapiens OX=9606 GN=NOLC1 PE=1 SV=2	3	1	0/0	0	0	3558	3553	3765	1129.98	y1+- -2H(3) O(4) P -2H(3) O(4) P(12): 1375.48; y1+- -2H(3) O(4) P -2H(3) O(4) P(11): 1246.43; b1+(12): 1106.50; y1+(11): 1442.39; b2+(13): 618.27; c1+(11): 994.48; c1+(12): 1123.52; z1++H(13): 1685.46; z1++H(11): 1427.38; z1+(13): 1684.45; z1+(11): 1426.37	S(6): 0.0; S(8): 0.0; S(9): 0.0; S(10): 0.0; S(11): 0.0; S(14): 100.0; S(15): 100.0
FALSE	[K].AAAKASESSssEESSDDDDEEDQK.[K]	S10(Phospho); S11(Phospho)	892.977	3620	8.22	0.994	S10(Phospho): 99.42; S11(Phospho): 100	F1_20220525_MN_135_LK_2_154_fr9.raw	192212	1	3	2676.92	-0.75	-0.00067	EThcD (ETD With Supplemental HCD)	MS2	7.94978	0.0499	0	High	1	Sequest HT	1	Sequest HT (A3)	Unambiguous	1	Q14978	Q14978	1642.8	2676.92	21.5489	F1.9	1	A	3	AAAKASESSSSEESSDDDDEEDQK	Nucleolar and coiled-body phosphoprotein 1 OS=Homo sapiens OX=9606 GN=NOLC1 PE=1 SV=2	Nucleolar and coiled-body phosphoprotein 1 OS=Homo sapiens OX=9606 GN=NOLC1 PE=1 SV=2	3	1	0/0	0	0	3620	3615	3757	1090.7	z1++H(15): 1859.53	S(6): 0.0; S(8): 0.0; S(9): 0.6; S(10): 99.4; S(11): 100.0; S(14): 0.0; S(15): 0.0
FALSE	[K].AAAKASESSssEESSDDDDEEDQK.[K]	S10(Phospho); S11(Phospho)	892.977	3666	7.99	0	S8(Phospho): 100; S9(Phospho): 100	F1_20220525_MN_135_LK_2_154_fr9.raw	105690	1	3	2676.92	-1.02	-0.00091	EThcD (ETD With Supplemental HCD)	MS2	15.2453	0.005	0	High	1	Sequest HT	1	Sequest HT (A3)	Unambiguous	1	Q14978	Q14978	2000	2676.92	21.8301	F1.9	1	A	3	AAAKASESSSSEESSDDDDEEDQK	Nucleolar and coiled-body phosphoprotein 1 OS=Homo sapiens OX=9606 GN=NOLC1 PE=1 SV=2	Nucleolar and coiled-body phosphoprotein 1 OS=Homo sapiens OX=9606 GN=NOLC1 PE=1 SV=2	3	1	0/0	0	0	3666	3659	3719	1028.44	b1+- -2H(3) O(4) P -2H(3) O(4) P(12): 1070.47; b2+- -2H(3) O(4) P -2H(3) O(4) P(12): 535.74; b2+- -2H(3) O(4) P -2H(3) O(4) P(13): 600.26; b2+- -2H(3) O(4) P -2H(3) O(4) P(14): 643.78; c1+(9): 980.35; z1++H(15): 1699.59; z1+(15): 1698.59	S(6): 0.0; S(8): 100.0; S(9): 100.0; S(10): 0.0; S(11): 0.0; S(14): 0.0; S(15): 0.0
FALSE	[K].AAAKASESssSEESSDDDDEEDQK.[K]	S9(Phospho); S10(Phospho)	892.977	3711	8.77	0.994	S9(Phospho): 100; S10(Phospho): 99.4	F1_20220525_MN_135_LK_2_154_fr9.raw	255750	1	3	2676.92	-1.02	-0.00091	EThcD (ETD With Supplemental HCD)	MS2	8.79922	0.008	0	High	1	Sequest HT	1	Sequest HT (A3)	Unambiguous	1	Q14978	Q14978	1241.59	2676.92	22.0983	F1.9	1	A	3	AAAKASESSSSEESSDDDDEEDQK	Nucleolar and coiled-body phosphoprotein 1 OS=Homo sapiens OX=9606 GN=NOLC1 PE=1 SV=2	Nucleolar and coiled-body phosphoprotein 1 OS=Homo sapiens OX=9606 GN=NOLC1 PE=1 SV=2	3	1	0/0	0	0	3711	3706	3719	1117.96	b2+- -2H(3) O(4) P -2H(3) O(4) P(12): 535.74; b2+- -2H(3) O(4) P -2H(3) O(4) P(13): 600.26; b1+(8): 716.36; c1+(8): 733.38; z1++H(16): 1946.56; z1+(16): 1945.55	S(6): 0.0; S(8): 0.6; S(9): 100.0; S(10): 99.4; S(11): 0.0; S(14): 0.0; S(15): 0.0
FALSE	[K].AAAKASESssSEESSDDDDEEDQK.[K]	S9(Phospho); S10(Phospho)	892.977	3747	8.68	0	S8(Phospho): 100; S9(Phospho): 100	F1_20220525_MN_135_LK_2_154_fr9.raw	243860	1	3	2676.92	-0.61	-0.00055	EThcD (ETD With Supplemental HCD)	MS2	10.6878	0.0138	0	High	1	Sequest HT	1	Sequest HT (A3)	Unambiguous	1	Q14978	Q14978	1412.63	2676.92	22.3547	F1.9	1	A	3	AAAKASESSSSEESSDDDDEEDQK	Nucleolar and coiled-body phosphoprotein 1 OS=Homo sapiens OX=9606 GN=NOLC1 PE=1 SV=2	Nucleolar and coiled-body phosphoprotein 1 OS=Homo sapiens OX=9606 GN=NOLC1 PE=1 SV=2	3	1	0/0	0	0	3747	3743	3720	1091.26	b1+- -2H(3) O(4) P -2H(3) O(4) P(12): 1070.47; b1+- -2H(3) O(4) P -2H(3) O(4) P(21): 2091.77; b2+- -2H(3) O(4) P -2H(3) O(4) P(12): 535.74; b2+- -2H(3) O(4) P -2H(3) O(4) P(13): 600.26; y1+(15): 1714.60; c1+(9): 980.35; z1++H(15): 1699.59; z1+(15): 1698.59	S(6): 0.0; S(8): 100.0; S(9): 100.0; S(10): 0.0; S(11): 0.0; S(14): 0.0; S(15): 0.0
FALSE	[K].AAAKASESssSEESSDDDDEEDQK.[K]	S9(Phospho); S10(Phospho)	892.978	3800	5.51	1	S9(Phospho): 100; S10(Phospho): 100	F1_20220525_MN_135_LK_2_154_fr9.raw	124342	1	3	2676.92	-0.2	-0.00018	EThcD (ETD With Supplemental HCD)	MS2	28.388	0.0073	0	High	1	Sequest HT	1	Sequest HT (A3)	Unambiguous	1	Q14978	Q14978	1400.09	2676.92	22.6558	F1.9	1	A	3	AAAKASESSSSEESSDDDDEEDQK	Nucleolar and coiled-body phosphoprotein 1 OS=Homo sapiens OX=9606 GN=NOLC1 PE=1 SV=2	Nucleolar and coiled-body phosphoprotein 1 OS=Homo sapiens OX=9606 GN=NOLC1 PE=1 SV=2	3	1	0/0	0	0	3800	3795	3687	1000.62	b1+- -2H(3) O(4) P -2H(3) O(4) P(12): 1070.47; b2+- -2H(3) O(4) P -2H(3) O(4) P(12): 535.74; b2+- -2H(3) O(4) P -2H(3) O(4) P(13): 600.26; b1+(8): 716.36; c1+(8): 733.38	S(6): 0.0; S(8): 0.0; S(9): 100.0; S(10): 100.0; S(11): 0.0; S(14): 0.0; S(15): 0.0
FALSE	[K].AAAKASEssSSEESSDDDDEEDQK.[K]	S8(Phospho); S9(Phospho)	892.977	4007	6.56	0.006	S6(Phospho): 99.38; S8(Phospho): 100	F1_20220525_MN_135_LK_2_154_fr9.raw	65906.1	1	3	2676.92	-0.55	-0.00049	EThcD (ETD With Supplemental HCD)	MS2	16.4601	0.0046	0	High	1	Sequest HT	1	Sequest HT (A3)	Unambiguous	1	Q14978	Q14978	2000	2676.92	23.5002	F1.9	1	A	3	AAAKASESSSSEESSDDDDEEDQK	Nucleolar and coiled-body phosphoprotein 1 OS=Homo sapiens OX=9606 GN=NOLC1 PE=1 SV=2	Nucleolar and coiled-body phosphoprotein 1 OS=Homo sapiens OX=9606 GN=NOLC1 PE=1 SV=2	3	1	0/0	0	0	4007	4001	3759	885.07	y1+(16): 1801.64; z1++H(16): 1786.63; z1+(16): 1785.62	S(6): 99.4; S(8): 100.0; S(9): 0.6; S(10): 0.0; S(11): 0.0; S(14): 0.0; S(15): 0.0
FALSE	[K].AAAKASESSSSEEssDDDDEEDQK.[K]	S14(Phospho); S15(Phospho)	892.976	3624	6.03	1	S14(Phospho): 100; S15(Phospho): 100	F1_20220530_MN_135_LK_2_154_2_fr8.raw	55697.9	1	3	2676.92	-1.64	-0.00146	EThcD (ETD With Supplemental HCD)	MS2	2.1569	0.0216	0	High	1	Sequest HT	1	Sequest HT (A3)	Unambiguous	1	Q14978	Q14978	2000	2676.91	21.498	F2.8	1	A	3	AAAKASESSSSEESSDDDDEEDQK	Nucleolar and coiled-body phosphoprotein 1 OS=Homo sapiens OX=9606 GN=NOLC1 PE=1 SV=2	Nucleolar and coiled-body phosphoprotein 1 OS=Homo sapiens OX=9606 GN=NOLC1 PE=1 SV=2	3	1	0/0	0	0	3624	3620	3498	969.68	y2+-H(3) O(4) P(11): 672.71; y1+- -2H(3) O(4) P -2H(3) O(4) P(12): 1375.48; y1+- -2H(3) O(4) P -2H(3) O(4) P(11): 1246.43; b1+(11): 977.45; b1+(12): 1106.50; b1+(13): 1235.54; y1+(11): 1442.39; c1+(11): 994.48; c1+(12): 1123.52; c1+(13): 1252.57; z1++H(13): 1685.46; z1++H(11): 1427.38; z1+(13): 1684.45	S(6): 0.0; S(8): 0.0; S(9): 0.0; S(10): 0.0; S(11): 0.0; S(14): 100.0; S(15): 100.0
FALSE	[K].AAAKASESSSSEEssDDDDEEDQK.[K]	S14(Phospho); S15(Phospho)	892.977	3674	7.29	1	S14(Phospho): 100; S15(Phospho): 100	F1_20220530_MN_135_LK_2_154_2_fr8.raw	118618	1	3	2676.92	-1.23	-0.0011	EThcD (ETD With Supplemental HCD)	MS2	4.70091	0.0274	0	High	1	Sequest HT	1	Sequest HT (A3)	Unambiguous	1	Q14978	Q14978	2000	2676.92	21.7789	F2.8	1	A	3	AAAKASESSSSEESSDDDDEEDQK	Nucleolar and coiled-body phosphoprotein 1 OS=Homo sapiens OX=9606 GN=NOLC1 PE=1 SV=2	Nucleolar and coiled-body phosphoprotein 1 OS=Homo sapiens OX=9606 GN=NOLC1 PE=1 SV=2	3	1	0/0	0	0	3674	3665	3710	1067.1	y1+- -2H(3) O(4) P -2H(3) O(4) P(12): 1375.48; y1+- -2H(3) O(4) P -2H(3) O(4) P(11): 1246.43; b1+(11): 977.45; b1+(12): 1106.50; b1+(13): 1235.54; y1+(11): 1442.39; b2+(13): 618.27; c1+(11): 994.48; c1+(12): 1123.52; c1+(13): 1252.57; z1++H(13): 1685.46; z1++H(12): 1556.42; z1++H(11): 1427.38; z1+(13): 1684.45; z1+(12): 1555.41	S(6): 0.0; S(8): 0.0; S(9): 0.0; S(10): 0.0; S(11): 0.0; S(14): 100.0; S(15): 100.0
FALSE	[K].AAAKASESSSSEEsSDDDDEEDQK.[K]	S14(pyrophospho)	892.978	3739	7.14	0.993	S14(pyrophospho): 99.34	F1_20220530_MN_135_LK_2_154_2_fr8.raw	93289.3	1	3	2676.92	-0.27	-0.00024	EThcD (ETD With Supplemental HCD)	MS2	7.76891	0.0182	0	High	1	Sequest HT	1	Sequest HT (A3)	Unambiguous	1	Q14978	Q14978	2000	2676.92	22.0419	F2.8	1	A	3	AAAKASESSSSEESSDDDDEEDQK	Nucleolar and coiled-body phosphoprotein 1 OS=Homo sapiens OX=9606 GN=NOLC1 PE=1 SV=2	Nucleolar and coiled-body phosphoprotein 1 OS=Homo sapiens OX=9606 GN=NOLC1 PE=1 SV=2	3	1	0/0	0	0	3739	3733	3713	725.65	y1+(10): 1195.42; c1+(14): 1499.53
FALSE	[K].AAAKAsESSSSEESSDDDDEEDQK.[K]	S6(pyrophospho)	1338.96	4153	2.08	1	S6(pyrophospho): 99.98	F1_20220530_MN_135_LK_2_154_2_fr8.raw	123692	1	2	2676.92	-0.49	-0.00066	EThcD (ETD With Supplemental HCD)	MS2	0	0.1058	0	High	1	Sequest HT	1	Sequest HT (A3)	Unambiguous	1	Q14978	Q14978	2000	2676.92	23.8647	F2.8	1	A	3	AAAKASESSSSEESSDDDDEEDQK	Nucleolar and coiled-body phosphoprotein 1 OS=Homo sapiens OX=9606 GN=NOLC1 PE=1 SV=2	Nucleolar and coiled-body phosphoprotein 1 OS=Homo sapiens OX=9606 GN=NOLC1 PE=1 SV=2	2	1	0/0	0	0	4153	4142	3759	272.88	b1+(7): 789.26; y1+(17): 1888.67
FALSE	[K].AAAKAsESSSSEESSDDDDEEDQK.[K]	S6(pyrophospho)	892.977	4159	7.79	1	S6(pyrophospho): 100	F1_20220530_MN_135_LK_2_154_2_fr8.raw	408508	1	3	2676.92	-1.57	-0.0014	EThcD (ETD With Supplemental HCD)	MS2	3.32506	0.027	0	High	1	Sequest HT	1	Sequest HT (A3)	Unambiguous	1	Q14978	Q14978	655.811	2676.92	23.9216	F2.8	1	A	3	AAAKASESSSSEESSDDDDEEDQK	Nucleolar and coiled-body phosphoprotein 1 OS=Homo sapiens OX=9606 GN=NOLC1 PE=1 SV=2	Nucleolar and coiled-body phosphoprotein 1 OS=Homo sapiens OX=9606 GN=NOLC1 PE=1 SV=2	3	1	0/0	0	0	4159	4154	3494	1229.21	b2+-H(3) O(7) P(2)(12): 545.25; y1+(18): 2017.71; y1+(17): 1888.67; c1+(6): 677.24; c1+(7): 806.28; z1+(18): 2001.69; z1+(17): 1872.65
FALSE	[K].AAAKASEssSSEESSDDDDEEDQK.[K]	S8(Phospho); S9(Phospho)	892.976	4226	6.49	0.994	S8(Phospho): 100; S9(Phospho): 99.37	F1_20220530_MN_135_LK_2_154_2_fr8.raw	82802.4	1	3	2676.92	-1.71	-0.00152	EThcD (ETD With Supplemental HCD)	MS2	16.3255	0.0046	0	High	1	Sequest HT	1	Sequest HT (A3)	Unambiguous	1	Q14978	Q14978	2000	2676.91	24.2249	F2.8	1	A	3	AAAKASESSSSEESSDDDDEEDQK	Nucleolar and coiled-body phosphoprotein 1 OS=Homo sapiens OX=9606 GN=NOLC1 PE=1 SV=2	Nucleolar and coiled-body phosphoprotein 1 OS=Homo sapiens OX=9606 GN=NOLC1 PE=1 SV=2	3	1	0/0	0	0	4226	4217	3511	889.07	b1+- -2H(3) O(4) P -2H(3) O(4) P(11): 941.43; b2+- -2H(3) O(4) P -2H(3) O(4) P(15): 687.29; c1+(6): 517.31; c1+(7): 646.35; z1++H(17): 2033.59	S(6): 0.6; S(8): 100.0; S(9): 99.4; S(10): 0.0; S(11): 0.0; S(14): 0.0; S(15): 0.0
FALSE	[K].AAAKASESSSSEEssDDDDEEDQK.[K]	S14(Phospho); S15(Phospho)	892.977	3920	7.79	1	S14(Phospho): 100; S15(Phospho): 100	F1_20220530_MN_135_LK_2_154_2_fr9.raw	115608	1	3	2676.92	-1.02	-0.00091	EThcD (ETD With Supplemental HCD)	MS2	1.04464	0.0141	0	High	1	Sequest HT	1	Sequest HT (A3)	Unambiguous	1	Q14978	Q14978	2000	2676.92	23.6855	F2.9	1	A	3	AAAKASESSSSEESSDDDDEEDQK	Nucleolar and coiled-body phosphoprotein 1 OS=Homo sapiens OX=9606 GN=NOLC1 PE=1 SV=2	Nucleolar and coiled-body phosphoprotein 1 OS=Homo sapiens OX=9606 GN=NOLC1 PE=1 SV=2	3	1	0/0	0	0	3920	3916	3719	1203.95	y1+-H(3) O(4) P(12): 1473.45; y1+- -2H(3) O(4) P -2H(3) O(4) P(12): 1375.48; y1+- -2H(3) O(4) P -2H(3) O(4) P(11): 1246.43; y2+- -2H(3) O(4) P -2H(3) O(4) P(11): 623.72; b1+(11): 977.45; b1+(12): 1106.50; b1+(13): 1235.54; y1+(11): 1442.39; c1+(11): 994.48; c1+(12): 1123.52; c1+(13): 1252.57; z1++H(13): 1685.46; z1++H(11): 1427.38; z1+(13): 1684.45; z1+(12): 1555.41	S(6): 0.0; S(8): 0.0; S(9): 0.0; S(10): 0.0; S(11): 0.0; S(14): 100.0; S(15): 100.0
FALSE	[K].AAAKASESSSSEEsSDDDDEEDQK.[K]	S14(pyrophospho)	892.977	3957	7.34	0.996	S14(pyrophospho): 99.6	F1_20220530_MN_135_LK_2_154_2_fr9.raw	160539	1	3	2676.92	-0.82	-0.00073	EThcD (ETD With Supplemental HCD)	MS2	2.54582	0.0014	0	High	1	Sequest HT	1	Sequest HT (A3)	Unambiguous	1	Q14978	Q14978	1902.15	2676.92	23.939	F2.9	1	A	3	AAAKASESSSSEESSDDDDEEDQK	Nucleolar and coiled-body phosphoprotein 1 OS=Homo sapiens OX=9606 GN=NOLC1 PE=1 SV=2	Nucleolar and coiled-body phosphoprotein 1 OS=Homo sapiens OX=9606 GN=NOLC1 PE=1 SV=2	3	1	0/0	0	0	3957	3954	3751	1144.87	c1+(14): 1499.53
FALSE	[K].AAAKASESSSSEEsSDDDDEEDQK.[K]	S14(pyrophospho)	892.977	4009	7.47	0	S11(pyrophospho): 100	F1_20220530_MN_135_LK_2_154_2_fr9.raw	75944.8	1	3	2676.92	-1.37	-0.00122	EThcD (ETD With Supplemental HCD)	MS2	0	0.0107	0	High	1	Sequest HT	1	Sequest HT (A3)	Unambiguous	1	Q14978	Q14978	2000	2676.92	24.2013	F2.9	1	A	3	AAAKASESSSSEESSDDDDEEDQK	Nucleolar and coiled-body phosphoprotein 1 OS=Homo sapiens OX=9606 GN=NOLC1 PE=1 SV=2	Nucleolar and coiled-body phosphoprotein 1 OS=Homo sapiens OX=9606 GN=NOLC1 PE=1 SV=2	3	1	0/0	0	0	4009	4004	3702	1064.13	b1+(10): 890.42; y1+(14): 1787.51; c1+(10): 907.45; z1++H(14): 1772.49; z1+(14): 1771.49
FALSE	[K].AAAKASESssSEESSDDDDEEDQK.[K]	S9(Phospho); S10(Phospho)	892.976	4162	9.16	1	S9(Phospho): 100; S10(Phospho): 100	F1_20220530_MN_135_LK_2_154_2_fr9.raw	343775	1	3	2676.92	-2.12	-0.00189	EThcD (ETD With Supplemental HCD)	MS2	2.10283	0.0207	0	High	1	Sequest HT	1	Sequest HT (A3)	Unambiguous	1	Q14978	Q14978	970.664	2676.91	24.9691	F2.9	1	A	3	AAAKASESSSSEESSDDDDEEDQK	Nucleolar and coiled-body phosphoprotein 1 OS=Homo sapiens OX=9606 GN=NOLC1 PE=1 SV=2	Nucleolar and coiled-body phosphoprotein 1 OS=Homo sapiens OX=9606 GN=NOLC1 PE=1 SV=2	3	1	0/0	0	0	4162	4157	3478	1301.15	b2+- -2H(3) O(4) P -2H(3) O(4) P(12): 535.74; b2+- -2H(3) O(4) P -2H(3) O(4) P(13): 600.26; b2+- -2H(3) O(4) P -2H(3) O(4) P(14): 643.78; b1+(8): 716.36; c1+(8): 733.38; z1++H(16): 1946.56; z1+(16): 1945.55	S(6): 0.0; S(8): 0.0; S(9): 100.0; S(10): 100.0; S(11): 0.0; S(14): 0.0; S(15): 0.0
FALSE	[K].AAAKASESSssEESSDDDDEEDQK.[K]	S10(Phospho); S11(Phospho)	892.976	4206	8.29	0	S9(Phospho): 100; S10(Phospho): 100	F1_20220530_MN_135_LK_2_154_2_fr9.raw	124360	1	3	2676.92	-1.71	-0.00152	EThcD (ETD With Supplemental HCD)	MS2	11.5016	0.0036	0	High	1	Sequest HT	1	Sequest HT (A3)	Unambiguous	1	Q14978	Q14978	1912.44	2676.91	25.2224	F2.9	1	A	3	AAAKASESSSSEESSDDDDEEDQK	Nucleolar and coiled-body phosphoprotein 1 OS=Homo sapiens OX=9606 GN=NOLC1 PE=1 SV=2	Nucleolar and coiled-body phosphoprotein 1 OS=Homo sapiens OX=9606 GN=NOLC1 PE=1 SV=2	3	1	0/0	0	0	4206	4201	3511	1192.16	b1+- -2H(3) O(4) P -2H(3) O(4) P(12): 1070.47; b2+- -2H(3) O(4) P -2H(3) O(4) P(12): 535.74; b2+- -2H(3) O(4) P -2H(3) O(4) P(13): 600.26; b1+(8): 716.36; c1+(8): 733.38; z1++H(16): 1946.56	S(6): 0.0; S(8): 0.0; S(9): 100.0; S(10): 100.0; S(11): 0.0; S(14): 0.0; S(15): 0.0
FALSE	[K].AAAKASESsSSEESSDDDDEEDQKK.[Q]	S9(pyrophospho)	935.674	3295	5.34	0.993	S9(pyrophospho): 99.27	F1_20220525_MN_135_LK_2_154_fr7.raw	30744.2	2	3	2805.01	-2.56	-0.0024	EThcD (ETD With Supplemental HCD)	MS2	30.399	0.0075	0	High	1	Sequest HT	1	Sequest HT (A3)	Unambiguous	1	Q14978	Q14978	2000	2805.01	20.4868	F1.7	1	A	3	AAAKASESSSSEESSDDDDEEDQKK	Nucleolar and coiled-body phosphoprotein 1 OS=Homo sapiens OX=9606 GN=NOLC1 PE=1 SV=2	Nucleolar and coiled-body phosphoprotein 1 OS=Homo sapiens OX=9606 GN=NOLC1 PE=1 SV=2	3	1	0/0	0	0	3295	3292	5778	695.24	c1+(9): 980.35
FALSE	[K].AAAKASESsSSEESSDDDDEEDQKK.[Q]	S9(pyrophospho)	935.676	3343	5.99	0.987	S9(pyrophospho): 98.66	F1_20220525_MN_135_LK_2_154_fr7.raw	55310.8	2	3	2805.01	-0.6	-0.00057	EThcD (ETD With Supplemental HCD)	MS2	28.2412	0.02	0	High	1	Sequest HT	1	Sequest HT (A3)	Unambiguous	1	Q14978	Q14978	2000	2805.01	20.7491	F1.7	1	A	3	AAAKASESSSSEESSDDDDEEDQKK	Nucleolar and coiled-body phosphoprotein 1 OS=Homo sapiens OX=9606 GN=NOLC1 PE=1 SV=2	Nucleolar and coiled-body phosphoprotein 1 OS=Homo sapiens OX=9606 GN=NOLC1 PE=1 SV=2	3	1	0/0	0	0	3343	3339	5945	787.45	c1+(8): 733.38
FALSE	[K].AAAKASESssSEESSDDDDEEDQKK.[Q]	S9(Phospho); S10(Phospho)	935.675	3393	6.19	0.982	S9(Phospho): 99.39; S10(Phospho): 98.78	F1_20220525_MN_135_LK_2_154_fr7.raw	99464.2	2	3	2805.01	-1.32	-0.00124	EThcD (ETD With Supplemental HCD)	MS2	19.5538	0.0032	0	High	1	Sequest HT	1	Sequest HT (A3)	Unambiguous	1	Q14978	Q14978	2000	2805.01	21.008	F1.7	1	A	3	AAAKASESSSSEESSDDDDEEDQKK	Nucleolar and coiled-body phosphoprotein 1 OS=Homo sapiens OX=9606 GN=NOLC1 PE=1 SV=2	Nucleolar and coiled-body phosphoprotein 1 OS=Homo sapiens OX=9606 GN=NOLC1 PE=1 SV=2	3	1	0/0	0	0	3393	3388	5844	928.48	y2+- -2H(3) O(4) P -2H(3) O(4) P(21): 1134.43; y2+- -2H(3) O(4) P -2H(3) O(4) P(20): 1098.91; y1+(17): 2089.66; c1+(8): 733.38	S(6): 0.0; S(8): 0.6; S(9): 99.4; S(10): 98.8; S(11): 1.2; S(14): 0.0; S(15): 0.0
FALSE	[K].AAAKASESSSsEESSDDDDEEDQKK.[Q]	S11(pyrophospho)	935.675	3393	6.19	0	S9(pyrophospho): 99.51	F1_20220525_MN_135_LK_2_154_fr7.raw	99464.2	2	3	2805.01	-1.32	-0.00124	EThcD (ETD With Supplemental HCD)	MS2	19.5538	0.0032	0	High	2	Sequest HT	1	Sequest HT (A3)	Unambiguous	1	Q14978	Q14978	2000	2805.01	21.008	F1.7	1	A	3	AAAKASESSSSEESSDDDDEEDQKK	Nucleolar and coiled-body phosphoprotein 1 OS=Homo sapiens OX=9606 GN=NOLC1 PE=1 SV=2	Nucleolar and coiled-body phosphoprotein 1 OS=Homo sapiens OX=9606 GN=NOLC1 PE=1 SV=2	3	2	0/0	0	0	3393	3388	5844	930.1	y2+-H(3) O(7) P(2)(21): 1143.94; c1+(9): 980.35
FALSE	[K].AAAKASESSssEESSDDDDEEDQKK.[Q]	S10(Phospho); S11(Phospho)	935.675	3437	6.81	0	S8(Phospho): 99.37; S9(Phospho): 100	F1_20220525_MN_135_LK_2_154_fr7.raw	474161	2	3	2805.01	-1.78	-0.00166	EThcD (ETD With Supplemental HCD)	MS2	6.09235	0.0029	0	High	1	Sequest HT	1	Sequest HT (A3)	Unambiguous	1	Q14978	Q14978	715.938	2805.01	21.2622	F1.7	1	A	3	AAAKASESSSSEESSDDDDEEDQKK	Nucleolar and coiled-body phosphoprotein 1 OS=Homo sapiens OX=9606 GN=NOLC1 PE=1 SV=2	Nucleolar and coiled-body phosphoprotein 1 OS=Homo sapiens OX=9606 GN=NOLC1 PE=1 SV=2	3	1	0/0	0	0	3437	3433	5751	964.21	y2+- -2H(3) O(4) P -2H(3) O(4) P(21): 1134.43; c1+(9): 980.35; z1++H(16): 1827.69; z1+(16): 1826.68	S(6): 0.0; S(8): 99.4; S(9): 100.0; S(10): 0.6; S(11): 0.0; S(14): 0.0; S(15): 0.0
FALSE	[K].AAAKASESSsSEESSDDDDEEDQKK.[Q]	S10(pyrophospho)	935.675	3495	7.13	0.995	S10(pyrophospho): 99.46	F1_20220525_MN_135_LK_2_154_fr7.raw	104617	2	3	2805.01	-1.13	-0.00105	EThcD (ETD With Supplemental HCD)	MS2	22.3808	0.0028	0	High	1	Sequest HT	1	Sequest HT (A3)	Unambiguous	1	Q14978	Q14978	1727.45	2805.01	21.5267	F1.7	1	A	3	AAAKASESSSSEESSDDDDEEDQKK	Nucleolar and coiled-body phosphoprotein 1 OS=Homo sapiens OX=9606 GN=NOLC1 PE=1 SV=2	Nucleolar and coiled-body phosphoprotein 1 OS=Homo sapiens OX=9606 GN=NOLC1 PE=1 SV=2	3	1	0/0	0	0	3495	3490	5897	936.04	y1+(16): 2002.63; z1++H(16): 1987.62
FALSE	[K].AAAKASESSsSEESSDDDDEEDQKK.[Q]	S10(pyrophospho)	935.675	3564	5.31	0	S8(pyrophospho): 50; S9(pyrophospho): 50	F1_20220525_MN_135_LK_2_154_fr7.raw	150573	2	3	2805.01	-1.39	-0.0013	EThcD (ETD With Supplemental HCD)	MS2	9.1412	0.0075	0	High	1	Sequest HT	1	Sequest HT (A3)	Unambiguous	1	Q14978	Q14978	1423.02	2805.01	21.7774	F1.7	1	A	3	AAAKASESSSSEESSDDDDEEDQKK	Nucleolar and coiled-body phosphoprotein 1 OS=Homo sapiens OX=9606 GN=NOLC1 PE=1 SV=2	Nucleolar and coiled-body phosphoprotein 1 OS=Homo sapiens OX=9606 GN=NOLC1 PE=1 SV=2	3	1	0/0	0	0	3564	3558	5853	786.06	y2+-H(3) O(7) P(2)(21): 1143.94
FALSE	[K].AAAKAsESSSSEESSDDDDEEDQKK.[Q]	S6(pyrophospho)	935.675	3639	7.14	1	S6(pyrophospho): 100	F1_20220525_MN_135_LK_2_154_fr7.raw	181696	2	3	2805.01	-1.52	-0.00142	EThcD (ETD With Supplemental HCD)	MS2	7.73381	0.0266	0	High	1	Sequest HT	1	Sequest HT (A3)	Unambiguous	1	Q14978	Q14978	1353.77	2805.01	22.0302	F1.7	1	A	3	AAAKASESSSSEESSDDDDEEDQKK	Nucleolar and coiled-body phosphoprotein 1 OS=Homo sapiens OX=9606 GN=NOLC1 PE=1 SV=2	Nucleolar and coiled-body phosphoprotein 1 OS=Homo sapiens OX=9606 GN=NOLC1 PE=1 SV=2	3	1	0/0	0	0	3639	3633	5684	1103	y2+-H(3) O(7) P(2)(21): 1143.94; y1+(19): 2145.81; y1+(18): 2016.76; c1+(6): 677.24; c1+(7): 806.28; z1++H(18): 2001.75; z1+(19): 2129.79; z1+(18): 2000.74
FALSE	[K].AAAKASEsSSSEESSDDDDEEDQKK.[Q]	S8(pyrophospho)	935.674	3725	7.87	0	S6(pyrophospho): 100	F1_20220525_MN_135_LK_2_154_fr7.raw	232035	2	3	2805.01	-2.17	-0.00203	EThcD (ETD With Supplemental HCD)	MS2	5.17863	0.0013	0	High	1	Sequest HT	1	Sequest HT (A3)	Unambiguous	1	Q14978	Q14978	2000	2805.01	22.2981	F1.7	1	A	3	AAAKASESSSSEESSDDDDEEDQKK	Nucleolar and coiled-body phosphoprotein 1 OS=Homo sapiens OX=9606 GN=NOLC1 PE=1 SV=2	Nucleolar and coiled-body phosphoprotein 1 OS=Homo sapiens OX=9606 GN=NOLC1 PE=1 SV=2	3	1	0/0	0	0	3725	3715	5707	886.27	y1+(18): 2016.76; y2+(18): 1008.89; c1+(6): 677.24; c1+(7): 806.28; z1++H(18): 2001.75; z1+(19): 2129.79; z1+(18): 2000.74
FALSE	[K].AAAKASEssSSEESSDDDDEEDQKK.[Q]	S8(Phospho); S9(Phospho)	935.675	3810	6.18	0.989	S8(Phospho): 99.47; S9(Phospho): 99.47	F1_20220525_MN_135_LK_2_154_fr7.raw	551936	2	3	2805.01	-1.84	-0.00172	EThcD (ETD With Supplemental HCD)	MS2	15.1761	0.0032	0	High	1	Sequest HT	1	Sequest HT (A3)	Unambiguous	1	Q14978	Q14978	594.969	2805.01	22.5716	F1.7	1	A	3	AAAKASESSSSEESSDDDDEEDQKK	Nucleolar and coiled-body phosphoprotein 1 OS=Homo sapiens OX=9606 GN=NOLC1 PE=1 SV=2	Nucleolar and coiled-body phosphoprotein 1 OS=Homo sapiens OX=9606 GN=NOLC1 PE=1 SV=2	3	1	0/0	0	0	3810	3800	5709	1065.37	c1+(9): 980.35	S(6): 0.0; S(8): 99.5; S(9): 99.5; S(10): 1.1; S(11): 0.0; S(14): 0.0; S(15): 0.0
FALSE	[K].AAAKASEsSSSEESSDDDDEEDQKK.[Q]	S8(pyrophospho)	935.675	3810	6.18	0.996	S8(pyrophospho): 99.62	F1_20220525_MN_135_LK_2_154_fr7.raw	551936	2	3	2805.01	-1.84	-0.00172	EThcD (ETD With Supplemental HCD)	MS2	15.1761	0.0032	0	High	2	Sequest HT	1	Sequest HT (A3)	Unambiguous	1	Q14978	Q14978	594.969	2805.01	22.5716	F1.7	1	A	3	AAAKASESSSSEESSDDDDEEDQKK	Nucleolar and coiled-body phosphoprotein 1 OS=Homo sapiens OX=9606 GN=NOLC1 PE=1 SV=2	Nucleolar and coiled-body phosphoprotein 1 OS=Homo sapiens OX=9606 GN=NOLC1 PE=1 SV=2	3	2	0/0	0	0	3810	3800	5709	1237.42	y2+-H(3) O(7) P(2)(21): 1143.94; y2+-H(3) O(7) P(2)(20): 1108.42; z1++H(17): 1914.72
FALSE	[K].AAAKASESSSSEEsSDDDDEEDQKK.[Q]	S14(pyrophospho)	935.674	3302	5.16	0	S10(pyrophospho): 49.82; S11(pyrophospho): 49.82	F1_20220530_MN_135_LK_2_154_2_fr7.raw	39729	2	3	2805.01	-2.43	-0.00227	EThcD (ETD With Supplemental HCD)	MS2	11.1644	0.0446	0	High	1	Sequest HT	1	Sequest HT (A3)	Unambiguous	1	Q14978	Q14978	2000	2805.01	20.5289	F2.7	1	A	3	AAAKASESSSSEESSDDDDEEDQKK	Nucleolar and coiled-body phosphoprotein 1 OS=Homo sapiens OX=9606 GN=NOLC1 PE=1 SV=2	Nucleolar and coiled-body phosphoprotein 1 OS=Homo sapiens OX=9606 GN=NOLC1 PE=1 SV=2	3	1	0/0	0	0	3302	3297	5809	490.55
FALSE	[K].AAAKASESssSEESSDDDDEEDQKK.[Q]	S9(Phospho); S10(Phospho)	935.674	3349	6.72	0.498	S8(Phospho): 50.18; S9(Phospho): 99.63; S10(Phospho): 50.18	F1_20220530_MN_135_LK_2_154_2_fr7.raw	94065.2	2	3	2805.01	-2.11	-0.00197	EThcD (ETD With Supplemental HCD)	MS2	12.4859	0.0074	0	High	1	Sequest HT	1	Sequest HT (A3)	Unambiguous	1	Q14978	Q14978	2000	2805.01	20.8031	F2.7	1	A	3	AAAKASESSSSEESSDDDDEEDQKK	Nucleolar and coiled-body phosphoprotein 1 OS=Homo sapiens OX=9606 GN=NOLC1 PE=1 SV=2	Nucleolar and coiled-body phosphoprotein 1 OS=Homo sapiens OX=9606 GN=NOLC1 PE=1 SV=2	3	1	0/0	0	0	3349	3346	5706	873.03	b2+- -2H(3) O(4) P -2H(3) O(4) P(20): 981.87; y2+- -2H(3) O(4) P -2H(3) O(4) P(21): 1134.43; c1+(9): 980.35	S(6): 0.0; S(8): 50.2; S(9): 99.6; S(10): 50.2; S(11): 0.0; S(14): 0.0; S(15): 0.0
FALSE	[K].AAAKASESSSsEESSDDDDEEDQKK.[Q]	S11(pyrophospho)	935.675	3396	7.31	0.005	S10(pyrophospho): 99.05	F1_20220530_MN_135_LK_2_154_2_fr7.raw	154612	2	3	2805.01	-1.58	-0.00148	EThcD (ETD With Supplemental HCD)	MS2	9.9747	0.0041	0	High	1	Sequest HT	1	Sequest HT (A3)	Unambiguous	1	Q14978	Q14978	1819.07	2805.01	21.0649	F2.7	1	A	3	AAAKASESSSSEESSDDDDEEDQKK	Nucleolar and coiled-body phosphoprotein 1 OS=Homo sapiens OX=9606 GN=NOLC1 PE=1 SV=2	Nucleolar and coiled-body phosphoprotein 1 OS=Homo sapiens OX=9606 GN=NOLC1 PE=1 SV=2	3	1	0/0	0	0	3396	3391	5675	939.98	y1+(16): 2002.63; c1+(9): 820.42
FALSE	[K].AAAKASESssSEESSDDDDEEDQKK.[Q]	S9(Phospho); S10(Phospho)	935.675	3441	7.81	0	S10(Phospho): 100; S11(Phospho): 100	F1_20220530_MN_135_LK_2_154_2_fr7.raw	408003	2	3	2805.01	-1.84	-0.00172	EThcD (ETD With Supplemental HCD)	MS2	3.62773	0.009	0	High	1	Sequest HT	1	Sequest HT (A3)	Unambiguous	1	Q14978	Q14978	661.033	2805.01	21.3169	F2.7	1	A	3	AAAKASESSSSEESSDDDDEEDQKK	Nucleolar and coiled-body phosphoprotein 1 OS=Homo sapiens OX=9606 GN=NOLC1 PE=1 SV=2	Nucleolar and coiled-body phosphoprotein 1 OS=Homo sapiens OX=9606 GN=NOLC1 PE=1 SV=2	3	1	0/0	0	0	3441	3437	5709	1170.22	y2+-H(3) O(4) P(19): 1104.38; y2+- -2H(3) O(4) P -2H(3) O(4) P(21): 1134.43; y1+(16): 2002.63; c1+(9): 820.42; z1++H(16): 1987.62	S(6): 0.0; S(8): 0.0; S(9): 0.0; S(10): 100.0; S(11): 100.0; S(14): 0.0; S(15): 0.0
FALSE	[K].AAAKASESssSEESSDDDDEEDQKK.[Q]	S9(Phospho); S10(Phospho)	935.675	3498	7.48	0.007	S10(Phospho): 100; S11(Phospho): 99.31	F1_20220530_MN_135_LK_2_154_2_fr7.raw	188685	2	3	2805.01	-1.13	-0.00105	EThcD (ETD With Supplemental HCD)	MS2	8.0763	0.0147	0	High	1	Sequest HT	1	Sequest HT (A3)	Unambiguous	1	Q14978	Q14978	2000	2805.01	21.5865	F2.7	1	A	3	AAAKASESSSSEESSDDDDEEDQKK	Nucleolar and coiled-body phosphoprotein 1 OS=Homo sapiens OX=9606 GN=NOLC1 PE=1 SV=2	Nucleolar and coiled-body phosphoprotein 1 OS=Homo sapiens OX=9606 GN=NOLC1 PE=1 SV=2	3	1	0/0	0	0	3498	3492	5897	883.56	y1+(16): 2002.63; c1+(9): 820.42; z1++H(16): 1987.62	S(6): 0.0; S(8): 0.0; S(9): 0.7; S(10): 100.0; S(11): 99.3; S(14): 0.0; S(15): 0.0
FALSE	[K].AAAKASESSssEESSDDDDEEDQKK.[Q]	S10(Phospho); S11(Phospho)	935.675	3498	7.48	0.993	S10(Phospho): 100; S11(Phospho): 99.31	F1_20220530_MN_135_LK_2_154_2_fr7.raw	188685	2	3	2805.01	-1.13	-0.00105	EThcD (ETD With Supplemental HCD)	MS2	8.0763	0.0147	0	High	2	Sequest HT	1	Sequest HT (A3)	Unambiguous	1	Q14978	Q14978	2000	2805.01	21.5865	F2.7	1	A	3	AAAKASESSSSEESSDDDDEEDQKK	Nucleolar and coiled-body phosphoprotein 1 OS=Homo sapiens OX=9606 GN=NOLC1 PE=1 SV=2	Nucleolar and coiled-body phosphoprotein 1 OS=Homo sapiens OX=9606 GN=NOLC1 PE=1 SV=2	3	2	0/0	0	0	3498	3492	5897	905.21	y1+(16): 2002.63; c1+(9): 820.42; z1++H(16): 1987.62	S(6): 0.0; S(8): 0.0; S(9): 0.7; S(10): 100.0; S(11): 99.3; S(14): 0.0; S(15): 0.0
FALSE	[K].AAAKASESssSEESSDDDDEEDQKK.[Q]	S9(Phospho); S10(Phospho)	935.675	3562	7.14	0.498	S8(Phospho): 50.16; S9(Phospho): 99.67; S10(Phospho): 50.17	F1_20220530_MN_135_LK_2_154_2_fr7.raw	283829	2	3	2805.01	-1.71	-0.0016	EThcD (ETD With Supplemental HCD)	MS2	4.54306	0.014	0	High	1	Sequest HT	1	Sequest HT (A3)	Unambiguous	1	Q14978	Q14978	909.475	2805.01	21.8493	F2.7	1	A	3	AAAKASESSSSEESSDDDDEEDQKK	Nucleolar and coiled-body phosphoprotein 1 OS=Homo sapiens OX=9606 GN=NOLC1 PE=1 SV=2	Nucleolar and coiled-body phosphoprotein 1 OS=Homo sapiens OX=9606 GN=NOLC1 PE=1 SV=2	3	1	0/0	0	0	3562	3554	5795	896.46	y2+-H(3) O(4) P(21): 1183.42; c1+(9): 980.35	S(6): 0.0; S(8): 50.2; S(9): 99.7; S(10): 50.2; S(11): 0.0; S(14): 0.0; S(15): 0.0
FALSE	[K].AAAKASEssSSEESSDDDDEEDQKK.[Q]	S8(Phospho); S9(Phospho)	935.674	3636	7.18	1	S8(Phospho): 100; S9(Phospho): 100	F1_20220530_MN_135_LK_2_154_2_fr7.raw	172673	2	3	2805.01	-2.17	-0.00203	EThcD (ETD With Supplemental HCD)	MS2	4.1238	0.0223	0	High	1	Sequest HT	1	Sequest HT (A3)	Unambiguous	1	Q14978	Q14978	1171.39	2805.01	22.1066	F2.7	1	A	3	AAAKASESSSSEESSDDDDEEDQKK	Nucleolar and coiled-body phosphoprotein 1 OS=Homo sapiens OX=9606 GN=NOLC1 PE=1 SV=2	Nucleolar and coiled-body phosphoprotein 1 OS=Homo sapiens OX=9606 GN=NOLC1 PE=1 SV=2	3	1	0/0	0	0	3636	3631	5707	1004.98	c1+(9): 980.35; z1++H(16): 1827.69	S(6): 0.0; S(8): 100.0; S(9): 100.0; S(10): 0.0; S(11): 0.0; S(14): 0.0; S(15): 0.0
FALSE	[K].AAAKASEsSSSEESSDDDDEEDQKK.[Q]	S8(pyrophospho)	935.675	3719	6.02	0.006	S6(pyrophospho): 99.41	F1_20220530_MN_135_LK_2_154_2_fr7.raw	194127	2	3	2805.01	-1.71	-0.0016	EThcD (ETD With Supplemental HCD)	MS2	21.9176	0.0332	0	High	1	Sequest HT	1	Sequest HT (A3)	Unambiguous	1	Q14978	Q14978	958.442	2805.01	22.3749	F2.7	1	A	3	AAAKASESSSSEESSDDDDEEDQKK	Nucleolar and coiled-body phosphoprotein 1 OS=Homo sapiens OX=9606 GN=NOLC1 PE=1 SV=2	Nucleolar and coiled-body phosphoprotein 1 OS=Homo sapiens OX=9606 GN=NOLC1 PE=1 SV=2	3	1	0/0	0	0	3719	3709	5795	791.02	y2+-H(3) O(7) P(2)(21): 1143.94; y2+(18): 1008.89; c1+(6): 677.24; c1+(7): 806.28; z1++H(18): 2001.75; z1+(18): 2000.74
FALSE	[K].AAAKASEssSSEESSDDDDEEDQKK.[Q]	S8(Phospho); S9(Phospho)	935.674	3813	4.83	0.983	S8(Phospho): 99.14; S9(Phospho): 99.14	F1_20220530_MN_135_LK_2_154_2_fr7.raw	247600	2	3	2805.01	-2.37	-0.00221	EThcD (ETD With Supplemental HCD)	MS2	72.9119	0.0062	0	High	1	Sequest HT	1	Sequest HT (A3)	Unambiguous	1	Q14978	Q14978	826.043	2805.01	22.6826	F2.7	1	A	3	AAAKASESSSSEESSDDDDEEDQKK	Nucleolar and coiled-body phosphoprotein 1 OS=Homo sapiens OX=9606 GN=NOLC1 PE=1 SV=2	Nucleolar and coiled-body phosphoprotein 1 OS=Homo sapiens OX=9606 GN=NOLC1 PE=1 SV=2	3	1	0/0	0	0	3813	3803	5809	525.22	c1+(9): 980.35	S(6): 0.0; S(8): 99.1; S(9): 99.1; S(10): 1.7; S(11): 0.0; S(14): 0.0; S(15): 0.0
FALSE	[K].AATTPTRKSSSSEDssSDEEEEQK.[K]	S15(Phospho); S16(Phospho)	916.024	3707	5.6	1	S15(Phospho): 100; S16(Phospho): 100	F1_20220525_MN_135_LK_2_154_fr6.raw	219730	2	3	2746.06	-1.78	-0.00163	EThcD (ETD With Supplemental HCD)	MS2	25.8643	0.0571	0	High	1	Sequest HT	1	Sequest HT (A3)	Unambiguous	1	Q14978	Q14978	472.853	2746.06	20.3453	F1.6	1	A	3	AATTPTRKSSSSEDSSSDEEEEQK	Nucleolar and coiled-body phosphoprotein 1 OS=Homo sapiens OX=9606 GN=NOLC1 PE=1 SV=2	Nucleolar and coiled-body phosphoprotein 1 OS=Homo sapiens OX=9606 GN=NOLC1 PE=1 SV=2	3	1	0/0	0	0	3707	3672	7143	917.04	c1+(16): 1770.69; z1++H(8): 978.39; z1+(8): 977.38	T(3): 0.0; T(4): 0.0; T(6): 0.0; S(9): 0.0; S(10): 0.0; S(11): 0.0; S(12): 0.0; S(15): 100.0; S(16): 100.0; S(17): 0.0
FALSE	[K].AATTPTRKSSSSEDsSSDEEEEQK.[K]	S15(pyrophospho)	916.025	3840	4.31	0.995	S15(pyrophospho): 99.51	F1_20220525_MN_135_LK_2_154_fr6.raw	381832	2	3	2746.06	-0.38	-0.00035	EThcD (ETD With Supplemental HCD)	MS2	36.7784	0.007	0	High	1	Sequest HT	1	Sequest HT (A3)	Unambiguous	1	Q14978	Q14978	552.828	2746.06	20.6746	F1.6	1	A	3	AATTPTRKSSSSEDSSSDEEEEQK	Nucleolar and coiled-body phosphoprotein 1 OS=Homo sapiens OX=9606 GN=NOLC1 PE=1 SV=2	Nucleolar and coiled-body phosphoprotein 1 OS=Homo sapiens OX=9606 GN=NOLC1 PE=1 SV=2	3	1	0/0	0	0	3840	3814	7326	884.85	c1+(15): 1683.66
FALSE	[K].AATTPTRKSSSSEDssSDEEEEQK.[K]	S15(Phospho); S16(Phospho)	916.024	4003	4.88	1	S15(Phospho): 100; S16(Phospho): 100	F1_20220525_MN_135_LK_2_154_fr6.raw	1973645	2	3	2746.06	-1.11	-0.00102	EThcD (ETD With Supplemental HCD)	MS2	10.9788	0.0348	0	High	1	Sequest HT	1	Sequest HT (A3)	Unambiguous	1	Q14978	Q14978	542.55	2746.06	21.0634	F1.6	1	A	3	AATTPTRKSSSSEDSSSDEEEEQK	Nucleolar and coiled-body phosphoprotein 1 OS=Homo sapiens OX=9606 GN=NOLC1 PE=1 SV=2	Nucleolar and coiled-body phosphoprotein 1 OS=Homo sapiens OX=9606 GN=NOLC1 PE=1 SV=2	3	1	0/0	0	0	4003	3963	7210	955.61	y1+(8): 993.40; z1++H(8): 978.39; z1+(8): 977.38	T(3): 0.0; T(4): 0.0; T(6): 0.0; S(9): 0.0; S(10): 0.0; S(11): 0.0; S(12): 0.0; S(15): 100.0; S(16): 100.0; S(17): 0.0
FALSE	[K].AATTPTRKSssSEDSSSDEEEEQK.[K]	S10(Phospho); S11(Phospho)	916.024	4159	6.27	0	S11(Phospho): 100; S12(Phospho): 100	F1_20220525_MN_135_LK_2_154_fr6.raw	965622	2	3	2746.06	-1.31	-0.0012	EThcD (ETD With Supplemental HCD)	MS2	6.99552	0.0064	0	High	1	Sequest HT	1	Sequest HT (A3)	Unambiguous	1	Q14978	Q14978	182.654	2746.06	21.4641	F1.6	1	A	3	AATTPTRKSSSSEDSSSDEEEEQK	Nucleolar and coiled-body phosphoprotein 1 OS=Homo sapiens OX=9606 GN=NOLC1 PE=1 SV=2	Nucleolar and coiled-body phosphoprotein 1 OS=Homo sapiens OX=9606 GN=NOLC1 PE=1 SV=2	3	1	0/0	0	0	4159	4126	7277	1024.93	y2+- -2H(3) O(4) P -2H(3) O(4) P(18): 1004.42; y1+(14): 1745.53; c1+(10): 1018.56; z1++H(14): 1730.52	T(3): 0.0; T(4): 0.0; T(6): 0.0; S(9): 0.0; S(10): 0.0; S(11): 100.0; S(12): 100.0; S(15): 0.0; S(16): 0.0; S(17): 0.0
FALSE	[K].AATTPTRKsSSSEDSSSDEEEEQK.[K]	S9(pyrophospho)	916.024	4349	6.29	1	S9(pyrophospho): 100	F1_20220525_MN_135_LK_2_154_fr6.raw	835136	2	3	2746.06	-1.58	-0.00145	EThcD (ETD With Supplemental HCD)	MS2	7.0998	0.0032	0	High	1	Sequest HT	1	Sequest HT (A3)	Unambiguous	1	Q14978	Q14978	80.611	2746.06	22.0352	F1.6	1	A	3	AATTPTRKSSSSEDSSSDEEEEQK	Nucleolar and coiled-body phosphoprotein 1 OS=Homo sapiens OX=9606 GN=NOLC1 PE=1 SV=2	Nucleolar and coiled-body phosphoprotein 1 OS=Homo sapiens OX=9606 GN=NOLC1 PE=1 SV=2	3	1	0/0	0	0	4349	4312	7214	1324.9	y1+(15): 1672.63; c1+(9): 1091.46; z1++H(15): 1657.62; z1+(15): 1656.61
FALSE	[K].AATTPTRKSSSSEDSsSDEEEEQK.[K]	S16(pyrophospho)	916.024	3979	5.65	1	S16(pyrophospho): 100	F1_20220525_MN_135_LK_2_154_fr7.raw	297526	2	3	2746.06	-0.98	-0.0009	EThcD (ETD With Supplemental HCD)	MS2	15.9941	0.0018	0	High	1	Sequest HT	1	Sequest HT (A3)	Unambiguous	1	Q14978	Q14978	481.861	2746.06	23.1901	F1.7	1	A	3	AATTPTRKSSSSEDSSSDEEEEQK	Nucleolar and coiled-body phosphoprotein 1 OS=Homo sapiens OX=9606 GN=NOLC1 PE=1 SV=2	Nucleolar and coiled-body phosphoprotein 1 OS=Homo sapiens OX=9606 GN=NOLC1 PE=1 SV=2	3	1	0/0	0	0	3979	3962	7288	892.77	c1+(15): 1523.73; z1++H(9): 1225.35
FALSE	[K].AATTPTRKSSSSEDSssDEEEEQK.[K]	S16(Phospho); S17(Phospho)	916.024	3979	5.65	0	S15(Phospho): 99.99; S16(Phospho): 100	F1_20220525_MN_135_LK_2_154_fr7.raw	297526	2	3	2746.06	-0.98	-0.0009	EThcD (ETD With Supplemental HCD)	MS2	15.9941	0.0018	0	High	2	Sequest HT	1	Sequest HT (A3)	Unambiguous	1	Q14978	Q14978	481.861	2746.06	23.1901	F1.7	1	A	3	AATTPTRKSSSSEDSSSDEEEEQK	Nucleolar and coiled-body phosphoprotein 1 OS=Homo sapiens OX=9606 GN=NOLC1 PE=1 SV=2	Nucleolar and coiled-body phosphoprotein 1 OS=Homo sapiens OX=9606 GN=NOLC1 PE=1 SV=2	3	2	0/0	0	0	3979	3962	7288	775.03	b2+-H(3) O(4) P(20): 1058.42; y1+(8): 993.40; c1+(16): 1770.69; z1++H(8): 978.39; z1+(8): 977.38	T(3): 0.0; T(4): 0.0; T(6): 0.0; S(9): 0.0; S(10): 0.0; S(11): 0.0; S(12): 0.0; S(15): 100.0; S(16): 100.0; S(17): 0.0
FALSE	[K].AATTPTRKSSSSEDsSSDEEEEQK.[K]	S15(pyrophospho)	916.024	4066	5.13	1	S15(pyrophospho): 100	F1_20220525_MN_135_LK_2_154_fr7.raw	133859	2	3	2746.06	-1.65	-0.00151	EThcD (ETD With Supplemental HCD)	MS2	19.3185	0.0039	0	High	1	Sequest HT	1	Sequest HT (A3)	Unambiguous	1	Q14978	Q14978	1399.81	2746.06	23.4553	F1.7	1	A	3	AATTPTRKSSSSEDSSSDEEEEQK	Nucleolar and coiled-body phosphoprotein 1 OS=Homo sapiens OX=9606 GN=NOLC1 PE=1 SV=2	Nucleolar and coiled-body phosphoprotein 1 OS=Homo sapiens OX=9606 GN=NOLC1 PE=1 SV=2	3	1	0/0	0	0	4066	4058	7131	989.39	y1+(9): 1080.43; c1+(15): 1683.66; z1++H(9): 1065.42; z1+(9): 1064.41
FALSE	[K].AATTPTRKSSSsEDSSSDEEEEQK.[K]	S12(pyrophospho)	916.023	4221	3.98	1	S12(pyrophospho): 100	F1_20220525_MN_135_LK_2_154_fr7.raw	73662.4	2	3	2746.06	-2.18	-0.00199	EThcD (ETD With Supplemental HCD)	MS2	35.2532	0.0503	0	High	1	Sequest HT	1	Sequest HT (A3)	Unambiguous	1	Q14978	Q14978	1528.51	2746.06	23.9685	F1.7	1	A	3	AATTPTRKSSSSEDSSSDEEEEQK	Nucleolar and coiled-body phosphoprotein 1 OS=Homo sapiens OX=9606 GN=NOLC1 PE=1 SV=2	Nucleolar and coiled-body phosphoprotein 1 OS=Homo sapiens OX=9606 GN=NOLC1 PE=1 SV=2	3	1	0/0	0	0	4221	4210	6967	773.66	b2+(11): 544.79; c1+(11): 1105.60; z1++H(13): 1643.49
FALSE	[K].AATTPTRKSSssEDSSSDEEEEQK.[K]	S11(Phospho); S12(Phospho)	916.023	4295	3.36	0.984	S11(Phospho): 98.47; S12(Phospho): 99.98	F1_20220525_MN_135_LK_2_154_fr7.raw	165242	2	3	2746.06	-2.45	-0.00224	EThcD (ETD With Supplemental HCD)	MS2	28.0173	0.006	0	High	1	Sequest HT	1	Sequest HT (A3)	Unambiguous	1	Q14978	Q14978	1127.28	2746.05	24.3128	F1.7	1	A	3	AATTPTRKSSSSEDSSSDEEEEQK	Nucleolar and coiled-body phosphoprotein 1 OS=Homo sapiens OX=9606 GN=NOLC1 PE=1 SV=2	Nucleolar and coiled-body phosphoprotein 1 OS=Homo sapiens OX=9606 GN=NOLC1 PE=1 SV=2	3	1	0/0	0	0	4295	4276	6957	555.99	b2+-H(3) O(4) P(11): 535.78; z1++H(14): 1730.52	T(3): 0.0; T(4): 0.0; T(6): 0.0; S(9): 0.8; S(10): 0.8; S(11): 98.5; S(12): 100.0; S(15): 0.0; S(16): 0.0; S(17): 0.0
FALSE	[K].AATTPTRKSSSSEDSSsDEEEEQK.[K]	S17(pyrophospho)	916.025	4054	4.37	0.988	S17(pyrophospho): 98.77	F1_20220525_MN_135_LK_2_154_fr8.raw	53223.6	2	3	2746.06	-0.38	-0.00035	EThcD (ETD With Supplemental HCD)	MS2	27.1771	0.0092	0	High	1	Sequest HT	1	Sequest HT (A3)	Unambiguous	1	Q14978	Q14978	2000	2746.06	23.8418	F1.8	1	A	3	AATTPTRKSSSSEDSSSDEEEEQK	Nucleolar and coiled-body phosphoprotein 1 OS=Homo sapiens OX=9606 GN=NOLC1 PE=1 SV=2	Nucleolar and coiled-body phosphoprotein 1 OS=Homo sapiens OX=9606 GN=NOLC1 PE=1 SV=2	3	1	0/0	0	0	4054	4046	7326	636.33	z1++H(8): 1138.32
FALSE	[K].AATTPTRKSSSSEDssSDEEEEQK.[K]	S15(Phospho); S16(Phospho)	916.024	4116	4.62	1	S15(Phospho): 100; S16(Phospho): 100	F1_20220525_MN_135_LK_2_154_fr8.raw	139113	2	3	2746.06	-1.45	-0.00132	EThcD (ETD With Supplemental HCD)	MS2	8.14917	0.0238	0	High	1	Sequest HT	1	Sequest HT (A3)	Unambiguous	1	Q14978	Q14978	2000	2746.06	24.1101	F1.8	1	A	3	AATTPTRKSSSSEDSSSDEEEEQK	Nucleolar and coiled-body phosphoprotein 1 OS=Homo sapiens OX=9606 GN=NOLC1 PE=1 SV=2	Nucleolar and coiled-body phosphoprotein 1 OS=Homo sapiens OX=9606 GN=NOLC1 PE=1 SV=2	3	1	0/0	0	0	4116	4107	7285	788.06	y1+(8): 993.40; c1+(16): 1770.69; z1++H(8): 978.39; z1+(8): 977.38	T(3): 0.0; T(4): 0.0; T(6): 0.0; S(9): 0.0; S(10): 0.0; S(11): 0.0; S(12): 0.0; S(15): 100.0; S(16): 100.0; S(17): 0.0
FALSE	[K].AATTPTRKSSSsEDSSSDEEEEQK.[K]	S12(pyrophospho)	916.024	4175	4.16	0	S15(pyrophospho): 100	F1_20220525_MN_135_LK_2_154_fr8.raw	51959.3	2	3	2746.06	-1.31	-0.0012	EThcD (ETD With Supplemental HCD)	MS2	11.0132	0.0024	0	High	1	Sequest HT	1	Sequest HT (A3)	Unambiguous	1	Q14978	Q14978	2000	2746.06	24.3804	F1.8	1	A	3	AATTPTRKSSSSEDSSSDEEEEQK	Nucleolar and coiled-body phosphoprotein 1 OS=Homo sapiens OX=9606 GN=NOLC1 PE=1 SV=2	Nucleolar and coiled-body phosphoprotein 1 OS=Homo sapiens OX=9606 GN=NOLC1 PE=1 SV=2	3	1	0/0	0	0	4175	4165	7277	628.28	c1+(15): 1683.66; z1++H(9): 1065.42; z1+(9): 1064.41
FALSE	[K].AATTPTRKSSSSEDSssDEEEEQK.[K]	S16(Phospho); S17(Phospho)	916.024	3931	4.1	0.009	S15(Phospho): 99.1; S16(Phospho): 99.1	F1_20220530_MN_135_LK_2_154_2_fr6.raw	98535.9	2	3	2746.06	-1.38	-0.00126	EThcD (ETD With Supplemental HCD)	MS2	44.4092	0.0049	0	High	1	Sequest HT	1	Sequest HT (A3)	Unambiguous	1	Q14978	Q14978	779.202	2746.06	21.3875	F2.6	1	A	3	AATTPTRKSSSSEDSSSDEEEEQK	Nucleolar and coiled-body phosphoprotein 1 OS=Homo sapiens OX=9606 GN=NOLC1 PE=1 SV=2	Nucleolar and coiled-body phosphoprotein 1 OS=Homo sapiens OX=9606 GN=NOLC1 PE=1 SV=2	3	1	0/0	0	0	3931	3903	7278	511.7	y1+-H(3) O(4) P(15): 1734.59; b2+- -2H(3) O(4) P -2H(3) O(4) P(20): 1009.43; b2+(16): 877.34	T(3): 0.0; T(4): 0.0; T(6): 0.0; S(9): 0.0; S(10): 0.0; S(11): 0.0; S(12): 0.0; S(15): 99.1; S(16): 99.1; S(17): 1.8
FALSE	[K].AATTPTRKSSSSEDssSDEEEEQK.[K]	S15(Phospho); S16(Phospho)	916.024	4100	5.38	1	S15(Phospho): 100; S16(Phospho): 100	F1_20220530_MN_135_LK_2_154_2_fr6.raw	1.14071e+06	2	3	2746.06	-1.18	-0.00108	EThcD (ETD With Supplemental HCD)	MS2	3.33312	0.0576	0	High	1	Sequest HT	1	Sequest HT (A3)	Unambiguous	1	Q14978	Q14978	366.746	2746.06	21.81	F2.6	1	A	3	AATTPTRKSSSSEDSSSDEEEEQK	Nucleolar and coiled-body phosphoprotein 1 OS=Homo sapiens OX=9606 GN=NOLC1 PE=1 SV=2	Nucleolar and coiled-body phosphoprotein 1 OS=Homo sapiens OX=9606 GN=NOLC1 PE=1 SV=2	3	1	0/0	0	0	4100	4067	7221	1104.74	y1+(8): 993.40; c1+(16): 1770.69; z1++H(8): 978.39; z1+(8): 977.38	T(3): 0.0; T(4): 0.0; T(6): 0.0; S(9): 0.0; S(10): 0.0; S(11): 0.0; S(12): 0.0; S(15): 100.0; S(16): 100.0; S(17): 0.0
FALSE	[K].AATTPTRKSSSSEDSsSDEEEEQK.[K]	S16(pyrophospho)	916.024	4231	5.37	0.5	S15(pyrophospho): 50; S16(pyrophospho): 50	F1_20220530_MN_135_LK_2_154_2_fr6.raw	820853	2	3	2746.06	-1.51	-0.00138	EThcD (ETD With Supplemental HCD)	MS2	11.9912	0.0112	0	High	1	Sequest HT	1	Sequest HT (A3)	Unambiguous	1	Q14978	Q14978	233.969	2746.06	22.1233	F2.6	1	A	3	AATTPTRKSSSSEDSSSDEEEEQK	Nucleolar and coiled-body phosphoprotein 1 OS=Homo sapiens OX=9606 GN=NOLC1 PE=1 SV=2	Nucleolar and coiled-body phosphoprotein 1 OS=Homo sapiens OX=9606 GN=NOLC1 PE=1 SV=2	3	1	0/0	0	0	4231	4200	7226	973.77	c1+(15): 1683.66
FALSE	[K].AATTPTRKSSssEDSSSDEEEEQK.[K]	S11(Phospho); S12(Phospho)	916.024	4376	5.32	1	S11(Phospho): 100; S12(Phospho): 100	F1_20220530_MN_135_LK_2_154_2_fr6.raw	2.04462e+06	2	3	2746.06	-0.91	-0.00083	EThcD (ETD With Supplemental HCD)	MS2	6.85797	0.0188	0	High	1	Sequest HT	1	Sequest HT (A3)	Unambiguous	1	Q14978	Q14978	89.4	2746.06	22.4921	F2.6	1	A	3	AATTPTRKSSSSEDSSSDEEEEQK	Nucleolar and coiled-body phosphoprotein 1 OS=Homo sapiens OX=9606 GN=NOLC1 PE=1 SV=2	Nucleolar and coiled-body phosphoprotein 1 OS=Homo sapiens OX=9606 GN=NOLC1 PE=1 SV=2	3	1	0/0	0	0	4376	4345	7221	982.3	b2+-H(3) O(4) P(11): 535.78; b2+(10): 501.27; c1+(10): 1018.56; z1++H(14): 1730.52	T(3): 0.0; T(4): 0.0; T(6): 0.0; S(9): 0.0; S(10): 0.0; S(11): 100.0; S(12): 100.0; S(15): 0.0; S(16): 0.0; S(17): 0.0
FALSE	[K].AATTPTRKSssSEDSSSDEEEEQK.[K]	S10(Phospho); S11(Phospho)	916.023	4501	5.65	0	S11(Phospho): 99.41; S12(Phospho): 100	F1_20220530_MN_135_LK_2_154_2_fr6.raw	674433	2	3	2746.06	-2.05	-0.00187	EThcD (ETD With Supplemental HCD)	MS2	14.7648	0.0053	0	High	1	Sequest HT	1	Sequest HT (A3)	Unambiguous	1	Q14978	Q14978	204.947	2746.06	22.8455	F2.6	1	A	3	AATTPTRKSSSSEDSSSDEEEEQK	Nucleolar and coiled-body phosphoprotein 1 OS=Homo sapiens OX=9606 GN=NOLC1 PE=1 SV=2	Nucleolar and coiled-body phosphoprotein 1 OS=Homo sapiens OX=9606 GN=NOLC1 PE=1 SV=2	3	1	0/0	0	0	4501	4467	7060	960.12	b2+-H(3) O(4) P(11): 535.78; b2+-H(3) O(4) P(14): 741.32; y2+- -2H(3) O(4) P -2H(3) O(4) P(18): 1004.42; z1++H(14): 1730.52	T(3): 0.0; T(4): 0.0; T(6): 0.0; S(9): 0.0; S(10): 0.6; S(11): 99.4; S(12): 100.0; S(15): 0.0; S(16): 0.0; S(17): 0.0
FALSE	[K].AATTPTRKssSSEDSSSDEEEEQK.[K]	S9(Phospho); S10(Phospho)	916.023	4721	7.15	1	S9(Phospho): 100; S10(Phospho): 100	F1_20220530_MN_135_LK_2_154_2_fr6.raw	991852	2	3	2746.06	-2.45	-0.00224	EThcD (ETD With Supplemental HCD)	MS2	8.9504	0.0238	0	High	1	Sequest HT	1	Sequest HT (A3)	Unambiguous	1	Q14978	Q14978	81.956	2746.05	23.4158	F2.6	1	A	3	AATTPTRKSSSSEDSSSDEEEEQK	Nucleolar and coiled-body phosphoprotein 1 OS=Homo sapiens OX=9606 GN=NOLC1 PE=1 SV=2	Nucleolar and coiled-body phosphoprotein 1 OS=Homo sapiens OX=9606 GN=NOLC1 PE=1 SV=2	3	1	0/0	0	0	4721	4690	6957	1139.68	b2+-H(3) O(4) P(11): 575.77; y2+-H(3) O(4) P(20): 1152.46; b2+- -2H(3) O(4) P -2H(3) O(4) P(14): 692.33; y1+(14): 1585.60; c1+(10): 1178.50; z1++H(14): 1570.59; z1+(14): 1569.58	T(3): 0.0; T(4): 0.0; T(6): 0.0; S(9): 100.0; S(10): 100.0; S(11): 0.0; S(12): 0.0; S(15): 0.0; S(16): 0.0; S(17): 0.0
FALSE	[K].AATTPTRKSSSSEDSssDEEEEQK.[K]	S16(Phospho); S17(Phospho)	916.023	3961	5.95	0	S15(Phospho): 100; S16(Phospho): 100	F1_20220530_MN_135_LK_2_154_2_fr7.raw	238262	2	3	2746.06	-2.31	-0.00212	EThcD (ETD With Supplemental HCD)	MS2	19.2929	0.0202	0	High	1	Sequest HT	1	Sequest HT (A3)	Unambiguous	1	Q14978	Q14978	850.425	2746.05	23.115	F2.7	1	A	3	AATTPTRKSSSSEDSSSDEEEEQK	Nucleolar and coiled-body phosphoprotein 1 OS=Homo sapiens OX=9606 GN=NOLC1 PE=1 SV=2	Nucleolar and coiled-body phosphoprotein 1 OS=Homo sapiens OX=9606 GN=NOLC1 PE=1 SV=2	3	1	0/0	0	0	3961	3948	6978	921.67	y1+(8): 993.40; c1+(16): 1770.69; z1++H(9): 1145.39; z1++H(8): 978.39; z1+(8): 977.38	T(3): 0.0; T(4): 0.0; T(6): 0.0; S(9): 0.0; S(10): 0.0; S(11): 0.0; S(12): 0.0; S(15): 100.0; S(16): 100.0; S(17): 0.0
FALSE	[K].AATTPTRKSSSSEDssSDEEEEQK.[K]	S15(Phospho); S16(Phospho)	916.023	3961	5.95	1	S15(Phospho): 100; S16(Phospho): 100	F1_20220530_MN_135_LK_2_154_2_fr7.raw	238262	2	3	2746.06	-2.31	-0.00212	EThcD (ETD With Supplemental HCD)	MS2	19.2929	0.0202	0	High	2	Sequest HT	1	Sequest HT (A3)	Unambiguous	1	Q14978	Q14978	850.425	2746.05	23.115	F2.7	1	A	3	AATTPTRKSSSSEDSSSDEEEEQK	Nucleolar and coiled-body phosphoprotein 1 OS=Homo sapiens OX=9606 GN=NOLC1 PE=1 SV=2	Nucleolar and coiled-body phosphoprotein 1 OS=Homo sapiens OX=9606 GN=NOLC1 PE=1 SV=2	3	2	0/0	0	0	3961	3948	6978	1010.6	y1+(8): 993.40; c1+(16): 1770.69; z1++H(9): 1145.39; z1++H(8): 978.39; z1+(8): 977.38	T(3): 0.0; T(4): 0.0; T(6): 0.0; S(9): 0.0; S(10): 0.0; S(11): 0.0; S(12): 0.0; S(15): 100.0; S(16): 100.0; S(17): 0.0
FALSE	[K].AATTPTRKSSSSEDssSDEEEEQK.[K]	S15(Phospho); S16(Phospho)	916.023	4048	4.69	1	S15(Phospho): 100; S16(Phospho): 100	F1_20220530_MN_135_LK_2_154_2_fr7.raw	131296	2	3	2746.06	-2.38	-0.00218	EThcD (ETD With Supplemental HCD)	MS2	18.9642	0.0341	0	High	1	Sequest HT	1	Sequest HT (A3)	Unambiguous	1	Q14978	Q14978	1130.95	2746.05	23.4094	F2.7	1	A	3	AATTPTRKSSSSEDSSSDEEEEQK	Nucleolar and coiled-body phosphoprotein 1 OS=Homo sapiens OX=9606 GN=NOLC1 PE=1 SV=2	Nucleolar and coiled-body phosphoprotein 1 OS=Homo sapiens OX=9606 GN=NOLC1 PE=1 SV=2	3	1	0/0	0	0	4048	4041	6972	821.56	y1+(8): 993.40; c1+(16): 1770.69; z1++H(8): 978.39	T(3): 0.0; T(4): 0.0; T(6): 0.0; S(9): 0.0; S(10): 0.0; S(11): 0.0; S(12): 0.0; S(15): 100.0; S(16): 100.0; S(17): 0.0
FALSE	[K].AATTPTRKssSSEDSSSDEEEEQK.[K]	S9(Phospho); S10(Phospho)	916.024	4129	3.97	0	S11(Phospho): 99.98; S12(Phospho): 99.98	F1_20220530_MN_135_LK_2_154_2_fr7.raw	118889	2	3	2746.06	-0.91	-0.00083	EThcD (ETD With Supplemental HCD)	MS2	19.822	0.0252	0	High	1	Sequest HT	1	Sequest HT (A3)	Unambiguous	1	Q14978	Q14978	1610.26	2746.06	23.6878	F2.7	1	A	3	AATTPTRKSSSSEDSSSDEEEEQK	Nucleolar and coiled-body phosphoprotein 1 OS=Homo sapiens OX=9606 GN=NOLC1 PE=1 SV=2	Nucleolar and coiled-body phosphoprotein 1 OS=Homo sapiens OX=9606 GN=NOLC1 PE=1 SV=2	3	1	0/0	0	0	4129	4114	7221	495.94	b2+-H(3) O(4) P(19): 993.90; c1+(10): 1018.56; z1++H(14): 1730.52	T(3): 0.0; T(4): 0.0; T(6): 0.0; S(9): 0.0; S(10): 0.0; S(11): 100.0; S(12): 100.0; S(15): 0.0; S(16): 0.0; S(17): 0.0
FALSE	[K].AATTPTRKSssSEDSSSDEEEEQK.[K]	S10(Phospho); S11(Phospho)	916.024	4129	3.97	0	S11(Phospho): 99.98; S12(Phospho): 99.98	F1_20220530_MN_135_LK_2_154_2_fr7.raw	118889	2	3	2746.06	-0.91	-0.00083	EThcD (ETD With Supplemental HCD)	MS2	19.822	0.0252	0	High	2	Sequest HT	1	Sequest HT (A3)	Unambiguous	1	Q14978	Q14978	1610.26	2746.06	23.6878	F2.7	1	A	3	AATTPTRKSSSSEDSSSDEEEEQK	Nucleolar and coiled-body phosphoprotein 1 OS=Homo sapiens OX=9606 GN=NOLC1 PE=1 SV=2	Nucleolar and coiled-body phosphoprotein 1 OS=Homo sapiens OX=9606 GN=NOLC1 PE=1 SV=2	3	2	0/0	0	0	4129	4114	7221	495.94	b2+-H(3) O(4) P(19): 993.90; c1+(10): 1018.56; z1++H(14): 1730.52	T(3): 0.0; T(4): 0.0; T(6): 0.0; S(9): 0.0; S(10): 0.0; S(11): 100.0; S(12): 100.0; S(15): 0.0; S(16): 0.0; S(17): 0.0
FALSE	[K].AATTPTRKSSSsEDSSSDEEEEQK.[K]	S12(pyrophospho)	916.024	4200	4.32	1	S12(pyrophospho): 100	F1_20220530_MN_135_LK_2_154_2_fr7.raw	99013.5	2	3	2746.06	-1.25	-0.00114	EThcD (ETD With Supplemental HCD)	MS2	44.3765	0.0255	0	High	1	Sequest HT	1	Sequest HT (A3)	Unambiguous	1	Q14978	Q14978	2000	2746.06	23.9642	F2.7	1	A	3	AATTPTRKSSSSEDSSSDEEEEQK	Nucleolar and coiled-body phosphoprotein 1 OS=Homo sapiens OX=9606 GN=NOLC1 PE=1 SV=2	Nucleolar and coiled-body phosphoprotein 1 OS=Homo sapiens OX=9606 GN=NOLC1 PE=1 SV=2	3	1	0/0	0	0	4200	4184	7205	762.31	c1+(11): 1105.60; z1++H(13): 1643.49
FALSE	[K].AATTPTRKSssSEDSSSDEEEEQK.[K]	S10(Phospho); S11(Phospho)	916.024	4260	4.08	0.333	S9(Phospho): 66.52; S10(Phospho): 66.52; S11(Phospho): 66.74	F1_20220530_MN_135_LK_2_154_2_fr7.raw	116537	2	3	2746.06	-1.65	-0.00151	EThcD (ETD With Supplemental HCD)	MS2	36.735	0.0221	0	High	1	Sequest HT	1	Sequest HT (A3)	Unambiguous	1	Q14978	Q14978	1776.92	2746.06	24.238	F2.7	1	A	3	AATTPTRKSSSSEDSSSDEEEEQK	Nucleolar and coiled-body phosphoprotein 1 OS=Homo sapiens OX=9606 GN=NOLC1 PE=1 SV=2	Nucleolar and coiled-body phosphoprotein 1 OS=Homo sapiens OX=9606 GN=NOLC1 PE=1 SV=2	3	1	0/0	0	0	4260	4249	7131	675.68	y2+-H(3) O(4) P(17): 975.36	T(3): 0.0; T(4): 0.0; T(6): 0.0; S(9): 66.5; S(10): 66.5; S(11): 66.7; S(12): 0.2; S(15): 0.0; S(16): 0.0; S(17): 0.0
FALSE	[K].AATTPTRKSssSEDSSSDEEEEQK.[K]	S10(Phospho); S11(Phospho)	916.022	4351	3.79	0.008	S9(Phospho): 99.17; S10(Phospho): 99.17	F1_20220530_MN_135_LK_2_154_2_fr7.raw	76768.9	2	3	2746.06	-3.38	-0.00309	EThcD (ETD With Supplemental HCD)	MS2	25.9828	0.0211	0	High	1	Sequest HT	1	Sequest HT (A3)	Unambiguous	1	Q14978	Q14978	1887.75	2746.05	24.6032	F2.7	1	A	3	AATTPTRKSSSSEDSSSDEEEEQK	Nucleolar and coiled-body phosphoprotein 1 OS=Homo sapiens OX=9606 GN=NOLC1 PE=1 SV=2	Nucleolar and coiled-body phosphoprotein 1 OS=Homo sapiens OX=9606 GN=NOLC1 PE=1 SV=2	3	1	0/0	0	0	4351	4340	6959	557.49	z1+(14): 1569.58	T(3): 0.0; T(4): 0.0; T(6): 0.0; S(9): 99.2; S(10): 99.2; S(11): 1.6; S(12): 0.0; S(15): 0.0; S(16): 0.0; S(17): 0.0
FALSE	[K].AATTPTRKSSSSEDSSsDEEEEQK.[K]	S17(pyrophospho)	916.024	3951	4.12	0	S15(pyrophospho): 50; S16(pyrophospho): 50	F1_20220530_MN_135_LK_2_154_2_fr8.raw	57019.3	2	3	2746.06	-1.91	-0.00175	EThcD (ETD With Supplemental HCD)	MS2	24.178	0.0024	0	High	1	Sequest HT	1	Sequest HT (A3)	Unambiguous	1	Q14978	Q14978	1744.99	2746.06	22.8217	F2.8	1	A	3	AATTPTRKSSSSEDSSSDEEEEQK	Nucleolar and coiled-body phosphoprotein 1 OS=Homo sapiens OX=9606 GN=NOLC1 PE=1 SV=2	Nucleolar and coiled-body phosphoprotein 1 OS=Homo sapiens OX=9606 GN=NOLC1 PE=1 SV=2	3	1	0/0	0	0	3951	3942	7206	594.59
FALSE	[K].AATTPTRKSSSSEDSsSDEEEEQK.[K]	S16(pyrophospho)	916.024	3951	4.12	0.5	S15(pyrophospho): 50; S16(pyrophospho): 50	F1_20220530_MN_135_LK_2_154_2_fr8.raw	57019.3	2	3	2746.06	-1.91	-0.00175	EThcD (ETD With Supplemental HCD)	MS2	24.178	0.0024	0	High	2	Sequest HT	1	Sequest HT (A3)	Unambiguous	1	Q14978	Q14978	1744.99	2746.06	22.8217	F2.8	1	A	3	AATTPTRKSSSSEDSSSDEEEEQK	Nucleolar and coiled-body phosphoprotein 1 OS=Homo sapiens OX=9606 GN=NOLC1 PE=1 SV=2	Nucleolar and coiled-body phosphoprotein 1 OS=Homo sapiens OX=9606 GN=NOLC1 PE=1 SV=2	3	2	0/0	0	0	3951	3942	7206	637.75
FALSE	[K].AATTPTRKSSSSEDSsSDEEEEQK.[K]	S16(pyrophospho)	916.024	4011	3.84	0.994	S16(pyrophospho): 99.36	F1_20220530_MN_135_LK_2_154_2_fr8.raw	73635.8	2	3	2746.06	-1.65	-0.00151	EThcD (ETD With Supplemental HCD)	MS2	16.4421	0.0052	0	High	1	Sequest HT	1	Sequest HT (A3)	Unambiguous	1	Q14978	Q14978	2000	2746.06	23.0865	F2.8	1	A	3	AATTPTRKSSSSEDSSSDEEEEQK	Nucleolar and coiled-body phosphoprotein 1 OS=Homo sapiens OX=9606 GN=NOLC1 PE=1 SV=2	Nucleolar and coiled-body phosphoprotein 1 OS=Homo sapiens OX=9606 GN=NOLC1 PE=1 SV=2	3	1	0/0	0	0	4011	4004	7131	664.75	c1+(15): 1523.73
FALSE	[K].AEKQEDSESSEEEsDsEEAAASPAQVK.[T]	S14(Phospho); S16(Phospho)	1009.72	8865	4	1	S14(Phospho): 100; S16(Phospho): 100	F1_20220525_MN_135_LK_2_154_fr7.raw	58659.8	1	3	3027.15	-0.03	-3e-05	EThcD (ETD With Supplemental HCD)	MS2	14.1666	0.045	0	High	1	Sequest HT	1	Sequest HT (A3)	Unambiguous	1	Q13428	Q13428	1858.53	3027.15	39.5291	F1.7	1	A	3	AEKQEDSESSEEESDSEEAAASPAQVK	Treacle protein OS=Homo sapiens OX=9606 GN=TCOF1 PE=1 SV=3	Treacle protein OS=Homo sapiens OX=9606 GN=TCOF1 PE=1 SV=3	3	1	0/0	0	0	8865	8833	7143	691.5	y1+(14): 1549.58; c1+(10): 1108.48; c1+(11): 1237.52; c1+(12): 1366.56; z1++H(17): 1921.70; z1++H(16): 1792.66; z1++H(14): 1534.57; z1+(16): 1791.65	S(7): 0.0; S(9): 0.0; S(10): 0.0; S(14): 100.0; S(16): 100.0; S(22): 0.0
FALSE	[K].AEKQEDSESSEEEsDsEEAAASPAQVK.[T]	S14(Phospho); S16(Phospho)	1009.72	9125	6.81	1	S14(Phospho): 100; S16(Phospho): 100	F1_20220525_MN_135_LK_2_154_fr7.raw	87697	1	3	3027.15	-1.79	-0.0018	EThcD (ETD With Supplemental HCD)	MS2	0	0.0529	0	High	1	Sequest HT	1	Sequest HT (A3)	Unambiguous	1	Q13428	Q13428	1315.8	3027.15	40.3818	F1.7	1	A	3	AEKQEDSESSEEESDSEEAAASPAQVK	Treacle protein OS=Homo sapiens OX=9606 GN=TCOF1 PE=1 SV=3	Treacle protein OS=Homo sapiens OX=9606 GN=TCOF1 PE=1 SV=3	3	1	0/0	0	0	9125	9096	7319	837.22	b1+(11): 1220.49; c1+(10): 1108.48; c1+(12): 1366.56; z1++H(17): 1921.70; z1++H(16): 1792.66; z1++H(15): 1663.61; z1++H(14): 1534.57; z1+(17): 1920.69; z1+(16): 1791.65; z1+(13): 1366.56	S(7): 0.0; S(9): 0.0; S(10): 0.0; S(14): 100.0; S(16): 100.0; S(22): 0.0
FALSE	[K].AEKQEDSESsEEEsDSEEAAASPAQVK.[T]	S10(Phospho); S14(Phospho)	1009.72	9248	7.55	0	S14(Phospho): 100; S16(Phospho): 100	F1_20220525_MN_135_LK_2_154_fr7.raw	294708	1	3	3027.15	-2.15	-0.00217	EThcD (ETD With Supplemental HCD)	MS2	2.56635	0.049	0	High	1	Sequest HT	1	Sequest HT (A3)	Unambiguous	1	Q13428	Q13428	1832.75	3027.14	40.7699	F1.7	1	A	3	AEKQEDSESSEEESDSEEAAASPAQVK	Treacle protein OS=Homo sapiens OX=9606 GN=TCOF1 PE=1 SV=3	Treacle protein OS=Homo sapiens OX=9606 GN=TCOF1 PE=1 SV=3	3	1	0/0	0	0	9248	9217	7178	907.51	b1+(11): 1220.49; b1+(12): 1349.53; c1+(10): 1108.48; c1+(11): 1237.52; c1+(12): 1366.56; c1+(14): 1662.60; z1++H(15): 1663.61; z1++H(14): 1534.57; z1+(17): 1920.69; z1+(15): 1662.61; z1+(13): 1366.56	S(7): 0.0; S(9): 0.0; S(10): 0.0; S(14): 100.0; S(16): 100.0; S(22): 0.0
FALSE	[K].AEKQEDSEssEEESDSEEAAASPAQVK.[T]	S9(Phospho); S10(Phospho)	1009.72	9948	6.92	0	S7(Phospho): 100; S9(Phospho): 100	F1_20220525_MN_135_LK_2_154_fr7.raw	642159	1	3	3027.15	-1.36	-0.00137	EThcD (ETD With Supplemental HCD)	MS2	3.0953	0.0029	0	High	1	Sequest HT	1	Sequest HT (A3)	Unambiguous	1	Q13428	Q13428	577.055	3027.15	42.9695	F1.7	1	A	3	AEKQEDSESSEEESDSEEAAASPAQVK	Treacle protein OS=Homo sapiens OX=9606 GN=TCOF1 PE=1 SV=3	Treacle protein OS=Homo sapiens OX=9606 GN=TCOF1 PE=1 SV=3	3	1	0/0	0	0	9948	9923	7228	995.81	b2+- -2H(3) O(4) P -2H(3) O(4) P(19): 1030.89; c1+(9): 1181.38; z1+(18): 1847.79	S(7): 100.0; S(9): 100.0; S(10): 0.0; S(14): 0.0; S(16): 0.0; S(22): 0.0
FALSE	[K].AEKQEDSESSEEEsDsEEAAASPAQVK.[T]	S14(Phospho); S16(Phospho)	1009.72	8360	6.07	1	S14(Phospho): 100; S16(Phospho): 100	F1_20220525_MN_135_LK_2_154_fr8.raw	72470.1	1	3	3027.15	-2.33	-0.00235	EThcD (ETD With Supplemental HCD)	MS2	0	0.0478	0	High	1	Sequest HT	1	Sequest HT (A3)	Unambiguous	1	Q13428	Q13428	2000	3027.14	39.6758	F1.8	1	A	3	AEKQEDSESSEEESDSEEAAASPAQVK	Treacle protein OS=Homo sapiens OX=9606 GN=TCOF1 PE=1 SV=3	Treacle protein OS=Homo sapiens OX=9606 GN=TCOF1 PE=1 SV=3	3	1	0/0	0	0	8360	8337	7160	760.57	y1+(9): 842.47; y1+(8): 771.44; y1+(7): 700.40; y1+(6): 629.36; b2+(20): 1164.38; c1+(16): 1944.63; c1+(17): 2073.67; c1+(19): 2273.75; c1+(20): 2344.79; z1++H(6): 614.35; z1+(13): 1366.56; z1+(11): 1084.54; z1+(9): 826.45; z1+(8): 755.42; z1+(6): 613.34	S(7): 0.0; S(9): 0.0; S(10): 0.0; S(14): 100.0; S(16): 100.0; S(22): 0.0
FALSE	[K].AEKQEDSESSEEESDsEEAAASPAQVK.[T]	S16(pyrophospho)	1009.72	8607	5.19	1	S16(pyrophospho): 100	F1_20220530_MN_135_LK_2_154_2_fr7.raw	120212	1	3	3027.15	-2.75	-0.00278	EThcD (ETD With Supplemental HCD)	MS2	0	0.0096	0	High	1	Sequest HT	1	Sequest HT (A3)	Unambiguous	1	Q13428	Q13428	1562.01	3027.14	38.002	F2.7	1	A	3	AEKQEDSESSEEESDSEEAAASPAQVK	Treacle protein OS=Homo sapiens OX=9606 GN=TCOF1 PE=1 SV=3	Treacle protein OS=Homo sapiens OX=9606 GN=TCOF1 PE=1 SV=3	3	1	0/0	0	0	8607	8575	6999	767.51	b2+-H(3) O(7) P(2)(20): 1075.92; y1+(12): 1347.52; c1+(14): 1582.64; z1++H(12): 1332.51
FALSE	[K].AEKQEDSESsEEEsDSEEAAASPAQVK.[T]	S10(Phospho); S14(Phospho)	1009.72	8980	5.78	0	S14(Phospho): 100; S16(Phospho): 100	F1_20220530_MN_135_LK_2_154_2_fr7.raw	88697.1	1	3	3027.15	-1.48	-0.0015	EThcD (ETD With Supplemental HCD)	MS2	5.60789	0.0035	0	High	1	Sequest HT	1	Sequest HT (A3)	Unambiguous	1	Q13428	Q13428	858.279	3027.15	39.1926	F2.7	1	A	3	AEKQEDSESSEEESDSEEAAASPAQVK	Treacle protein OS=Homo sapiens OX=9606 GN=TCOF1 PE=1 SV=3	Treacle protein OS=Homo sapiens OX=9606 GN=TCOF1 PE=1 SV=3	3	1	0/0	0	0	8980	8945	7294	651.16	b2+- -2H(3) O(4) P -2H(3) O(4) P(17): 930.85; b1+(12): 1349.53; y1+(15): 1678.62; c1+(9): 1021.44; c1+(10): 1108.48; c1+(11): 1237.52; c1+(12): 1366.56; z1++H(17): 1921.70; z1++H(15): 1663.61; z1+(13): 1366.56	S(7): 0.0; S(9): 0.0; S(10): 0.0; S(14): 100.0; S(16): 100.0; S(22): 0.0
FALSE	[K].AEKQEDSESsEEEsDSEEAAASPAQVK.[T]	S10(Phospho); S14(Phospho)	1009.72	9078	5.03	0	S14(Phospho): 100; S16(Phospho): 99.99	F1_20220530_MN_135_LK_2_154_2_fr7.raw	132360	1	3	3027.15	-1.24	-0.00125	EThcD (ETD With Supplemental HCD)	MS2	4.248	0.0517	0	High	1	Sequest HT	1	Sequest HT (A3)	Unambiguous	1	Q13428	Q13428	1262.45	3027.15	39.5496	F2.7	1	A	3	AEKQEDSESSEEESDSEEAAASPAQVK	Treacle protein OS=Homo sapiens OX=9606 GN=TCOF1 PE=1 SV=3	Treacle protein OS=Homo sapiens OX=9606 GN=TCOF1 PE=1 SV=3	3	1	0/0	0	0	9078	9058	7228	468.78	b1+(11): 1220.49; c1+(10): 1108.48; c1+(12): 1366.56; z1+(17): 1920.69; z1+(13): 1366.56	S(7): 0.0; S(9): 0.0; S(10): 0.0; S(14): 100.0; S(16): 100.0; S(22): 0.0
FALSE	[K].AEKQEDSEssEEESDSEEAAASPAQVK.[T]	S9(Phospho); S10(Phospho)	1009.72	9491	5.72	1	S9(Phospho): 100; S10(Phospho): 99.99	F1_20220530_MN_135_LK_2_154_2_fr7.raw	107320	1	3	3027.15	-1.42	-0.00144	EThcD (ETD With Supplemental HCD)	MS2	5.13209	0.021	0	High	1	Sequest HT	1	Sequest HT (A3)	Unambiguous	1	Q13428	Q13428	1054.25	3027.15	40.7404	F2.7	1	A	3	AEKQEDSESSEEESDSEEAAASPAQVK	Treacle protein OS=Homo sapiens OX=9606 GN=TCOF1 PE=1 SV=3	Treacle protein OS=Homo sapiens OX=9606 GN=TCOF1 PE=1 SV=3	3	1	0/0	0	0	9491	9458	7286	933.47	b2+- -2H(3) O(4) P -2H(3) O(4) P(16): 866.33; b2+- -2H(3) O(4) P -2H(3) O(4) P(17): 930.85; b2+- -2H(3) O(4) P -2H(3) O(4) P(20): 1066.41; b2+- -2H(3) O(4) P -2H(3) O(4) P(22): 1145.44; y1+(19): 2110.77; c1+(7): 805.37; c1+(8): 934.41	S(7): 0.0; S(9): 100.0; S(10): 100.0; S(14): 0.0; S(16): 0.0; S(22): 0.0
FALSE	[K].AEKQEDsEsSEEESDSEEAAASPAQVK.[T]	S7(Phospho); S9(Phospho)	1009.72	9735	5.92	1	S7(Phospho): 100; S9(Phospho): 100	F1_20220530_MN_135_LK_2_154_2_fr7.raw	450804	1	3	3027.15	-1.6	-0.00162	EThcD (ETD With Supplemental HCD)	MS2	1.73851	0.0118	0	High	1	Sequest HT	1	Sequest HT (A3)	Unambiguous	1	Q13428	Q13428	497.059	3027.15	41.5461	F2.7	1	A	3	AEKQEDSESSEEESDSEEAAASPAQVK	Treacle protein OS=Homo sapiens OX=9606 GN=TCOF1 PE=1 SV=3	Treacle protein OS=Homo sapiens OX=9606 GN=TCOF1 PE=1 SV=3	3	1	0/0	0	0	9735	9719	7285	1048.99	b2+- -2H(3) O(4) P -2H(3) O(4) P(18): 995.37; b2+- -2H(3) O(4) P -2H(3) O(4) P(19): 1030.89; b2+- -2H(3) O(4) P -2H(3) O(4) P(20): 1066.41; c1+(9): 1181.38; z1+(18): 1847.79	S(7): 100.0; S(9): 100.0; S(10): 0.0; S(14): 0.0; S(16): 0.0; S(22): 0.0
FALSE	[K].AEKQEDSESSEEEsDsEEAAASPAQVK.[T]	S14(Phospho); S16(Phospho)	1009.72	8221	4.58	1	S14(Phospho): 99.98; S16(Phospho): 100	F1_20220530_MN_135_LK_2_154_2_fr8.raw	31167.7	1	3	3027.15	-4.45	-0.00449	EThcD (ETD With Supplemental HCD)	MS2	0	0.0109	0	High	1	Sequest HT	1	Sequest HT (A3)	Unambiguous	1	Q13428	Q13428	2000	3027.14	38.4007	F2.8	1	A	3	AEKQEDSESSEEESDSEEAAASPAQVK	Treacle protein OS=Homo sapiens OX=9606 GN=TCOF1 PE=1 SV=3	Treacle protein OS=Homo sapiens OX=9606 GN=TCOF1 PE=1 SV=3	3	1	0/0	0	0	8221	8185	6496	558.56	y2+- -2H(3) O(4) P -2H(3) O(4) P(14): 677.32; b1+(12): 1349.53; c1+(10): 1108.48; c1+(12): 1366.56	S(7): 0.0; S(9): 0.0; S(10): 0.0; S(14): 100.0; S(16): 100.0; S(22): 0.0
FALSE	[K].AEKQEDSESSEEEsDsEEAAASPAQVK.[T]	S14(Phospho); S16(Phospho)	1009.72	8314	4.08	1	S14(Phospho): 100; S16(Phospho): 100	F1_20220530_MN_135_LK_2_154_2_fr8.raw	86966.6	1	3	3027.15	-0.15	-0.00015	EThcD (ETD With Supplemental HCD)	MS2	18.9103	0.0392	0	High	1	Sequest HT	1	Sequest HT (A3)	Unambiguous	1	Q13428	Q13428	2000	3027.15	38.7239	F2.8	1	A	3	AEKQEDSESSEEESDSEEAAASPAQVK	Treacle protein OS=Homo sapiens OX=9606 GN=TCOF1 PE=1 SV=3	Treacle protein OS=Homo sapiens OX=9606 GN=TCOF1 PE=1 SV=3	3	1	0/0	0	0	8314	8297	7209	488.61	c1+(10): 1108.48; c1+(11): 1237.52; c1+(12): 1366.56; z1+(15): 1662.61	S(7): 0.0; S(9): 0.0; S(10): 0.0; S(14): 100.0; S(16): 100.0; S(22): 0.0
FALSE	[K].AESSNSSSSDDssEEEEEKLK.[G]	S12(Phospho); S13(Phospho)	811.962	6886	7.1	1	S12(Phospho): 100; S13(Phospho): 100	F1_20220525_MN_135_LK_2_154_fr7.raw	59022.2	1	3	2433.87	0.4	0.00033	EThcD (ETD With Supplemental HCD)	MS2	19.7215	0.1099	0	High	1	Sequest HT	1	Sequest HT (A3)	Unambiguous	1	Q14978	Q14978	1411.4	2433.87	32.9132	F1.7	1	A	3	AESSNSSSSDDSSEEEEEKLK	Nucleolar and coiled-body phosphoprotein 1 OS=Homo sapiens OX=9606 GN=NOLC1 PE=1 SV=2	Nucleolar and coiled-body phosphoprotein 1 OS=Homo sapiens OX=9606 GN=NOLC1 PE=1 SV=2	3	1	0/0	0	0	6886	6848	4326	861.97	y2+- -2H(3) O(4) P -2H(3) O(4) P(19): 1019.42; y2+- -2H(3) O(4) P -2H(3) O(4) P(16): 875.37; c1+(9): 854.35; c1+(10): 969.38; z1+(10): 1351.48	S(3): 0.0; S(4): 0.0; S(6): 0.0; S(7): 0.0; S(8): 0.0; S(9): 0.0; S(12): 100.0; S(13): 100.0
FALSE	[K].AESSNSSSSDDssEEEEEKLK.[G]	S12(Phospho); S13(Phospho)	811.961	6966	6.39	1	S12(Phospho): 100; S13(Phospho): 100	F1_20220525_MN_135_LK_2_154_fr7.raw	393384	1	3	2433.87	-0.95	-0.00077	EThcD (ETD With Supplemental HCD)	MS2	14.7642	0.1393	0	High	1	Sequest HT	1	Sequest HT (A3)	Unambiguous	1	Q14978	Q14978	302.068	2433.87	33.223	F1.7	1	A	3	AESSNSSSSDDSSEEEEEKLK	Nucleolar and coiled-body phosphoprotein 1 OS=Homo sapiens OX=9606 GN=NOLC1 PE=1 SV=2	Nucleolar and coiled-body phosphoprotein 1 OS=Homo sapiens OX=9606 GN=NOLC1 PE=1 SV=2	3	1	0/0	0	0	6966	6940	4226	936.03	b1+-H(3) O(4) P(20): 2189.79; y2+- -2H(3) O(4) P -2H(3) O(4) P(19): 1019.42; y1+(11): 1482.53; y1+(10): 1367.50; c1+(9): 854.35; c1+(10): 969.38; z1++H(12): 1582.54; z1++H(10): 1352.49; z1+(12): 1581.54; z1+(11): 1466.51; z1+(10): 1351.48	S(3): 0.0; S(4): 0.0; S(6): 0.0; S(7): 0.0; S(8): 0.0; S(9): 0.0; S(12): 100.0; S(13): 100.0
FALSE	[K].AESSNSSSSDDssEEEEEKLK.[G]	S12(Phospho); S13(Phospho)	1217.44	6990	3.5	1	S12(Phospho): 100; S13(Phospho): 100	F1_20220525_MN_135_LK_2_154_fr7.raw	586088	1	2	2433.87	-0.32	-0.00039	EThcD (ETD With Supplemental HCD)	MS2	18.9669	0.0686	0	High	1	Sequest HT	1	Sequest HT (A3)	Unambiguous	1	Q14978	Q14978	519.738	2433.87	33.3261	F1.7	1	A	3	AESSNSSSSDDSSEEEEEKLK	Nucleolar and coiled-body phosphoprotein 1 OS=Homo sapiens OX=9606 GN=NOLC1 PE=1 SV=2	Nucleolar and coiled-body phosphoprotein 1 OS=Homo sapiens OX=9606 GN=NOLC1 PE=1 SV=2	2	1	0/0	0	0	6990	6963	4210	865.88	b1+-H(3) O(4) P(14): 1432.44; y1+-H(3) O(4) P(13): 1586.61; y1+-H(3) O(4) P(12): 1499.58; y1+-H(3) O(4) P(11): 1384.55; y2+-H(3) O(4) P(14): 837.32; y2+-H(3) O(4) P(12): 750.29; y1+- -2H(3) O(4) P -2H(3) O(4) P(14): 1575.67; b2+- -2H(3) O(4) P -2H(3) O(4) P(15): 732.26; y2+- -2H(3) O(4) P -2H(3) O(4) P(19): 1019.42; b1+(9): 837.32; b1+(10): 952.35; y1+(11): 1482.53; y1+(10): 1367.50; z1++H(12): 1…	S(3): 0.0; S(4): 0.0; S(6): 0.0; S(7): 0.0; S(8): 0.0; S(9): 0.0; S(12): 100.0; S(13): 100.0
FALSE	[K].AESSNSSSSDDssEEEEEKLK.[G]	S12(Phospho); S13(Phospho)	811.961	7035	8.16	1	S12(Phospho): 100; S13(Phospho): 100	F1_20220525_MN_135_LK_2_154_fr7.raw	841930	1	3	2433.87	-0.65	-0.00053	EThcD (ETD With Supplemental HCD)	MS2	5.86163	0.098	0	High	1	Sequest HT	1	Sequest HT (A3)	Unambiguous	1	Q14978	Q14978	524.235	2433.87	33.5287	F1.7	1	A	3	AESSNSSSSDDSSEEEEEKLK	Nucleolar and coiled-body phosphoprotein 1 OS=Homo sapiens OX=9606 GN=NOLC1 PE=1 SV=2	Nucleolar and coiled-body phosphoprotein 1 OS=Homo sapiens OX=9606 GN=NOLC1 PE=1 SV=2	3	1	0/0	0	0	7035	7016	4168	1088.61	y2+-H(3) O(4) P(19): 1068.41; y2+- -2H(3) O(4) P -2H(3) O(4) P(19): 1019.42; y1+(12): 1597.56; y1+(11): 1482.53; c1+(9): 854.35; c1+(10): 969.38; z1++H(12): 1582.54; z1++H(10): 1352.49; z1+(12): 1581.54; z1+(10): 1351.48	S(3): 0.0; S(4): 0.0; S(6): 0.0; S(7): 0.0; S(8): 0.0; S(9): 0.0; S(12): 100.0; S(13): 100.0
FALSE	[K].AESSNSSSSDDssEEEEEKLK.[G]	S12(Phospho); S13(Phospho)	811.961	7416	7.13	1	S12(Phospho): 100; S13(Phospho): 100	F1_20220525_MN_135_LK_2_154_fr7.raw	105334	1	3	2433.87	-0.35	-0.00028	EThcD (ETD With Supplemental HCD)	MS2	23.5542	0.0309	0	High	1	Sequest HT	1	Sequest HT (A3)	Unambiguous	1	Q14978	Q14978	1796.78	2433.87	34.8967	F1.7	1	A	3	AESSNSSSSDDSSEEEEEKLK	Nucleolar and coiled-body phosphoprotein 1 OS=Homo sapiens OX=9606 GN=NOLC1 PE=1 SV=2	Nucleolar and coiled-body phosphoprotein 1 OS=Homo sapiens OX=9606 GN=NOLC1 PE=1 SV=2	3	1	0/0	0	0	7416	7377	4212	900.33	y2+-H(3) O(4) P(19): 1068.41; y2+- -2H(3) O(4) P -2H(3) O(4) P(19): 1019.42; y1+(11): 1482.53; y1+(10): 1367.50; c1+(9): 854.35; c1+(10): 969.38; z1++H(11): 1467.52; z1++H(10): 1352.49	S(3): 0.0; S(4): 0.0; S(6): 0.0; S(7): 0.0; S(8): 0.0; S(9): 0.0; S(12): 100.0; S(13): 100.0
FALSE	[K].AESSNSSssDDSSEEEEEKLK.[G]	S8(Phospho); S9(Phospho)	811.961	7603	5.71	0.99	S8(Phospho): 99.48; S9(Phospho): 99.48	F1_20220525_MN_135_LK_2_154_fr7.raw	191307	1	3	2433.87	-0.27	-0.00022	EThcD (ETD With Supplemental HCD)	MS2	6.25539	0.0088	0	High	1	Sequest HT	1	Sequest HT (A3)	Unambiguous	1	Q14978	Q14978	760.979	2433.87	35.5367	F1.7	1	A	3	AESSNSSSSDDSSEEEEEKLK	Nucleolar and coiled-body phosphoprotein 1 OS=Homo sapiens OX=9606 GN=NOLC1 PE=1 SV=2	Nucleolar and coiled-body phosphoprotein 1 OS=Homo sapiens OX=9606 GN=NOLC1 PE=1 SV=2	3	1	0/0	0	0	7603	7581	4205	734.09	c1+(7): 680.28	S(3): 0.0; S(4): 0.0; S(6): 0.0; S(7): 1.0; S(8): 99.5; S(9): 99.5; S(12): 0.0; S(13): 0.0
FALSE	[K].AESSNSSssDDSSEEEEEKLK.[G]	S8(Phospho); S9(Phospho)	811.962	7732	6.82	1	S8(Phospho): 100; S9(Phospho): 100	F1_20220525_MN_135_LK_2_154_fr7.raw	104571	1	3	2433.87	0.25	0.00021	EThcD (ETD With Supplemental HCD)	MS2	18.0265	0.0161	0	High	1	Sequest HT	1	Sequest HT (A3)	Unambiguous	1	Q14978	Q14978	974.256	2433.87	35.992	F1.7	1	A	3	AESSNSSSSDDSSEEEEEKLK	Nucleolar and coiled-body phosphoprotein 1 OS=Homo sapiens OX=9606 GN=NOLC1 PE=1 SV=2	Nucleolar and coiled-body phosphoprotein 1 OS=Homo sapiens OX=9606 GN=NOLC1 PE=1 SV=2	3	1	0/0	0	0	7732	7701	4307	931.74	y2+- -2H(3) O(4) P -2H(3) O(4) P(19): 1019.42; y2+- -2H(3) O(4) P -2H(3) O(4) P(16): 875.37; y2+- -2H(3) O(4) P -2H(3) O(4) P(15): 831.85; c1+(7): 680.28; z1++H(14): 1756.61	S(3): 0.0; S(4): 0.0; S(6): 0.0; S(7): 0.0; S(8): 100.0; S(9): 100.0; S(12): 0.0; S(13): 0.0
FALSE	[K].AESSNSSssDDSSEEEEEKLK.[G]	S8(Phospho); S9(Phospho)	811.962	7835	8.73	1	S8(Phospho): 100; S9(Phospho): 100	F1_20220525_MN_135_LK_2_154_fr7.raw	413046	1	3	2433.87	0.03	2e-05	EThcD (ETD With Supplemental HCD)	MS2	7.25385	0.0481	0	High	1	Sequest HT	1	Sequest HT (A3)	Unambiguous	1	Q14978	Q14978	337.495	2433.87	36.313	F1.7	1	A	3	AESSNSSSSDDSSEEEEEKLK	Nucleolar and coiled-body phosphoprotein 1 OS=Homo sapiens OX=9606 GN=NOLC1 PE=1 SV=2	Nucleolar and coiled-body phosphoprotein 1 OS=Homo sapiens OX=9606 GN=NOLC1 PE=1 SV=2	3	1	0/0	0	0	7835	7813	4273	1383.54	y2+- -2H(3) O(4) P -2H(3) O(4) P(19): 1019.42; y2+- -2H(3) O(4) P -2H(3) O(4) P(17): 932.39; y2+- -2H(3) O(4) P -2H(3) O(4) P(16): 875.37; y2+- -2H(3) O(4) P -2H(3) O(4) P(15): 831.85; y1+(14): 1771.62; c1+(7): 680.28; z1++H(14): 1756.61; z1+(14): 1755.60	S(3): 0.0; S(4): 0.0; S(6): 0.0; S(7): 0.0; S(8): 100.0; S(9): 100.0; S(12): 0.0; S(13): 0.0
FALSE	[K].AESSNSSssDDSSEEEEEKLK.[G]	S8(Phospho); S9(Phospho)	1217.44	7886	4.04	1	S8(Phospho): 100; S9(Phospho): 100	F1_20220525_MN_135_LK_2_154_fr7.raw	1.00815e+06	1	2	2433.87	-1.12	-0.00136	EThcD (ETD With Supplemental HCD)	MS2	0	0.1832	0	High	1	Sequest HT	1	Sequest HT (A3)	Unambiguous	1	Q14978	Q14978	479.905	2433.87	36.4577	F1.7	1	A	3	AESSNSSSSDDSSEEEEEKLK	Nucleolar and coiled-body phosphoprotein 1 OS=Homo sapiens OX=9606 GN=NOLC1 PE=1 SV=2	Nucleolar and coiled-body phosphoprotein 1 OS=Homo sapiens OX=9606 GN=NOLC1 PE=1 SV=2	2	1	0/0	0	0	7886	7849	4319	757.02	y1+-H(3) O(4) P(13): 1506.64; b2+- -2H(3) O(4) P -2H(3) O(4) P(15): 732.26; y1+(12): 1437.62; y1+(11): 1322.60	S(3): 0.0; S(4): 0.0; S(6): 0.0; S(7): 0.0; S(8): 100.0; S(9): 100.0; S(12): 0.0; S(13): 0.0
FALSE	[K].AESSNssSSDDSSEEEEEKLK.[G]	S6(Phospho); S7(Phospho)	811.961	7991	8.83	0	S7(Phospho): 100; S8(Phospho): 100	F1_20220525_MN_135_LK_2_154_fr7.raw	855691	1	3	2433.87	-0.42	-0.00034	EThcD (ETD With Supplemental HCD)	MS2	10.3522	0.0193	0	High	1	Sequest HT	1	Sequest HT (A3)	Unambiguous	1	Q14978	Q14978	447.473	2433.87	36.7412	F1.7	1	A	3	AESSNSSSSDDSSEEEEEKLK	Nucleolar and coiled-body phosphoprotein 1 OS=Homo sapiens OX=9606 GN=NOLC1 PE=1 SV=2	Nucleolar and coiled-body phosphoprotein 1 OS=Homo sapiens OX=9606 GN=NOLC1 PE=1 SV=2	3	1	0/0	0	0	7991	7964	4220	1125.93	y2+- -2H(3) O(4) P -2H(3) O(4) P(19): 1019.42; y2+- -2H(3) O(4) P -2H(3) O(4) P(17): 932.39; y1+(13): 1524.65; c1+(8): 927.25; z1++H(13): 1509.64; z1+(13): 1508.64	S(3): 0.0; S(4): 0.0; S(6): 0.0; S(7): 100.0; S(8): 100.0; S(9): 0.0; S(12): 0.0; S(13): 0.0
FALSE	[K].AESSNssSSDDSSEEEEEKLK.[G]	S6(Phospho); S7(Phospho)	811.961	8107	7	0	S3(Phospho): 100; S4(Phospho): 100	F1_20220525_MN_135_LK_2_154_fr7.raw	994998	1	3	2433.87	-0.5	-0.0004	EThcD (ETD With Supplemental HCD)	MS2	2.47736	0.0057	0	High	1	Sequest HT	1	Sequest HT (A3)	Unambiguous	1	Q14978	Q14978	210.336	2433.87	37.0611	F1.7	1	A	3	AESSNSSSSDDSSEEEEEKLK	Nucleolar and coiled-body phosphoprotein 1 OS=Homo sapiens OX=9606 GN=NOLC1 PE=1 SV=2	Nucleolar and coiled-body phosphoprotein 1 OS=Homo sapiens OX=9606 GN=NOLC1 PE=1 SV=2	3	1	0/0	0	0	8107	8079	4222	930.4	b1+-H(3) O(4) P(3): 270.11; b1+- -2H(3) O(4) P -2H(3) O(4) P(4): 339.13; y2+- -2H(3) O(4) P -2H(3) O(4) P(19): 1019.42; y2+(17): 950.40; y2+(16): 893.38; c1+(4): 552.11; z1++H(16): 1770.74	S(3): 100.0; S(4): 100.0; S(6): 0.0; S(7): 0.0; S(8): 0.0; S(9): 0.0; S(12): 0.0; S(13): 0.0
FALSE	[K].AESSNssSSDDSSEEEEEKLK.[G]	S6(Phospho); S7(Phospho)	1217.44	8164	2.34	0	S3(Phospho): 99.99; S9(Phospho): 99.31	F1_20220525_MN_135_LK_2_154_fr7.raw	1433733	1	2	2433.87	-1.92	-0.00234	EThcD (ETD With Supplemental HCD)	MS2	0.849456	0.0812	0	High	1	Sequest HT	1	Sequest HT (A3)	Unambiguous	1	Q14978	Q14978	417.855	2433.87	37.2376	F1.7	1	A	3	AESSNSSSSDDSSEEEEEKLK	Nucleolar and coiled-body phosphoprotein 1 OS=Homo sapiens OX=9606 GN=NOLC1 PE=1 SV=2	Nucleolar and coiled-body phosphoprotein 1 OS=Homo sapiens OX=9606 GN=NOLC1 PE=1 SV=2	2	1	0/0	0	0	8164	8137	4127	326.86	b1+-H(3) O(4) P(8): 732.28; y1+-H(3) O(4) P(16): 1767.74; y1+-H(3) O(4) P(15): 1680.71; y1+-H(3) O(4) P(14): 1593.68; y1+-H(3) O(4) P(13): 1506.64; b2+- -2H(3) O(4) P -2H(3) O(4) P(15): 732.26	S(3): 100.0; S(4): 0.0; S(6): 0.0; S(7): 0.0; S(8): 0.7; S(9): 99.3; S(12): 0.0; S(13): 0.0
FALSE	[K].AESSNSSSSDDssEEEEEKLK.[G]	S12(Phospho); S13(Phospho)	811.961	6689	6.22	1	S12(Phospho): 100; S13(Phospho): 100	F1_20220530_MN_135_LK_2_154_2_fr7.raw	73181.9	1	3	2433.87	-1.33	-0.00108	EThcD (ETD With Supplemental HCD)	MS2	50.2038	0.1141	0	High	1	Sequest HT	1	Sequest HT (A3)	Unambiguous	1	Q14978	Q14978	852.34	2433.87	32.0001	F2.7	1	A	3	AESSNSSSSDDSSEEEEEKLK	Nucleolar and coiled-body phosphoprotein 1 OS=Homo sapiens OX=9606 GN=NOLC1 PE=1 SV=2	Nucleolar and coiled-body phosphoprotein 1 OS=Homo sapiens OX=9606 GN=NOLC1 PE=1 SV=2	3	1	0/0	0	0	6689	6671	4303	923.14	y2+- -2H(3) O(4) P -2H(3) O(4) P(19): 1019.42; c1+(9): 854.35; c1+(10): 969.38; z1++H(10): 1352.49; z1+(10): 1351.48	S(3): 0.0; S(4): 0.0; S(6): 0.0; S(7): 0.0; S(8): 0.0; S(9): 0.0; S(12): 100.0; S(13): 100.0
FALSE	[K].AESSNSSSSDDssEEEEEKLK.[G]	S12(Phospho); S13(Phospho)	811.96	6794	7.88	1	S12(Phospho): 100; S13(Phospho): 100	F1_20220530_MN_135_LK_2_154_2_fr7.raw	370790	1	3	2433.87	-1.4	-0.00114	EThcD (ETD With Supplemental HCD)	MS2	20.7798	0.1244	0	High	1	Sequest HT	1	Sequest HT (A3)	Unambiguous	1	Q14978	Q14978	282.728	2433.87	32.3587	F2.7	1	A	3	AESSNSSSSDDSSEEEEEKLK	Nucleolar and coiled-body phosphoprotein 1 OS=Homo sapiens OX=9606 GN=NOLC1 PE=1 SV=2	Nucleolar and coiled-body phosphoprotein 1 OS=Homo sapiens OX=9606 GN=NOLC1 PE=1 SV=2	3	1	0/0	0	0	6794	6773	4295	990.5	y2+- -2H(3) O(4) P -2H(3) O(4) P(19): 1019.42; y1+(11): 1482.53; c1+(9): 854.35; c1+(10): 969.38; z1++H(10): 1352.49; z1+(12): 1581.54; z1+(10): 1351.48	S(3): 0.0; S(4): 0.0; S(6): 0.0; S(7): 0.0; S(8): 0.0; S(9): 0.0; S(12): 100.0; S(13): 100.0
FALSE	[K].AESSNSSSSDDssEEEEEKLK.[G]	S12(Phospho); S13(Phospho)	1217.44	7250	3.05	1	S12(Phospho): 100; S13(Phospho): 100	F1_20220530_MN_135_LK_2_154_2_fr7.raw	214455	1	2	2433.87	-2.02	-0.00246	EThcD (ETD With Supplemental HCD)	MS2	0	0.1541	0	High	1	Sequest HT	1	Sequest HT (A3)	Unambiguous	1	Q14978	Q14978	1473.02	2433.87	33.8104	F2.7	1	A	3	AESSNSSSSDDSSEEEEEKLK	Nucleolar and coiled-body phosphoprotein 1 OS=Homo sapiens OX=9606 GN=NOLC1 PE=1 SV=2	Nucleolar and coiled-body phosphoprotein 1 OS=Homo sapiens OX=9606 GN=NOLC1 PE=1 SV=2	2	1	0/0	0	0	7250	7219	4111	616.61	y1+-H(3) O(4) P(15): 1760.67; y1+-H(3) O(4) P(14): 1673.64; y1+-H(3) O(4) P(13): 1586.61; y1+-H(3) O(4) P(10): 1269.52; y2+-H(3) O(4) P(19): 1068.41; y2+-H(3) O(4) P(18): 1024.89; y2+- -2H(3) O(4) P -2H(3) O(4) P(19): 1019.42; z1++H(12): 1582.54	S(3): 0.0; S(4): 0.0; S(6): 0.0; S(7): 0.0; S(8): 0.0; S(9): 0.0; S(12): 100.0; S(13): 100.0
FALSE	[K].AESSNSSssDDSSEEEEEKLK.[G]	S8(Phospho); S9(Phospho)	811.961	7530	7.97	1	S8(Phospho): 100; S9(Phospho): 100	F1_20220530_MN_135_LK_2_154_2_fr7.raw	167362	1	3	2433.87	-0.95	-0.00077	EThcD (ETD With Supplemental HCD)	MS2	57.4475	0.0489	0	High	1	Sequest HT	1	Sequest HT (A3)	Unambiguous	1	Q14978	Q14978	1406.76	2433.87	34.6985	F2.7	1	A	3	AESSNSSSSDDSSEEEEEKLK	Nucleolar and coiled-body phosphoprotein 1 OS=Homo sapiens OX=9606 GN=NOLC1 PE=1 SV=2	Nucleolar and coiled-body phosphoprotein 1 OS=Homo sapiens OX=9606 GN=NOLC1 PE=1 SV=2	3	1	0/0	0	0	7530	7511	4226	1003.27	y2+- -2H(3) O(4) P -2H(3) O(4) P(19): 1019.42; y2+- -2H(3) O(4) P -2H(3) O(4) P(17): 932.39; y2+- -2H(3) O(4) P -2H(3) O(4) P(16): 875.37; y2+- -2H(3) O(4) P -2H(3) O(4) P(15): 831.85; c1+(7): 680.28; z1++H(14): 1756.61; z1+(14): 1755.60	S(3): 0.0; S(4): 0.0; S(6): 0.0; S(7): 0.0; S(8): 100.0; S(9): 100.0; S(12): 0.0; S(13): 0.0
FALSE	[K].AESSNSSssDDSSEEEEEKLK.[G]	S8(Phospho); S9(Phospho)	1217.44	7684	2.82	1	S8(Phospho): 100; S9(Phospho): 100	F1_20220530_MN_135_LK_2_154_2_fr7.raw	802768	1	2	2433.87	-2.42	-0.00295	EThcD (ETD With Supplemental HCD)	MS2	0	0.0567	0	High	1	Sequest HT	1	Sequest HT (A3)	Unambiguous	1	Q14978	Q14978	383.389	2433.86	35.1557	F2.7	1	A	3	AESSNSSSSDDSSEEEEEKLK	Nucleolar and coiled-body phosphoprotein 1 OS=Homo sapiens OX=9606 GN=NOLC1 PE=1 SV=2	Nucleolar and coiled-body phosphoprotein 1 OS=Homo sapiens OX=9606 GN=NOLC1 PE=1 SV=2	2	1	0/0	0	0	7684	7646	3917	633.73	y1+(14): 1771.62; z1++H(14): 1756.61	S(3): 0.0; S(4): 0.0; S(6): 0.0; S(7): 0.0; S(8): 100.0; S(9): 100.0; S(12): 0.0; S(13): 0.0
FALSE	[K].AESSNSSssDDSSEEEEEKLK.[G]	S8(Phospho); S9(Phospho)	811.961	7713	9.23	1	S8(Phospho): 100; S9(Phospho): 100	F1_20220530_MN_135_LK_2_154_2_fr7.raw	1.27039e+06	1	3	2433.87	-0.95	-0.00077	EThcD (ETD With Supplemental HCD)	MS2	2.62423	0.0769	0	High	1	Sequest HT	1	Sequest HT (A3)	Unambiguous	1	Q14978	Q14978	178.796	2433.87	35.2309	F2.7	1	A	3	AESSNSSSSDDSSEEEEEKLK	Nucleolar and coiled-body phosphoprotein 1 OS=Homo sapiens OX=9606 GN=NOLC1 PE=1 SV=2	Nucleolar and coiled-body phosphoprotein 1 OS=Homo sapiens OX=9606 GN=NOLC1 PE=1 SV=2	3	1	0/0	0	0	7713	7685	4226	1401.62	y2+- -2H(3) O(4) P -2H(3) O(4) P(19): 1019.42; y2+- -2H(3) O(4) P -2H(3) O(4) P(16): 875.37; y1+(14): 1771.62; c1+(7): 680.28; z1++H(14): 1756.61	S(3): 0.0; S(4): 0.0; S(6): 0.0; S(7): 0.0; S(8): 100.0; S(9): 100.0; S(12): 0.0; S(13): 0.0
FALSE	[K].AESSNssSSDDSSEEEEEKLK.[G]	S6(Phospho); S7(Phospho)	1217.44	7825	3.34	0	S7(Phospho): 99.34; S8(Phospho): 99.34	F1_20220530_MN_135_LK_2_154_2_fr7.raw	1.4324e+06	1	2	2433.87	-1.82	-0.00222	EThcD (ETD With Supplemental HCD)	MS2	0	0.0449	0	High	1	Sequest HT	1	Sequest HT (A3)	Unambiguous	1	Q14978	Q14978	400.298	2433.87	35.5152	F2.7	1	A	3	AESSNSSSSDDSSEEEEEKLK	Nucleolar and coiled-body phosphoprotein 1 OS=Homo sapiens OX=9606 GN=NOLC1 PE=1 SV=2	Nucleolar and coiled-body phosphoprotein 1 OS=Homo sapiens OX=9606 GN=NOLC1 PE=1 SV=2	2	1	0/0	0	0	7825	7782	4153	527.34	b1+-H(3) O(4) P(7): 645.25; y2+- -2H(3) O(4) P -2H(3) O(4) P(19): 1019.42; y1+(15): 1858.65; z1++H(15): 1843.64	S(3): 0.0; S(4): 0.0; S(6): 0.7; S(7): 99.3; S(8): 99.3; S(9): 0.7; S(12): 0.0; S(13): 0.0
FALSE	[K].AESSNssSSDDSSEEEEEKLK.[G]	S6(Phospho); S7(Phospho)	811.961	7832	7.6	0	S8(Phospho): 100; S9(Phospho): 100	F1_20220530_MN_135_LK_2_154_2_fr7.raw	800067	1	3	2433.87	-0.27	-0.00022	EThcD (ETD With Supplemental HCD)	MS2	14.8798	0.0013	0	High	1	Sequest HT	1	Sequest HT (A3)	Unambiguous	1	Q14978	Q14978	455.531	2433.87	35.5436	F2.7	1	A	3	AESSNSSSSDDSSEEEEEKLK	Nucleolar and coiled-body phosphoprotein 1 OS=Homo sapiens OX=9606 GN=NOLC1 PE=1 SV=2	Nucleolar and coiled-body phosphoprotein 1 OS=Homo sapiens OX=9606 GN=NOLC1 PE=1 SV=2	3	1	0/0	0	0	7832	7806	4205	1023.56	b1+- -2H(3) O(4) P -2H(3) O(4) P(12): 1118.39; y2+- -2H(3) O(4) P -2H(3) O(4) P(19): 1019.42; y2+- -2H(3) O(4) P -2H(3) O(4) P(16): 875.37; y1+(14): 1771.62; c1+(7): 680.28; z1++H(14): 1756.61	S(3): 0.0; S(4): 0.0; S(6): 0.0; S(7): 0.0; S(8): 100.0; S(9): 100.0; S(12): 0.0; S(13): 0.0
FALSE	[K].AEssNSSSSDDSSEEEEEKLK.[G]	S3(Phospho); S4(Phospho)	811.961	7957	7.36	1	S3(Phospho): 100; S4(Phospho): 100	F1_20220530_MN_135_LK_2_154_2_fr7.raw	473117	1	3	2433.87	-1.18	-0.00095	EThcD (ETD With Supplemental HCD)	MS2	2.90448	0.0258	0	High	1	Sequest HT	1	Sequest HT (A3)	Unambiguous	1	Q14978	Q14978	370.426	2433.87	35.9152	F2.7	1	A	3	AESSNSSSSDDSSEEEEEKLK	Nucleolar and coiled-body phosphoprotein 1 OS=Homo sapiens OX=9606 GN=NOLC1 PE=1 SV=2	Nucleolar and coiled-body phosphoprotein 1 OS=Homo sapiens OX=9606 GN=NOLC1 PE=1 SV=2	3	1	0/0	0	0	7957	7936	4285	819.5	y2+-H(3) O(4) P(19): 1068.41; y2+(17): 950.40; y2+(16): 893.38; c1+(4): 552.11; c1+(5): 666.15	S(3): 100.0; S(4): 100.0; S(6): 0.0; S(7): 0.0; S(8): 0.0; S(9): 0.0; S(12): 0.0; S(13): 0.0
FALSE	[K].AGKPEEDSESSSEEssDSEEETPAAK.[A]	S15(Phospho); S16(Phospho)	958.02	6134	8.68	1	S15(Phospho): 100; S16(Phospho): 100	F1_20220525_MN_135_LK_2_154_fr7.raw	120307	0	3	2872.05	0.27	0.00026	EThcD (ETD With Supplemental HCD)	MS2	3.68106	0.0829	0	High	1	Sequest HT	1	Sequest HT (A3)	Unambiguous	1	Q13428	Q13428	2000	2872.05	30.3073	F1.7	1	A	3	AGKPEEDSESSSEESSDSEEETPAAK	Treacle protein OS=Homo sapiens OX=9606 GN=TCOF1 PE=1 SV=3	Treacle protein OS=Homo sapiens OX=9606 GN=TCOF1 PE=1 SV=3	3	1	0/0	0	0	6134	6115	5812	1446.16	y1+-H(3) O(4) P(11): 1145.50; b2+- -2H(3) O(4) P -2H(3) O(4) P(16): 800.82; b2+- -2H(3) O(4) P -2H(3) O(4) P(22): 1145.93; y1+(10): 1076.47; y1+(9): 961.45; c1+(16): 1813.60; c1+(17): 1928.63; z1+(10): 1060.46	S(8): 0.0; S(10): 0.0; S(11): 0.0; S(12): 0.0; S(15): 100.0; S(16): 100.0; S(18): 0.0; T(22): 0.0
FALSE	[K].AGKPEEDSEssSEESSDSEEETPAAK.[A]	S10(Phospho); S11(Phospho)	958.018	6370	6.47	0	S8(Phospho): 100; S12(Phospho): 100	F1_20220525_MN_135_LK_2_154_fr7.raw	552044	0	3	2872.05	-2.09	-0.002	EThcD (ETD With Supplemental HCD)	MS2	2.48924	0.0015	0	High	1	Sequest HT	1	Sequest HT (A3)	Unambiguous	1	Q13428	Q13428	264.499	2872.04	31.2116	F1.7	1	A	3	AGKPEEDSESSSEESSDSEEETPAAK	Treacle protein OS=Homo sapiens OX=9606 GN=TCOF1 PE=1 SV=3	Treacle protein OS=Homo sapiens OX=9606 GN=TCOF1 PE=1 SV=3	3	1	0/0	0	0	6370	6353	5402	892.42	b1+-H(3) O(4) P(10): 1012.42; b2+-H(3) O(4) P(14): 762.77; y1+(17): 1849.69; c1+(8): 911.35; c1+(9): 1040.39; z1++H(17): 1834.67; z1+(18): 1962.71; z1+(17): 1833.67	S(8): 100.0; S(10): 0.0; S(11): 0.0; S(12): 100.0; S(15): 0.0; S(16): 0.0; S(18): 0.0; T(22): 0.0
FALSE	[K].AGKPEEDsEsSSEESSDSEEETPAAK.[A]	S8(Phospho); S10(Phospho)	958.019	6457	7.68	1	S8(Phospho): 100; S10(Phospho): 100	F1_20220525_MN_135_LK_2_154_fr7.raw	485066	0	3	2872.05	-1.07	-0.00102	EThcD (ETD With Supplemental HCD)	MS2	4.00309	0.0104	0	High	1	Sequest HT	1	Sequest HT (A3)	Unambiguous	1	Q13428	Q13428	677.601	2872.04	31.522	F1.7	1	A	3	AGKPEEDSESSSEESSDSEEETPAAK	Treacle protein OS=Homo sapiens OX=9606 GN=TCOF1 PE=1 SV=3	Treacle protein OS=Homo sapiens OX=9606 GN=TCOF1 PE=1 SV=3	3	1	0/0	0	0	6457	6432	5506	1247.29	y2+-H(3) O(4) P(23): 1259.46; y1+(16): 1682.69; c1+(10): 1207.39; z1++H(16): 1667.68; z1+(16): 1666.67	S(8): 100.0; S(10): 100.0; S(11): 0.0; S(12): 0.0; S(15): 0.0; S(16): 0.0; S(18): 0.0; T(22): 0.0
FALSE	[K].AGKPEEDSEssSEESSDSEEETPAAK.[A]	S10(Phospho); S11(Phospho)	958.02	6590	8.25	0	S8(Phospho): 100; S10(Phospho): 100	F1_20220525_MN_135_LK_2_154_fr7.raw	279708	0	3	2872.05	-0.3	-0.00029	EThcD (ETD With Supplemental HCD)	MS2	8.04416	0.0061	0	High	1	Sequest HT	1	Sequest HT (A3)	Unambiguous	1	Q13428	Q13428	740.509	2872.04	31.9025	F1.7	1	A	3	AGKPEEDSESSSEESSDSEEETPAAK	Treacle protein OS=Homo sapiens OX=9606 GN=TCOF1 PE=1 SV=3	Treacle protein OS=Homo sapiens OX=9606 GN=TCOF1 PE=1 SV=3	3	1	0/0	0	0	6590	6562	5938	1143.21	b2+-H(3) O(4) P(14): 762.77; y2+-H(3) O(4) P(21): 1146.41; b2+- -2H(3) O(4) P -2H(3) O(4) P(13): 649.26; b2+- -2H(3) O(4) P -2H(3) O(4) P(15): 757.30; b2+- -2H(3) O(4) P -2H(3) O(4) P(20): 1030.89; y1+(16): 1682.69; c1+(10): 1207.39; z1++H(16): 1667.68; z1+(16): 1666.67	S(8): 100.0; S(10): 100.0; S(11): 0.0; S(12): 0.0; S(15): 0.0; S(16): 0.0; S(18): 0.0; T(22): 0.0
FALSE	[K].AGKPEEDsEsSSEESSDSEEETPAAK.[A]	S8(Phospho); S10(Phospho)	958.019	6714	6.99	1	S8(Phospho): 100; S10(Phospho): 100	F1_20220525_MN_135_LK_2_154_fr7.raw	1.64249e+06	0	3	2872.05	-1.13	-0.00108	EThcD (ETD With Supplemental HCD)	MS2	0.342435	0.01	0	High	1	Sequest HT	1	Sequest HT (A3)	Unambiguous	1	Q13428	Q13428	156.776	2872.04	32.3297	F1.7	1	A	3	AGKPEEDSESSSEESSDSEEETPAAK	Treacle protein OS=Homo sapiens OX=9606 GN=TCOF1 PE=1 SV=3	Treacle protein OS=Homo sapiens OX=9606 GN=TCOF1 PE=1 SV=3	3	1	0/0	0	0	6714	6697	5518	1132.54	b2+-H(3) O(4) P(14): 762.77; b2+- -2H(3) O(4) P -2H(3) O(4) P(15): 757.30; y1+(16): 1682.69; c1+(10): 1207.39; z1++H(16): 1667.68; z1+(16): 1666.67	S(8): 100.0; S(10): 100.0; S(11): 0.0; S(12): 0.0; S(15): 0.0; S(16): 0.0; S(18): 0.0; T(22): 0.0
FALSE	[K].AGKPEEDSEssSEESSDSEEETPAAK.[A]	S10(Phospho); S11(Phospho)	958.019	6828	7.27	0	S8(Phospho): 100; S10(Phospho): 100	F1_20220525_MN_135_LK_2_154_fr7.raw	3139687	0	3	2872.05	-1	-0.00096	EThcD (ETD With Supplemental HCD)	MS2	0	0.044	0	High	1	Sequest HT	1	Sequest HT (A3)	Unambiguous	1	Q13428	Q13428	169.124	2872.04	32.686	F1.7	1	A	3	AGKPEEDSESSSEESSDSEEETPAAK	Treacle protein OS=Homo sapiens OX=9606 GN=TCOF1 PE=1 SV=3	Treacle protein OS=Homo sapiens OX=9606 GN=TCOF1 PE=1 SV=3	3	1	0/0	0	0	6828	6808	5506	991.43	b2+- -2H(3) O(4) P -2H(3) O(4) P(15): 757.30; b2+- -2H(3) O(4) P -2H(3) O(4) P(19): 966.37; y1+(16): 1682.69; c1+(10): 1207.39; z1++H(16): 1667.68; z1+(16): 1666.67	S(8): 100.0; S(10): 100.0; S(11): 0.0; S(12): 0.0; S(15): 0.0; S(16): 0.0; S(18): 0.0; T(22): 0.0
FALSE	[K].AGKPEEDSEssSEESSDSEEETPAAK.[A]	S10(Phospho); S11(Phospho)	958.018	6912	4.12	0.33	S10(Phospho): 66.35; S11(Phospho): 66.35; S12(Phospho): 66.35	F1_20220525_MN_135_LK_2_154_fr7.raw	166082	0	3	2872.05	-2.09	-0.002	EThcD (ETD With Supplemental HCD)	MS2	0	0.0243	0	High	1	Sequest HT	1	Sequest HT (A3)	Unambiguous	1	Q13428	Q13428	1437.14	2872.04	33.0331	F1.7	1	A	3	AGKPEEDSESSSEESSDSEEETPAAK	Treacle protein OS=Homo sapiens OX=9606 GN=TCOF1 PE=1 SV=3	Treacle protein OS=Homo sapiens OX=9606 GN=TCOF1 PE=1 SV=3	3	1	0/0	0	0	6912	6887	5402	558.01	b2+-H(3) O(4) P(23): 1243.45	S(8): 1.0; S(10): 66.4; S(11): 66.4; S(12): 66.4; S(15): 0.0; S(16): 0.0; S(18): 0.0; T(22): 0.0
FALSE	[K].AGKPEEDSESSSEESsDsEEETPAAK.[A]	S16(Phospho); S18(Phospho)	958.019	5849	9.89	1	S16(Phospho): 100; S18(Phospho): 100	F1_20220525_MN_135_LK_2_154_fr8.raw	572750	0	3	2872.05	-0.94	-0.0009	EThcD (ETD With Supplemental HCD)	MS2	0.634605	0.0283	0	High	1	Sequest HT	1	Sequest HT (A3)	Unambiguous	1	Q13428	Q13428	513.981	2872.04	30.6327	F1.8	1	A	3	AGKPEEDSESSSEESSDSEEETPAAK	Treacle protein OS=Homo sapiens OX=9606 GN=TCOF1 PE=1 SV=3	Treacle protein OS=Homo sapiens OX=9606 GN=TCOF1 PE=1 SV=3	3	1	0/0	0	0	5849	5830	5506	1352.34	y1+-H(3) O(4) P(11): 1225.46; y1+- -2H(3) O(4) P -2H(3) O(4) P(12): 1214.52; y1+(11): 1323.44; c1+(15): 1566.64; z1++H(11): 1308.43; z1+(11): 1307.42	S(8): 0.0; S(10): 0.0; S(11): 0.0; S(12): 0.0; S(15): 0.0; S(16): 100.0; S(18): 100.0; T(22): 0.0
FALSE	[K].AGKPEEDSESssEESSDSEEETPAAK.[A]	S11(Phospho); S12(Phospho)	958.019	6414	8.24	1	S11(Phospho): 100; S12(Phospho): 100	F1_20220525_MN_135_LK_2_154_fr8.raw	1.83203e+06	0	3	2872.05	-1.07	-0.00102	EThcD (ETD With Supplemental HCD)	MS2	1.07677	0.0194	0	High	1	Sequest HT	1	Sequest HT (A3)	Unambiguous	1	Q13428	Q13428	241.35	2872.04	32.7886	F1.8	1	A	3	AGKPEEDSESSSEESSDSEEETPAAK	Treacle protein OS=Homo sapiens OX=9606 GN=TCOF1 PE=1 SV=3	Treacle protein OS=Homo sapiens OX=9606 GN=TCOF1 PE=1 SV=3	3	1	0/0	0	0	6414	6393	5506	1325.38	b2+-H(3) O(4) P(14): 762.77; b2+- -2H(3) O(4) P -2H(3) O(4) P(13): 649.26; b2+- -2H(3) O(4) P -2H(3) O(4) P(14): 713.78; b2+- -2H(3) O(4) P -2H(3) O(4) P(15): 757.30; y2+- -2H(3) O(4) P -2H(3) O(4) P(23): 1210.47; b1+(10): 1030.43; y1+(16): 1842.62; c1+(10): 1047.46; z1++H(16): 1827.61; z1+(16): 1826.60	S(8): 0.0; S(10): 0.0; S(11): 100.0; S(12): 100.0; S(15): 0.0; S(16): 0.0; S(18): 0.0; T(22): 0.0
FALSE	[K].AGKPEEDSEssSEESSDSEEETPAAK.[A]	S10(Phospho); S11(Phospho)	958.019	6557	8.24	1	S10(Phospho): 100; S11(Phospho): 100	F1_20220525_MN_135_LK_2_154_fr8.raw	2.08539e+06	0	3	2872.05	-0.68	-0.00065	EThcD (ETD With Supplemental HCD)	MS2	0.187276	0.0218	0	High	1	Sequest HT	1	Sequest HT (A3)	Unambiguous	1	Q13428	Q13428	192.774	2872.04	33.4339	F1.8	1	A	3	AGKPEEDSESSSEESSDSEEETPAAK	Treacle protein OS=Homo sapiens OX=9606 GN=TCOF1 PE=1 SV=3	Treacle protein OS=Homo sapiens OX=9606 GN=TCOF1 PE=1 SV=3	3	1	0/0	0	0	6557	6533	5511	1137.44	y1+-H(3) O(4) P(17): 1831.68; y2+-H(3) O(4) P(21): 1146.41; b2+- -2H(3) O(4) P -2H(3) O(4) P(15): 757.30; b1+(8): 814.36; c1+(8): 831.38; z1++H(18): 2043.68; z1+(18): 2042.68	S(8): 0.0; S(10): 100.0; S(11): 100.0; S(12): 0.0; S(15): 0.0; S(16): 0.0; S(18): 0.0; T(22): 0.0
FALSE	[K].AGKPEEDSESSSEEssDSEEETPAAK.[A]	S15(Phospho); S16(Phospho)	958.018	5600	8.01	1	S15(Phospho): 100; S16(Phospho): 100	F1_20220525_MN_135_LK_2_154_fr9.raw	156858	0	3	2872.05	-1.51	-0.00145	EThcD (ETD With Supplemental HCD)	MS2	0	0.0961	0	High	1	Sequest HT	1	Sequest HT (A3)	Unambiguous	1	Q13428	Q13428	1291.32	2872.04	29.7687	F1.9	1	A	3	AGKPEEDSESSSEESSDSEEETPAAK	Treacle protein OS=Homo sapiens OX=9606 GN=TCOF1 PE=1 SV=3	Treacle protein OS=Homo sapiens OX=9606 GN=TCOF1 PE=1 SV=3	3	1	0/0	0	0	5600	5597	5429	1149.93	y2+-H(3) O(4) P(15): 829.31; y1+(10): 1076.47; y1+(9): 961.45; c1+(16): 1813.60; c1+(17): 1928.63; z1++H(10): 1061.46	S(8): 0.0; S(10): 0.0; S(11): 0.0; S(12): 0.0; S(15): 100.0; S(16): 100.0; S(18): 0.0; T(22): 0.0
FALSE	[K].AGKPEEDSESSSEEssDSEEETPAAK.[A]	S15(Phospho); S16(Phospho)	958.017	6033	7.66	1	S15(Phospho): 100; S16(Phospho): 100	F1_20220530_MN_135_LK_2_154_2_fr7.raw	140281	0	3	2872.05	-2.66	-0.00255	EThcD (ETD With Supplemental HCD)	MS2	3.83206	0.0352	0	High	1	Sequest HT	1	Sequest HT (A3)	Unambiguous	1	Q13428	Q13428	1172.12	2872.04	29.6937	F2.7	1	A	3	AGKPEEDSESSSEESSDSEEETPAAK	Treacle protein OS=Homo sapiens OX=9606 GN=TCOF1 PE=1 SV=3	Treacle protein OS=Homo sapiens OX=9606 GN=TCOF1 PE=1 SV=3	3	1	0/0	0	0	6033	6003	5265	1160.76	y2+-H(3) O(4) P(15): 829.31; y2+-H(3) O(4) P(11): 573.25; b2+- -2H(3) O(4) P -2H(3) O(4) P(16): 800.82; y1+(10): 1076.47; y1+(9): 961.45; c1+(16): 1813.60; c1+(17): 1928.63; z1++H(10): 1061.46; z1+(9): 945.43	S(8): 0.0; S(10): 0.0; S(11): 0.0; S(12): 0.0; S(15): 100.0; S(16): 100.0; S(18): 0.0; T(22): 0.0
FALSE	[K].AGKPEEDSESSSEEssDSEEETPAAK.[A]	S15(Phospho); S16(Phospho)	958.019	6198	6.79	1	S15(Phospho): 100; S16(Phospho): 100	F1_20220530_MN_135_LK_2_154_2_fr7.raw	443293	0	3	2872.05	-1.32	-0.00126	EThcD (ETD With Supplemental HCD)	MS2	1.40178	0.0162	0	High	1	Sequest HT	1	Sequest HT (A3)	Unambiguous	1	Q13428	Q13428	787.526	2872.04	30.3244	F2.7	1	A	3	AGKPEEDSESSSEESSDSEEETPAAK	Treacle protein OS=Homo sapiens OX=9606 GN=TCOF1 PE=1 SV=3	Treacle protein OS=Homo sapiens OX=9606 GN=TCOF1 PE=1 SV=3	3	1	0/0	0	0	6198	6172	5416	1127.15	b2+-H(3) O(4) P(15): 766.31; y1+- -2H(3) O(4) P -2H(3) O(4) P(12): 1214.52; y2+- -2H(3) O(4) P -2H(3) O(4) P(23): 1210.47; y2+- -2H(3) O(4) P -2H(3) O(4) P(15): 780.32; y1+(10): 1076.47; y1+(9): 961.45; c1+(16): 1813.60; c1+(17): 1928.63; z1+(10): 1060.46	S(8): 0.0; S(10): 0.0; S(11): 0.0; S(12): 0.0; S(15): 100.0; S(16): 100.0; S(18): 0.0; T(22): 0.0
FALSE	[K].AGKPEEDSESssEESSDSEEETPAAK.[A]	S11(Phospho); S12(Phospho)	958.019	6288	7.76	0.994	S11(Phospho): 100; S12(Phospho): 99.36	F1_20220530_MN_135_LK_2_154_2_fr7.raw	1316396	0	3	2872.05	-1.32	-0.00126	EThcD (ETD With Supplemental HCD)	MS2	0	0.0412	0	High	1	Sequest HT	1	Sequest HT (A3)	Unambiguous	1	Q13428	Q13428	366.049	2872.04	30.6945	F2.7	1	A	3	AGKPEEDSESSSEESSDSEEETPAAK	Treacle protein OS=Homo sapiens OX=9606 GN=TCOF1 PE=1 SV=3	Treacle protein OS=Homo sapiens OX=9606 GN=TCOF1 PE=1 SV=3	3	1	0/0	0	0	6288	6269	5416	1020.65	y1+(16): 1842.62; c1+(10): 1047.46; z1++H(16): 1827.61	S(8): 0.0; S(10): 0.6; S(11): 100.0; S(12): 99.4; S(15): 0.0; S(16): 0.0; S(18): 0.0; T(22): 0.0
FALSE	[K].AGKPEEDSEssSEESSDSEEETPAAK.[A]	S10(Phospho); S11(Phospho)	958.019	6480	8.14	0	S8(Phospho): 100; S10(Phospho): 100	F1_20220530_MN_135_LK_2_154_2_fr7.raw	614503	0	3	2872.05	-1.07	-0.00102	EThcD (ETD With Supplemental HCD)	MS2	4.13781	0.0209	0	High	1	Sequest HT	1	Sequest HT (A3)	Unambiguous	1	Q13428	Q13428	347.559	2872.04	31.2515	F2.7	1	A	3	AGKPEEDSESSSEESSDSEEETPAAK	Treacle protein OS=Homo sapiens OX=9606 GN=TCOF1 PE=1 SV=3	Treacle protein OS=Homo sapiens OX=9606 GN=TCOF1 PE=1 SV=3	3	1	0/0	0	0	6480	6448	5506	1040.17	b2+- -2H(3) O(4) P -2H(3) O(4) P(13): 649.26; b2+- -2H(3) O(4) P -2H(3) O(4) P(15): 757.30; y1+(16): 1682.69; c1+(10): 1207.39; z1++H(16): 1667.68; z1+(16): 1666.67	S(8): 100.0; S(10): 100.0; S(11): 0.0; S(12): 0.0; S(15): 0.0; S(16): 0.0; S(18): 0.0; T(22): 0.0
FALSE	[K].AGKPEEDSEssSEESSDSEEETPAAK.[A]	S10(Phospho); S11(Phospho)	958.019	6571	8.46	0	S8(Phospho): 100; S10(Phospho): 100	F1_20220530_MN_135_LK_2_154_2_fr7.raw	2.06446e+06	0	3	2872.05	-1.32	-0.00126	EThcD (ETD With Supplemental HCD)	MS2	0.510586	0.0012	0	High	1	Sequest HT	1	Sequest HT (A3)	Unambiguous	1	Q13428	Q13428	241.099	2872.04	31.5794	F2.7	1	A	3	AGKPEEDSESSSEESSDSEEETPAAK	Treacle protein OS=Homo sapiens OX=9606 GN=TCOF1 PE=1 SV=3	Treacle protein OS=Homo sapiens OX=9606 GN=TCOF1 PE=1 SV=3	3	1	0/0	0	0	6571	6545	5416	1158.75	b2+- -2H(3) O(4) P -2H(3) O(4) P(13): 649.26; b2+- -2H(3) O(4) P -2H(3) O(4) P(15): 757.30; b2+- -2H(3) O(4) P -2H(3) O(4) P(16): 800.82; y1+(16): 1682.69; c1+(10): 1207.39; z1++H(16): 1667.68; z1+(16): 1666.67	S(8): 100.0; S(10): 100.0; S(11): 0.0; S(12): 0.0; S(15): 0.0; S(16): 0.0; S(18): 0.0; T(22): 0.0
FALSE	[K].AGKPEEDSEssSEESSDSEEETPAAK.[A]	S10(Phospho); S11(Phospho)	958.019	6675	8.03	1	S10(Phospho): 100; S11(Phospho): 100	F1_20220530_MN_135_LK_2_154_2_fr7.raw	1.6298e+06	0	3	2872.05	-0.87	-0.00084	EThcD (ETD With Supplemental HCD)	MS2	0.529552	0.0486	0	High	1	Sequest HT	1	Sequest HT (A3)	Unambiguous	1	Q13428	Q13428	251.077	2872.04	31.8811	F2.7	1	A	3	AGKPEEDSESSSEESSDSEEETPAAK	Treacle protein OS=Homo sapiens OX=9606 GN=TCOF1 PE=1 SV=3	Treacle protein OS=Homo sapiens OX=9606 GN=TCOF1 PE=1 SV=3	3	1	0/0	0	0	6675	6649	5475	1241.96	b1+-H(3) O(4) P(10): 1012.42; b2+-H(3) O(4) P(15): 806.29; y2+-H(3) O(4) P(21): 1146.41; b2+- -2H(3) O(4) P -2H(3) O(4) P(13): 649.26; b2+- -2H(3) O(4) P -2H(3) O(4) P(15): 757.30; b2+- -2H(3) O(4) P -2H(3) O(4) P(22): 1145.93; b1+(8): 814.36; c1+(8): 831.38; z1++H(18): 2043.68; z1++H(17): 1914.64; z1+(18): 2042.68	S(8): 0.0; S(10): 100.0; S(11): 100.0; S(12): 0.0; S(15): 0.0; S(16): 0.0; S(18): 0.0; T(22): 0.0
FALSE	[K].AGKPEEDSESSSEEssDSEEETPAAK.[A]	S15(Phospho); S16(Phospho)	958.018	5786	7.49	1	S15(Phospho): 100; S16(Phospho): 100	F1_20220530_MN_135_LK_2_154_2_fr8.raw	200236	0	3	2872.05	-1.96	-0.00187	EThcD (ETD With Supplemental HCD)	MS2	2.71569	0.0387	0	High	1	Sequest HT	1	Sequest HT (A3)	Unambiguous	1	Q13428	Q13428	1247.4	2872.04	29.6665	F2.8	1	A	3	AGKPEEDSESSSEESSDSEEETPAAK	Treacle protein OS=Homo sapiens OX=9606 GN=TCOF1 PE=1 SV=3	Treacle protein OS=Homo sapiens OX=9606 GN=TCOF1 PE=1 SV=3	3	1	0/0	0	0	5786	5777	5389	1120.55	b2+-H(3) O(4) P(23): 1243.45; y2+-H(3) O(4) P(15): 829.31; y1+- -2H(3) O(4) P -2H(3) O(4) P(12): 1214.52; b2+- -2H(3) O(4) P -2H(3) O(4) P(22): 1145.93; y2+- -2H(3) O(4) P -2H(3) O(4) P(12): 607.76; y1+(11): 1243.47; c1+(16): 1813.60; c1+(17): 1928.63; z1++H(11): 1228.46; z1++H(10): 1061.46; z1+(10): 1060.46	S(8): 0.0; S(10): 0.0; S(11): 0.0; S(12): 0.0; S(15): 100.0; S(16): 100.0; S(18): 0.0; T(22): 0.0
FALSE	[K].AGKPEEDSESssEESSDSEEETPAAK.[A]	S11(Phospho); S12(Phospho)	958.018	6472	7.05	0.994	S11(Phospho): 100; S12(Phospho): 99.39	F1_20220530_MN_135_LK_2_154_2_fr8.raw	2930942	0	3	2872.05	-2.02	-0.00194	EThcD (ETD With Supplemental HCD)	MS2	0.437909	0.0184	0	High	1	Sequest HT	1	Sequest HT (A3)	Unambiguous	1	Q13428	Q13428	120.165	2872.04	32.3403	F2.8	1	A	3	AGKPEEDSESSSEESSDSEEETPAAK	Treacle protein OS=Homo sapiens OX=9606 GN=TCOF1 PE=1 SV=3	Treacle protein OS=Homo sapiens OX=9606 GN=TCOF1 PE=1 SV=3	3	1	0/0	0	0	6472	6458	5400	1165.75	y1+- -2H(3) O(4) P -2H(3) O(4) P(21): 2193.84; b2+- -2H(3) O(4) P -2H(3) O(4) P(13): 649.26; b2+- -2H(3) O(4) P -2H(3) O(4) P(14): 713.78; b2+- -2H(3) O(4) P -2H(3) O(4) P(15): 757.30; b2+- -2H(3) O(4) P -2H(3) O(4) P(16): 800.82; y2+- -2H(3) O(4) P -2H(3) O(4) P(23): 1210.47; b1+(10): 1030.43; y1+(16): 1842.62; c1+(10): 1047.46; z1++H(16): 1827.61	S(8): 0.0; S(10): 0.6; S(11): 100.0; S(12): 99.4; S(15): 0.0; S(16): 0.0; S(18): 0.0; T(22): 0.0
FALSE	[K].AGTATSPAGSSPAVAGGTQRPAEDssSSEESDSEEEK.[T]	S25(Phospho); S26(Phospho)	1242.83	9807	6.28	0.012	S27(Phospho): 94.22; S28(Phospho): 95.36	F1_20220525_MN_135_LK_2_154_fr7.raw	150749	0	3	3726.48	-2.84	-0.00353	EThcD (ETD With Supplemental HCD)	MS2	26.6574	0.0191	0	High	1	Sequest HT	1	Sequest HT (A3)	Unambiguous	1	Q13428	Q13428	1159.5	3726.47	42.439	F1.7	1	A	3	AGTATSPAGSSPAVAGGTQRPAEDSSSSEESDSEEEK	Treacle protein OS=Homo sapiens OX=9606 GN=TCOF1 PE=1 SV=3	Treacle protein OS=Homo sapiens OX=9606 GN=TCOF1 PE=1 SV=3	3	1	0/0	0	0	9807	9774	13225	586.74	y2+-H(3) O(4) P(31): 1570.64; y2+-H(3) O(4) P(26): 1371.06; y2+- -2H(3) O(4) P -2H(3) O(4) P(31): 1521.66; y1+(7): 823.33; z1++H(7): 808.32; z1++H(6): 721.29; z1++H(5): 606.26	T(3): 0.0; T(5): 0.0; S(6): 0.0; S(10): 0.0; S(11): 0.0; T(18): 0.0; S(25): 3.5; S(26): 3.5; S(27): 94.2; S(28): 95.4; S(31): 2.3; S(33): 1.2
FALSE	[K].AGTATSPAGSSPAVAGGTQRPAEDSSssEESDSEEEK.[T]	S27(Phospho); S28(Phospho)	1242.83	9807	6.28	0.919	S27(Phospho): 94.22; S28(Phospho): 95.36	F1_20220525_MN_135_LK_2_154_fr7.raw	150749	0	3	3726.48	-2.84	-0.00353	EThcD (ETD With Supplemental HCD)	MS2	26.6574	0.0191	0	High	2	Sequest HT	1	Sequest HT (A3)	Unambiguous	1	Q13428	Q13428	1159.5	3726.47	42.439	F1.7	1	A	3	AGTATSPAGSSPAVAGGTQRPAEDSSSSEESDSEEEK	Treacle protein OS=Homo sapiens OX=9606 GN=TCOF1 PE=1 SV=3	Treacle protein OS=Homo sapiens OX=9606 GN=TCOF1 PE=1 SV=3	3	2	0/0	0	0	9807	9774	13225	605.74	y2+-H(3) O(4) P(31): 1570.64; y2+-H(3) O(4) P(26): 1371.06; y2+- -2H(3) O(4) P -2H(3) O(4) P(31): 1521.66; y1+(7): 823.33; z1++H(7): 808.32; z1++H(6): 721.29; z1++H(5): 606.26	T(3): 0.0; T(5): 0.0; S(6): 0.0; S(10): 0.0; S(11): 0.0; T(18): 0.0; S(25): 3.5; S(26): 3.5; S(27): 94.2; S(28): 95.4; S(31): 2.3; S(33): 1.2
FALSE	[K].AGTATSPAGSSPAVAGGTQRPAEDssSSEESDSEEEK.[T]	S25(Phospho); S26(Phospho)	1242.83	9888	6.76	0.999	S25(Phospho): 99.94; S26(Phospho): 99.95	F1_20220525_MN_135_LK_2_154_fr7.raw	231587	0	3	3726.48	-1.86	-0.00231	EThcD (ETD With Supplemental HCD)	MS2	0	0.0118	0	High	1	Sequest HT	1	Sequest HT (A3)	Unambiguous	1	Q13428	Q13428	915.658	3726.47	42.7511	F1.7	1	A	3	AGTATSPAGSSPAVAGGTQRPAEDSSSSEESDSEEEK	Treacle protein OS=Homo sapiens OX=9606 GN=TCOF1 PE=1 SV=3	Treacle protein OS=Homo sapiens OX=9606 GN=TCOF1 PE=1 SV=3	3	1	0/0	0	0	9888	9863	13943	579.4	y2+-H(3) O(4) P(31): 1570.64; y1+(11): 1255.48; z1++H(11): 1240.47	T(3): 0.0; T(5): 0.0; S(6): 0.0; S(10): 0.0; S(11): 0.0; T(18): 0.0; S(25): 99.9; S(26): 100.0; S(27): 0.1; S(28): 0.1; S(31): 0.0; S(33): 0.0
FALSE	[K].AGTATSPAGSSPAVAGGTQRPAEDssSSEESDSEEEK.[T]	S25(Phospho); S26(Phospho)	1242.83	9642	4.89	0.165	S25(Phospho): 49.77; S26(Phospho): 49.77; S27(Phospho): 49.77; S28(Phospho): 49.77	F1_20220530_MN_135_LK_2_154_2_fr7.raw	137449	0	3	3726.48	-0.68	-0.00084	EThcD (ETD With Supplemental HCD)	MS2	0	0.0041	0	High	1	Sequest HT	1	Sequest HT (A3)	Unambiguous	1	Q13428	Q13428	1076.41	3726.48	41.2371	F2.7	1	A	3	AGTATSPAGSSPAVAGGTQRPAEDSSSSEESDSEEEK	Treacle protein OS=Homo sapiens OX=9606 GN=TCOF1 PE=1 SV=3	Treacle protein OS=Homo sapiens OX=9606 GN=TCOF1 PE=1 SV=3	3	1	0/0	0	0	9642	9612	13950	503.92	y2+- -2H(3) O(4) P -2H(3) O(4) P(31): 1521.66	T(3): 0.0; T(5): 0.0; S(6): 0.0; S(10): 0.0; S(11): 0.0; T(18): 0.0; S(25): 49.8; S(26): 49.8; S(27): 49.8; S(28): 49.8; S(31): 0.9; S(33): 0.0
FALSE	[K].AIISSSDDssDEDKLK.[I]	S9(Phospho); S10(Phospho)	935.372	12992	2.83	1	S9(Phospho): 100; S10(Phospho): 100	F1_20220530_MN_135_LK_2_154_2_fr7.raw	171741	1	2	1869.74	-2.13	-0.00199	EThcD (ETD With Supplemental HCD)	MS2	8.65055	0.1025	0	High	1	Sequest HT	1	Sequest HT (A3)	Unambiguous	1	Q6PD62	Q6PD62	936.744	1869.74	50.1179	F2.7	1	A	3	AIISSSDDSSDEDKLK	RNA polymerase-associated protein CTR9 homolog OS=Homo sapiens OX=9606 GN=CTR9 PE=1 SV=1	RNA polymerase-associated protein CTR9 homolog OS=Homo sapiens OX=9606 GN=CTR9 PE=1 SV=1	2	1	0/0	0	0	12992	12954	3186	661.99	y1+-H(3) O(4) P(13): 1474.56; y1+-H(3) O(4) P(10): 1213.46; y2+-H(3) O(4) P(14): 794.32; y2+-H(3) O(4) P(13): 737.78; y2+- -2H(3) O(4) P -2H(3) O(4) P(14): 745.34; y1+(10): 1311.44; y1+(9): 1196.41; y1+(8): 1081.39; z1++H(10): 1296.43; z1++H(9): 1181.40; z1++H(8): 1066.37; z1+(10): 1295.42; z1+(9): 1180.39; z1+(8): 1065.37	S(4): 0.0; S(5): 0.0; S(6): 0.0; S(9): 100.0; S(10): 100.0
FALSE	[K].AIISSSDDssDEDKLK.[I]	S9(Phospho); S10(Phospho)	935.372	13299	2.14	1	S9(Phospho): 100; S10(Phospho): 100	F1_20220530_MN_135_LK_2_154_2_fr7.raw	190794	1	2	1869.74	-1.48	-0.00138	EThcD (ETD With Supplemental HCD)	MS2	5.99024	0.028	0	High	1	Sequest HT	1	Sequest HT (A3)	Unambiguous	1	Q6PD62	Q6PD62	1377.28	1869.74	51.13	F2.7	1	A	3	AIISSSDDSSDEDKLK	RNA polymerase-associated protein CTR9 homolog OS=Homo sapiens OX=9606 GN=CTR9 PE=1 SV=1	RNA polymerase-associated protein CTR9 homolog OS=Homo sapiens OX=9606 GN=CTR9 PE=1 SV=1	2	1	0/0	0	0	13299	13260	3179	620.39	y1+-H(3) O(4) P(13): 1474.56; y2+-H(3) O(4) P(14): 794.32; y2+-H(3) O(4) P(13): 737.78; y1+- -2H(3) O(4) P -2H(3) O(4) P(13): 1376.58; y1+- -2H(3) O(4) P -2H(3) O(4) P(12): 1289.55; y2+- -2H(3) O(4) P -2H(3) O(4) P(14): 745.34; y2+- -2H(3) O(4) P -2H(3) O(4) P(13): 688.79; y2+- -2H(3) O(4) P -2H(3) O(4) P(12): 645.28; y1+(8): 1081.39; z1++H(10): 1296.43; z1++H(9): 1181.40; z1++H(8): 1066.37; z1+(…	S(4): 0.0; S(5): 0.0; S(6): 0.0; S(9): 100.0; S(10): 100.0
FALSE	[K].AIISssDDSSDEDKLK.[I]	S5(Phospho); S6(Phospho)	935.372	13415	2.64	0.006	S9(Phospho): 99.37; S10(Phospho): 99.37	F1_20220530_MN_135_LK_2_154_2_fr7.raw	294031	1	2	1869.74	-1.35	-0.00126	EThcD (ETD With Supplemental HCD)	MS2	8.74568	0.0758	0	High	1	Sequest HT	1	Sequest HT (A3)	Unambiguous	1	Q6PD62	Q6PD62	1183.36	1869.74	51.4642	F2.7	1	A	3	AIISSSDDSSDEDKLK	RNA polymerase-associated protein CTR9 homolog OS=Homo sapiens OX=9606 GN=CTR9 PE=1 SV=1	RNA polymerase-associated protein CTR9 homolog OS=Homo sapiens OX=9606 GN=CTR9 PE=1 SV=1	2	1	0/0	0	0	13415	13373	3151	457.28	y1+-H(3) O(4) P(13): 1474.56; y2+-H(3) O(4) P(14): 794.32; y2+- -2H(3) O(4) P -2H(3) O(4) P(14): 745.34; y2+- -2H(3) O(4) P -2H(3) O(4) P(13): 688.79; y2+- -2H(3) O(4) P -2H(3) O(4) P(12): 645.28; z1++H(11): 1383.46; z1++H(10): 1296.43; z1++H(8): 1066.37; z1+(11): 1382.45	S(4): 0.0; S(5): 0.6; S(6): 0.6; S(9): 99.4; S(10): 99.4
FALSE	[K].AKsPTPsPSPPR.[N]	S3(Phospho); S7(Phospho)	691.299	7507	1.83	0.006	S3(Phospho): 100; T5(Phospho): 98.77	F1_20220525_MN_135_LK_2_154_fr2.raw	114672	1	2	1381.59	-0.47	-0.00032	EThcD (ETD With Supplemental HCD)	MS2	24.2965	0.2459	0	High	1	Sequest HT	1	Sequest HT (A3)	Unambiguous	1	Q8IYB3	Q8IYB3	1944.24	1381.59	33.0411	F1.2	1	A	3	AKSPTPSPSPPR	Serine/arginine repetitive matrix protein 1 OS=Homo sapiens OX=9606 GN=SRRM1 PE=1 SV=2	Serine/arginine repetitive matrix protein 1 OS=Homo sapiens OX=9606 GN=SRRM1 PE=1 SV=2	2	1	0/0	0	0	7507	7454	1562	266.92	y1+-H(3) O(4) P(10): 1084.48; y2+-H(3) O(4) P(10): 542.74; y2+-H(3) O(4) P(9): 459.25; y2+-H(3) O(4) P(8): 410.72; y1+(7): 737.39; z1++H(6): 625.33	S(3): 100.0; T(5): 98.8; S(7): 0.6; S(9): 0.6
FALSE	[K].AKSPtPSPSPPRNSDQEGGGK.[K]	T5(pyrophospho)	751.989	5585	5.34	1	T5(pyrophospho): 100	F1_20220525_MN_135_LK_2_154_fr5.raw	73775.1	2	3	2253.95	-0.37	-0.00028	EThcD (ETD With Supplemental HCD)	MS2	11.7303	0.0693	0	High	1	Sequest HT	1	Sequest HT (A3)	Unambiguous	1	Q8IYB3	Q8IYB3	2000	2253.95	29.1183	F1.5	1	A	3	AKSPTPSPSPPRNSDQEGGGK	Serine/arginine repetitive matrix protein 1 OS=Homo sapiens OX=9606 GN=SRRM1 PE=1 SV=2	Serine/arginine repetitive matrix protein 1 OS=Homo sapiens OX=9606 GN=SRRM1 PE=1 SV=2	3	1	0/0	0	0	5585	5577	5481	753.48	b2+-H(3) O(7) P(2)(10): 467.25; y2+-H(3) O(7) P(2)(18): 895.93; b1+(3): 287.17; c1+(4): 401.25; z1++H(17): 1855.73
FALSE	[K].AKSPtPSPSPPRNSDQEGGGK.[K]	T5(pyrophospho)	751.99	5672	6.29	1	T5(pyrophospho): 100	F1_20220525_MN_135_LK_2_154_fr5.raw	267997	2	3	2253.95	0.6	0.00045	EThcD (ETD With Supplemental HCD)	MS2	11.1579	0.0334	0	High	1	Sequest HT	1	Sequest HT (A3)	Unambiguous	1	Q8IYB3	Q8IYB3	859.433	2253.96	29.3999	F1.5	1	A	3	AKSPTPSPSPPRNSDQEGGGK	Serine/arginine repetitive matrix protein 1 OS=Homo sapiens OX=9606 GN=SRRM1 PE=1 SV=2	Serine/arginine repetitive matrix protein 1 OS=Homo sapiens OX=9606 GN=SRRM1 PE=1 SV=2	3	1	0/0	0	0	5672	5666	5567	790.04	b2+-H(3) O(7) P(2)(10): 467.25; y2+-H(3) O(7) P(2)(18): 895.93; y2+-H(3) O(7) P(2)(17): 847.40; y2+(16): 805.38; c1+(6): 759.28; z1++H(15): 1497.69; z1+(15): 1496.69
FALSE	[K].AKsPTPSPSPPRNSDQEGGGK.[K]	S3(pyrophospho)	751.989	6062	5.8	1	S3(pyrophospho): 100	F1_20220525_MN_135_LK_2_154_fr5.raw	1.00968e+06	2	3	2253.95	-1.1	-0.00083	EThcD (ETD With Supplemental HCD)	MS2	31.4609	0.0207	0	High	1	Sequest HT	1	Sequest HT (A3)	Unambiguous	1	Q8IYB3	Q8IYB3	225.985	2253.95	30.4195	F1.5	1	A	3	AKSPTPSPSPPRNSDQEGGGK	Serine/arginine repetitive matrix protein 1 OS=Homo sapiens OX=9606 GN=SRRM1 PE=1 SV=2	Serine/arginine repetitive matrix protein 1 OS=Homo sapiens OX=9606 GN=SRRM1 PE=1 SV=2	3	1	0/0	0	0	6062	6044	5453	754.74	y2+-H(3) O(7) P(2)(19): 939.45; b1+(3): 447.10; y2+(18): 904.43; c1+(4): 561.18; z1++H(17): 1695.79; z1+(17): 1694.79
FALSE	[K].AKSPTPsPSPPRNSDQEGGGK.[K]	S7(pyrophospho)	751.989	6714	4.55	1	S7(pyrophospho): 100	F1_20220525_MN_135_LK_2_154_fr5.raw	61073.2	2	3	2253.95	0.03	2e-05	EThcD (ETD With Supplemental HCD)	MS2	35.0985	0.0066	0	High	1	Sequest HT	1	Sequest HT (A3)	Unambiguous	1	Q8IYB3	Q8IYB3	1232.17	2253.95	32.0986	F1.5	1	A	3	AKSPTPSPSPPRNSDQEGGGK	Serine/arginine repetitive matrix protein 1 OS=Homo sapiens OX=9606 GN=SRRM1 PE=1 SV=2	Serine/arginine repetitive matrix protein 1 OS=Homo sapiens OX=9606 GN=SRRM1 PE=1 SV=2	3	1	0/0	0	0	6714	6689	5450	723.72	b2+-H(3) O(7) P(2)(10): 467.25; y2+-H(3) O(7) P(2)(16): 796.88; c1+(8): 943.37; z1++H(13): 1313.61; z1+(13): 1312.60
FALSE	[K].AKSPTPsPSPPRNSDQEGGGK.[K]	S7(pyrophospho)	751.99	6861	5.7	1	S7(pyrophospho): 100	F1_20220525_MN_135_LK_2_154_fr5.raw	302715	2	3	2253.95	0.36	0.00027	EThcD (ETD With Supplemental HCD)	MS2	14.418	0.0053	0	High	1	Sequest HT	1	Sequest HT (A3)	Unambiguous	1	Q8IYB3	Q8IYB3	515.926	2253.95	32.4717	F1.5	1	A	3	AKSPTPSPSPPRNSDQEGGGK	Serine/arginine repetitive matrix protein 1 OS=Homo sapiens OX=9606 GN=SRRM1 PE=1 SV=2	Serine/arginine repetitive matrix protein 1 OS=Homo sapiens OX=9606 GN=SRRM1 PE=1 SV=2	3	1	0/0	0	0	6861	6843	5536	822.45	b2+-H(3) O(7) P(2)(10): 467.25; y2+-H(3) O(7) P(2)(16): 796.88; y1+(13): 1328.62; c1+(8): 943.37; z1++H(13): 1313.61; z1+(13): 1312.60
FALSE	[K].AKsPTPsPSPPRNSDQEGGGK.[K]	S3(Phospho); S7(Phospho)	751.99	6997	5.87	0	S7(Phospho): 100; S9(Phospho): 100	F1_20220525_MN_135_LK_2_154_fr5.raw	468457	2	3	2253.95	0.11	9e-05	EThcD (ETD With Supplemental HCD)	MS2	2.96439	0.0017	0	High	1	Sequest HT	1	Sequest HT (A3)	Unambiguous	1	Q8IYB3	Q8IYB3	530.877	2253.95	32.8181	F1.5	1	A	3	AKSPTPSPSPPRNSDQEGGGK	Serine/arginine repetitive matrix protein 1 OS=Homo sapiens OX=9606 GN=SRRM1 PE=1 SV=2	Serine/arginine repetitive matrix protein 1 OS=Homo sapiens OX=9606 GN=SRRM1 PE=1 SV=2	3	1	0/0	0	0	6997	6972	5508	601.41	y2+-H(3) O(4) P(19): 978.93; y2+-H(3) O(4) P(16): 836.36; b1+(5): 485.27; y1+(14): 1505.64; y2+(16): 885.35; c1+(6): 599.35; z1++H(15): 1657.63; z1+(15): 1656.62	S(3): 0.0; T(5): 0.0; S(7): 100.0; S(9): 100.0; S(14): 0.0
FALSE	[K].AKSPTPSPSPPRNsDQEGGGK.[K]	S14(pyrophospho)	751.989	8244	4.84	1	S14(pyrophospho): 100	F1_20220525_MN_135_LK_2_154_fr6.raw	2.22536e+06	2	3	2253.95	-1.1	-0.00083	EThcD (ETD With Supplemental HCD)	MS2	14.5409	0.0041	0	High	1	Sequest HT	1	Sequest HT (A3)	Unambiguous	1	Q8IYB3	Q8IYB3	132.255	2253.95	29.7833	F1.6	1	A	3	AKSPTPSPSPPRNSDQEGGGK	Serine/arginine repetitive matrix protein 1 OS=Homo sapiens OX=9606 GN=SRRM1 PE=1 SV=2	Serine/arginine repetitive matrix protein 1 OS=Homo sapiens OX=9606 GN=SRRM1 PE=1 SV=2	3	1	0/0	0	0	8244	8208	5453	709.39	y2+-H(3) O(7) P(2)(18): 895.93; y1+(12): 1401.52; c1+(11): 1064.57; c1+(12): 1220.67; c1+(13): 1334.72; z1++H(10): 1192.40; z1++H(8): 922.26; z1+(10): 1191.40; z1+(8): 921.25
FALSE	[K].AKSPtPSPSPPRNsDQEGGGK.[K]	T5(Phospho); S14(Phospho)	1127.48	8307	1.88	1	T5(Phospho): 99.98; S14(Phospho): 99.99	F1_20220525_MN_135_LK_2_154_fr6.raw	1.13789e+06	2	2	2253.95	-0.56	-0.00063	EThcD (ETD With Supplemental HCD)	MS2	0	0.3564	0	High	1	Sequest HT	1	Sequest HT (A3)	Unambiguous	1	Q8IYB3	Q8IYB3	174.251	2253.95	29.8826	F1.6	1	A	3	AKSPTPSPSPPRNSDQEGGGK	Serine/arginine repetitive matrix protein 1 OS=Homo sapiens OX=9606 GN=SRRM1 PE=1 SV=2	Serine/arginine repetitive matrix protein 1 OS=Homo sapiens OX=9606 GN=SRRM1 PE=1 SV=2	2	1	0/0	0	0	8307	8266	5522	270.72	b1+-H(3) O(4) P(5): 467.26; b1+-H(3) O(4) P(7): 651.35; b1+-H(3) O(4) P(11): 1029.54; z1++H(18): 1952.78; z1++H(17): 1855.73; z1+(17): 1854.72	S(3): 0.0; T(5): 100.0; S(7): 0.0; S(9): 0.0; S(14): 100.0
FALSE	[K].AKSPTPsPsPPRNSDQEGGGK.[K]	S7(Phospho); S9(Phospho)	751.99	8657	3.43	1	S7(Phospho): 100; S9(Phospho): 100	F1_20220525_MN_135_LK_2_154_fr6.raw	898777	2	3	2253.95	1.17	0.00088	EThcD (ETD With Supplemental HCD)	MS2	10.4463	0.0029	0	High	1	Sequest HT	1	Sequest HT (A3)	Unambiguous	1	Q8IYB3	Q8IYB3	53.593	2253.96	30.4433	F1.6	1	A	3	AKSPTPSPSPPRNSDQEGGGK	Serine/arginine repetitive matrix protein 1 OS=Homo sapiens OX=9606 GN=SRRM1 PE=1 SV=2	Serine/arginine repetitive matrix protein 1 OS=Homo sapiens OX=9606 GN=SRRM1 PE=1 SV=2	3	1	0/0	0	0	8657	8604	5543	430.81	y2+-H(3) O(4) P(16): 836.36; c1+(6): 599.35	S(3): 0.0; T(5): 0.0; S(7): 100.0; S(9): 100.0; S(14): 0.0
FALSE	[K].AKSPTPSPSPPRNsDQEGGGK.[K]	S14(pyrophospho)	751.989	6820	4.29	1	S14(pyrophospho): 100	F1_20220525_MN_135_LK_2_154_fr7.raw	68512.5	2	3	2253.95	-0.62	-0.00046	EThcD (ETD With Supplemental HCD)	MS2	0	0.0606	0	High	1	Sequest HT	1	Sequest HT (A3)	Unambiguous	1	Q8IYB3	Q8IYB3	2000	2253.95	32.6303	F1.7	1	A	3	AKSPTPSPSPPRNSDQEGGGK	Serine/arginine repetitive matrix protein 1 OS=Homo sapiens OX=9606 GN=SRRM1 PE=1 SV=2	Serine/arginine repetitive matrix protein 1 OS=Homo sapiens OX=9606 GN=SRRM1 PE=1 SV=2	3	1	0/0	0	0	6820	6796	5521	736.97	b1+(9): 853.44; y1+(12): 1401.52; b2+(12): 602.33; c1+(11): 1064.57; c1+(12): 1220.67; c1+(13): 1334.72; z1++H(10): 1192.40; z1++H(9): 1036.30; z1++H(8): 922.26; z1+(10): 1191.40; z1+(8): 921.25
FALSE	[K].AKSPtPSPSPPRNSDQEGGGK.[K]	T5(pyrophospho)	751.989	5710	5.27	1	T5(pyrophospho): 100	F1_20220530_MN_135_LK_2_154_2_fr5.raw	320732	2	3	2253.95	-0.54	-0.0004	EThcD (ETD With Supplemental HCD)	MS2	17.1582	0.0285	0	High	1	Sequest HT	1	Sequest HT (A3)	Unambiguous	1	Q8IYB3	Q8IYB3	401.713	2253.95	29.0019	F2.5	1	A	3	AKSPTPSPSPPRNSDQEGGGK	Serine/arginine repetitive matrix protein 1 OS=Homo sapiens OX=9606 GN=SRRM1 PE=1 SV=2	Serine/arginine repetitive matrix protein 1 OS=Homo sapiens OX=9606 GN=SRRM1 PE=1 SV=2	3	1	0/0	0	0	5710	5700	5526	633.93	b2+-H(3) O(7) P(2)(10): 467.25; b1+(3): 287.17; b1+(4): 384.22; c1+(4): 401.25
FALSE	[K].AKsPTPSPSPPRNSDQEGGGK.[K]	S3(pyrophospho)	751.989	6202	6.17	1	S3(pyrophospho): 100	F1_20220530_MN_135_LK_2_154_2_fr5.raw	643346	2	3	2253.95	-0.7	-0.00053	EThcD (ETD With Supplemental HCD)	MS2	12.2149	0.0551	0	High	1	Sequest HT	1	Sequest HT (A3)	Unambiguous	1	Q8IYB3	Q8IYB3	393.992	2253.95	30.2852	F2.5	1	A	3	AKSPTPSPSPPRNSDQEGGGK	Serine/arginine repetitive matrix protein 1 OS=Homo sapiens OX=9606 GN=SRRM1 PE=1 SV=2	Serine/arginine repetitive matrix protein 1 OS=Homo sapiens OX=9606 GN=SRRM1 PE=1 SV=2	3	1	0/0	0	0	6202	6175	5537	697.5	b1+(3): 447.10; y2+(18): 904.43; c1+(4): 561.18; z1++H(17): 1695.79; z1+(17): 1694.79
FALSE	[K].AKsPTPsPSPPRNSDQEGGGK.[K]	S3(Phospho); S7(Phospho)	751.989	6807	5.37	0	S7(Phospho): 100; S9(Phospho): 100	F1_20220530_MN_135_LK_2_154_2_fr5.raw	83219.8	2	3	2253.95	-1.02	-0.00077	EThcD (ETD With Supplemental HCD)	MS2	13.114	0.0298	0	High	1	Sequest HT	1	Sequest HT (A3)	Unambiguous	1	Q8IYB3	Q8IYB3	581.605	2253.95	31.7644	F2.5	1	A	3	AKSPTPSPSPPRNSDQEGGGK	Serine/arginine repetitive matrix protein 1 OS=Homo sapiens OX=9606 GN=SRRM1 PE=1 SV=2	Serine/arginine repetitive matrix protein 1 OS=Homo sapiens OX=9606 GN=SRRM1 PE=1 SV=2	3	1	0/0	0	0	6807	6781	5462	503.02	y2+-H(3) O(4) P(18): 935.41; y2+-H(3) O(4) P(16): 836.36; b1+(5): 485.27; c1+(6): 599.35; z1++H(15): 1657.63; z1+(15): 1656.62	S(3): 0.0; T(5): 0.0; S(7): 100.0; S(9): 100.0; S(14): 0.0
FALSE	[K].AKsPTPsPSPPRNSDQEGGGK.[K]	S3(Phospho); S7(Phospho)	751.989	6943	6.42	0	S7(Phospho): 100; S9(Phospho): 99.44	F1_20220530_MN_135_LK_2_154_2_fr5.raw	393680	2	3	2253.95	-0.7	-0.00053	EThcD (ETD With Supplemental HCD)	MS2	4.27162	0.0109	0	High	1	Sequest HT	1	Sequest HT (A3)	Unambiguous	1	Q8IYB3	Q8IYB3	415.679	2253.95	32.1062	F2.5	1	A	3	AKSPTPSPSPPRNSDQEGGGK	Serine/arginine repetitive matrix protein 1 OS=Homo sapiens OX=9606 GN=SRRM1 PE=1 SV=2	Serine/arginine repetitive matrix protein 1 OS=Homo sapiens OX=9606 GN=SRRM1 PE=1 SV=2	3	1	0/0	0	0	6943	6921	5537	639.2	y2+-H(3) O(4) P(18): 935.41; y2+-H(3) O(4) P(16): 836.36; b1+(5): 485.27; y1+(14): 1505.64; y2+(16): 885.35; c1+(6): 599.35; z1++H(15): 1657.63; z1+(15): 1656.62	S(3): 0.0; T(5): 0.6; S(7): 100.0; S(9): 99.4; S(14): 0.0
FALSE	[K].AKsPTPsPSPPRNSDQEGGGK.[K]	S3(Phospho); S7(Phospho)	751.989	7085	5.61	0	S7(Phospho): 100; S9(Phospho): 100	F1_20220530_MN_135_LK_2_154_2_fr5.raw	293625	2	3	2253.95	-0.13	-0.0001	EThcD (ETD With Supplemental HCD)	MS2	2.84585	0.0267	0	High	1	Sequest HT	1	Sequest HT (A3)	Unambiguous	1	Q8IYB3	Q8IYB3	1301.72	2253.95	32.4307	F2.5	1	A	3	AKSPTPSPSPPRNSDQEGGGK	Serine/arginine repetitive matrix protein 1 OS=Homo sapiens OX=9606 GN=SRRM1 PE=1 SV=2	Serine/arginine repetitive matrix protein 1 OS=Homo sapiens OX=9606 GN=SRRM1 PE=1 SV=2	3	1	0/0	0	0	7085	7050	5477	525.78	y2+-H(3) O(4) P(16): 836.36; b1+(5): 485.27; y1+(14): 1505.64; c1+(6): 599.35; z1++H(15): 1657.63; z1+(15): 1656.62	S(3): 0.0; T(5): 0.0; S(7): 100.0; S(9): 100.0; S(14): 0.0
FALSE	[K].AKSPTPSPSPPRNsDQEGGGK.[K]	S14(pyrophospho)	751.988	8456	4.75	1	S14(pyrophospho): 100	F1_20220530_MN_135_LK_2_154_2_fr6.raw	1.1784e+06	2	3	2253.95	-1.59	-0.0012	EThcD (ETD With Supplemental HCD)	MS2	10.6874	0.0632	0	High	1	Sequest HT	1	Sequest HT (A3)	Unambiguous	1	Q8IYB3	Q8IYB3	75.044	2253.95	30.8822	F2.6	1	A	3	AKSPTPSPSPPRNSDQEGGGK	Serine/arginine repetitive matrix protein 1 OS=Homo sapiens OX=9606 GN=SRRM1 PE=1 SV=2	Serine/arginine repetitive matrix protein 1 OS=Homo sapiens OX=9606 GN=SRRM1 PE=1 SV=2	3	1	0/0	0	0	8456	8405	5468	631.59	y2+-H(3) O(7) P(2)(18): 895.93; b2+(12): 602.33; c1+(11): 1064.57; c1+(12): 1220.67; c1+(13): 1334.72; z1++H(10): 1192.40; z1++H(9): 1036.30; z1++H(8): 922.26; z1+(10): 1191.40; z1+(8): 921.25
FALSE	[K].AKSPTPSPsPPRNSDQEGGGK.[K]	S9(pyrophospho)	751.99	8680	4.63	1	S9(pyrophospho): 100	F1_20220530_MN_135_LK_2_154_2_fr6.raw	1.19299e+06	2	3	2253.95	0.36	0.00027	EThcD (ETD With Supplemental HCD)	MS2	5.66848	0.0432	0	High	1	Sequest HT	1	Sequest HT (A3)	Unambiguous	1	Q8IYB3	Q8IYB3	518.032	2253.95	31.2678	F2.6	1	A	3	AKSPTPSPSPPRNSDQEGGGK	Serine/arginine repetitive matrix protein 1 OS=Homo sapiens OX=9606 GN=SRRM1 PE=1 SV=2	Serine/arginine repetitive matrix protein 1 OS=Homo sapiens OX=9606 GN=SRRM1 PE=1 SV=2	3	1	0/0	0	0	8680	8633	5536	710.98	b2+-H(3) O(7) P(2)(10): 467.25; y2+-H(3) O(7) P(2)(19): 939.45; y2+-H(3) O(7) P(2)(16): 796.88; y2+(14): 793.31; c1+(8): 783.44
FALSE	[K].AKSSDSDSDsSSEDEPPK.[N]	S10(pyrophospho)	1014.35	4153	2.07	0.497	S10(pyrophospho): 49.7; S11(pyrophospho): 49.7	F1_20220525_MN_135_LK_2_154_fr7.raw	82649.4	1	2	2027.7	-2.82	-0.00286	EThcD (ETD With Supplemental HCD)	MS2	17.9629	0.0048	0	High	1	Sequest HT	1	Sequest HT (A3)	Unambiguous	1	Q14978	Q14978	2000	2027.69	23.7186	F1.7	1	A	3	AKSSDSDSDSSSEDEPPK	Nucleolar and coiled-body phosphoprotein 1 OS=Homo sapiens OX=9606 GN=NOLC1 PE=1 SV=2	Nucleolar and coiled-body phosphoprotein 1 OS=Homo sapiens OX=9606 GN=NOLC1 PE=1 SV=2	2	1	0/0	0	0	4153	4142	2071	380.43
FALSE	[K].AKSSDSDSDSSsEDEPPK.[N]	S12(pyrophospho)	1014.35	4153	2.07	0.003	S10(pyrophospho): 49.7; S11(pyrophospho): 49.7	F1_20220525_MN_135_LK_2_154_fr7.raw	82649.4	1	2	2027.7	-2.82	-0.00286	EThcD (ETD With Supplemental HCD)	MS2	17.9629	0.0048	0	High	2	Sequest HT	1	Sequest HT (A3)	Unambiguous	1	Q14978	Q14978	2000	2027.69	23.7186	F1.7	1	A	3	AKSSDSDSDSSSEDEPPK	Nucleolar and coiled-body phosphoprotein 1 OS=Homo sapiens OX=9606 GN=NOLC1 PE=1 SV=2	Nucleolar and coiled-body phosphoprotein 1 OS=Homo sapiens OX=9606 GN=NOLC1 PE=1 SV=2	2	2	0/0	0	0	4153	4142	2071	358.19
FALSE	[K].AKSSDSDSDssSEDEPPK.[N]	S10(Phospho); S11(Phospho)	1014.35	4153	2.07	0.972	S10(Phospho): 98.6; S11(Phospho): 98.6	F1_20220525_MN_135_LK_2_154_fr7.raw	82649.4	1	2	2027.7	-2.82	-0.00286	EThcD (ETD With Supplemental HCD)	MS2	17.9629	0.0048	0	High	3	Sequest HT	1	Sequest HT (A3)	Unambiguous	1	Q14978	Q14978	2000	2027.69	23.7186	F1.7	1	A	3	AKSSDSDSDSSSEDEPPK	Nucleolar and coiled-body phosphoprotein 1 OS=Homo sapiens OX=9606 GN=NOLC1 PE=1 SV=2	Nucleolar and coiled-body phosphoprotein 1 OS=Homo sapiens OX=9606 GN=NOLC1 PE=1 SV=2	2	3	0/0	0	0	4153	4142	2071	382.55	b1+-H(3) O(4) P(15): 1589.51; z1++H(7): 786.35	S(3): 0.0; S(4): 0.0; S(6): 0.0; S(8): 1.4; S(10): 98.6; S(11): 98.6; S(12): 1.4
FALSE	[K].AKSSDsDsDSSSEDEPPK.[N]	S6(Phospho); S8(Phospho)	1014.35	4238	2.97	0.005	S6(Phospho): 100; S10(Phospho): 98.92	F1_20220525_MN_135_LK_2_154_fr7.raw	206609	1	2	2027.7	-1.5	-0.00152	EThcD (ETD With Supplemental HCD)	MS2	6.69666	0.0168	0	High	1	Sequest HT	1	Sequest HT (A3)	Unambiguous	1	Q14978	Q14978	2000	2027.7	24.0789	F1.7	1	A	3	AKSSDSDSDSSSEDEPPK	Nucleolar and coiled-body phosphoprotein 1 OS=Homo sapiens OX=9606 GN=NOLC1 PE=1 SV=2	Nucleolar and coiled-body phosphoprotein 1 OS=Homo sapiens OX=9606 GN=NOLC1 PE=1 SV=2	2	1	0/0	0	0	4238	4222	2137	597.37	y1+-H(3) O(4) P(13): 1441.50; b1+- -2H(3) O(4) P -2H(3) O(4) P(15): 1491.54; z1++H(8): 873.38	S(3): 0.0; S(4): 0.0; S(6): 100.0; S(8): 0.5; S(10): 98.9; S(11): 0.5; S(12): 0.0
FALSE	[K].AKSSDsDsDSSSEDEPPK.[N]	S6(Phospho); S8(Phospho)	1014.35	4318	2.15	0.332	S6(Phospho): 99.48; S8(Phospho): 33.33; S10(Phospho): 33.33; S11(Phospho): 33.33	F1_20220525_MN_135_LK_2_154_fr7.raw	302768	1	2	2027.7	-1.2	-0.00121	EThcD (ETD With Supplemental HCD)	MS2	11.9985	0.0791	0	High	1	Sequest HT	1	Sequest HT (A3)	Unambiguous	1	Q14978	Q14978	653.133	2027.7	24.3946	F1.7	1	A	3	AKSSDSDSDSSSEDEPPK	Nucleolar and coiled-body phosphoprotein 1 OS=Homo sapiens OX=9606 GN=NOLC1 PE=1 SV=2	Nucleolar and coiled-body phosphoprotein 1 OS=Homo sapiens OX=9606 GN=NOLC1 PE=1 SV=2	2	1	0/0	0	0	4318	4301	2077	429.86	b1+- -2H(3) O(4) P -2H(3) O(4) P(15): 1491.54	S(3): 0.0; S(4): 0.5; S(6): 99.5; S(8): 33.3; S(10): 33.3; S(11): 33.3; S(12): 0.0
FALSE	[K].AKssDSDSDSSSEDEPPK.[N]	S3(Phospho); S4(Phospho)	1014.35	4416	3.32	0	S6(Phospho): 99.45; S8(Phospho): 99.45	F1_20220525_MN_135_LK_2_154_fr7.raw	474716	1	2	2027.7	-1.74	-0.00176	EThcD (ETD With Supplemental HCD)	MS2	14.7754	0.0301	0	High	1	Sequest HT	1	Sequest HT (A3)	Unambiguous	1	Q14978	Q14978	1352.27	2027.7	24.7122	F1.7	1	A	3	AKSSDSDSDSSSEDEPPK	Nucleolar and coiled-body phosphoprotein 1 OS=Homo sapiens OX=9606 GN=NOLC1 PE=1 SV=2	Nucleolar and coiled-body phosphoprotein 1 OS=Homo sapiens OX=9606 GN=NOLC1 PE=1 SV=2	2	1	0/0	0	0	4416	4400	2113	610.13	b1+-H(3) O(4) P(6): 558.25; b1+-H(3) O(4) P(7): 673.28; b1+-H(3) O(4) P(15): 1589.51; y1+-H(3) O(4) P(16): 1730.59; b1+- -2H(3) O(4) P -2H(3) O(4) P(14): 1362.49; b1+- -2H(3) O(4) P -2H(3) O(4) P(15): 1491.54; b1+(5): 489.23; y1+(13): 1539.48; y1+(12): 1372.48; c1+(6): 673.26	S(3): 0.0; S(4): 1.1; S(6): 99.5; S(8): 99.5; S(10): 0.0; S(11): 0.0; S(12): 0.0
FALSE	[K].AKsSDSDSDSSSEDEPPK.[N]	S3(pyrophospho)	1014.35	4563	3.15	0.996	S3(pyrophospho): 99.57	F1_20220525_MN_135_LK_2_154_fr7.raw	482030	1	2	2027.7	-1.56	-0.00158	EThcD (ETD With Supplemental HCD)	MS2	12.2153	0.0286	0	High	1	Sequest HT	1	Sequest HT (A3)	Unambiguous	1	Q14978	Q14978	857.314	2027.7	25.1181	F1.7	1	A	3	AKSSDSDSDSSSEDEPPK	Nucleolar and coiled-body phosphoprotein 1 OS=Homo sapiens OX=9606 GN=NOLC1 PE=1 SV=2	Nucleolar and coiled-body phosphoprotein 1 OS=Homo sapiens OX=9606 GN=NOLC1 PE=1 SV=2	2	1	0/0	0	0	4563	4544	2098	613.72	b1+(3): 447.10; y1+(15): 1581.60
FALSE	[K].AKSSDSDsDsSSEDEPPK.[N]	S8(Phospho); S10(Phospho)	1014.35	4178	3.38	0.995	S8(Phospho): 100; S10(Phospho): 99.51	F1_20220530_MN_135_LK_2_154_2_fr7.raw	232408	1	2	2027.7	-2.04	-0.00207	EThcD (ETD With Supplemental HCD)	MS2	6.68005	0.0503	0	High	1	Sequest HT	1	Sequest HT (A3)	Unambiguous	1	Q14978	Q14978	2000	2027.7	23.8686	F2.7	1	A	3	AKSSDSDSDSSSEDEPPK	Nucleolar and coiled-body phosphoprotein 1 OS=Homo sapiens OX=9606 GN=NOLC1 PE=1 SV=2	Nucleolar and coiled-body phosphoprotein 1 OS=Homo sapiens OX=9606 GN=NOLC1 PE=1 SV=2	2	1	0/0	0	0	4178	4161	2019	723.85	y1+-H(3) O(4) P(13): 1441.50; z1++H(8): 873.38	S(3): 0.0; S(4): 0.0; S(6): 0.0; S(8): 100.0; S(10): 99.5; S(11): 0.5; S(12): 0.0
FALSE	[K].AKSSDSDsDsSSEDEPPK.[N]	S8(Phospho); S10(Phospho)	1014.35	4247	3.33	0.996	S8(Phospho): 100; S10(Phospho): 99.59	F1_20220530_MN_135_LK_2_154_2_fr7.raw	370272	1	2	2027.7	-1.26	-0.00127	EThcD (ETD With Supplemental HCD)	MS2	3.65922	0.0901	0	High	1	Sequest HT	1	Sequest HT (A3)	Unambiguous	1	Q14978	Q14978	870.848	2027.7	24.1831	F2.7	1	A	3	AKSSDSDSDSSSEDEPPK	Nucleolar and coiled-body phosphoprotein 1 OS=Homo sapiens OX=9606 GN=NOLC1 PE=1 SV=2	Nucleolar and coiled-body phosphoprotein 1 OS=Homo sapiens OX=9606 GN=NOLC1 PE=1 SV=2	2	1	0/0	0	0	4247	4231	2077	735.16	y1+-H(3) O(4) P(11): 1239.44; y1+-H(3) O(4) P(10): 1072.44; b1+- -2H(3) O(4) P -2H(3) O(4) P(14): 1362.49; z1++H(8): 873.38	S(3): 0.0; S(4): 0.0; S(6): 0.0; S(8): 100.0; S(10): 99.6; S(11): 0.4; S(12): 0.0
FALSE	[K].AKSSDSDSDssSEDEPPK.[N]	S10(Phospho); S11(Phospho)	1014.35	4322	3.1	0	S6(Phospho): 100; S8(Phospho): 99.47	F1_20220530_MN_135_LK_2_154_2_fr7.raw	535551	1	2	2027.7	-1.68	-0.0017	EThcD (ETD With Supplemental HCD)	MS2	9.13765	0.0097	0	High	1	Sequest HT	1	Sequest HT (A3)	Unambiguous	1	Q14978	Q14978	1011.64	2027.7	24.5046	F2.7	1	A	3	AKSSDSDSDSSSEDEPPK	Nucleolar and coiled-body phosphoprotein 1 OS=Homo sapiens OX=9606 GN=NOLC1 PE=1 SV=2	Nucleolar and coiled-body phosphoprotein 1 OS=Homo sapiens OX=9606 GN=NOLC1 PE=1 SV=2	2	1	0/0	0	0	4322	4311	2085	499.14	b1+-H(3) O(4) P(6): 558.25; b1+-H(3) O(4) P(15): 1589.51; y1+-H(3) O(4) P(11): 1159.47; b1+- -2H(3) O(4) P -2H(3) O(4) P(15): 1491.54; b1+(4): 374.20; b1+(5): 489.23; y1+(14): 1654.50; y1+(13): 1539.48	S(3): 0.0; S(4): 0.5; S(6): 100.0; S(8): 99.5; S(10): 0.0; S(11): 0.0; S(12): 0.0
FALSE	[K].AKssDSDSDSSSEDEPPK.[N]	S3(Phospho); S4(Phospho)	1014.35	4410	3.41	0	S4(Phospho): 100; S6(Phospho): 100	F1_20220530_MN_135_LK_2_154_2_fr7.raw	778355	1	2	2027.7	-0.96	-0.00097	EThcD (ETD With Supplemental HCD)	MS2	7.49266	0.1202	0	High	1	Sequest HT	1	Sequest HT (A3)	Unambiguous	1	Q14978	Q14978	667.033	2027.7	24.8275	F2.7	1	A	3	AKSSDSDSDSSSEDEPPK	Nucleolar and coiled-body phosphoprotein 1 OS=Homo sapiens OX=9606 GN=NOLC1 PE=1 SV=2	Nucleolar and coiled-body phosphoprotein 1 OS=Homo sapiens OX=9606 GN=NOLC1 PE=1 SV=2	2	1	0/0	0	0	4410	4391	2086	754.93	b1+-H(3) O(4) P(14): 1460.47; b1+-H(3) O(4) P(15): 1589.51; y1+-H(3) O(4) P(16): 1730.59; y1+-H(3) O(4) P(13): 1361.53; b1+- -2H(3) O(4) P -2H(3) O(4) P(6): 540.24; b1+- -2H(3) O(4) P -2H(3) O(4) P(10): 944.36; b1+- -2H(3) O(4) P -2H(3) O(4) P(12): 1118.42; b1+- -2H(3) O(4) P -2H(3) O(4) P(15): 1491.54; y1+- -2H(3) O(4) P -2H(3) O(4) P(16): 1632.61; y1+(15): 1741.54; z1++H(15): 1726.53; z1+(15): …	S(3): 0.0; S(4): 100.0; S(6): 100.0; S(8): 0.0; S(10): 0.0; S(11): 0.0; S(12): 0.0
FALSE	[K].ALEQQEAESDSsDtEEKDDDDDDEEDVGKR.[E]	S12(Phospho); T14(Phospho)	1187.1	8121	5.4	0.96	S12(Phospho): 97.62; T14(Phospho): 97.62	F1_20220525_MN_135_LK_2_154_fr10.raw	125229	2	3	3559.29	-1.55	-0.00184	EThcD (ETD With Supplemental HCD)	MS2	0	0.0148	0	High	1	Sequest HT	1	Sequest HT (A3)	Unambiguous	1	Q9BXY0	Q9BXY0	2000	3559.29	35.857	F1.10	1	A	3	ALEQQEAESDSSDTEEKDDDDDDEEDVGKR	Protein MAK16 homolog OS=Homo sapiens OX=9606 GN=MAK16 PE=1 SV=2	Protein MAK16 homolog OS=Homo sapiens OX=9606 GN=MAK16 PE=1 SV=2	3	1	0/0	0	0	8121	8116	5597	819.81	y2+-H(3) O(4) P(25): 1446.52; y2+-H(3) O(4) P(22): 1281.96; b2+- -2H(3) O(4) P -2H(3) O(4) P(26): 1453.02; y2+- -2H(3) O(4) P -2H(3) O(4) P(25): 1397.53; y2+- -2H(3) O(4) P -2H(3) O(4) P(24): 1333.01; c1+(9): 1003.47; z1++H(19): 2356.79	S(9): 2.4; S(11): 2.4; S(12): 97.6; T(14): 97.6
FALSE	[K].ANLSSDEDGssDDEPEEGKK.[R]	S10(Phospho); S11(Phospho)	1134.91	6468	1.92	1	S10(Phospho): 100; S11(Phospho): 100	F1_20220525_MN_135_LK_2_154_fr8.raw	220763	1	2	2268.81	2.89	0.00328	EThcD (ETD With Supplemental HCD)	MS2	23.4154	0.1146	0	High	1	Sequest HT	1	Sequest HT (A3)	Unambiguous	1	P46100	P46100	2000	2268.81	33.0517	F1.8	1	A	3	ANLSSDEDGSSDDEPEEGKK	Transcriptional regulator ATRX OS=Homo sapiens OX=9606 GN=ATRX PE=1 SV=5	Transcriptional regulator ATRX OS=Homo sapiens OX=9606 GN=ATRX PE=1 SV=5	2	1	0/0	0	0	6468	6441	3937	596.81	y2+- -2H(3) O(4) P -2H(3) O(4) P(14): 743.30; b1+(6): 588.26; b1+(8): 832.33; y1+(15): 1796.58; y1+(13): 1552.51; y1+(12): 1437.48; y1+(11): 1380.46; y2+(14): 841.28; z1++H(15): 1781.57; z1++H(14): 1666.54; z1++H(13): 1537.50; z1++H(12): 1422.47; z1+(15): 1780.56; z1+(14): 1665.53; z1+(13): 1536.49	S(4): 0.0; S(5): 0.0; S(10): 100.0; S(11): 100.0
FALSE	[K].ANLSSDEDGssDDEPEEGKK.[R]	S10(Phospho); S11(Phospho)	756.942	6528	6.33	1	S10(Phospho): 100; S11(Phospho): 100	F1_20220525_MN_135_LK_2_154_fr8.raw	580015	1	3	2268.81	1.97	0.00149	EThcD (ETD With Supplemental HCD)	MS2	2.87903	0.1248	0	High	1	Sequest HT	1	Sequest HT (A3)	Unambiguous	1	P46100	P46100	519.871	2268.81	33.3134	F1.8	1	A	3	ANLSSDEDGSSDDEPEEGKK	Transcriptional regulator ATRX OS=Homo sapiens OX=9606 GN=ATRX PE=1 SV=5	Transcriptional regulator ATRX OS=Homo sapiens OX=9606 GN=ATRX PE=1 SV=5	3	1	0/0	0	0	6528	6509	3898	768.71	y2+- -2H(3) O(4) P -2H(3) O(4) P(18): 944.39; y2+- -2H(3) O(4) P -2H(3) O(4) P(17): 887.85; y2+- -2H(3) O(4) P -2H(3) O(4) P(16): 844.33; y1+(15): 1796.58; y1+(14): 1681.55; y1+(13): 1552.51; y1+(11): 1380.46; c1+(5): 490.26; c1+(6): 605.29; c1+(7): 734.33; z1++H(15): 1781.57; z1++H(13): 1537.50; z1++H(12): 1422.47; z1++H(11): 1365.45; z1+(15): 1780.56; z1+(14): 1665.53; z1+(13): 1536.49; z1+(12)…	S(4): 0.0; S(5): 0.0; S(10): 100.0; S(11): 100.0
FALSE	[K].ANLSSDEDGssDDEPEEGKK.[R]	S10(Phospho); S11(Phospho)	756.942	6527	4.44	1	S10(Phospho): 100; S11(Phospho): 100	F1_20220530_MN_135_LK_2_154_2_fr8.raw	425540	1	3	2268.81	2.13	0.00161	EThcD (ETD With Supplemental HCD)	MS2	5.37357	0.1712	0	High	1	Sequest HT	1	Sequest HT (A3)	Unambiguous	1	P46100	P46100	539.349	2268.81	32.5306	F2.8	1	A	3	ANLSSDEDGSSDDEPEEGKK	Transcriptional regulator ATRX OS=Homo sapiens OX=9606 GN=ATRX PE=1 SV=5	Transcriptional regulator ATRX OS=Homo sapiens OX=9606 GN=ATRX PE=1 SV=5	3	1	0/0	0	0	6527	6509	3880	716.64	y2+- -2H(3) O(4) P -2H(3) O(4) P(16): 844.33; y1+(15): 1796.58; y1+(14): 1681.55; y1+(13): 1552.51; c1+(5): 490.26; c1+(6): 605.29; c1+(7): 734.33; c1+(9): 906.38; z1++H(13): 1537.50; z1+(13): 1536.49; z1+(12): 1421.46; z1+(11): 1364.44	S(4): 0.0; S(5): 0.0; S(10): 100.0; S(11): 100.0
FALSE	[K].APSASDSDsKADSDGAKPEPVAmAR.[S]	S9(pyrophospho); M23(Oxidation)	879.357	10962	4.5	1	S9(pyrophospho): 100	F1_20220530_MN_135_LK_2_154_2_fr6.raw	1.086e+06	1	3	2636.06	-1.19	-0.00105	EThcD (ETD With Supplemental HCD)	MS2	0	0.0067	0	High	1	Sequest HT	1	Sequest HT (A3)	Unambiguous	1	Q7Z4V5	Q7Z4V5	153.005	2636.06	34.7373	F2.6	1	A	3	APSASDSDSKADSDGAKPEPVAMAR	Hepatoma-derived growth factor-related protein 2 OS=Homo sapiens OX=9606 GN=HDGFL2 PE=1 SV=1	Hepatoma-derived growth factor-related protein 2 OS=Homo sapiens OX=9606 GN=HDGFL2 PE=1 SV=1	3	1	0/0	0	0	10962	10923	7965	735.77	c1+(7): 633.28; c1+(8): 748.31; z1++H(17): 1890.77
FALSE	[K].ASEssSSEESSDDDDEEDQKK.[Q]	S4(Phospho); S5(Phospho)	821.94	3363	5.05	0	S2(Phospho): 100; S4(Phospho): 100	F1_20220525_MN_135_LK_2_154_fr9.raw	46294.8	1	3	2463.81	-0.51	-0.00042	EThcD (ETD With Supplemental HCD)	MS2	7.31566	0.0099	0	High	1	Sequest HT	1	Sequest HT (A3)	Unambiguous	1	Q14978	Q14978	2000	2463.81	20.3773	F1.9	1	A	3	ASESSSSEESSDDDDEEDQKK	Nucleolar and coiled-body phosphoprotein 1 OS=Homo sapiens OX=9606 GN=NOLC1 PE=1 SV=2	Nucleolar and coiled-body phosphoprotein 1 OS=Homo sapiens OX=9606 GN=NOLC1 PE=1 SV=2	3	1	0/0	0	0	3363	3358	2394	701.18	y2+-H(3) O(4) P(19): 1064.40; y2+-H(3) O(4) P(18): 999.88; b1+- -2H(3) O(4) P -2H(3) O(4) P(5): 426.16; y2+(17): 965.37; c1+(4): 552.11	S(2): 100.0; S(4): 100.0; S(5): 0.0; S(6): 0.0; S(7): 0.0; S(10): 0.0; S(11): 0.0
FALSE	[K].AsESSSSEESSDDDDEEDQKK.[Q]	S2(pyrophospho)	821.94	3414	4.49	1	S2(pyrophospho): 100	F1_20220525_MN_135_LK_2_154_fr9.raw	56187.4	1	3	2463.81	-0.59	-0.00048	EThcD (ETD With Supplemental HCD)	MS2	7.50829	0.069	0	High	1	Sequest HT	1	Sequest HT (A3)	Unambiguous	1	Q14978	Q14978	2000	2463.81	20.6313	F1.9	1	A	3	ASESSSSEESSDDDDEEDQKK	Nucleolar and coiled-body phosphoprotein 1 OS=Homo sapiens OX=9606 GN=NOLC1 PE=1 SV=2	Nucleolar and coiled-body phosphoprotein 1 OS=Homo sapiens OX=9606 GN=NOLC1 PE=1 SV=2	3	1	0/0	0	0	3414	3407	2383	714.04	y2+(18): 1008.89; c1+(3): 465.08
FALSE	[K].ASEsSSSEESSDDDDEEDQKK.[Q]	S4(pyrophospho)	821.94	3764	5.51	1	S4(pyrophospho): 100	F1_20220530_MN_135_LK_2_154_2_fr9.raw	41136.3	1	3	2463.81	-0.59	-0.00048	EThcD (ETD With Supplemental HCD)	MS2	2.94975	0.0073	0	High	1	Sequest HT	1	Sequest HT (A3)	Unambiguous	1	Q14978	Q14978	2000	2463.81	22.9095	F2.9	1	A	3	ASESSSSEESSDDDDEEDQKK	Nucleolar and coiled-body phosphoprotein 1 OS=Homo sapiens OX=9606 GN=NOLC1 PE=1 SV=2	Nucleolar and coiled-body phosphoprotein 1 OS=Homo sapiens OX=9606 GN=NOLC1 PE=1 SV=2	3	1	0/0	0	0	3764	3760	2383	687	y2+(17): 965.37; c1+(4): 552.11
FALSE	[K].AsEsSSSEESSDDDDEEDQKK.[Q]	S2(Phospho); S4(Phospho)	821.94	3764	5.51	0.993	S2(Phospho): 99.34; S4(Phospho): 100	F1_20220530_MN_135_LK_2_154_2_fr9.raw	41136.3	1	3	2463.81	-0.59	-0.00048	EThcD (ETD With Supplemental HCD)	MS2	2.94975	0.0073	0	High	2	Sequest HT	1	Sequest HT (A3)	Unambiguous	1	Q14978	Q14978	2000	2463.81	22.9095	F2.9	1	A	3	ASESSSSEESSDDDDEEDQKK	Nucleolar and coiled-body phosphoprotein 1 OS=Homo sapiens OX=9606 GN=NOLC1 PE=1 SV=2	Nucleolar and coiled-body phosphoprotein 1 OS=Homo sapiens OX=9606 GN=NOLC1 PE=1 SV=2	3	2	0/0	0	0	3764	3760	2383	643.44	b1+-H(3) O(4) P(3): 270.11; y2+-H(3) O(4) P(18): 999.88; y2+(17): 965.37; c1+(4): 552.11	S(2): 99.3; S(4): 100.0; S(5): 0.7; S(6): 0.0; S(7): 0.0; S(10): 0.0; S(11): 0.0
FALSE	[K].AsESSSSEESSDDDDEEDQKK.[Q]	S2(pyrophospho)	821.94	3810	5.85	1	S2(pyrophospho): 100	F1_20220530_MN_135_LK_2_154_2_fr9.raw	75464	1	3	2463.81	-1.48	-0.00121	EThcD (ETD With Supplemental HCD)	MS2	0	0.0205	0	High	1	Sequest HT	1	Sequest HT (A3)	Unambiguous	1	Q14978	Q14978	2000	2463.8	23.164	F2.9	1	A	3	ASESSSSEESSDDDDEEDQKK	Nucleolar and coiled-body phosphoprotein 1 OS=Homo sapiens OX=9606 GN=NOLC1 PE=1 SV=2	Nucleolar and coiled-body phosphoprotein 1 OS=Homo sapiens OX=9606 GN=NOLC1 PE=1 SV=2	3	1	0/0	0	0	3810	3805	2385	866.21	b1+(2): 319.01; y2+(18): 1008.89
FALSE	[K].ASESSSSEEssDDDDEEDQKKQPVQK.[G]	S10(Phospho); S11(Phospho)	1015.38	4679	4.25	1	S10(Phospho): 100; S11(Phospho): 100	F1_20220525_MN_135_LK_2_154_fr6.raw	204709	2	3	3044.14	-1.29	-0.00131	EThcD (ETD With Supplemental HCD)	MS2	0	0.1082	0	High	1	Sequest HT	1	Sequest HT (A3)	Unambiguous	1	Q14978	Q14978	621.65	3044.14	22.8729	F1.6	1	A	3	ASESSSSEESSDDDDEEDQKKQPVQK	Nucleolar and coiled-body phosphoprotein 1 OS=Homo sapiens OX=9606 GN=NOLC1 PE=1 SV=2	Nucleolar and coiled-body phosphoprotein 1 OS=Homo sapiens OX=9606 GN=NOLC1 PE=1 SV=2	3	1	0/0	0	0	4679	4643	8107	481.58	y2+-H(3) O(4) P(22): 1286.51; y2+-H(3) O(4) P(18): 1091.44; b1+(8): 765.29; y1+(17): 2150.82; c1+(7): 653.27; c1+(8): 782.32; c1+(9): 911.36; z1++H(18): 2264.85; z1++H(17): 2135.81	S(2): 0.0; S(4): 0.0; S(5): 0.0; S(6): 0.0; S(7): 0.0; S(10): 100.0; S(11): 100.0
FALSE	[K].ASESSSsEEsSDDDDEEDQKKQPVQK.[G]	S7(Phospho); S10(Phospho)	1015.38	4743	3.45	0.5	S7(Phospho): 99.98; S10(Phospho): 50; S11(Phospho): 50	F1_20220525_MN_135_LK_2_154_fr7.raw	751608	2	3	3044.14	-1.41	-0.00143	EThcD (ETD With Supplemental HCD)	MS2	0	0.0435	0	High	1	Sequest HT	1	Sequest HT (A3)	Unambiguous	1	Q14978	Q14978	342.174	3044.14	25.7438	F1.7	1	A	3	ASESSSSEESSDDDDEEDQKKQPVQK	Nucleolar and coiled-body phosphoprotein 1 OS=Homo sapiens OX=9606 GN=NOLC1 PE=1 SV=2	Nucleolar and coiled-body phosphoprotein 1 OS=Homo sapiens OX=9606 GN=NOLC1 PE=1 SV=2	3	1	0/0	0	0	4743	4733	8138	461.69	y2+-H(3) O(4) P(18): 1051.46	S(2): 0.0; S(4): 0.0; S(5): 0.0; S(6): 0.0; S(7): 100.0; S(10): 50.0; S(11): 50.0
FALSE	[K].ASEssSSEESSDDDDEEDQKKQPVQK.[G]	S4(Phospho); S5(Phospho)	1015.38	4814	3.7	0.981	S4(Phospho): 99.05; S5(Phospho): 99.05	F1_20220525_MN_135_LK_2_154_fr7.raw	1.11596e+06	2	3	3044.14	-1.59	-0.00162	EThcD (ETD With Supplemental HCD)	MS2	0.430942	0.027	0	High	1	Sequest HT	1	Sequest HT (A3)	Unambiguous	1	Q14978	Q14978	292.015	3044.14	26.0185	F1.7	1	A	3	ASESSSSEESSDDDDEEDQKKQPVQK	Nucleolar and coiled-body phosphoprotein 1 OS=Homo sapiens OX=9606 GN=NOLC1 PE=1 SV=2	Nucleolar and coiled-body phosphoprotein 1 OS=Homo sapiens OX=9606 GN=NOLC1 PE=1 SV=2	3	1	0/0	0	0	4814	4806	8208	541.44	b1+- -2H(3) O(4) P -2H(3) O(4) P(5): 426.16; b1+- -2H(3) O(4) P -2H(3) O(4) P(6): 513.19; b1+- -2H(3) O(4) P -2H(3) O(4) P(7): 600.23; y2+(21): 1212.02	S(2): 0.0; S(4): 99.1; S(5): 99.1; S(6): 1.9; S(7): 0.0; S(10): 0.0; S(11): 0.0
FALSE	[K].ASESSssEESSDDDDEEDQKKQPVQK.[G]	S6(Phospho); S7(Phospho)	1015.38	4625	4.24	0.005	S7(Phospho): 99.49; S10(Phospho): 49.99; S11(Phospho): 49.99	F1_20220530_MN_135_LK_2_154_2_fr7.raw	579640	2	3	3044.14	-1.71	-0.00174	EThcD (ETD With Supplemental HCD)	MS2	3.11968	0.0189	0	High	1	Sequest HT	1	Sequest HT (A3)	Unambiguous	1	Q14978	Q14978	494.345	3044.14	25.5438	F2.7	1	A	3	ASESSSSEESSDDDDEEDQKKQPVQK	Nucleolar and coiled-body phosphoprotein 1 OS=Homo sapiens OX=9606 GN=NOLC1 PE=1 SV=2	Nucleolar and coiled-body phosphoprotein 1 OS=Homo sapiens OX=9606 GN=NOLC1 PE=1 SV=2	3	1	0/0	0	0	4625	4612	8122	455.56	y2+-H(3) O(4) P(18): 1051.46	S(2): 0.0; S(4): 0.0; S(5): 0.0; S(6): 0.5; S(7): 99.5; S(10): 50.0; S(11): 50.0
FALSE	[K].ASESSssEESSDDDDEEDQKKQPVQK.[G]	S6(Phospho); S7(Phospho)	1015.38	4710	3.86	0.009	S4(Phospho): 98.12; S5(Phospho): 99.05	F1_20220530_MN_135_LK_2_154_2_fr7.raw	1.10198e+06	2	3	3044.14	-1.29	-0.00131	EThcD (ETD With Supplemental HCD)	MS2	0.739131	0.0285	0	High	1	Sequest HT	1	Sequest HT (A3)	Unambiguous	1	Q14978	Q14978	303.373	3044.14	25.8152	F2.7	1	A	3	ASESSSSEESSDDDDEEDQKKQPVQK	Nucleolar and coiled-body phosphoprotein 1 OS=Homo sapiens OX=9606 GN=NOLC1 PE=1 SV=2	Nucleolar and coiled-body phosphoprotein 1 OS=Homo sapiens OX=9606 GN=NOLC1 PE=1 SV=2	3	1	0/0	0	0	4710	4697	8107	568.59	b1+-H(3) O(4) P(4): 357.14; b1+- -2H(3) O(4) P -2H(3) O(4) P(5): 426.16; b1+- -2H(3) O(4) P -2H(3) O(4) P(6): 513.19; b1+- -2H(3) O(4) P -2H(3) O(4) P(7): 600.23; b1+- -2H(3) O(4) P -2H(3) O(4) P(8): 729.27; y2+- -2H(3) O(4) P -2H(3) O(4) P(23): 1281.04; y2+(21): 1212.02; y2+(20): 1168.50	S(2): 0.0; S(4): 98.1; S(5): 99.1; S(6): 1.9; S(7): 1.0; S(10): 0.0; S(11): 0.0
FALSE	[K].ASSDLDQASVSPSEEENSESSsEsEKTSDQDFTPEKK.[A]	S22(Phospho); S24(Phospho)	1384.55	13169	6.97	0.324	S20(Phospho): 33.79; S21(Phospho): 33.79; S22(Phospho): 33.79; S24(Phospho): 97.24	F1_20220525_MN_135_LK_2_154_fr7.raw	169577	2	3	4151.65	-1.28	-0.00178	EThcD (ETD With Supplemental HCD)	MS2	0	0.0158	0	High	1	Sequest HT	1	Sequest HT (A3)	Unambiguous	1	Q7Z4V5	Q7Z4V5	1184.86	4151.64	52.1599	F1.7	1	A	3	ASSDLDQASVSPSEEENSESSSESEKTSDQDFTPEKK	Hepatoma-derived growth factor-related protein 2 OS=Homo sapiens OX=9606 GN=HDGFL2 PE=1 SV=1	Hepatoma-derived growth factor-related protein 2 OS=Homo sapiens OX=9606 GN=HDGFL2 PE=1 SV=1	3	1	0/0	0	0	13169	13137	14833	557.07		S(2): 0.0; S(3): 0.0; S(9): 0.0; S(11): 0.0; S(13): 0.0; S(18): 0.0; S(20): 33.8; S(21): 33.8; S(22): 33.8; S(24): 97.2; T(27): 1.4; S(28): 0.0; T(33): 0.0
FALSE	[K].ASSDLDQASVSPSEEENSESssESEKTSDQDFTPEKK.[A]	S21(Phospho); S22(Phospho)	1384.55	13276	5.81	0.002	S20(Phospho): 33.5; S21(Phospho): 33.5; S22(Phospho): 33.5; S24(Phospho): 49.75; T27(Phospho): 49.75	F1_20220530_MN_135_LK_2_154_2_fr7.raw	116938	2	3	4151.65	-2.87	-0.00397	EThcD (ETD With Supplemental HCD)	MS2	0	0.0172	0	High	1	Sequest HT	1	Sequest HT (A3)	Unambiguous	1	Q7Z4V5	Q7Z4V5	2000	4151.64	51.0413	F2.7	1	A	3	ASSDLDQASVSPSEEENSESSSESEKTSDQDFTPEKK	Hepatoma-derived growth factor-related protein 2 OS=Homo sapiens OX=9606 GN=HDGFL2 PE=1 SV=1	Hepatoma-derived growth factor-related protein 2 OS=Homo sapiens OX=9606 GN=HDGFL2 PE=1 SV=1	3	1	0/0	0	0	13276	13246	14631	502.21	y2+-H(3) O(4) P(27): 1540.62	S(2): 0.0; S(3): 0.0; S(9): 0.0; S(11): 0.0; S(13): 0.0; S(18): 0.0; S(20): 33.5; S(21): 33.5; S(22): 33.5; S(24): 49.8; T(27): 49.8; S(28): 0.0; T(33): 0.0
FALSE	[K].ASSSDSEDssEEEEEVQGPPAK.[K]	S9(Phospho); S10(Phospho)	1227.44	8210	2.69	1	S9(Phospho): 100; S10(Phospho): 100	F1_20220525_MN_135_LK_2_154_fr9.raw	78782.4	0	2	2453.88	-1.89	-0.00232	EThcD (ETD With Supplemental HCD)	MS2	0	0.0669	0	High	1	Sequest HT	1	Sequest HT (A3)	Unambiguous	1	Q14978	Q14978	2000	2453.87	38.4547	F1.9	1	A	3	ASSSDSEDSSEEEEEVQGPPAK	Nucleolar and coiled-body phosphoprotein 1 OS=Homo sapiens OX=9606 GN=NOLC1 PE=1 SV=2	Nucleolar and coiled-body phosphoprotein 1 OS=Homo sapiens OX=9606 GN=NOLC1 PE=1 SV=2	2	1	0/0	0	0	8210	8202	4700	578.94	y1+-H(3) O(4) P(15): 1692.66; y1+-H(3) O(4) P(14): 1577.64; b1+- -2H(3) O(4) P -2H(3) O(4) P(12): 1175.40; b1+- -2H(3) O(4) P -2H(3) O(4) P(13): 1304.44; b1+- -2H(3) O(4) P -2H(3) O(4) P(16): 1661.59; b1+- -2H(3) O(4) P -2H(3) O(4) P(17): 1789.65; y1+- -2H(3) O(4) P -2H(3) O(4) P(15): 1594.69; y1+- -2H(3) O(4) P -2H(3) O(4) P(14): 1479.66; b1+(7): 664.24; b1+(8): 779.27; y1+(15): 1790.64; y1+(14)…	S(2): 0.0; S(3): 0.0; S(4): 0.0; S(6): 0.0; S(9): 100.0; S(10): 100.0
FALSE	[K].ASSSDSEDssEEEEEVQGPPAK.[K]	S9(Phospho); S10(Phospho)	1227.44	8287	2.86	1	S9(Phospho): 100; S10(Phospho): 100	F1_20220525_MN_135_LK_2_154_fr9.raw	133342	0	2	2453.88	-0.89	-0.0011	EThcD (ETD With Supplemental HCD)	MS2	2.8881	0.1014	0	High	1	Sequest HT	1	Sequest HT (A3)	Unambiguous	1	Q14978	Q14978	2000	2453.87	38.7744	F1.9	1	A	3	ASSSDSEDSSEEEEEVQGPPAK	Nucleolar and coiled-body phosphoprotein 1 OS=Homo sapiens OX=9606 GN=NOLC1 PE=1 SV=2	Nucleolar and coiled-body phosphoprotein 1 OS=Homo sapiens OX=9606 GN=NOLC1 PE=1 SV=2	2	1	0/0	0	0	8287	8269	4735	640.41	b1+-H(3) O(4) P(14): 1531.46; b1+-H(3) O(4) P(15): 1660.50; b1+- -2H(3) O(4) P -2H(3) O(4) P(10): 917.31; b1+- -2H(3) O(4) P -2H(3) O(4) P(13): 1304.44; b1+- -2H(3) O(4) P -2H(3) O(4) P(16): 1661.59; y1+- -2H(3) O(4) P -2H(3) O(4) P(15): 1594.69; y1+- -2H(3) O(4) P -2H(3) O(4) P(14): 1479.66; b1+(7): 664.24; b1+(8): 779.27; y1+(15): 1790.64; z1++H(14): 1660.60; z1+(16): 1903.66; z1+(14): 1659.59	S(2): 0.0; S(3): 0.0; S(4): 0.0; S(6): 0.0; S(9): 100.0; S(10): 100.0
FALSE	[K].ASSSDSEDssEEEEEVQGPPAK.[K]	S9(Phospho); S10(Phospho)	1227.44	8383	3.26	0	S6(Phospho): 100; S9(Phospho): 100	F1_20220525_MN_135_LK_2_154_fr9.raw	139515	0	2	2453.88	-1.39	-0.00171	EThcD (ETD With Supplemental HCD)	MS2	0	0.0583	0	High	1	Sequest HT	1	Sequest HT (A3)	Unambiguous	1	Q14978	Q14978	2000	2453.87	39.1098	F1.9	1	A	3	ASSSDSEDSSEEEEEVQGPPAK	Nucleolar and coiled-body phosphoprotein 1 OS=Homo sapiens OX=9606 GN=NOLC1 PE=1 SV=2	Nucleolar and coiled-body phosphoprotein 1 OS=Homo sapiens OX=9606 GN=NOLC1 PE=1 SV=2	2	1	0/0	0	0	8383	8356	4653	729.26	b1+-H(3) O(4) P(6): 517.19; b1+-H(3) O(4) P(7): 646.23; b1+-H(3) O(4) P(12): 1273.37; b1+-H(3) O(4) P(17): 1887.63; y1+-H(3) O(4) P(15): 1612.70; y2+-H(3) O(4) P(17): 954.87; b1+- -2H(3) O(4) P -2H(3) O(4) P(10): 917.31; b1+- -2H(3) O(4) P -2H(3) O(4) P(16): 1661.59; y2+- -2H(3) O(4) P -2H(3) O(4) P(18): 963.40; b1+(8): 859.24; y1+(13): 1428.65; z1++H(14): 1580.64; z1++H(13): 1413.64; z1+(13): 14…	S(2): 0.0; S(3): 0.0; S(4): 0.0; S(6): 100.0; S(9): 100.0; S(10): 0.0
FALSE	[K].ASSSDSEDsSEEEEEVQGPPAK.[K]	S9(pyrophospho)	1227.44	8383	3.26	1	S9(pyrophospho): 100	F1_20220525_MN_135_LK_2_154_fr9.raw	139515	0	2	2453.88	-1.39	-0.00171	EThcD (ETD With Supplemental HCD)	MS2	0	0.0583	0	High	2	Sequest HT	1	Sequest HT (A3)	Unambiguous	1	Q14978	Q14978	2000	2453.87	39.1098	F1.9	1	A	3	ASSSDSEDSSEEEEEVQGPPAK	Nucleolar and coiled-body phosphoprotein 1 OS=Homo sapiens OX=9606 GN=NOLC1 PE=1 SV=2	Nucleolar and coiled-body phosphoprotein 1 OS=Homo sapiens OX=9606 GN=NOLC1 PE=1 SV=2	2	2	0/0	0	0	8383	8356	4653	727.76	y1+-H(3) O(7) P(2)(14): 1498.68; y1+(13): 1428.65; z1++H(13): 1413.64; z1+(13): 1412.63
FALSE	[K].ASSSDSEDssEEEEEVQGPPAK.[K]	S9(Phospho); S10(Phospho)	1227.44	8464	3.66	1	S9(Phospho): 100; S10(Phospho): 100	F1_20220525_MN_135_LK_2_154_fr9.raw	303329	0	2	2453.88	-1.99	-0.00244	EThcD (ETD With Supplemental HCD)	MS2	0	0.0383	0	High	1	Sequest HT	1	Sequest HT (A3)	Unambiguous	1	Q14978	Q14978	1602.54	2453.87	39.3739	F1.9	1	A	3	ASSSDSEDSSEEEEEVQGPPAK	Nucleolar and coiled-body phosphoprotein 1 OS=Homo sapiens OX=9606 GN=NOLC1 PE=1 SV=2	Nucleolar and coiled-body phosphoprotein 1 OS=Homo sapiens OX=9606 GN=NOLC1 PE=1 SV=2	2	1	0/0	0	0	8464	8454	4774	816.06	y1+-H(3) O(4) P(13): 1410.64; b1+- -2H(3) O(4) P -2H(3) O(4) P(13): 1304.44; b1+- -2H(3) O(4) P -2H(3) O(4) P(14): 1433.48; b1+- -2H(3) O(4) P -2H(3) O(4) P(15): 1562.52; b1+- -2H(3) O(4) P -2H(3) O(4) P(16): 1661.59; b1+- -2H(3) O(4) P -2H(3) O(4) P(17): 1789.65; y1+- -2H(3) O(4) P -2H(3) O(4) P(14): 1479.66; b1+(7): 664.24; b1+(8): 779.27; y1+(16): 1919.68; y1+(15): 1790.64; y1+(14): 1675.61; z…	S(2): 0.0; S(3): 0.0; S(4): 0.0; S(6): 0.0; S(9): 100.0; S(10): 100.0
FALSE	[K].ASSSDSEDsSEEEEEVQGPPAK.[K]	S9(pyrophospho)	1227.44	8464	3.66	0.996	S9(pyrophospho): 99.59	F1_20220525_MN_135_LK_2_154_fr9.raw	303329	0	2	2453.88	-1.99	-0.00244	EThcD (ETD With Supplemental HCD)	MS2	0	0.0383	0	High	2	Sequest HT	1	Sequest HT (A3)	Unambiguous	1	Q14978	Q14978	1602.54	2453.87	39.3739	F1.9	1	A	3	ASSSDSEDSSEEEEEVQGPPAK	Nucleolar and coiled-body phosphoprotein 1 OS=Homo sapiens OX=9606 GN=NOLC1 PE=1 SV=2	Nucleolar and coiled-body phosphoprotein 1 OS=Homo sapiens OX=9606 GN=NOLC1 PE=1 SV=2	2	2	0/0	0	0	8464	8454	4774	788.88	y1+-H(3) O(7) P(2)(15): 1613.71; y1+-H(3) O(7) P(2)(14): 1498.68; y1+(13): 1428.65; z1++H(13): 1413.64
FALSE	[K].ASSsDsEDSSEEEEEVQGPPAK.[K]	S4(Phospho); S6(Phospho)	1227.44	8543	3.38	0	S3(Phospho): 99.46; S4(Phospho): 100	F1_20220525_MN_135_LK_2_154_fr9.raw	191571	0	2	2453.88	-2.19	-0.00268	EThcD (ETD With Supplemental HCD)	MS2	0	0.0178	0	High	1	Sequest HT	1	Sequest HT (A3)	Unambiguous	1	Q14978	Q14978	1935.24	2453.87	39.6487	F1.9	1	A	3	ASSSDSEDSSEEEEEVQGPPAK	Nucleolar and coiled-body phosphoprotein 1 OS=Homo sapiens OX=9606 GN=NOLC1 PE=1 SV=2	Nucleolar and coiled-body phosphoprotein 1 OS=Homo sapiens OX=9606 GN=NOLC1 PE=1 SV=2	2	1	0/0	0	0	8543	8532	4758	738.46	b1+-H(3) O(4) P(7): 726.20; b1+-H(3) O(4) P(13): 1402.42; b1+-H(3) O(4) P(14): 1531.46; b1+-H(3) O(4) P(16): 1759.57; y2+- -2H(3) O(4) P -2H(3) O(4) P(20): 1050.43; z1+(20): 2279.79	S(2): 0.5; S(3): 99.5; S(4): 100.0; S(6): 0.0; S(9): 0.0; S(10): 0.0
FALSE	[K].ASssDSEDSSEEEEEVQGPPAK.[K]	S3(Phospho); S4(Phospho)	1227.44	8628	4.57	0.994	S3(Phospho): 99.44; S4(Phospho): 100	F1_20220525_MN_135_LK_2_154_fr9.raw	200007	0	2	2453.88	-1.29	-0.00159	EThcD (ETD With Supplemental HCD)	MS2	0	0.0219	0	High	1	Sequest HT	1	Sequest HT (A3)	Unambiguous	1	Q14978	Q14978	2000	2453.87	39.9691	F1.9	1	A	3	ASSSDSEDSSEEEEEVQGPPAK	Nucleolar and coiled-body phosphoprotein 1 OS=Homo sapiens OX=9606 GN=NOLC1 PE=1 SV=2	Nucleolar and coiled-body phosphoprotein 1 OS=Homo sapiens OX=9606 GN=NOLC1 PE=1 SV=2	2	1	0/0	0	0	8628	8615	4656	878.39	b1+-H(3) O(4) P(5): 510.12; b1+-H(3) O(4) P(7): 726.20; b1+-H(3) O(4) P(8): 841.22; b1+-H(3) O(4) P(9): 928.26; y1+(20): 2295.81; z1+(20): 2279.79	S(2): 0.6; S(3): 99.4; S(4): 100.0; S(6): 0.0; S(9): 0.0; S(10): 0.0
FALSE	[K].ASssDSEDSSEEEEEVQGPPAK.[K]	S3(Phospho); S4(Phospho)	1227.44	8711	3.93	0.002	S2(Phospho): 99.76; S3(Phospho): 50.12; S4(Phospho): 50.12	F1_20220525_MN_135_LK_2_154_fr9.raw	531224	0	2	2453.88	-1.49	-0.00183	EThcD (ETD With Supplemental HCD)	MS2	0	0.0407	0	High	1	Sequest HT	1	Sequest HT (A3)	Unambiguous	1	Q14978	Q14978	749.469	2453.87	40.2834	F1.9	1	A	3	ASSSDSEDSSEEEEEVQGPPAK	Nucleolar and coiled-body phosphoprotein 1 OS=Homo sapiens OX=9606 GN=NOLC1 PE=1 SV=2	Nucleolar and coiled-body phosphoprotein 1 OS=Homo sapiens OX=9606 GN=NOLC1 PE=1 SV=2	2	1	0/0	0	0	8711	8697	4708	1013.99	b1+- -2H(3) O(4) P -2H(3) O(4) P(4): 297.12; b1+- -2H(3) O(4) P -2H(3) O(4) P(7): 628.22; b1+- -2H(3) O(4) P -2H(3) O(4) P(9): 830.28; b1+- -2H(3) O(4) P -2H(3) O(4) P(10): 917.31; y1+(19): 2048.84; z1+(19): 2032.82	S(2): 99.8; S(3): 50.1; S(4): 50.1; S(6): 0.0; S(9): 0.0; S(10): 0.0
FALSE	[K].ASSSDSEDssEEEEEVQGPPAK.[K]	S9(Phospho); S10(Phospho)	1227.44	8197	2.02	0.999	S9(Phospho): 99.97; S10(Phospho): 99.97	F1_20220530_MN_135_LK_2_154_2_fr9.raw	36427.7	0	2	2453.88	-2.98	-0.00366	EThcD (ETD With Supplemental HCD)	MS2	8.76243	0.1089	0	High	1	Sequest HT	1	Sequest HT (A3)	Unambiguous	1	Q14978	Q14978	2000	2453.87	41.1031	F2.9	1	A	3	ASSSDSEDSSEEEEEVQGPPAK	Nucleolar and coiled-body phosphoprotein 1 OS=Homo sapiens OX=9606 GN=NOLC1 PE=1 SV=2	Nucleolar and coiled-body phosphoprotein 1 OS=Homo sapiens OX=9606 GN=NOLC1 PE=1 SV=2	2	1	0/0	0	0	8197	8184	4766	272.15	b1+-H(3) O(4) P(17): 1887.63; b1+- -2H(3) O(4) P -2H(3) O(4) P(10): 917.31; b1+(8): 779.27; z1++H(16): 1904.67	S(2): 0.0; S(3): 0.0; S(4): 0.0; S(6): 0.0; S(9): 100.0; S(10): 100.0
FALSE	[K].ASSSDSEDSsEEEEEVQGPPAK.[K]	S10(pyrophospho)	1227.44	8254	1.79	0.5	S9(pyrophospho): 50; S10(pyrophospho): 50	F1_20220530_MN_135_LK_2_154_2_fr9.raw	76390.6	0	2	2453.88	-2.79	-0.00342	EThcD (ETD With Supplemental HCD)	MS2	0	0.0559	0	High	1	Sequest HT	1	Sequest HT (A3)	Unambiguous	1	Q14978	Q14978	2000	2453.87	41.3647	F2.9	1	A	3	ASSSDSEDSSEEEEEVQGPPAK	Nucleolar and coiled-body phosphoprotein 1 OS=Homo sapiens OX=9606 GN=NOLC1 PE=1 SV=2	Nucleolar and coiled-body phosphoprotein 1 OS=Homo sapiens OX=9606 GN=NOLC1 PE=1 SV=2	2	1	0/0	0	0	8254	8248	4734	318.74
FALSE	[K].ASSSDSEDsSEEEEEVQGPPAK.[K]	S9(pyrophospho)	1227.44	8254	1.79	0.5	S9(pyrophospho): 50; S10(pyrophospho): 50	F1_20220530_MN_135_LK_2_154_2_fr9.raw	76390.6	0	2	2453.88	-2.79	-0.00342	EThcD (ETD With Supplemental HCD)	MS2	0	0.0559	0	High	2	Sequest HT	1	Sequest HT (A3)	Unambiguous	1	Q14978	Q14978	2000	2453.87	41.3647	F2.9	1	A	3	ASSSDSEDSSEEEEEVQGPPAK	Nucleolar and coiled-body phosphoprotein 1 OS=Homo sapiens OX=9606 GN=NOLC1 PE=1 SV=2	Nucleolar and coiled-body phosphoprotein 1 OS=Homo sapiens OX=9606 GN=NOLC1 PE=1 SV=2	2	2	0/0	0	0	8254	8248	4734	318.74
FALSE	[K].ASSSDSEDssEEEEEVQGPPAK.[K]	S9(Phospho); S10(Phospho)	1227.44	8254	1.79	1	S9(Phospho): 99.99; S10(Phospho): 99.99	F1_20220530_MN_135_LK_2_154_2_fr9.raw	76390.6	0	2	2453.88	-2.79	-0.00342	EThcD (ETD With Supplemental HCD)	MS2	0	0.0559	0	High	3	Sequest HT	1	Sequest HT (A3)	Unambiguous	1	Q14978	Q14978	2000	2453.87	41.3647	F2.9	1	A	3	ASSSDSEDSSEEEEEVQGPPAK	Nucleolar and coiled-body phosphoprotein 1 OS=Homo sapiens OX=9606 GN=NOLC1 PE=1 SV=2	Nucleolar and coiled-body phosphoprotein 1 OS=Homo sapiens OX=9606 GN=NOLC1 PE=1 SV=2	2	3	0/0	0	0	8254	8248	4734	302.49	b1+(7): 664.24; z1++H(16): 1904.67	S(2): 0.0; S(3): 0.0; S(4): 0.0; S(6): 0.0; S(9): 100.0; S(10): 100.0
FALSE	[K].ASSSDSEDSsEEEEEVQGPPAK.[K]	S10(pyrophospho)	1227.44	8313	2.09	0.007	S9(pyrophospho): 99.34	F1_20220530_MN_135_LK_2_154_2_fr9.raw	90543.2	0	2	2453.88	-2.59	-0.00317	EThcD (ETD With Supplemental HCD)	MS2	4.97969	0.0048	0	High	1	Sequest HT	1	Sequest HT (A3)	Unambiguous	1	Q14978	Q14978	2000	2453.87	41.6386	F2.9	1	A	3	ASSSDSEDSSEEEEEVQGPPAK	Nucleolar and coiled-body phosphoprotein 1 OS=Homo sapiens OX=9606 GN=NOLC1 PE=1 SV=2	Nucleolar and coiled-body phosphoprotein 1 OS=Homo sapiens OX=9606 GN=NOLC1 PE=1 SV=2	2	1	0/0	0	0	8313	8302	4736	401.98	z1++H(13): 1413.64
FALSE	[K].ASssDSEDSSEEEEEVQGPPAK.[K]	S3(Phospho); S4(Phospho)	1227.44	8471	3.35	0	S2(Phospho): 100; S3(Phospho): 99.46	F1_20220530_MN_135_LK_2_154_2_fr9.raw	177122	0	2	2453.88	-0.8	-0.00098	EThcD (ETD With Supplemental HCD)	MS2	4.20349	0.0358	0	High	1	Sequest HT	1	Sequest HT (A3)	Unambiguous	1	Q14978	Q14978	2000	2453.87	42.2012	F2.9	1	A	3	ASSSDSEDSSEEEEEVQGPPAK	Nucleolar and coiled-body phosphoprotein 1 OS=Homo sapiens OX=9606 GN=NOLC1 PE=1 SV=2	Nucleolar and coiled-body phosphoprotein 1 OS=Homo sapiens OX=9606 GN=NOLC1 PE=1 SV=2	2	1	0/0	0	0	8471	8459	4733	702.28	b1+- -2H(3) O(4) P -2H(3) O(4) P(7): 628.22; b1+- -2H(3) O(4) P -2H(3) O(4) P(16): 1661.59; z1+(19): 2032.82	S(2): 100.0; S(3): 99.5; S(4): 0.5; S(6): 0.0; S(9): 0.0; S(10): 0.0
FALSE	[K].ASssDSEDSSEEEEEVQGPPAK.[K]	S3(Phospho); S4(Phospho)	1227.44	8532	3.22	0	S2(Phospho): 100; S3(Phospho): 100	F1_20220530_MN_135_LK_2_154_2_fr9.raw	237036	0	2	2453.88	-1.79	-0.0022	EThcD (ETD With Supplemental HCD)	MS2	0	0.0901	0	High	1	Sequest HT	1	Sequest HT (A3)	Unambiguous	1	Q14978	Q14978	1277.57	2453.87	42.4771	F2.9	1	A	3	ASSSDSEDSSEEEEEVQGPPAK	Nucleolar and coiled-body phosphoprotein 1 OS=Homo sapiens OX=9606 GN=NOLC1 PE=1 SV=2	Nucleolar and coiled-body phosphoprotein 1 OS=Homo sapiens OX=9606 GN=NOLC1 PE=1 SV=2	2	1	0/0	0	0	8532	8520	4764	782.19	y2+-H(3) O(4) P(20): 1059.44; b1+- -2H(3) O(4) P -2H(3) O(4) P(4): 297.12; b1+- -2H(3) O(4) P -2H(3) O(4) P(7): 628.22; b1+- -2H(3) O(4) P -2H(3) O(4) P(8): 743.25; b1+- -2H(3) O(4) P -2H(3) O(4) P(9): 830.28; b1+- -2H(3) O(4) P -2H(3) O(4) P(11): 1046.35; z1++H(19): 2033.83; z1+(19): 2032.82	S(2): 100.0; S(3): 100.0; S(4): 0.0; S(6): 0.0; S(9): 0.0; S(10): 0.0
FALSE	[K].AssSDSEDSSEEEEEVQGPPAK.[K]	S2(Phospho); S3(Phospho)	1227.44	8532	3.22	1	S2(Phospho): 100; S3(Phospho): 100	F1_20220530_MN_135_LK_2_154_2_fr9.raw	237036	0	2	2453.88	-1.79	-0.0022	EThcD (ETD With Supplemental HCD)	MS2	0	0.0901	0	High	2	Sequest HT	1	Sequest HT (A3)	Unambiguous	1	Q14978	Q14978	1277.57	2453.87	42.4771	F2.9	1	A	3	ASSSDSEDSSEEEEEVQGPPAK	Nucleolar and coiled-body phosphoprotein 1 OS=Homo sapiens OX=9606 GN=NOLC1 PE=1 SV=2	Nucleolar and coiled-body phosphoprotein 1 OS=Homo sapiens OX=9606 GN=NOLC1 PE=1 SV=2	2	2	0/0	0	0	8532	8520	4764	872.48	y2+-H(3) O(4) P(20): 1059.44; b1+- -2H(3) O(4) P -2H(3) O(4) P(4): 297.12; b1+- -2H(3) O(4) P -2H(3) O(4) P(7): 628.22; b1+- -2H(3) O(4) P -2H(3) O(4) P(8): 743.25; b1+- -2H(3) O(4) P -2H(3) O(4) P(9): 830.28; b1+- -2H(3) O(4) P -2H(3) O(4) P(11): 1046.35; z1++H(19): 2033.83; z1+(19): 2032.82	S(2): 100.0; S(3): 100.0; S(4): 0.0; S(6): 0.0; S(9): 0.0; S(10): 0.0
FALSE	[K].ASssDSEDSSEEEEEVQGPPAK.[K]	S3(Phospho); S4(Phospho)	1227.44	8599	3.78	0	S2(Phospho): 100; S3(Phospho): 99.57	F1_20220530_MN_135_LK_2_154_2_fr9.raw	506458	0	2	2453.88	-2.29	-0.00281	EThcD (ETD With Supplemental HCD)	MS2	0	0.0529	0	High	1	Sequest HT	1	Sequest HT (A3)	Unambiguous	1	Q14978	Q14978	790.037	2453.87	42.7455	F2.9	1	A	3	ASSSDSEDSSEEEEEVQGPPAK	Nucleolar and coiled-body phosphoprotein 1 OS=Homo sapiens OX=9606 GN=NOLC1 PE=1 SV=2	Nucleolar and coiled-body phosphoprotein 1 OS=Homo sapiens OX=9606 GN=NOLC1 PE=1 SV=2	2	1	0/0	0	0	8599	8588	4706	920.83	b1+- -2H(3) O(4) P -2H(3) O(4) P(4): 297.12; b1+- -2H(3) O(4) P -2H(3) O(4) P(7): 628.22; b1+- -2H(3) O(4) P -2H(3) O(4) P(8): 743.25; b1+- -2H(3) O(4) P -2H(3) O(4) P(10): 917.31; z1++H(19): 2033.83; z1+(19): 2032.82	S(2): 100.0; S(3): 99.6; S(4): 0.4; S(6): 0.0; S(9): 0.0; S(10): 0.0
FALSE	[K].AssSDSEDSSEEEEEVQGPPAK.[K]	S2(Phospho); S3(Phospho)	1227.44	8674	3.64	0.005	S3(Phospho): 99.51; S4(Phospho): 99.51	F1_20220530_MN_135_LK_2_154_2_fr9.raw	513767	0	2	2453.88	-1.49	-0.00183	EThcD (ETD With Supplemental HCD)	MS2	1.16904	0.1099	0	High	1	Sequest HT	1	Sequest HT (A3)	Unambiguous	1	Q14978	Q14978	905.855	2453.87	43.0486	F2.9	1	A	3	ASSSDSEDSSEEEEEVQGPPAK	Nucleolar and coiled-body phosphoprotein 1 OS=Homo sapiens OX=9606 GN=NOLC1 PE=1 SV=2	Nucleolar and coiled-body phosphoprotein 1 OS=Homo sapiens OX=9606 GN=NOLC1 PE=1 SV=2	2	1	0/0	0	0	8674	8667	4708	883.29	b1+-H(3) O(4) P(5): 510.12; b1+-H(3) O(4) P(7): 726.20; b1+-H(3) O(4) P(8): 841.22; b1+-H(3) O(4) P(12): 1273.37; b1+-H(3) O(4) P(15): 1660.50; b1+- -2H(3) O(4) P -2H(3) O(4) P(4): 297.12; b1+- -2H(3) O(4) P -2H(3) O(4) P(8): 743.25; b1+- -2H(3) O(4) P -2H(3) O(4) P(14): 1433.48; y2+- -2H(3) O(4) P -2H(3) O(4) P(20): 1050.43; y1+(20): 2295.81; z1++H(19): 2113.80; z1+(19): 2112.79	S(2): 1.0; S(3): 99.5; S(4): 99.5; S(6): 0.0; S(9): 0.0; S(10): 0.0
FALSE	[K].ASssDSEDSSEEEEEVQGPPAK.[K]	S3(Phospho); S4(Phospho)	1227.44	8674	3.64	0.99	S3(Phospho): 99.51; S4(Phospho): 99.51	F1_20220530_MN_135_LK_2_154_2_fr9.raw	513767	0	2	2453.88	-1.49	-0.00183	EThcD (ETD With Supplemental HCD)	MS2	1.16904	0.1099	0	High	2	Sequest HT	1	Sequest HT (A3)	Unambiguous	1	Q14978	Q14978	905.855	2453.87	43.0486	F2.9	1	A	3	ASSSDSEDSSEEEEEVQGPPAK	Nucleolar and coiled-body phosphoprotein 1 OS=Homo sapiens OX=9606 GN=NOLC1 PE=1 SV=2	Nucleolar and coiled-body phosphoprotein 1 OS=Homo sapiens OX=9606 GN=NOLC1 PE=1 SV=2	2	2	0/0	0	0	8674	8667	4708	906.37	b1+-H(3) O(4) P(5): 510.12; b1+-H(3) O(4) P(7): 726.20; b1+-H(3) O(4) P(8): 841.22; b1+-H(3) O(4) P(12): 1273.37; b1+-H(3) O(4) P(15): 1660.50; b1+- -2H(3) O(4) P -2H(3) O(4) P(4): 297.12; b1+- -2H(3) O(4) P -2H(3) O(4) P(8): 743.25; b1+- -2H(3) O(4) P -2H(3) O(4) P(14): 1433.48; y2+- -2H(3) O(4) P -2H(3) O(4) P(20): 1050.43; y1+(20): 2295.81; z1++H(19): 2113.80; z1+(19): 2112.79	S(2): 1.0; S(3): 99.5; S(4): 99.5; S(6): 0.0; S(9): 0.0; S(10): 0.0
FALSE	[K].ATTKPPPAKKAAESSSDssDSDSSEDDEAPSKPAGTTK.[N]	S18(Phospho); S19(Phospho)	985.172	6645	7.1	0.003	S14(Phospho): 49.01; S15(Phospho): 49.01; S16(Phospho): 32.89; S18(Phospho): 32.89; S19(Phospho): 33.22	F1_20220525_MN_135_LK_2_154_fr6.raw	1.59233e+06	2	4	3937.67	-2.61	-0.00257	EThcD (ETD With Supplemental HCD)	MS2	5.47862	0.007	0	High	1	Sequest HT	1	Sequest HT (A3)	Unambiguous	1	Q14978	Q14978	154.921	3937.66	27.1322	F1.6	1	A	3	ATTKPPPAKKAAESSSDSSDSDSSEDDEAPSKPAGTTK	Nucleolar and coiled-body phosphoprotein 1 OS=Homo sapiens OX=9606 GN=NOLC1 PE=1 SV=2	Nucleolar and coiled-body phosphoprotein 1 OS=Homo sapiens OX=9606 GN=NOLC1 PE=1 SV=2	4	1	0/0	0	0	6645	6626	17641	308.55	y1+-H(3) O(4) P(23): 2294.94	T(2): 0.0; T(3): 0.0; S(14): 49.0; S(15): 49.0; S(16): 32.9; S(18): 32.9; S(19): 33.2; S(21): 1.6; S(23): 0.7; S(24): 0.7; S(31): 0.0; T(36): 0.0; T(37): 0.0
FALSE	[K].ATTKPPPAKKAAESSSDSSDsDSSEDDEAPSKPAGTTK.[N]	S21(pyrophospho)	985.17	6995	8.44	0.332	S21(pyrophospho): 33.18; S23(pyrophospho): 33.18; S24(pyrophospho): 33.18	F1_20220530_MN_135_LK_2_154_2_fr6.raw	1.72377e+06	2	4	3937.67	-3.79	-0.00373	EThcD (ETD With Supplemental HCD)	MS2	18.5712	0.0071	0	High	1	Sequest HT	1	Sequest HT (A3)	Unambiguous	1	Q14978	Q14978	179.046	3937.66	28.5798	F2.6	1	A	3	ATTKPPPAKKAAESSSDSSDSDSSEDDEAPSKPAGTTK	Nucleolar and coiled-body phosphoprotein 1 OS=Homo sapiens OX=9606 GN=NOLC1 PE=1 SV=2	Nucleolar and coiled-body phosphoprotein 1 OS=Homo sapiens OX=9606 GN=NOLC1 PE=1 SV=2	4	1	0/0	0	0	6995	6982	17541	383.49
FALSE	[K].ATTKPPPAKKAAESSSDSsDSDSSEDDEAPSKPAGTTK.[N]	S19(pyrophospho)	985.17	6995	8.44	0.004	S21(pyrophospho): 33.18; S23(pyrophospho): 33.18; S24(pyrophospho): 33.18	F1_20220530_MN_135_LK_2_154_2_fr6.raw	1.72377e+06	2	4	3937.67	-3.79	-0.00373	EThcD (ETD With Supplemental HCD)	MS2	18.5712	0.0071	0	High	2	Sequest HT	1	Sequest HT (A3)	Unambiguous	1	Q14978	Q14978	179.046	3937.66	28.5798	F2.6	1	A	3	ATTKPPPAKKAAESSSDSSDSDSSEDDEAPSKPAGTTK	Nucleolar and coiled-body phosphoprotein 1 OS=Homo sapiens OX=9606 GN=NOLC1 PE=1 SV=2	Nucleolar and coiled-body phosphoprotein 1 OS=Homo sapiens OX=9606 GN=NOLC1 PE=1 SV=2	4	2	0/0	0	0	6995	6982	17541	364.71
FALSE	[K].cGSGPVHISGQHLVAVEEDAEsEDEEEEDVK.[L]	C1(Carbamidomethyl); S22(pyrophospho)	1180.8	19083	5.52	1	S22(pyrophospho): 100	F1_20220530_MN_135_LK_2_154_2_fr7.raw	90185.2	0	3	3540.4	-3.05	-0.0036	EThcD (ETD With Supplemental HCD)	MS2	0	0.3043	0	High	1	Sequest HT	1	Sequest HT (A3)	Unambiguous	1	P06748	P06748	2000	3540.39	65.3703	F2.7	1	A	3	CGSGPVHISGQHLVAVEEDAESEDEEEEDVK	Nucleophosmin OS=Homo sapiens OX=9606 GN=NPM1 PE=1 SV=2	Nucleophosmin OS=Homo sapiens OX=9606 GN=NPM1 PE=1 SV=2	3	1	0/0	0	0	19083	19050	13437	556.77	y1+-H(3) O(7) P(2)(13): 1506.58; y2+-H(3) O(7) P(2)(23): 1278.55; b1+(12): 1217.55; b2+(12): 609.28; b2+(13): 665.82; b2+(14): 715.35; b2+(15): 750.87; b2+(16): 800.41; b2+(18): 929.45; b2+(19): 986.96; c1+(9): 912.44; c1+(10): 969.46; c1+(12): 1234.57; c1+(14): 1446.73; z1++H(17): 2096.70; z1++H(10): 1353.40; z1+(17): 2095.69
FALSE	[K].cPEILsDEsSSDEDEKK.[N]	C1(Carbamidomethyl); S6(Phospho); S9(Phospho)	1064.39	11589	3.04	0.992	S6(Phospho): 100; S9(Phospho): 99.24	F1_20220525_MN_135_LK_2_154_fr7.raw	657738	1	2	2127.77	-1.72	-0.00183	EThcD (ETD With Supplemental HCD)	MS2	0	0.1151	0	High	1	Sequest HT	1	Sequest HT (A3)	Unambiguous	1	P35659	P35659	597.989	2127.77	47.5015	F1.7	1	A	3	CPEILSDESSSDEDEKK	Protein DEK OS=Homo sapiens OX=9606 GN=DEK PE=1 SV=1	Protein DEK OS=Homo sapiens OX=9606 GN=DEK PE=1 SV=1	2	1	0/0	0	0	11589	11544	3278	652.53	y1+-H(3) O(4) P(12): 1417.50; y1+-H(3) O(4) P(10): 1135.47; y2+-H(3) O(4) P(15): 886.86; y1+(8): 937.41	S(6): 100.0; S(9): 99.2; S(10): 0.4; S(11): 0.4
FALSE	[K].cPEILSDEssSDEDEKK.[N]	C1(Carbamidomethyl); S9(Phospho); S10(Phospho)	1064.39	11960	3.88	0.992	S9(Phospho): 99.61; S10(Phospho): 99.61	F1_20220525_MN_135_LK_2_154_fr7.raw	365482	1	2	2127.77	-1.49	-0.00158	EThcD (ETD With Supplemental HCD)	MS2	15.736	0.0284	0	High	1	Sequest HT	1	Sequest HT (A3)	Unambiguous	1	P35659	P35659	1115.41	2127.77	48.548	F1.7	1	A	3	CPEILSDESSSDEDEKK	Protein DEK OS=Homo sapiens OX=9606 GN=DEK PE=1 SV=1	Protein DEK OS=Homo sapiens OX=9606 GN=DEK PE=1 SV=1	2	1	0/0	0	0	11960	11923	3121	816.62	y1+-H(3) O(4) P(14): 1643.67; y1+-H(3) O(4) P(13): 1530.58; y1+-H(3) O(4) P(12): 1417.50; y1+-H(3) O(4) P(11): 1330.47; y1+-H(3) O(4) P(9): 1086.40; y2+-H(3) O(4) P(15): 886.86; y1+(7): 850.38	S(6): 0.0; S(9): 99.6; S(10): 99.6; S(11): 0.8
FALSE	[K].cPEILSDEssSDEDEKK.[N]	C1(Carbamidomethyl); S9(Phospho); S10(Phospho)	709.929	12003	5.97	1	S9(Phospho): 100; S10(Phospho): 100	F1_20220525_MN_135_LK_2_154_fr7.raw	148380	1	3	2127.77	0.74	0.00053	EThcD (ETD With Supplemental HCD)	MS2	11.8371	0.0871	0	High	1	Sequest HT	1	Sequest HT (A3)	Unambiguous	1	P35659	P35659	969.787	2127.77	48.7119	F1.7	1	A	3	CPEILSDESSSDEDEKK	Protein DEK OS=Homo sapiens OX=9606 GN=DEK PE=1 SV=1	Protein DEK OS=Homo sapiens OX=9606 GN=DEK PE=1 SV=1	3	1	0/0	0	0	12003	11980	2984	1062.74	y1+-H(3) O(4) P(9): 1086.40; y1+(7): 850.38; c1+(10): 1295.43; z1++H(7): 835.37; z1+(7): 834.36	S(6): 0.0; S(9): 100.0; S(10): 100.0; S(11): 0.0
FALSE	[K].cPEILSDEssSDEDEKK.[N]	C1(Carbamidomethyl); S9(Phospho); S10(Phospho)	1064.39	12099	3.65	0.333	S9(Phospho): 66.67; S10(Phospho): 66.67; S11(Phospho): 66.67	F1_20220525_MN_135_LK_2_154_fr7.raw	1.03741e+06	1	2	2127.77	-2.29	-0.00244	EThcD (ETD With Supplemental HCD)	MS2	20.2259	0.0027	0	High	1	Sequest HT	1	Sequest HT (A3)	Unambiguous	1	P35659	P35659	471.484	2127.77	48.9448	F1.7	1	A	3	CPEILSDESSSDEDEKK	Protein DEK OS=Homo sapiens OX=9606 GN=DEK PE=1 SV=1	Protein DEK OS=Homo sapiens OX=9606 GN=DEK PE=1 SV=1	2	1	0/0	0	0	12099	12054	3171	709.14	y1+-H(3) O(4) P(13): 1530.58; y1+-H(3) O(4) P(12): 1417.50; y1+-H(3) O(4) P(11): 1330.47; y1+-H(3) O(4) P(10): 1215.44; y2+-H(3) O(4) P(15): 886.86; b1+- -2H(3) O(4) P -2H(3) O(4) P(16): 1785.71	S(6): 0.0; S(9): 66.7; S(10): 66.7; S(11): 66.7
FALSE	[K].cPEILSDEssSDEDEKK.[N]	C1(Carbamidomethyl); S9(Phospho); S10(Phospho)	709.929	12124	5.57	0.004	S10(Phospho): 100; S11(Phospho): 99.59	F1_20220525_MN_135_LK_2_154_fr7.raw	252719	1	3	2127.77	0.83	0.00059	EThcD (ETD With Supplemental HCD)	MS2	0	0.0341	0	High	1	Sequest HT	1	Sequest HT (A3)	Unambiguous	1	P35659	P35659	680.651	2127.77	49.028	F1.7	1	A	3	CPEILSDESSSDEDEKK	Protein DEK OS=Homo sapiens OX=9606 GN=DEK PE=1 SV=1	Protein DEK OS=Homo sapiens OX=9606 GN=DEK PE=1 SV=1	3	1	0/0	0	0	12124	12100	2983	801.82	y1+-H(3) O(4) P(7): 832.37; y1+(8): 1097.34; z1++H(8): 1082.33	S(6): 0.0; S(9): 0.4; S(10): 100.0; S(11): 99.6
FALSE	[K].cPEILSDESssDEDEKK.[N]	C1(Carbamidomethyl); S10(Phospho); S11(Phospho)	1064.39	12234	4.41	0.5	S9(Phospho): 50; S10(Phospho): 50; S11(Phospho): 100	F1_20220525_MN_135_LK_2_154_fr7.raw	919111	1	2	2127.77	-2.29	-0.00244	EThcD (ETD With Supplemental HCD)	MS2	0	0.0272	0	High	1	Sequest HT	1	Sequest HT (A3)	Unambiguous	1	P35659	P35659	724.225	2127.77	49.3152	F1.7	1	A	3	CPEILSDESSSDEDEKK	Protein DEK OS=Homo sapiens OX=9606 GN=DEK PE=1 SV=1	Protein DEK OS=Homo sapiens OX=9606 GN=DEK PE=1 SV=1	2	1	0/0	0	0	12234	12188	3171	897.35	b1+-H(3) O(4) P(10): 1100.46; y1+- -2H(3) O(4) P -2H(3) O(4) P(13): 1432.61; y1+- -2H(3) O(4) P -2H(3) O(4) P(12): 1319.52; y1+- -2H(3) O(4) P -2H(3) O(4) P(11): 1232.49; y1+- -2H(3) O(4) P -2H(3) O(4) P(10): 1117.46; y2+- -2H(3) O(4) P -2H(3) O(4) P(15): 837.87	S(6): 0.0; S(9): 50.0; S(10): 50.0; S(11): 100.0
FALSE	[K].cPEILSDESssDEDEKK.[N]	C1(Carbamidomethyl); S10(Phospho); S11(Phospho)	709.929	12265	6.47	1	S10(Phospho): 100; S11(Phospho): 100	F1_20220525_MN_135_LK_2_154_fr7.raw	396698	1	3	2127.77	0.23	0.00016	EThcD (ETD With Supplemental HCD)	MS2	23.9856	0.0742	0	High	1	Sequest HT	1	Sequest HT (A3)	Unambiguous	1	P35659	P35659	568.153	2127.77	49.4172	F1.7	1	A	3	CPEILSDESSSDEDEKK	Protein DEK OS=Homo sapiens OX=9606 GN=DEK PE=1 SV=1	Protein DEK OS=Homo sapiens OX=9606 GN=DEK PE=1 SV=1	3	1	0/0	0	0	12265	12235	3016	913.47	y1+(8): 1097.34; z1++H(8): 1082.33; z1+(8): 1081.32	S(6): 0.0; S(9): 0.0; S(10): 100.0; S(11): 100.0
FALSE	[K].cPEILSDEssSDEDEKK.[N]	C1(Carbamidomethyl); S9(Phospho); S10(Phospho)	1064.39	12376	3.76	0.333	S9(Phospho): 66.67; S10(Phospho): 66.67; S11(Phospho): 66.67	F1_20220525_MN_135_LK_2_154_fr7.raw	852381	1	2	2127.77	-1.72	-0.00183	EThcD (ETD With Supplemental HCD)	MS2	0	0.016	0	High	1	Sequest HT	1	Sequest HT (A3)	Unambiguous	1	P35659	P35659	959.786	2127.77	49.7074	F1.7	1	A	3	CPEILSDESSSDEDEKK	Protein DEK OS=Homo sapiens OX=9606 GN=DEK PE=1 SV=1	Protein DEK OS=Homo sapiens OX=9606 GN=DEK PE=1 SV=1	2	1	0/0	0	0	12376	12332	3278	733.32	y1+-H(3) O(4) P(13): 1530.58; y1+-H(3) O(4) P(12): 1417.50; y1+-H(3) O(4) P(11): 1330.47; y1+-H(3) O(4) P(9): 1086.40; y2+-H(3) O(4) P(15): 886.86; b1+- -2H(3) O(4) P -2H(3) O(4) P(15): 1657.62	S(6): 0.0; S(9): 66.7; S(10): 66.7; S(11): 66.7
FALSE	[K].cPEILsDEsSSDEDEKK.[N]	C1(Carbamidomethyl); S6(Phospho); S9(Phospho)	1064.39	11568	2.7	0.499	S6(Phospho): 100; S9(Phospho): 49.9; S10(Phospho): 49.9	F1_20220530_MN_135_LK_2_154_2_fr7.raw	551223	1	2	2127.77	-2.29	-0.00244	EThcD (ETD With Supplemental HCD)	MS2	3.88552	0.0815	0	High	1	Sequest HT	1	Sequest HT (A3)	Unambiguous	1	P35659	P35659	1524.78	2127.77	46.0841	F2.7	1	A	3	CPEILSDESSSDEDEKK	Protein DEK OS=Homo sapiens OX=9606 GN=DEK PE=1 SV=1	Protein DEK OS=Homo sapiens OX=9606 GN=DEK PE=1 SV=1	2	1	0/0	0	0	11568	11529	3171	646.71	y1+-H(3) O(4) P(14): 1643.67; y1+-H(3) O(4) P(13): 1530.58; y1+-H(3) O(4) P(12): 1417.50; y1+-H(3) O(4) P(10): 1135.47; y2+-H(3) O(4) P(15): 886.86	S(6): 100.0; S(9): 49.9; S(10): 49.9; S(11): 0.2
FALSE	[K].cPEILSDESssDEDEKK.[N]	C1(Carbamidomethyl); S10(Phospho); S11(Phospho)	1064.39	11851	3.04	0.333	S9(Phospho): 66.67; S10(Phospho): 66.67; S11(Phospho): 66.67	F1_20220530_MN_135_LK_2_154_2_fr7.raw	247667	1	2	2127.77	-1.72	-0.00183	EThcD (ETD With Supplemental HCD)	MS2	5.05042	0.1941	0	High	1	Sequest HT	1	Sequest HT (A3)	Unambiguous	1	P35659	P35659	1152.55	2127.77	46.8354	F2.7	1	A	3	CPEILSDESSSDEDEKK	Protein DEK OS=Homo sapiens OX=9606 GN=DEK PE=1 SV=1	Protein DEK OS=Homo sapiens OX=9606 GN=DEK PE=1 SV=1	2	1	0/0	0	0	11851	11806	3278	666.79	y1+-H(3) O(4) P(12): 1417.50; y1+-H(3) O(4) P(10): 1215.44; y1+-H(3) O(4) P(9): 1086.40	S(6): 0.0; S(9): 66.7; S(10): 66.7; S(11): 66.7
FALSE	[K].cPEILSDEssSDEDEKK.[N]	C1(Carbamidomethyl); S9(Phospho); S10(Phospho)	1064.39	11851	3.04	0.333	S9(Phospho): 66.67; S10(Phospho): 66.67; S11(Phospho): 66.67	F1_20220530_MN_135_LK_2_154_2_fr7.raw	247667	1	2	2127.77	-1.72	-0.00183	EThcD (ETD With Supplemental HCD)	MS2	5.05042	0.1941	0	High	2	Sequest HT	1	Sequest HT (A3)	Unambiguous	1	P35659	P35659	1152.55	2127.77	46.8354	F2.7	1	A	3	CPEILSDESSSDEDEKK	Protein DEK OS=Homo sapiens OX=9606 GN=DEK PE=1 SV=1	Protein DEK OS=Homo sapiens OX=9606 GN=DEK PE=1 SV=1	2	2	0/0	0	0	11851	11806	3278	666.79	y1+-H(3) O(4) P(12): 1417.50; y1+-H(3) O(4) P(10): 1215.44; y1+-H(3) O(4) P(9): 1086.40	S(6): 0.0; S(9): 66.7; S(10): 66.7; S(11): 66.7
FALSE	[K].cPEILSDEssSDEDEKK.[N]	C1(Carbamidomethyl); S9(Phospho); S10(Phospho)	709.929	11915	5.19	1	S9(Phospho): 100; S10(Phospho): 100	F1_20220530_MN_135_LK_2_154_2_fr7.raw	169726	1	3	2127.77	0.05	4e-05	EThcD (ETD With Supplemental HCD)	MS2	35.2141	0.0308	0	High	1	Sequest HT	1	Sequest HT (A3)	Unambiguous	1	P35659	P35659	1478.99	2127.77	47.0292	F2.7	1	A	3	CPEILSDESSSDEDEKK	Protein DEK OS=Homo sapiens OX=9606 GN=DEK PE=1 SV=1	Protein DEK OS=Homo sapiens OX=9606 GN=DEK PE=1 SV=1	3	1	0/0	0	0	11915	11885	2992	849.17	b1+-H(3) O(4) P(12): 1382.48; y1+-H(3) O(4) P(9): 1086.40; y1+(7): 850.38; c1+(10): 1295.43; z1++H(7): 835.37; z1+(7): 834.36	S(6): 0.0; S(9): 100.0; S(10): 100.0; S(11): 0.0
FALSE	[K].cPEILSDEssSDEDEKK.[N]	C1(Carbamidomethyl); S9(Phospho); S10(Phospho)	709.928	12024	6.26	0	S10(Phospho): 100; S11(Phospho): 100	F1_20220530_MN_135_LK_2_154_2_fr7.raw	271521	1	3	2127.77	-0.81	-0.00057	EThcD (ETD With Supplemental HCD)	MS2	4.80795	0.0176	0	High	1	Sequest HT	1	Sequest HT (A3)	Unambiguous	1	P35659	P35659	1243.22	2127.77	47.3835	F2.7	1	A	3	CPEILSDESSSDEDEKK	Protein DEK OS=Homo sapiens OX=9606 GN=DEK PE=1 SV=1	Protein DEK OS=Homo sapiens OX=9606 GN=DEK PE=1 SV=1	3	1	0/0	0	0	12024	11999	2974	895.81	b1+-H(3) O(4) P(12): 1382.48; y1+-H(3) O(4) P(7): 832.37; y2+-H(3) O(4) P(7): 416.69; b1+(9): 1031.44; y1+(8): 1097.34; z1++H(8): 1082.33; z1+(8): 1081.32	S(6): 0.0; S(9): 0.0; S(10): 100.0; S(11): 100.0
FALSE	[K].cPEILSDEssSDEDEKK.[N]	C1(Carbamidomethyl); S9(Phospho); S10(Phospho)	1064.39	12047	3.81	0.993	S9(Phospho): 99.65; S10(Phospho): 99.65	F1_20220530_MN_135_LK_2_154_2_fr7.raw	747044	1	2	2127.77	-2.41	-0.00256	EThcD (ETD With Supplemental HCD)	MS2	14.4948	0.021	0	High	1	Sequest HT	1	Sequest HT (A3)	Unambiguous	1	P35659	P35659	596.229	2127.77	47.4599	F2.7	1	A	3	CPEILSDESSSDEDEKK	Protein DEK OS=Homo sapiens OX=9606 GN=DEK PE=1 SV=1	Protein DEK OS=Homo sapiens OX=9606 GN=DEK PE=1 SV=1	2	1	0/0	0	0	12047	12015	3225	815.7	y1+-H(3) O(4) P(13): 1530.58; y1+-H(3) O(4) P(12): 1417.50; y1+-H(3) O(4) P(10): 1215.44; y1+-H(3) O(4) P(9): 1086.40; y2+-H(3) O(4) P(15): 886.86; b1+- -2H(3) O(4) P -2H(3) O(4) P(16): 1785.71; z1+(7): 834.36	S(6): 0.0; S(9): 99.7; S(10): 99.7; S(11): 0.7
FALSE	[K].cPEILSDEssSDEDEKK.[N]	C1(Carbamidomethyl); S9(Phospho); S10(Phospho)	1064.39	12183	4	0.333	S9(Phospho): 66.67; S10(Phospho): 66.67; S11(Phospho): 66.67	F1_20220530_MN_135_LK_2_154_2_fr7.raw	755022	1	2	2127.77	-1.72	-0.00183	EThcD (ETD With Supplemental HCD)	MS2	0	0.0025	0	High	1	Sequest HT	1	Sequest HT (A3)	Unambiguous	1	P35659	P35659	801.356	2127.77	47.8502	F2.7	1	A	3	CPEILSDESSSDEDEKK	Protein DEK OS=Homo sapiens OX=9606 GN=DEK PE=1 SV=1	Protein DEK OS=Homo sapiens OX=9606 GN=DEK PE=1 SV=1	2	1	0/0	0	0	12183	12138	3278	832.92	y1+-H(3) O(4) P(14): 1643.67; y1+-H(3) O(4) P(13): 1530.58; y1+-H(3) O(4) P(12): 1417.50; y1+-H(3) O(4) P(10): 1215.44; y1+-H(3) O(4) P(9): 1086.40; y2+-H(3) O(4) P(15): 886.86; b1+- -2H(3) O(4) P -2H(3) O(4) P(16): 1785.71	S(6): 0.0; S(9): 66.7; S(10): 66.7; S(11): 66.7
FALSE	[K].cPEILSDESssDEDEKK.[N]	C1(Carbamidomethyl); S10(Phospho); S11(Phospho)	709.929	12301	3.6	0.5	S9(Phospho): 50; S10(Phospho): 100; S11(Phospho): 50	F1_20220530_MN_135_LK_2_154_2_fr7.raw	118293	1	3	2127.77	-0.12	-8e-05	EThcD (ETD With Supplemental HCD)	MS2	45.8337	0.0139	0	High	1	Sequest HT	1	Sequest HT (A3)	Unambiguous	1	P35659	P35659	412.483	2127.77	48.1404	F2.7	1	A	3	CPEILSDESSSDEDEKK	Protein DEK OS=Homo sapiens OX=9606 GN=DEK PE=1 SV=1	Protein DEK OS=Homo sapiens OX=9606 GN=DEK PE=1 SV=1	3	1	0/0	0	0	12301	12270	2985	551.45	y2+- -2H(3) O(4) P -2H(3) O(4) P(9): 494.71; c1+(10): 1295.43; z1++H(7): 835.37; z1+(7): 834.36	S(6): 0.0; S(9): 50.0; S(10): 100.0; S(11): 50.0
FALSE	[K].DDQGLSsDSSSSLGEK.[E]	S7(pyrophospho)	886.318	9413	2.88	0.5	S6(pyrophospho): 50; S7(pyrophospho): 50	F1_20220525_MN_135_LK_2_154_fr10.raw	52184.9	0	2	1771.63	-0.77	-0.00069	EThcD (ETD With Supplemental HCD)	MS2	16.9569	0.2222	0	High	1	Sequest HT	1	Sequest HT (A3)	Unambiguous	1	P16383	P16383	2000	1771.63	40.1451	F1.10	1	A	3	DDQGLSSDSSSSLGEK	GC-rich sequence DNA-binding factor 2 OS=Homo sapiens OX=9606 GN=GCFC2 PE=1 SV=2	GC-rich sequence DNA-binding factor 2 OS=Homo sapiens OX=9606 GN=GCFC2 PE=1 SV=2	2	1	0/0	0	0	9413	9407	1980	512.14	y1+-H(3) O(7) P(2)(11): 1066.48
FALSE	[K].DDQGLsSDSSSSLGEK.[E]	S6(pyrophospho)	886.318	9413	2.88	0.5	S6(pyrophospho): 50; S7(pyrophospho): 50	F1_20220525_MN_135_LK_2_154_fr10.raw	52184.9	0	2	1771.63	-0.77	-0.00069	EThcD (ETD With Supplemental HCD)	MS2	16.9569	0.2222	0	High	2	Sequest HT	1	Sequest HT (A3)	Unambiguous	1	P16383	P16383	2000	1771.63	40.1451	F1.10	1	A	3	DDQGLSSDSSSSLGEK	GC-rich sequence DNA-binding factor 2 OS=Homo sapiens OX=9606 GN=GCFC2 PE=1 SV=2	GC-rich sequence DNA-binding factor 2 OS=Homo sapiens OX=9606 GN=GCFC2 PE=1 SV=2	2	2	0/0	0	0	9413	9407	1980	512.14	y1+-H(3) O(7) P(2)(11): 1066.48
FALSE	[K].DDQGLssDSSSSLGEK.[E]	S6(Phospho); S7(Phospho)	886.318	9413	2.88	1	S6(Phospho): 100; S7(Phospho): 100	F1_20220525_MN_135_LK_2_154_fr10.raw	52184.9	0	2	1771.63	-0.77	-0.00069	EThcD (ETD With Supplemental HCD)	MS2	16.9569	0.2222	0	High	3	Sequest HT	1	Sequest HT (A3)	Unambiguous	1	P16383	P16383	2000	1771.63	40.1451	F1.10	1	A	3	DDQGLSSDSSSSLGEK	GC-rich sequence DNA-binding factor 2 OS=Homo sapiens OX=9606 GN=GCFC2 PE=1 SV=2	GC-rich sequence DNA-binding factor 2 OS=Homo sapiens OX=9606 GN=GCFC2 PE=1 SV=2	2	3	0/0	0	0	9413	9407	1980	585.43	y1+-H(3) O(4) P(11): 1145.44; y2+-H(3) O(4) P(15): 779.82; y1+(9): 909.42; y1+(8): 794.39; z1++H(9): 894.41; z1++H(8): 779.38; z1+(9): 893.40	S(6): 100.0; S(7): 100.0; S(9): 0.0; S(10): 0.0; S(11): 0.0; S(12): 0.0
FALSE	[K].DDQGLssDSSSSLGEK.[E]	S6(Phospho); S7(Phospho)	886.318	9493	2.74	0.927	S6(Phospho): 94.78; S7(Phospho): 94.78	F1_20220525_MN_135_LK_2_154_fr10.raw	53205.6	0	2	1771.63	-1.19	-0.00105	EThcD (ETD With Supplemental HCD)	MS2	18.8196	0.0803	0	High	1	Sequest HT	1	Sequest HT (A3)	Unambiguous	1	P16383	P16383	2000	1771.63	40.4329	F1.10	1	A	3	DDQGLSSDSSSSLGEK	GC-rich sequence DNA-binding factor 2 OS=Homo sapiens OX=9606 GN=GCFC2 PE=1 SV=2	GC-rich sequence DNA-binding factor 2 OS=Homo sapiens OX=9606 GN=GCFC2 PE=1 SV=2	2	1	0/0	0	0	9493	9487	2137	368.7	z1++H(9): 894.41	S(6): 94.8; S(7): 94.8; S(9): 2.6; S(10): 2.6; S(11): 2.6; S(12): 2.6
FALSE	[K].EEDEEPEsPPEKK.[T]	S8(pyrophospho)	851.809	5862	2.43	1	S8(pyrophospho): 100	F1_20220525_MN_135_LK_2_154_fr7.raw	124277	1	2	1702.61	-1.39	-0.00118	EThcD (ETD With Supplemental HCD)	MS2	0	0.3951	0	High	1	Sequest HT	1	Sequest HT (A3)	Unambiguous	1	Q9H1E3	Q9H1E3	2000	1702.61	29.4892	F1.7	1	A	3	EEDEEPESPPEKK	Nuclear ubiquitous casein and cyclin-dependent kinase substrate 1 OS=Homo sapiens OX=9606 GN=NUCKS1 PE=1 SV=1	Nuclear ubiquitous casein and cyclin-dependent kinase substrate 1 OS=Homo sapiens OX=9606 GN=NUCKS1 PE=1 SV=1	2	1	0/0	0	0	5862	5827	2004	396.48
FALSE	[K].EEGsGsSALFWTPsGEVRRQR.[L]	S4(Phospho); S6(Phospho); S14(pyrophospho)	1328.52	15336	2.24	0.001	S4(Phospho): 100; T12(pyrophospho): 92.69; S14(Phospho): 97.19	F1_20220525_MN_135_LK_2_154_fr9.raw	481092	2	2	2656	7.85	0.01043	EThcD (ETD With Supplemental HCD)	MS2	57.2156	0.0446	0	High	1	Sequest HT	1	Sequest HT (A3)	Unambiguous	1	Q9H0X9	Q9H0X9	635.879	2656.02	61.1358	F1.9	1	A	3	EEGSGSSALFWTPSGEVRRQR	Oxysterol-binding protein-related protein 5 OS=Homo sapiens OX=9606 GN=OSBPL5 PE=1 SV=1	Oxysterol-binding protein-related protein 5 OS=Homo sapiens OX=9606 GN=OSBPL5 PE=1 SV=1	2	1	0/0	0	0	15336	15327	7284	153.47	b1+(9): 898.32	S(4): 100.0; S(6): 0.2; S(7): 0.2; T(12): 2.4; S(14): 97.2
FALSE	[K].EEGSsDEIsSGVGDSESEGLNSPVK.[V]	S5(Phospho); S9(Phospho)	1328.01	14869	2.06	0.014	S9(Phospho): 97.1; S10(Phospho): 98.52	F1_20220525_MN_135_LK_2_154_fr9.raw	36670.2	0	2	2655.02	-1.66	-0.00221	EThcD (ETD With Supplemental HCD)	MS2	10.3118	0.0777	0	High	1	Sequest HT	1	Sequest HT (A3)	Unambiguous	1	P52701	P52701	2000	2655.02	59.658	F1.9	1	A	3	EEGSSDEISSGVGDSESEGLNSPVK	DNA mismatch repair protein Msh6 OS=Homo sapiens OX=9606 GN=MSH6 PE=1 SV=2	DNA mismatch repair protein Msh6 OS=Homo sapiens OX=9606 GN=MSH6 PE=1 SV=2	2	1	0/0	0	0	14869	14851	7179	213.32	b1+-H(3) O(4) P(12): 1239.44; b1+(7): 734.25; b1+(8): 847.33; z1++H(20): 2150.84; z1+(19): 2034.81	S(4): 0.0; S(5): 2.9; S(9): 97.1; S(10): 98.5; S(15): 1.5; S(17): 0.1; S(22): 0.0
FALSE	[K].EEGssDEISSGVGDSESEGLNSPVK.[V]	S4(Phospho); S5(Phospho)	1328.01	14958	2.04	1	S4(Phospho): 100; S5(Phospho): 100	F1_20220525_MN_135_LK_2_154_fr9.raw	45611.9	0	2	2655.02	-0.93	-0.00123	EThcD (ETD With Supplemental HCD)	MS2	55.302	0.1961	0	High	1	Sequest HT	1	Sequest HT (A3)	Unambiguous	1	P52701	P52701	2000	2655.02	59.9882	F1.9	1	A	3	EEGSSDEISSGVGDSESEGLNSPVK	DNA mismatch repair protein Msh6 OS=Homo sapiens OX=9606 GN=MSH6 PE=1 SV=2	DNA mismatch repair protein Msh6 OS=Homo sapiens OX=9606 GN=MSH6 PE=1 SV=2	2	1	0/0	0	0	14958	14946	7100	289.98	b1+-H(3) O(4) P(8): 909.29; b1+-H(3) O(4) P(14): 1411.49; b1+- -2H(3) O(4) P -2H(3) O(4) P(8): 811.31; y1+(17): 1648.77; z1++H(20): 1990.91; z1+(19): 1874.87	S(4): 100.0; S(5): 100.0; S(9): 0.0; S(10): 0.0; S(15): 0.0; S(17): 0.0; S(22): 0.0
FALSE	[K].EEssDDEDKESEEEPPKK.[T]	S3(Phospho); S4(Phospho)	756.276	4826	4.88	1	S3(Phospho): 100; S4(Phospho): 100	F1_20220525_MN_135_LK_2_154_fr7.raw	225113	2	3	2266.82	-1.12	-0.00085	EThcD (ETD With Supplemental HCD)	MS2	5.66675	0.123	0	High	1	Sequest HT	1	Sequest HT (A3)	Unambiguous	1	P35659	P35659	1398.58	2266.81	26.0596	F1.7	1	A	3	EESSDDEDKESEEEPPKK	Protein DEK OS=Homo sapiens OX=9606 GN=DEK PE=1 SV=1	Protein DEK OS=Homo sapiens OX=9606 GN=DEK PE=1 SV=1	3	1	0/0	0	0	4826	4817	3637	681.46	b1+- -2H(3) O(4) P -2H(3) O(4) P(4): 397.14; y1+(8): 943.47; y2+(14): 837.87; y2+(13): 780.36; y2+(10): 600.81; y2+(9): 536.76; y2+(8): 472.24; c1+(4): 610.12; c1+(7): 969.21; c1+(9): 1212.33; c1+(10): 1341.38; z1++H(12): 1429.67; z1++H(10): 1185.60; z1++H(8): 928.46; z1+(12): 1428.66; z1+(11): 1299.62; z1+(10): 1184.59	S(3): 100.0; S(4): 100.0; S(11): 0.0
FALSE	[K].EFVSSDEssSGENK.[S]	S8(Phospho); S9(Phospho)	831.284	7774	4.76	1	S8(Phospho): 100; S9(Phospho): 100	F1_20220525_MN_135_LK_2_154_fr8.raw	468379	0	2	1661.56	-0.79	-0.00066	EThcD (ETD With Supplemental HCD)	MS2	1.36969	0.063	0	High	1	Sequest HT	1	Sequest HT (A3)	Unambiguous	1	Q08945	Q08945	874.978	1661.56	37.6738	F1.8	1	A	3	EFVSSDESSSGENK	FACT complex subunit SSRP1 OS=Homo sapiens OX=9606 GN=SSRP1 PE=1 SV=1	FACT complex subunit SSRP1 OS=Homo sapiens OX=9606 GN=SSRP1 PE=1 SV=1	2	1	0/0	0	0	7774	7742	1598	942.05	y1+-H(3) O(4) P(12): 1287.47; y1+-H(3) O(4) P(11): 1188.41; y1+-H(3) O(4) P(9): 1014.34; y1+-H(3) O(4) P(8): 899.31; y2+-H(3) O(4) P(12): 644.24; y2+-H(3) O(4) P(11): 594.71; y1+(5): 534.25; z1++H(5): 519.24	S(4): 0.0; S(5): 0.0; S(8): 100.0; S(9): 100.0; S(10): 0.0
FALSE	[K].EFVSSDESssGENK.[S]	S9(Phospho); S10(Phospho)	831.284	7886	3.58	0.499	S8(Phospho): 50.08; S9(Phospho): 99.83; S10(Phospho): 50.08	F1_20220525_MN_135_LK_2_154_fr8.raw	289085	0	2	1661.56	-0.72	-0.0006	EThcD (ETD With Supplemental HCD)	MS2	6.24872	0.0196	0	High	1	Sequest HT	1	Sequest HT (A3)	Unambiguous	1	Q08945	Q08945	828.988	1661.56	38.0409	F1.8	1	A	3	EFVSSDESSSGENK	FACT complex subunit SSRP1 OS=Homo sapiens OX=9606 GN=SSRP1 PE=1 SV=1	FACT complex subunit SSRP1 OS=Homo sapiens OX=9606 GN=SSRP1 PE=1 SV=1	2	1	0/0	0	0	7886	7855	1604	666	y1+-H(3) O(4) P(11): 1188.41; y1+- -2H(3) O(4) P -2H(3) O(4) P(11): 1090.43; y1+- -2H(3) O(4) P -2H(3) O(4) P(10): 1003.40; y1+- -2H(3) O(4) P -2H(3) O(4) P(9): 916.36; y1+- -2H(3) O(4) P -2H(3) O(4) P(7): 672.29; y2+- -2H(3) O(4) P -2H(3) O(4) P(12): 595.25; y2+- -2H(3) O(4) P -2H(3) O(4) P(11): 545.72; y1+(5): 534.25	S(4): 0.0; S(5): 0.0; S(8): 50.1; S(9): 99.8; S(10): 50.1
FALSE	[K].EFVSsDEsSSGENK.[S]	S5(Phospho); S8(Phospho)	831.285	8009	3.42	0	S8(Phospho): 100; S9(Phospho): 99.55	F1_20220525_MN_135_LK_2_154_fr8.raw	372875	0	2	1661.56	0.16	0.00013	EThcD (ETD With Supplemental HCD)	MS2	8.12567	0.0409	0	High	1	Sequest HT	1	Sequest HT (A3)	Unambiguous	1	Q08945	Q08945	929.569	1661.56	38.5461	F1.8	1	A	3	EFVSSDESSSGENK	FACT complex subunit SSRP1 OS=Homo sapiens OX=9606 GN=SSRP1 PE=1 SV=1	FACT complex subunit SSRP1 OS=Homo sapiens OX=9606 GN=SSRP1 PE=1 SV=1	2	1	0/0	0	0	8009	7978	1563	437.48	y1+-H(3) O(4) P(11): 1188.41; y1+-H(3) O(4) P(7): 770.27; y1+(5): 534.25	S(4): 0.0; S(5): 0.0; S(8): 100.0; S(9): 99.6; S(10): 0.5
FALSE	[K].EFVssDESSSGENK.[S]	S4(Phospho); S5(Phospho)	831.284	8999	1.98	1	S4(Phospho): 100; S5(Phospho): 100	F1_20220525_MN_135_LK_2_154_fr8.raw	60621.8	0	2	1661.56	-0.28	-0.00023	EThcD (ETD With Supplemental HCD)	MS2	66.6441	0.0253	0	High	1	Sequest HT	1	Sequest HT (A3)	Unambiguous	1	Q08945	Q08945	1566.83	1661.56	41.6828	F1.8	1	A	3	EFVSSDESSSGENK	FACT complex subunit SSRP1 OS=Homo sapiens OX=9606 GN=SSRP1 PE=1 SV=1	FACT complex subunit SSRP1 OS=Homo sapiens OX=9606 GN=SSRP1 PE=1 SV=1	2	1	0/0	0	0	8999	8963	1541	321.59	y1+(9): 952.39; y1+(8): 837.36; y1+(7): 708.32; z1+(9): 936.37; z1+(8): 821.34	S(4): 100.0; S(5): 100.0; S(8): 0.0; S(9): 0.0; S(10): 0.0
FALSE	[K].EFVSSDESssGENK.[S]	S9(Phospho); S10(Phospho)	831.284	7441	2.62	0.004	S8(Phospho): 99.56; S9(Phospho): 100	F1_20220525_MN_135_LK_2_154_fr9.raw	58466.9	0	2	1661.56	0.09	7e-05	EThcD (ETD With Supplemental HCD)	MS2	27.3564	0.0038	0	High	1	Sequest HT	1	Sequest HT (A3)	Unambiguous	1	Q08945	Q08945	2000	1661.56	35.943	F1.9	1	A	3	EFVSSDESSSGENK	FACT complex subunit SSRP1 OS=Homo sapiens OX=9606 GN=SSRP1 PE=1 SV=1	FACT complex subunit SSRP1 OS=Homo sapiens OX=9606 GN=SSRP1 PE=1 SV=1	2	1	0/0	0	0	7441	7432	1589	495.08	b1+-H(3) O(4) P(9): 1030.34; y1+-H(3) O(4) P(11): 1188.41; y1+- -2H(3) O(4) P -2H(3) O(4) P(11): 1090.43; y1+- -2H(3) O(4) P -2H(3) O(4) P(7): 672.29; y2+- -2H(3) O(4) P -2H(3) O(4) P(7): 336.65; z1++H(5): 519.24	S(4): 0.0; S(5): 0.0; S(8): 99.6; S(9): 100.0; S(10): 0.4
FALSE	[K].EFVSSDEssSGENK.[S]	S8(Phospho); S9(Phospho)	831.284	7674	3.45	1	S8(Phospho): 100; S9(Phospho): 100	F1_20220530_MN_135_LK_2_154_2_fr8.raw	314694	0	2	1661.56	-0.72	-0.0006	EThcD (ETD With Supplemental HCD)	MS2	7.83856	0.0812	0	High	1	Sequest HT	1	Sequest HT (A3)	Unambiguous	1	Q08945	Q08945	1060.49	1661.56	36.5216	F2.8	1	A	3	EFVSSDESSSGENK	FACT complex subunit SSRP1 OS=Homo sapiens OX=9606 GN=SSRP1 PE=1 SV=1	FACT complex subunit SSRP1 OS=Homo sapiens OX=9606 GN=SSRP1 PE=1 SV=1	2	1	0/0	0	0	7674	7647	1604	1006.06	y1+-H(3) O(4) P(11): 1188.41; y1+-H(3) O(4) P(9): 1014.34; y1+-H(3) O(4) P(7): 770.27; y1+-H(3) O(4) P(6): 603.27; y2+-H(3) O(4) P(12): 644.24; y2+-H(3) O(4) P(11): 594.71; y1+(5): 534.25; z1++H(5): 519.24	S(4): 0.0; S(5): 0.0; S(8): 100.0; S(9): 100.0; S(10): 0.0
FALSE	[K].EFVSSDEssSGENK.[S]	S8(Phospho); S9(Phospho)	831.284	7751	4.69	0.996	S8(Phospho): 100; S9(Phospho): 99.63	F1_20220530_MN_135_LK_2_154_2_fr8.raw	252633	0	2	1661.56	-0.65	-0.00054	EThcD (ETD With Supplemental HCD)	MS2	2.95868	0.0682	0	High	1	Sequest HT	1	Sequest HT (A3)	Unambiguous	1	Q08945	Q08945	976.621	1661.56	36.8672	F2.8	1	A	3	EFVSSDESSSGENK	FACT complex subunit SSRP1 OS=Homo sapiens OX=9606 GN=SSRP1 PE=1 SV=1	FACT complex subunit SSRP1 OS=Homo sapiens OX=9606 GN=SSRP1 PE=1 SV=1	2	1	0/0	0	0	7751	7721	1604	728.7	y1+-H(3) O(4) P(11): 1188.41; y1+-H(3) O(4) P(6): 603.27; z1++H(5): 519.24	S(4): 0.0; S(5): 0.0; S(8): 100.0; S(9): 99.6; S(10): 0.4
FALSE	[K].EFVSSDESssGENK.[S]	S9(Phospho); S10(Phospho)	831.284	7863	4.22	0.003	S8(Phospho): 99.67; S9(Phospho): 100	F1_20220530_MN_135_LK_2_154_2_fr8.raw	173560	0	2	1661.56	0.09	7e-05	EThcD (ETD With Supplemental HCD)	MS2	0	0.0261	0	High	1	Sequest HT	1	Sequest HT (A3)	Unambiguous	1	Q08945	Q08945	2000	1661.56	37.1719	F2.8	1	A	3	EFVSSDESSSGENK	FACT complex subunit SSRP1 OS=Homo sapiens OX=9606 GN=SSRP1 PE=1 SV=1	FACT complex subunit SSRP1 OS=Homo sapiens OX=9606 GN=SSRP1 PE=1 SV=1	2	1	0/0	0	0	7863	7844	1589	701.04	y1+-H(3) O(4) P(11): 1188.41; y1+-H(3) O(4) P(7): 770.27; y1+- -2H(3) O(4) P -2H(3) O(4) P(11): 1090.43; y1+- -2H(3) O(4) P -2H(3) O(4) P(10): 1003.40; y1+- -2H(3) O(4) P -2H(3) O(4) P(8): 801.34; y1+- -2H(3) O(4) P -2H(3) O(4) P(7): 672.29; y1+(5): 534.25; z1++H(5): 519.24	S(4): 0.0; S(5): 0.0; S(8): 99.7; S(9): 100.0; S(10): 0.3
FALSE	[K].EFVssDESSSGENK.[S]	S4(Phospho); S5(Phospho)	831.284	7998	3.4	0	S4(Phospho): 100; S8(Phospho): 50; S9(Phospho): 50	F1_20220530_MN_135_LK_2_154_2_fr8.raw	214991	0	2	1661.56	-0.13	-0.00011	EThcD (ETD With Supplemental HCD)	MS2	12.1007	0.0324	0	High	1	Sequest HT	1	Sequest HT (A3)	Unambiguous	1	Q08945	Q08945	1058.13	1661.56	37.6408	F2.8	1	A	3	EFVSSDESSSGENK	FACT complex subunit SSRP1 OS=Homo sapiens OX=9606 GN=SSRP1 PE=1 SV=1	FACT complex subunit SSRP1 OS=Homo sapiens OX=9606 GN=SSRP1 PE=1 SV=1	2	1	0/0	0	0	7998	7975	1571	500.92	y1+-H(3) O(4) P(11): 1188.41; y1+-H(3) O(4) P(10): 1021.41; y1+-H(3) O(4) P(9): 934.37; y1+-H(3) O(4) P(8): 819.35; y2+-H(3) O(4) P(12): 644.24	S(4): 100.0; S(5): 0.0; S(8): 50.0; S(9): 50.0; S(10): 0.0
FALSE	[K].EFVssDESSSGENK.[S]	S4(Phospho); S5(Phospho)	831.284	8184	3.74	1	S4(Phospho): 100; S5(Phospho): 100	F1_20220530_MN_135_LK_2_154_2_fr8.raw	85430.6	0	2	1661.56	-0.35	-0.00029	EThcD (ETD With Supplemental HCD)	MS2	9.40403	0.1043	0	High	1	Sequest HT	1	Sequest HT (A3)	Unambiguous	1	Q08945	Q08945	2000	1661.56	38.2711	F2.8	1	A	3	EFVSSDESSSGENK	FACT complex subunit SSRP1 OS=Homo sapiens OX=9606 GN=SSRP1 PE=1 SV=1	FACT complex subunit SSRP1 OS=Homo sapiens OX=9606 GN=SSRP1 PE=1 SV=1	2	1	0/0	0	0	8184	8159	1597	604.91	y1+(9): 952.39; y1+(8): 837.36; y1+(7): 708.32; z1++H(9): 937.37; z1++H(8): 822.35; z1++H(7): 693.30; z1+(9): 936.37; z1+(8): 821.34; z1+(7): 692.30	S(4): 100.0; S(5): 100.0; S(8): 0.0; S(9): 0.0; S(10): 0.0
FALSE	[K].EGEEPTVYsDEEEPKDEsAR.[K]	S9(Phospho); S18(Phospho)	819.306	10322	6.84	1	S9(Phospho): 100; S18(Phospho): 100	F1_20220525_MN_135_LK_2_154_fr8.raw	59905.1	1	3	2455.91	-1.23	-0.00101	EThcD (ETD With Supplemental HCD)	MS2	8.08076	0.1886	0	High	1	Sequest HT	1	Sequest HT (A3)	Unambiguous	1	O00264	O00264	2000	2455.9	45.4276	F1.8	1	A	3	EGEEPTVYSDEEEPKDESAR	Membrane-associated progesterone receptor component 1 OS=Homo sapiens OX=9606 GN=PGRMC1 PE=1 SV=3	Membrane-associated progesterone receptor component 1 OS=Homo sapiens OX=9606 GN=PGRMC1 PE=1 SV=3	3	1	0/0	0	0	10322	10304	4797	914.75	y2+-H(3) O(4) P(12): 727.28; y2+- -2H(3) O(4) P -2H(3) O(4) P(16): 908.41; y2+- -2H(3) O(4) P -2H(3) O(4) P(13): 759.82; y1+(12): 1551.52; z1+(12): 1535.51	T(6): 0.0; Y(8): 0.0; S(9): 100.0; S(18): 100.0
FALSE	[K].EGEEPTVYsDEEEPKDEsAR.[K]	S9(Phospho); S18(Phospho)	819.306	10241	5.62	1	S9(Phospho): 100; S18(Phospho): 100	F1_20220530_MN_135_LK_2_154_2_fr8.raw	60118.1	1	3	2455.91	-0.86	-0.0007	EThcD (ETD With Supplemental HCD)	MS2	14.6468	0.1512	0	High	1	Sequest HT	1	Sequest HT (A3)	Unambiguous	1	O00264	O00264	1640.58	2455.9	44.3184	F2.8	1	A	3	EGEEPTVYSDEEEPKDESAR	Membrane-associated progesterone receptor component 1 OS=Homo sapiens OX=9606 GN=PGRMC1 PE=1 SV=3	Membrane-associated progesterone receptor component 1 OS=Homo sapiens OX=9606 GN=PGRMC1 PE=1 SV=3	3	1	0/0	0	0	10241	10220	4889	701.63	y2+- -2H(3) O(4) P -2H(3) O(4) P(16): 908.41; y2+- -2H(3) O(4) P -2H(3) O(4) P(13): 759.82; y1+(12): 1551.52; z1++H(12): 1536.51	T(6): 0.0; Y(8): 0.0; S(9): 100.0; S(18): 100.0
FALSE	[K].EIQSGSssSDAEESSEDNKK.[K]	S7(Phospho); S8(Phospho)	758.616	4727	5.24	0.006	S8(Phospho): 99.42; S9(Phospho): 99.42	F1_20220525_MN_135_LK_2_154_fr6.raw	62060.9	1	3	2273.83	0.78	0.00059	EThcD (ETD With Supplemental HCD)	MS2	27.0236	0.0344	0	High	1	Sequest HT	1	Sequest HT (A3)	Unambiguous	1	P46100	P46100	1695.25	2273.83	23.038	F1.6	1	A	3	EIQSGSSSSDAEESSEDNKK	Transcriptional regulator ATRX OS=Homo sapiens OX=9606 GN=ATRX PE=1 SV=5	Transcriptional regulator ATRX OS=Homo sapiens OX=9606 GN=ATRX PE=1 SV=5	3	1	0/0	0	0	4727	4693	3675	809.88	y2+- -2H(3) O(4) P -2H(3) O(4) P(18): 918.38; y2+- -2H(3) O(4) P -2H(3) O(4) P(17): 854.35; y2+- -2H(3) O(4) P -2H(3) O(4) P(16): 810.83; y2+- -2H(3) O(4) P -2H(3) O(4) P(14): 738.81; z1++H(13): 1570.52; z1+(13): 1569.51	S(4): 0.0; S(6): 0.0; S(7): 1.2; S(8): 99.4; S(9): 99.4; S(14): 0.0; S(15): 0.0
FALSE	[K].EIQsGSSSSDAEESSEDNKK.[K]	S4(pyrophospho)	758.615	4888	4.51	0.5	S4(pyrophospho): 50; S6(pyrophospho): 50	F1_20220525_MN_135_LK_2_154_fr7.raw	56516.5	1	3	2273.83	-0.75	-0.00057	EThcD (ETD With Supplemental HCD)	MS2	7.08791	0.0355	0	High	1	Sequest HT	1	Sequest HT (A3)	Unambiguous	1	P46100	P46100	2000	2273.83	26.3211	F1.7	1	A	3	EIQSGSSSSDAEESSEDNKK	Transcriptional regulator ATRX OS=Homo sapiens OX=9606 GN=ATRX PE=1 SV=5	Transcriptional regulator ATRX OS=Homo sapiens OX=9606 GN=ATRX PE=1 SV=5	3	1	0/0	0	0	4888	4868	3616	492.49	y2+-H(3) O(7) P(2)(17): 863.86
FALSE	[K].ELVSSSSSGsDsDSEVDK.[K]	S10(Phospho); S12(Phospho)	987.857	8233	3.31	0.995	S10(Phospho): 99.51; S12(Phospho): 100	F1_20220525_MN_135_LK_2_154_fr9.raw	125803	0	2	1974.71	-1.26	-0.00125	EThcD (ETD With Supplemental HCD)	MS2	23.2337	0.006	0	High	1	Sequest HT	1	Sequest HT (A3)	Unambiguous	1	P53999	P53999	1900.06	1974.71	38.5594	F1.9	1	A	3	ELVSSSSSGSDSDSEVDK	Activated RNA polymerase II transcriptional coactivator p15 OS=Homo sapiens OX=9606 GN=SUB1 PE=1 SV=3	Activated RNA polymerase II transcriptional coactivator p15 OS=Homo sapiens OX=9606 GN=SUB1 PE=1 SV=3	2	1	0/0	0	0	8233	8226	2967	704.71	y1+-H(3) O(4) P(14): 1448.51; y1+-H(3) O(4) P(12): 1274.44; y1+-H(3) O(4) P(11): 1187.41; y1+-H(3) O(4) P(10): 1100.38; y2+-H(3) O(4) P(16): 817.81; y1+- -2H(3) O(4) P -2H(3) O(4) P(13): 1263.50; y2+- -2H(3) O(4) P -2H(3) O(4) P(16): 768.82; y1+(6): 692.31; y1+(5): 577.28; z1++H(6): 677.30	S(4): 0.0; S(5): 0.0; S(6): 0.0; S(7): 0.0; S(8): 0.0; S(10): 99.5; S(12): 100.0; S(14): 0.5
FALSE	[K].ELVSSSSSGsDsDSEVDK.[K]	S10(Phospho); S12(Phospho)	987.858	8238	3.28	0.995	S10(Phospho): 99.53; S12(Phospho): 100	F1_20220525_MN_135_LK_2_154_fr9.raw	145180	0	2	1974.71	-1.08	-0.00106	EThcD (ETD With Supplemental HCD)	MS2	58.8199	0.003	0	High	1	Sequest HT	1	Sequest HT (A3)	Unambiguous	1	P53999	P53999	2000	1974.71	38.6097	F1.9	1	A	3	ELVSSSSSGSDSDSEVDK	Activated RNA polymerase II transcriptional coactivator p15 OS=Homo sapiens OX=9606 GN=SUB1 PE=1 SV=3	Activated RNA polymerase II transcriptional coactivator p15 OS=Homo sapiens OX=9606 GN=SUB1 PE=1 SV=3	2	1	0/0	0	0	8238	8228	2965	767.06	y1+-H(3) O(4) P(16): 1634.61; y1+-H(3) O(4) P(12): 1274.44; y1+-H(3) O(4) P(8): 876.36; y2+-H(3) O(4) P(16): 817.81; y2+-H(3) O(4) P(14): 724.76; y1+- -2H(3) O(4) P -2H(3) O(4) P(11): 1089.43; y1+(6): 692.31; y1+(5): 577.28; z1++H(5): 562.27	S(4): 0.0; S(5): 0.0; S(6): 0.0; S(7): 0.0; S(8): 0.0; S(10): 99.5; S(12): 100.0; S(14): 0.5
FALSE	[K].ELVSSSSSGSDsDsEVDK.[K]	S12(Phospho); S14(Phospho)	987.857	8311	5.07	1	S12(Phospho): 100; S14(Phospho): 100	F1_20220525_MN_135_LK_2_154_fr9.raw	416142	0	2	1974.71	-1.33	-0.00131	EThcD (ETD With Supplemental HCD)	MS2	4.20973	0.1736	0	High	1	Sequest HT	1	Sequest HT (A3)	Unambiguous	1	P53999	P53999	1156.97	1974.71	38.8753	F1.9	1	A	3	ELVSSSSSGSDSDSEVDK	Activated RNA polymerase II transcriptional coactivator p15 OS=Homo sapiens OX=9606 GN=SUB1 PE=1 SV=3	Activated RNA polymerase II transcriptional coactivator p15 OS=Homo sapiens OX=9606 GN=SUB1 PE=1 SV=3	2	1	0/0	0	0	8311	8288	2970	1019.97	y1+-H(3) O(4) P(8): 956.32; y1+- -2H(3) O(4) P -2H(3) O(4) P(10): 1002.40; y2+- -2H(3) O(4) P -2H(3) O(4) P(16): 768.82; y1+(8): 1054.30; y1+(7): 939.27; c1+(11): 1053.47	S(4): 0.0; S(5): 0.0; S(6): 0.0; S(7): 0.0; S(8): 0.0; S(10): 0.0; S(12): 100.0; S(14): 100.0
FALSE	[K].ELVSSSSSGSDsDsEVDK.[K]	S12(Phospho); S14(Phospho)	987.857	8410	5.49	0.499	S10(Phospho): 50.09; S12(Phospho): 99.81; S14(Phospho): 50.09	F1_20220525_MN_135_LK_2_154_fr9.raw	832290	0	2	1974.71	-1.82	-0.0018	EThcD (ETD With Supplemental HCD)	MS2	0	0.0291	0	High	1	Sequest HT	1	Sequest HT (A3)	Unambiguous	1	P53999	P53999	929.36	1974.71	39.2153	F1.9	1	A	3	ELVSSSSSGSDSDSEVDK	Activated RNA polymerase II transcriptional coactivator p15 OS=Homo sapiens OX=9606 GN=SUB1 PE=1 SV=3	Activated RNA polymerase II transcriptional coactivator p15 OS=Homo sapiens OX=9606 GN=SUB1 PE=1 SV=3	2	1	0/0	0	0	8410	8384	2858	957.93	y1+-H(3) O(4) P(16): 1634.61; y1+-H(3) O(4) P(15): 1535.54; y1+-H(3) O(4) P(13): 1361.47; y1+-H(3) O(4) P(12): 1274.44; y1+-H(3) O(4) P(11): 1187.41; y1+-H(3) O(4) P(10): 1100.38; y1+-H(3) O(4) P(9): 1043.36; y2+-H(3) O(4) P(16): 817.81; y2+-H(3) O(4) P(15): 768.27; y1+- -2H(3) O(4) P -2H(3) O(4) P(15): 1437.56; y1+- -2H(3) O(4) P -2H(3) O(4) P(13): 1263.50; y1+- -2H(3) O(4) P -2H(3) O(4) P(10): …	S(4): 0.0; S(5): 0.0; S(6): 0.0; S(7): 0.0; S(8): 0.0; S(10): 50.1; S(12): 99.8; S(14): 50.1
FALSE	[K].ELVSSSSSGsDsDSEVDK.[K]	S10(Phospho); S12(Phospho)	987.857	8491	4.68	1	S10(Phospho): 100; S12(Phospho): 100	F1_20220525_MN_135_LK_2_154_fr9.raw	886665	0	2	1974.71	-1.63	-0.00161	EThcD (ETD With Supplemental HCD)	MS2	2.36627	0.1581	0	High	1	Sequest HT	1	Sequest HT (A3)	Unambiguous	1	P53999	P53999	559.756	1974.71	39.4778	F1.9	1	A	3	ELVSSSSSGSDSDSEVDK	Activated RNA polymerase II transcriptional coactivator p15 OS=Homo sapiens OX=9606 GN=SUB1 PE=1 SV=3	Activated RNA polymerase II transcriptional coactivator p15 OS=Homo sapiens OX=9606 GN=SUB1 PE=1 SV=3	2	1	0/0	0	0	8491	8483	2835	995.55	y1+-H(3) O(4) P(15): 1535.54; y1+-H(3) O(4) P(14): 1448.51; y1+-H(3) O(4) P(13): 1361.47; y1+-H(3) O(4) P(12): 1274.44; y1+-H(3) O(4) P(11): 1187.41; y1+-H(3) O(4) P(10): 1100.38; y1+-H(3) O(4) P(9): 1043.36; y1+-H(3) O(4) P(8): 876.36; y2+-H(3) O(4) P(16): 817.81; y2+-H(3) O(4) P(15): 768.27; y2+-H(3) O(4) P(14): 724.76; y1+(5): 577.28; z1++H(6): 677.30	S(4): 0.0; S(5): 0.0; S(6): 0.0; S(7): 0.0; S(8): 0.0; S(10): 100.0; S(12): 100.0; S(14): 0.0
FALSE	[K].ELVSSSSSGsDsDSEVDK.[K]	S10(Phospho); S12(Phospho)	987.857	8571	6.11	1	S10(Phospho): 100; S12(Phospho): 100	F1_20220525_MN_135_LK_2_154_fr9.raw	2.24542e+06	0	2	1974.71	-1.76	-0.00174	EThcD (ETD With Supplemental HCD)	MS2	1.45517	0.144	0	High	1	Sequest HT	1	Sequest HT (A3)	Unambiguous	1	P53999	P53999	402.714	1974.71	39.7578	F1.9	1	A	3	ELVSSSSSGSDSDSEVDK	Activated RNA polymerase II transcriptional coactivator p15 OS=Homo sapiens OX=9606 GN=SUB1 PE=1 SV=3	Activated RNA polymerase II transcriptional coactivator p15 OS=Homo sapiens OX=9606 GN=SUB1 PE=1 SV=3	2	1	0/0	0	0	8571	8560	2856	1133.8	y1+-H(3) O(4) P(15): 1535.54; y1+-H(3) O(4) P(13): 1361.47; y1+-H(3) O(4) P(12): 1274.44; y1+-H(3) O(4) P(11): 1187.41; y1+-H(3) O(4) P(10): 1100.38; y1+-H(3) O(4) P(9): 1043.36; y1+-H(3) O(4) P(7): 761.33; y2+-H(3) O(4) P(16): 817.81; y2+-H(3) O(4) P(15): 768.27; y2+-H(3) O(4) P(14): 724.76; y1+(5): 577.28; z1++H(6): 677.30	S(4): 0.0; S(5): 0.0; S(6): 0.0; S(7): 0.0; S(8): 0.0; S(10): 100.0; S(12): 100.0; S(14): 0.0
FALSE	[K].ELVSSSssGSDSDSEVDK.[K]	S7(Phospho); S8(Phospho)	987.857	8673	3.13	0	S8(Phospho): 100; S10(Phospho): 100	F1_20220525_MN_135_LK_2_154_fr9.raw	1.20867e+06	0	2	1974.71	-1.7	-0.00168	EThcD (ETD With Supplemental HCD)	MS2	31.3686	0.0351	0	High	1	Sequest HT	1	Sequest HT (A3)	Unambiguous	1	P53999	P53999	279.283	1974.71	40.1562	F1.9	1	A	3	ELVSSSSSGSDSDSEVDK	Activated RNA polymerase II transcriptional coactivator p15 OS=Homo sapiens OX=9606 GN=SUB1 PE=1 SV=3	Activated RNA polymerase II transcriptional coactivator p15 OS=Homo sapiens OX=9606 GN=SUB1 PE=1 SV=3	2	1	0/0	0	0	8673	8660	2851	607.36	y1+-H(3) O(4) P(11): 1187.41; y1+- -2H(3) O(4) P -2H(3) O(4) P(15): 1437.56; y1+- -2H(3) O(4) P -2H(3) O(4) P(12): 1176.47; y2+- -2H(3) O(4) P -2H(3) O(4) P(15): 719.28; y1+(11): 1285.39; z1++H(11): 1270.38	S(4): 0.0; S(5): 0.0; S(6): 0.0; S(7): 0.0; S(8): 100.0; S(10): 100.0; S(12): 0.0; S(14): 0.0
FALSE	[K].ELVSSSssGSDSDSEVDK.[K]	S7(Phospho); S8(Phospho)	987.857	8763	5.68	1	S7(Phospho): 100; S8(Phospho): 100	F1_20220525_MN_135_LK_2_154_fr9.raw	1.87215e+06	0	2	1974.71	-1.57	-0.00155	EThcD (ETD With Supplemental HCD)	MS2	12.1272	0.1021	0	High	1	Sequest HT	1	Sequest HT (A3)	Unambiguous	1	P53999	P53999	388.512	1974.71	40.472	F1.9	1	A	3	ELVSSSSSGSDSDSEVDK	Activated RNA polymerase II transcriptional coactivator p15 OS=Homo sapiens OX=9606 GN=SUB1 PE=1 SV=3	Activated RNA polymerase II transcriptional coactivator p15 OS=Homo sapiens OX=9606 GN=SUB1 PE=1 SV=3	2	1	0/0	0	0	8763	8752	2983	1009.2	y1+-H(3) O(4) P(13): 1361.47; y1+-H(3) O(4) P(11): 1107.44; y2+-H(3) O(4) P(16): 817.81; y1+- -2H(3) O(4) P -2H(3) O(4) P(15): 1437.56; y1+- -2H(3) O(4) P -2H(3) O(4) P(14): 1350.53; y1+- -2H(3) O(4) P -2H(3) O(4) P(13): 1263.50; y1+- -2H(3) O(4) P -2H(3) O(4) P(12): 1176.47; y2+- -2H(3) O(4) P -2H(3) O(4) P(16): 768.82; y2+- -2H(3) O(4) P -2H(3) O(4) P(15): 719.28; y1+(11): 1205.42; y1+(10): 103…	S(4): 0.0; S(5): 0.0; S(6): 0.0; S(7): 100.0; S(8): 100.0; S(10): 0.0; S(12): 0.0; S(14): 0.0
FALSE	[K].ELVSssSSGSDSDSEVDK.[K]	S5(Phospho); S6(Phospho)	987.857	8845	4.85	0	S7(Phospho): 100; S8(Phospho): 100	F1_20220525_MN_135_LK_2_154_fr9.raw	958135	0	2	1974.71	-1.7	-0.00168	EThcD (ETD With Supplemental HCD)	MS2	2.95441	0.0082	0	High	1	Sequest HT	1	Sequest HT (A3)	Unambiguous	1	P53999	P53999	657.11	1974.71	40.7481	F1.9	1	A	3	ELVSSSSSGSDSDSEVDK	Activated RNA polymerase II transcriptional coactivator p15 OS=Homo sapiens OX=9606 GN=SUB1 PE=1 SV=3	Activated RNA polymerase II transcriptional coactivator p15 OS=Homo sapiens OX=9606 GN=SUB1 PE=1 SV=3	2	1	0/0	0	0	8845	8839	2851	850.1	y1+- -2H(3) O(4) P -2H(3) O(4) P(15): 1437.56; y1+- -2H(3) O(4) P -2H(3) O(4) P(14): 1350.53; y1+- -2H(3) O(4) P -2H(3) O(4) P(13): 1263.50; y1+- -2H(3) O(4) P -2H(3) O(4) P(12): 1176.47; y2+- -2H(3) O(4) P -2H(3) O(4) P(16): 768.82; y2+- -2H(3) O(4) P -2H(3) O(4) P(15): 719.28; y1+(12): 1372.42; z1++H(12): 1357.41; z1+(12): 1356.40	S(4): 0.0; S(5): 0.0; S(6): 0.0; S(7): 100.0; S(8): 100.0; S(10): 0.0; S(12): 0.0; S(14): 0.0
FALSE	[K].ELVSSSssGSDSDSEVDK.[K]	S7(Phospho); S8(Phospho)	987.858	8945	4.99	1	S7(Phospho): 100; S8(Phospho): 100	F1_20220525_MN_135_LK_2_154_fr9.raw	825226	0	2	1974.71	-1.02	-0.001	EThcD (ETD With Supplemental HCD)	MS2	1.46499	0.0501	0	High	1	Sequest HT	1	Sequest HT (A3)	Unambiguous	1	P53999	P53999	770.265	1974.71	41.0748	F1.9	1	A	3	ELVSSSSSGSDSDSEVDK	Activated RNA polymerase II transcriptional coactivator p15 OS=Homo sapiens OX=9606 GN=SUB1 PE=1 SV=3	Activated RNA polymerase II transcriptional coactivator p15 OS=Homo sapiens OX=9606 GN=SUB1 PE=1 SV=3	2	1	0/0	0	0	8945	8934	2973	1026.86	y1+-H(3) O(4) P(15): 1535.54; y1+-H(3) O(4) P(12): 1274.44; y1+-H(3) O(4) P(11): 1107.44; y2+-H(3) O(4) P(16): 817.81; b1+- -2H(3) O(4) P -2H(3) O(4) P(8): 741.34; y1+- -2H(3) O(4) P -2H(3) O(4) P(15): 1437.56; y1+- -2H(3) O(4) P -2H(3) O(4) P(14): 1350.53; y1+- -2H(3) O(4) P -2H(3) O(4) P(13): 1263.50; y1+- -2H(3) O(4) P -2H(3) O(4) P(12): 1176.47; y2+- -2H(3) O(4) P -2H(3) O(4) P(16): 768.82; y…	S(4): 0.0; S(5): 0.0; S(6): 0.0; S(7): 100.0; S(8): 100.0; S(10): 0.0; S(12): 0.0; S(14): 0.0
FALSE	[K].ELVSssSSGSDSDSEVDK.[K]	S5(Phospho); S6(Phospho)	987.858	9059	4.28	0.004	S6(Phospho): 100; S7(Phospho): 99.58	F1_20220525_MN_135_LK_2_154_fr9.raw	472122	0	2	1974.71	-1.14	-0.00113	EThcD (ETD With Supplemental HCD)	MS2	2.57674	0.1028	0	High	1	Sequest HT	1	Sequest HT (A3)	Unambiguous	1	P53999	P53999	936.749	1974.71	41.461	F1.9	1	A	3	ELVSSSSSGSDSDSEVDK	Activated RNA polymerase II transcriptional coactivator p15 OS=Homo sapiens OX=9606 GN=SUB1 PE=1 SV=3	Activated RNA polymerase II transcriptional coactivator p15 OS=Homo sapiens OX=9606 GN=SUB1 PE=1 SV=3	2	1	0/0	0	0	9059	9040	2965	765.07	y1+-H(3) O(4) P(13): 1361.47; y1+-H(3) O(4) P(12): 1194.48; b1+- -2H(3) O(4) P -2H(3) O(4) P(11): 1000.42; y1+- -2H(3) O(4) P -2H(3) O(4) P(15): 1437.56; y1+- -2H(3) O(4) P -2H(3) O(4) P(14): 1350.53; y2+- -2H(3) O(4) P -2H(3) O(4) P(16): 768.82; y2+- -2H(3) O(4) P -2H(3) O(4) P(15): 719.28; z1++H(13): 1444.44; z1+(13): 1443.43	S(4): 0.0; S(5): 0.4; S(6): 100.0; S(7): 99.6; S(8): 0.0; S(10): 0.0; S(12): 0.0; S(14): 0.0
FALSE	[K].ELVSssSSGSDSDSEVDK.[K]	S5(Phospho); S6(Phospho)	987.858	9170	5.01	0.996	S5(Phospho): 100; S6(Phospho): 99.64	F1_20220525_MN_135_LK_2_154_fr9.raw	471113	0	2	1974.71	-0.83	-0.00082	EThcD (ETD With Supplemental HCD)	MS2	4.31062	0.0998	0	High	1	Sequest HT	1	Sequest HT (A3)	Unambiguous	1	P53999	P53999	1837.14	1974.71	41.7785	F1.9	1	A	3	ELVSSSSSGSDSDSEVDK	Activated RNA polymerase II transcriptional coactivator p15 OS=Homo sapiens OX=9606 GN=SUB1 PE=1 SV=3	Activated RNA polymerase II transcriptional coactivator p15 OS=Homo sapiens OX=9606 GN=SUB1 PE=1 SV=3	2	1	0/0	0	0	9170	9157	2967	907.55	b1+- -2H(3) O(4) P -2H(3) O(4) P(6): 567.28; y1+- -2H(3) O(4) P -2H(3) O(4) P(15): 1437.56; y1+- -2H(3) O(4) P -2H(3) O(4) P(14): 1350.53; y2+- -2H(3) O(4) P -2H(3) O(4) P(16): 768.82; y2+- -2H(3) O(4) P -2H(3) O(4) P(15): 719.28; y2+- -2H(3) O(4) P -2H(3) O(4) P(14): 675.77; b1+(4): 429.23; y1+(14): 1546.48; b2+(4): 215.12; z1++H(14): 1531.47; z1+(14): 1530.46	S(4): 0.4; S(5): 100.0; S(6): 99.6; S(7): 0.0; S(8): 0.0; S(10): 0.0; S(12): 0.0; S(14): 0.0
FALSE	[K].ELVSssSSGSDSDSEVDK.[K]	S5(Phospho); S6(Phospho)	987.857	9259	4.6	1	S5(Phospho): 100; S6(Phospho): 100	F1_20220525_MN_135_LK_2_154_fr9.raw	299464	0	2	1974.71	-1.33	-0.00131	EThcD (ETD With Supplemental HCD)	MS2	4.30499	0.113	0	High	1	Sequest HT	1	Sequest HT (A3)	Unambiguous	1	P53999	P53999	2000	1974.71	42.0635	F1.9	1	A	3	ELVSSSSSGSDSDSEVDK	Activated RNA polymerase II transcriptional coactivator p15 OS=Homo sapiens OX=9606 GN=SUB1 PE=1 SV=3	Activated RNA polymerase II transcriptional coactivator p15 OS=Homo sapiens OX=9606 GN=SUB1 PE=1 SV=3	2	1	0/0	0	0	9259	9241	2970	940.3	y1+-H(3) O(4) P(13): 1281.51; y2+-H(3) O(4) P(15): 768.27; y2+-H(3) O(4) P(13): 641.26; b1+- -2H(3) O(4) P -2H(3) O(4) P(6): 567.28; b1+- -2H(3) O(4) P -2H(3) O(4) P(7): 654.31; y1+- -2H(3) O(4) P -2H(3) O(4) P(15): 1437.56; y1+- -2H(3) O(4) P -2H(3) O(4) P(14): 1350.53; y2+- -2H(3) O(4) P -2H(3) O(4) P(16): 768.82; y2+- -2H(3) O(4) P -2H(3) O(4) P(15): 719.28; y2+- -2H(3) O(4) P -2H(3) O(4) P(14…	S(4): 0.0; S(5): 100.0; S(6): 100.0; S(7): 0.0; S(8): 0.0; S(10): 0.0; S(12): 0.0; S(14): 0.0
FALSE	[K].ELVSssSSGSDSDSEVDK.[K]	S5(Phospho); S6(Phospho)	987.857	9343	4.7	1	S5(Phospho): 100; S6(Phospho): 100	F1_20220525_MN_135_LK_2_154_fr9.raw	413379	0	2	1974.71	-1.39	-0.00137	EThcD (ETD With Supplemental HCD)	MS2	8.17531	0.0702	0	High	1	Sequest HT	1	Sequest HT (A3)	Unambiguous	1	P53999	P53999	1339.6	1974.71	42.4019	F1.9	1	A	3	ELVSSSSSGSDSDSEVDK	Activated RNA polymerase II transcriptional coactivator p15 OS=Homo sapiens OX=9606 GN=SUB1 PE=1 SV=3	Activated RNA polymerase II transcriptional coactivator p15 OS=Homo sapiens OX=9606 GN=SUB1 PE=1 SV=3	2	1	0/0	0	0	9343	9328	3019	944.42	y1+-H(3) O(4) P(13): 1281.51; y2+-H(3) O(4) P(13): 641.26; b1+- -2H(3) O(4) P -2H(3) O(4) P(7): 654.31; b1+- -2H(3) O(4) P -2H(3) O(4) P(8): 741.34; y1+(12): 1212.49; z1++H(12): 1197.48; z1+(12): 1196.47	S(4): 0.0; S(5): 100.0; S(6): 100.0; S(7): 0.0; S(8): 0.0; S(10): 0.0; S(12): 0.0; S(14): 0.0
FALSE	[K].ELVSssSSGSDSDSEVDK.[K]	S5(Phospho); S6(Phospho)	987.857	9416	4.75	1	S5(Phospho): 100; S6(Phospho): 100	F1_20220525_MN_135_LK_2_154_fr9.raw	142958	0	2	1974.71	-1.82	-0.0018	EThcD (ETD With Supplemental HCD)	MS2	6.28244	0.0358	0	High	1	Sequest HT	1	Sequest HT (A3)	Unambiguous	1	P53999	P53999	2000	1974.71	42.6669	F1.9	1	A	3	ELVSSSSSGSDSDSEVDK	Activated RNA polymerase II transcriptional coactivator p15 OS=Homo sapiens OX=9606 GN=SUB1 PE=1 SV=3	Activated RNA polymerase II transcriptional coactivator p15 OS=Homo sapiens OX=9606 GN=SUB1 PE=1 SV=3	2	1	0/0	0	0	9416	9409	2858	856.63	y1+-H(3) O(4) P(15): 1535.54; y1+-H(3) O(4) P(13): 1281.51; y2+-H(3) O(4) P(16): 817.81; b1+- -2H(3) O(4) P -2H(3) O(4) P(7): 654.31; y1+(12): 1212.49; z1++H(12): 1197.48	S(4): 0.0; S(5): 100.0; S(6): 100.0; S(7): 0.0; S(8): 0.0; S(10): 0.0; S(12): 0.0; S(14): 0.0
FALSE	[K].ELVSssSSGSDSDSEVDK.[K]	S5(Phospho); S6(Phospho)	987.858	9437	3.36	0.986	S5(Phospho): 99.54; S6(Phospho): 99.08	F1_20220525_MN_135_LK_2_154_fr9.raw	142332	0	2	1974.71	-1.02	-0.001	EThcD (ETD With Supplemental HCD)	MS2	53.6848	0.0208	0	High	1	Sequest HT	1	Sequest HT (A3)	Unambiguous	1	P53999	P53999	2000	1974.71	42.764	F1.9	1	A	3	ELVSSSSSGSDSDSEVDK	Activated RNA polymerase II transcriptional coactivator p15 OS=Homo sapiens OX=9606 GN=SUB1 PE=1 SV=3	Activated RNA polymerase II transcriptional coactivator p15 OS=Homo sapiens OX=9606 GN=SUB1 PE=1 SV=3	2	1	0/0	0	0	9437	9429	2973	606.94	y1+(12): 1212.49	S(4): 0.5; S(5): 99.5; S(6): 99.1; S(7): 0.9; S(8): 0.0; S(10): 0.0; S(12): 0.0; S(14): 0.0
FALSE	[K].ELVssSSSGSDSDSEVDK.[K]	S4(Phospho); S5(Phospho)	987.857	9481	3.89	1	S4(Phospho): 100; S5(Phospho): 100	F1_20220525_MN_135_LK_2_154_fr9.raw	120462	0	2	1974.71	-1.7	-0.00168	EThcD (ETD With Supplemental HCD)	MS2	3.38243	0.0334	0	High	1	Sequest HT	1	Sequest HT (A3)	Unambiguous	1	P53999	P53999	2000	1974.71	42.9567	F1.9	1	A	3	ELVSSSSSGSDSDSEVDK	Activated RNA polymerase II transcriptional coactivator p15 OS=Homo sapiens OX=9606 GN=SUB1 PE=1 SV=3	Activated RNA polymerase II transcriptional coactivator p15 OS=Homo sapiens OX=9606 GN=SUB1 PE=1 SV=3	2	1	0/0	0	0	9481	9463	2851	841.39	b1+-H(3) O(4) P(4): 411.22; y1+-H(3) O(4) P(15): 1535.54; b1+- -2H(3) O(4) P -2H(3) O(4) P(5): 480.25; b1+- -2H(3) O(4) P -2H(3) O(4) P(6): 567.28; b1+- -2H(3) O(4) P -2H(3) O(4) P(7): 654.31; y1+- -2H(3) O(4) P -2H(3) O(4) P(16): 1536.63; y1+- -2H(3) O(4) P -2H(3) O(4) P(15): 1437.56; y2+- -2H(3) O(4) P -2H(3) O(4) P(16): 768.82; y2+- -2H(3) O(4) P -2H(3) O(4) P(15): 719.28; y1+(13): 1299.52; z1…	S(4): 100.0; S(5): 100.0; S(6): 0.0; S(7): 0.0; S(8): 0.0; S(10): 0.0; S(12): 0.0; S(14): 0.0
FALSE	[K].ELVssSSSGSDSDSEVDK.[K]	S4(Phospho); S5(Phospho)	987.857	9551	4.22	1	S4(Phospho): 100; S5(Phospho): 100	F1_20220525_MN_135_LK_2_154_fr9.raw	203246	0	2	1974.71	-1.45	-0.00143	EThcD (ETD With Supplemental HCD)	MS2	1.85142	0.0829	0	High	1	Sequest HT	1	Sequest HT (A3)	Unambiguous	1	P53999	P53999	1349.92	1974.71	43.2311	F1.9	1	A	3	ELVSSSSSGSDSDSEVDK	Activated RNA polymerase II transcriptional coactivator p15 OS=Homo sapiens OX=9606 GN=SUB1 PE=1 SV=3	Activated RNA polymerase II transcriptional coactivator p15 OS=Homo sapiens OX=9606 GN=SUB1 PE=1 SV=3	2	1	0/0	0	0	9551	9541	3016	743.42	y1+-H(3) O(4) P(15): 1535.54; b1+- -2H(3) O(4) P -2H(3) O(4) P(5): 480.25; b1+- -2H(3) O(4) P -2H(3) O(4) P(7): 654.31; y1+(13): 1299.52; z1++H(13): 1284.51; z1+(13): 1283.50	S(4): 100.0; S(5): 100.0; S(6): 0.0; S(7): 0.0; S(8): 0.0; S(10): 0.0; S(12): 0.0; S(14): 0.0
FALSE	[K].ELVssSSSGSDSDSEVDK.[K]	S4(Phospho); S5(Phospho)	987.857	9646	2.24	1	S4(Phospho): 100; S5(Phospho): 100	F1_20220525_MN_135_LK_2_154_fr9.raw	260430	0	2	1974.71	-1.82	-0.0018	EThcD (ETD With Supplemental HCD)	MS2	15.549	0.0536	0	High	1	Sequest HT	1	Sequest HT (A3)	Unambiguous	1	P53999	P53999	1583.04	1974.71	43.5642	F1.9	1	A	3	ELVSSSSSGSDSDSEVDK	Activated RNA polymerase II transcriptional coactivator p15 OS=Homo sapiens OX=9606 GN=SUB1 PE=1 SV=3	Activated RNA polymerase II transcriptional coactivator p15 OS=Homo sapiens OX=9606 GN=SUB1 PE=1 SV=3	2	1	0/0	0	0	9646	9621	2858	695.93	y1+-H(3) O(4) P(15): 1535.54; b1+- -2H(3) O(4) P -2H(3) O(4) P(6): 567.28; y2+- -2H(3) O(4) P -2H(3) O(4) P(16): 768.82; y1+(13): 1299.52; z1++H(13): 1284.51; z1+(13): 1283.50	S(4): 100.0; S(5): 100.0; S(6): 0.0; S(7): 0.0; S(8): 0.0; S(10): 0.0; S(12): 0.0; S(14): 0.0
FALSE	[K].ELVSSSSsGsDSDSEVDK.[K]	S8(Phospho); S10(Phospho)	987.857	8183	2.36	0.003	S10(Phospho): 66.41; S12(Phospho): 66.41; S14(Phospho): 66.41	F1_20220530_MN_135_LK_2_154_2_fr9.raw	56804.4	0	2	1974.71	-1.26	-0.00125	EThcD (ETD With Supplemental HCD)	MS2	18.2734	0.0847	0	High	1	Sequest HT	1	Sequest HT (A3)	Unambiguous	1	P53999	P53999	2000	1974.71	41.0268	F2.9	1	A	3	ELVSSSSSGSDSDSEVDK	Activated RNA polymerase II transcriptional coactivator p15 OS=Homo sapiens OX=9606 GN=SUB1 PE=1 SV=3	Activated RNA polymerase II transcriptional coactivator p15 OS=Homo sapiens OX=9606 GN=SUB1 PE=1 SV=3	2	1	0/0	0	0	8183	8175	2967	339.02	y1+-H(3) O(4) P(10): 1100.38; y1+- -2H(3) O(4) P -2H(3) O(4) P(15): 1437.56	S(4): 0.0; S(5): 0.0; S(6): 0.0; S(7): 0.0; S(8): 0.8; S(10): 66.4; S(12): 66.4; S(14): 66.4
FALSE	[K].ELVSSSSSGsDsDSEVDK.[K]	S10(Phospho); S12(Phospho)	987.857	8183	2.36	0.331	S10(Phospho): 66.41; S12(Phospho): 66.41; S14(Phospho): 66.41	F1_20220530_MN_135_LK_2_154_2_fr9.raw	56804.4	0	2	1974.71	-1.26	-0.00125	EThcD (ETD With Supplemental HCD)	MS2	18.2734	0.0847	0	High	2	Sequest HT	1	Sequest HT (A3)	Unambiguous	1	P53999	P53999	2000	1974.71	41.0268	F2.9	1	A	3	ELVSSSSSGSDSDSEVDK	Activated RNA polymerase II transcriptional coactivator p15 OS=Homo sapiens OX=9606 GN=SUB1 PE=1 SV=3	Activated RNA polymerase II transcriptional coactivator p15 OS=Homo sapiens OX=9606 GN=SUB1 PE=1 SV=3	2	2	0/0	0	0	8183	8175	2967	360.23	y1+-H(3) O(4) P(10): 1100.38; y1+- -2H(3) O(4) P -2H(3) O(4) P(15): 1437.56	S(4): 0.0; S(5): 0.0; S(6): 0.0; S(7): 0.0; S(8): 0.8; S(10): 66.4; S(12): 66.4; S(14): 66.4
FALSE	[K].ELVSSSSSGSDsDsEVDK.[K]	S12(Phospho); S14(Phospho)	987.857	8183	2.36	0.331	S10(Phospho): 66.41; S12(Phospho): 66.41; S14(Phospho): 66.41	F1_20220530_MN_135_LK_2_154_2_fr9.raw	56804.4	0	2	1974.71	-1.26	-0.00125	EThcD (ETD With Supplemental HCD)	MS2	18.2734	0.0847	0	High	3	Sequest HT	1	Sequest HT (A3)	Unambiguous	1	P53999	P53999	2000	1974.71	41.0268	F2.9	1	A	3	ELVSSSSSGSDSDSEVDK	Activated RNA polymerase II transcriptional coactivator p15 OS=Homo sapiens OX=9606 GN=SUB1 PE=1 SV=3	Activated RNA polymerase II transcriptional coactivator p15 OS=Homo sapiens OX=9606 GN=SUB1 PE=1 SV=3	2	3	0/0	0	0	8183	8175	2967	360.23	y1+-H(3) O(4) P(10): 1100.38; y1+- -2H(3) O(4) P -2H(3) O(4) P(15): 1437.56	S(4): 0.0; S(5): 0.0; S(6): 0.0; S(7): 0.0; S(8): 0.8; S(10): 66.4; S(12): 66.4; S(14): 66.4
FALSE	[K].ELVSSSSSGSDsDsEVDK.[K]	S12(Phospho); S14(Phospho)	987.857	8241	4.15	0.996	S12(Phospho): 100; S14(Phospho): 99.61	F1_20220530_MN_135_LK_2_154_2_fr9.raw	121317	0	2	1974.71	-1.76	-0.00174	EThcD (ETD With Supplemental HCD)	MS2	10.8372	0.0024	0	High	1	Sequest HT	1	Sequest HT (A3)	Unambiguous	1	P53999	P53999	1820.07	1974.71	41.2886	F2.9	1	A	3	ELVSSSSSGSDSDSEVDK	Activated RNA polymerase II transcriptional coactivator p15 OS=Homo sapiens OX=9606 GN=SUB1 PE=1 SV=3	Activated RNA polymerase II transcriptional coactivator p15 OS=Homo sapiens OX=9606 GN=SUB1 PE=1 SV=3	2	1	0/0	0	0	8241	8236	2856	891.8	y1+-H(3) O(4) P(15): 1535.54; y1+-H(3) O(4) P(14): 1448.51; y1+-H(3) O(4) P(13): 1361.47; y1+-H(3) O(4) P(12): 1274.44; y1+-H(3) O(4) P(11): 1187.41; y1+-H(3) O(4) P(10): 1100.38; y1+-H(3) O(4) P(9): 1043.36; y1+-H(3) O(4) P(7): 841.30; y2+-H(3) O(4) P(16): 817.81; y1+- -2H(3) O(4) P -2H(3) O(4) P(11): 1089.43; y1+- -2H(3) O(4) P -2H(3) O(4) P(10): 1002.40; c1+(11): 1053.47	S(4): 0.0; S(5): 0.0; S(6): 0.0; S(7): 0.0; S(8): 0.0; S(10): 0.4; S(12): 100.0; S(14): 99.6
FALSE	[K].ELVSSSSSGsDsDSEVDK.[K]	S10(Phospho); S12(Phospho)	987.857	8296	4.04	0	S12(Phospho): 100; S14(Phospho): 100	F1_20220530_MN_135_LK_2_154_2_fr9.raw	376230	0	2	1974.71	-1.76	-0.00174	EThcD (ETD With Supplemental HCD)	MS2	1.60338	0.0322	0	High	1	Sequest HT	1	Sequest HT (A3)	Unambiguous	1	P53999	P53999	1420.97	1974.71	41.5628	F2.9	1	A	3	ELVSSSSSGSDSDSEVDK	Activated RNA polymerase II transcriptional coactivator p15 OS=Homo sapiens OX=9606 GN=SUB1 PE=1 SV=3	Activated RNA polymerase II transcriptional coactivator p15 OS=Homo sapiens OX=9606 GN=SUB1 PE=1 SV=3	2	1	0/0	0	0	8296	8283	2856	788.57	y1+-H(3) O(4) P(15): 1535.54; y1+-H(3) O(4) P(14): 1448.51; y1+-H(3) O(4) P(12): 1274.44; y1+-H(3) O(4) P(11): 1187.41; y1+-H(3) O(4) P(10): 1100.38; y1+-H(3) O(4) P(8): 956.32; y2+-H(3) O(4) P(16): 817.81; y2+-H(3) O(4) P(15): 768.27; y2+- -2H(3) O(4) P -2H(3) O(4) P(15): 719.28; y1+(7): 939.27; c1+(11): 1053.47; z1++H(8): 1039.29	S(4): 0.0; S(5): 0.0; S(6): 0.0; S(7): 0.0; S(8): 0.0; S(10): 0.0; S(12): 100.0; S(14): 100.0
FALSE	[K].ELVSSSSSGsDsDSEVDK.[K]	S10(Phospho); S12(Phospho)	987.857	8365	4.9	1	S10(Phospho): 100; S12(Phospho): 100	F1_20220530_MN_135_LK_2_154_2_fr9.raw	592526	0	2	1974.71	-2.13	-0.0021	EThcD (ETD With Supplemental HCD)	MS2	0	0.0592	0	High	1	Sequest HT	1	Sequest HT (A3)	Unambiguous	1	P53999	P53999	912.069	1974.71	41.8402	F2.9	1	A	3	ELVSSSSSGSDSDSEVDK	Activated RNA polymerase II transcriptional coactivator p15 OS=Homo sapiens OX=9606 GN=SUB1 PE=1 SV=3	Activated RNA polymerase II transcriptional coactivator p15 OS=Homo sapiens OX=9606 GN=SUB1 PE=1 SV=3	2	1	0/0	0	0	8365	8358	2960	986.94	y1+-H(3) O(4) P(15): 1535.54; y1+-H(3) O(4) P(13): 1361.47; y1+-H(3) O(4) P(12): 1274.44; y1+-H(3) O(4) P(11): 1187.41; y1+-H(3) O(4) P(10): 1100.38; y1+-H(3) O(4) P(9): 1043.36; y2+-H(3) O(4) P(16): 817.81; y2+-H(3) O(4) P(15): 768.27; y2+-H(3) O(4) P(7): 381.17; y1+- -2H(3) O(4) P -2H(3) O(4) P(10): 1002.40; y2+- -2H(3) O(4) P -2H(3) O(4) P(16): 768.82; y2+- -2H(3) O(4) P -2H(3) O(4) P(14): 675…	S(4): 0.0; S(5): 0.0; S(6): 0.0; S(7): 0.0; S(8): 0.0; S(10): 100.0; S(12): 100.0; S(14): 0.0
FALSE	[K].ELVSSSSSGsDsDSEVDK.[K]	S10(Phospho); S12(Phospho)	987.857	8441	4.5	1	S10(Phospho): 100; S12(Phospho): 100	F1_20220530_MN_135_LK_2_154_2_fr9.raw	619683	0	2	1974.71	-1.7	-0.00168	EThcD (ETD With Supplemental HCD)	MS2	0	0.1267	0	High	1	Sequest HT	1	Sequest HT (A3)	Unambiguous	1	P53999	P53999	619.668	1974.71	42.0956	F2.9	1	A	3	ELVSSSSSGSDSDSEVDK	Activated RNA polymerase II transcriptional coactivator p15 OS=Homo sapiens OX=9606 GN=SUB1 PE=1 SV=3	Activated RNA polymerase II transcriptional coactivator p15 OS=Homo sapiens OX=9606 GN=SUB1 PE=1 SV=3	2	1	0/0	0	0	8441	8435	2851	935.83	y1+-H(3) O(4) P(15): 1535.54; y1+-H(3) O(4) P(13): 1361.47; y1+-H(3) O(4) P(12): 1274.44; y1+-H(3) O(4) P(11): 1187.41; y1+-H(3) O(4) P(10): 1100.38; y1+-H(3) O(4) P(9): 1043.36; y1+-H(3) O(4) P(8): 876.36; y2+-H(3) O(4) P(15): 768.27; y1+- -2H(3) O(4) P -2H(3) O(4) P(11): 1089.43; y1+- -2H(3) O(4) P -2H(3) O(4) P(10): 1002.40; y1+(6): 692.31; y1+(5): 577.28; z1++H(6): 677.30	S(4): 0.0; S(5): 0.0; S(6): 0.0; S(7): 0.0; S(8): 0.0; S(10): 100.0; S(12): 100.0; S(14): 0.0
FALSE	[K].ELVSSSssGSDSDSEVDK.[K]	S7(Phospho); S8(Phospho)	987.857	8509	4.08	0	S8(Phospho): 99.6; S10(Phospho): 100	F1_20220530_MN_135_LK_2_154_2_fr9.raw	751356	0	2	1974.71	-2.13	-0.0021	EThcD (ETD With Supplemental HCD)	MS2	0	0.0049	0	High	1	Sequest HT	1	Sequest HT (A3)	Unambiguous	1	P53999	P53999	576.222	1974.71	42.3531	F2.9	1	A	3	ELVSSSSSGSDSDSEVDK	Activated RNA polymerase II transcriptional coactivator p15 OS=Homo sapiens OX=9606 GN=SUB1 PE=1 SV=3	Activated RNA polymerase II transcriptional coactivator p15 OS=Homo sapiens OX=9606 GN=SUB1 PE=1 SV=3	2	1	0/0	0	0	8509	8504	2960	786.62	y1+-H(3) O(4) P(15): 1535.54; y1+-H(3) O(4) P(13): 1361.47; y1+-H(3) O(4) P(12): 1274.44; y1+-H(3) O(4) P(11): 1187.41; y1+-H(3) O(4) P(10): 1020.41; y1+-H(3) O(4) P(9): 963.39; y2+-H(3) O(4) P(16): 817.81; y2+-H(3) O(4) P(15): 768.27; y1+- -2H(3) O(4) P -2H(3) O(4) P(15): 1437.56; y1+- -2H(3) O(4) P -2H(3) O(4) P(13): 1263.50; y1+- -2H(3) O(4) P -2H(3) O(4) P(11): 1089.43; y2+- -2H(3) O(4) P -2H…	S(4): 0.0; S(5): 0.0; S(6): 0.0; S(7): 0.0; S(8): 99.6; S(10): 100.0; S(12): 0.4; S(14): 0.0
FALSE	[K].ELVSSSssGSDSDSEVDK.[K]	S7(Phospho); S8(Phospho)	987.856	8576	5.15	0	S10(Phospho): 100; S12(Phospho): 100	F1_20220530_MN_135_LK_2_154_2_fr9.raw	1.62706e+06	0	2	1974.71	-2.25	-0.00222	EThcD (ETD With Supplemental HCD)	MS2	1.25777	0.0136	0	High	1	Sequest HT	1	Sequest HT (A3)	Unambiguous	1	P53999	P53999	477.303	1974.71	42.6231	F2.9	1	A	3	ELVSSSSSGSDSDSEVDK	Activated RNA polymerase II transcriptional coactivator p15 OS=Homo sapiens OX=9606 GN=SUB1 PE=1 SV=3	Activated RNA polymerase II transcriptional coactivator p15 OS=Homo sapiens OX=9606 GN=SUB1 PE=1 SV=3	2	1	0/0	0	0	8576	8565	2960	922.73	y1+-H(3) O(4) P(15): 1535.54; y1+-H(3) O(4) P(13): 1361.47; y1+-H(3) O(4) P(12): 1274.44; y1+-H(3) O(4) P(11): 1187.41; y1+-H(3) O(4) P(10): 1100.38; y1+-H(3) O(4) P(9): 1043.36; y2+-H(3) O(4) P(16): 817.81; y2+-H(3) O(4) P(13): 681.24; y1+(6): 692.31; y1+(5): 577.28	S(4): 0.0; S(5): 0.0; S(6): 0.0; S(7): 0.0; S(8): 0.0; S(10): 100.0; S(12): 100.0; S(14): 0.0
FALSE	[K].ELVSSSSsGsDSDSEVDK.[K]	S8(Phospho); S10(Phospho)	987.857	8644	5.38	0.997	S8(Phospho): 99.67; S10(Phospho): 100	F1_20220530_MN_135_LK_2_154_2_fr9.raw	1.22041e+06	0	2	1974.71	-1.88	-0.00186	EThcD (ETD With Supplemental HCD)	MS2	0.437343	0.0056	0	High	1	Sequest HT	1	Sequest HT (A3)	Unambiguous	1	P53999	P53999	611.708	1974.71	42.8832	F2.9	1	A	3	ELVSSSSSGSDSDSEVDK	Activated RNA polymerase II transcriptional coactivator p15 OS=Homo sapiens OX=9606 GN=SUB1 PE=1 SV=3	Activated RNA polymerase II transcriptional coactivator p15 OS=Homo sapiens OX=9606 GN=SUB1 PE=1 SV=3	2	1	0/0	0	0	8644	8636	2858	1060.63	y1+-H(3) O(4) P(15): 1535.54; y1+-H(3) O(4) P(13): 1361.47; y1+-H(3) O(4) P(12): 1274.44; y1+-H(3) O(4) P(11): 1187.41; y1+-H(3) O(4) P(10): 1020.41; y1+- -2H(3) O(4) P -2H(3) O(4) P(15): 1437.56; y1+- -2H(3) O(4) P -2H(3) O(4) P(13): 1263.50; y1+- -2H(3) O(4) P -2H(3) O(4) P(12): 1176.47; y1+- -2H(3) O(4) P -2H(3) O(4) P(11): 1089.43; y2+- -2H(3) O(4) P -2H(3) O(4) P(15): 719.28; y2+- -2H(3) O(4…	S(4): 0.0; S(5): 0.0; S(6): 0.0; S(7): 0.0; S(8): 99.7; S(10): 100.0; S(12): 0.3; S(14): 0.0
FALSE	[K].ELVSSSssGSDSDSEVDK.[K]	S7(Phospho); S8(Phospho)	987.856	8785	4.95	1	S7(Phospho): 100; S8(Phospho): 100	F1_20220530_MN_135_LK_2_154_2_fr9.raw	857400	0	2	1974.71	-2.25	-0.00222	EThcD (ETD With Supplemental HCD)	MS2	16.623	0.1273	0	High	1	Sequest HT	1	Sequest HT (A3)	Unambiguous	1	P53999	P53999	581.05	1974.71	43.4269	F2.9	1	A	3	ELVSSSSSGSDSDSEVDK	Activated RNA polymerase II transcriptional coactivator p15 OS=Homo sapiens OX=9606 GN=SUB1 PE=1 SV=3	Activated RNA polymerase II transcriptional coactivator p15 OS=Homo sapiens OX=9606 GN=SUB1 PE=1 SV=3	2	1	0/0	0	0	8785	8777	2960	1053.34	y1+-H(3) O(4) P(15): 1535.54; y1+-H(3) O(4) P(13): 1361.47; y1+-H(3) O(4) P(12): 1274.44; y1+-H(3) O(4) P(11): 1107.44; y2+-H(3) O(4) P(16): 817.81; y2+-H(3) O(4) P(15): 768.27; b1+- -2H(3) O(4) P -2H(3) O(4) P(8): 741.34; y1+- -2H(3) O(4) P -2H(3) O(4) P(15): 1437.56; y1+- -2H(3) O(4) P -2H(3) O(4) P(14): 1350.53; y1+- -2H(3) O(4) P -2H(3) O(4) P(13): 1263.50; y1+- -2H(3) O(4) P -2H(3) O(4) P(12…	S(4): 0.0; S(5): 0.0; S(6): 0.0; S(7): 100.0; S(8): 100.0; S(10): 0.0; S(12): 0.0; S(14): 0.0
FALSE	[K].ELVSssSSGSDSDSEVDK.[K]	S5(Phospho); S6(Phospho)	987.857	8865	3.77	0	S6(Phospho): 100; S7(Phospho): 100	F1_20220530_MN_135_LK_2_154_2_fr9.raw	476198	0	2	1974.71	-1.51	-0.00149	EThcD (ETD With Supplemental HCD)	MS2	1.00906	0.0371	0	High	1	Sequest HT	1	Sequest HT (A3)	Unambiguous	1	P53999	P53999	979.637	1974.71	43.701	F2.9	1	A	3	ELVSSSSSGSDSDSEVDK	Activated RNA polymerase II transcriptional coactivator p15 OS=Homo sapiens OX=9606 GN=SUB1 PE=1 SV=3	Activated RNA polymerase II transcriptional coactivator p15 OS=Homo sapiens OX=9606 GN=SUB1 PE=1 SV=3	2	1	0/0	0	0	8865	8853	3015	745.46	b1+-H(3) O(4) P(6): 585.29; y1+- -2H(3) O(4) P -2H(3) O(4) P(15): 1437.56; y1+- -2H(3) O(4) P -2H(3) O(4) P(13): 1263.50; y2+- -2H(3) O(4) P -2H(3) O(4) P(16): 768.82; y2+- -2H(3) O(4) P -2H(3) O(4) P(15): 719.28; z1++H(13): 1444.44; z1+(13): 1443.43	S(4): 0.0; S(5): 0.0; S(6): 100.0; S(7): 100.0; S(8): 0.0; S(10): 0.0; S(12): 0.0; S(14): 0.0
FALSE	[K].ELVSssSSGSDSDSEVDK.[K]	S5(Phospho); S6(Phospho)	987.857	8952	5.16	0	S6(Phospho): 100; S7(Phospho): 100	F1_20220530_MN_135_LK_2_154_2_fr9.raw	426365	0	2	1974.71	-1.63	-0.00161	EThcD (ETD With Supplemental HCD)	MS2	0	0.0484	0	High	1	Sequest HT	1	Sequest HT (A3)	Unambiguous	1	P53999	P53999	1511.68	1974.71	43.9995	F2.9	1	A	3	ELVSSSSSGSDSDSEVDK	Activated RNA polymerase II transcriptional coactivator p15 OS=Homo sapiens OX=9606 GN=SUB1 PE=1 SV=3	Activated RNA polymerase II transcriptional coactivator p15 OS=Homo sapiens OX=9606 GN=SUB1 PE=1 SV=3	2	1	0/0	0	0	8952	8946	2835	843.79	y1+-H(3) O(4) P(14): 1448.51; y1+-H(3) O(4) P(12): 1194.48; b2+-H(3) O(4) P(6): 293.15; y2+-H(3) O(4) P(15): 768.27; b1+- -2H(3) O(4) P -2H(3) O(4) P(11): 1000.42; y1+- -2H(3) O(4) P -2H(3) O(4) P(15): 1437.56; y1+- -2H(3) O(4) P -2H(3) O(4) P(14): 1350.53; y2+- -2H(3) O(4) P -2H(3) O(4) P(16): 768.82; y2+- -2H(3) O(4) P -2H(3) O(4) P(15): 719.28; y2+- -2H(3) O(4) P -2H(3) O(4) P(14): 675.77; y1+…	S(4): 0.0; S(5): 0.0; S(6): 100.0; S(7): 100.0; S(8): 0.0; S(10): 0.0; S(12): 0.0; S(14): 0.0
FALSE	[K].ELVSssSSGSDSDSEVDK.[K]	S5(Phospho); S6(Phospho)	987.858	9021	4.44	0	S6(Phospho): 100; S7(Phospho): 100	F1_20220530_MN_135_LK_2_154_2_fr9.raw	272962	0	2	1974.71	-0.52	-0.00052	EThcD (ETD With Supplemental HCD)	MS2	1.50137	0.0788	0	High	1	Sequest HT	1	Sequest HT (A3)	Unambiguous	1	P53999	P53999	1637.54	1974.71	44.2515	F2.9	1	A	3	ELVSSSSSGSDSDSEVDK	Activated RNA polymerase II transcriptional coactivator p15 OS=Homo sapiens OX=9606 GN=SUB1 PE=1 SV=3	Activated RNA polymerase II transcriptional coactivator p15 OS=Homo sapiens OX=9606 GN=SUB1 PE=1 SV=3	2	1	0/0	0	0	9021	9017	3011	784.71	b1+-H(3) O(4) P(6): 585.29; y1+-H(3) O(4) P(15): 1535.54; y1+-H(3) O(4) P(13): 1361.47; y1+- -2H(3) O(4) P -2H(3) O(4) P(15): 1437.56; y1+- -2H(3) O(4) P -2H(3) O(4) P(14): 1350.53; y2+- -2H(3) O(4) P -2H(3) O(4) P(16): 768.82; y2+- -2H(3) O(4) P -2H(3) O(4) P(15): 719.28; y1+(13): 1459.45; z1++H(13): 1444.44; z1+(13): 1443.43	S(4): 0.0; S(5): 0.0; S(6): 100.0; S(7): 100.0; S(8): 0.0; S(10): 0.0; S(12): 0.0; S(14): 0.0
FALSE	[K].ELVSssSSGSDSDSEVDK.[K]	S5(Phospho); S6(Phospho)	987.857	9104	4.79	1	S5(Phospho): 100; S6(Phospho): 100	F1_20220530_MN_135_LK_2_154_2_fr9.raw	245651	0	2	1974.71	-1.76	-0.00174	EThcD (ETD With Supplemental HCD)	MS2	1.74855	0.0731	0	High	1	Sequest HT	1	Sequest HT (A3)	Unambiguous	1	P53999	P53999	1614.13	1974.71	44.5205	F2.9	1	A	3	ELVSSSSSGSDSDSEVDK	Activated RNA polymerase II transcriptional coactivator p15 OS=Homo sapiens OX=9606 GN=SUB1 PE=1 SV=3	Activated RNA polymerase II transcriptional coactivator p15 OS=Homo sapiens OX=9606 GN=SUB1 PE=1 SV=3	2	1	0/0	0	0	9104	9094	2856	915.99	b1+-H(3) O(4) P(5): 498.26; y1+-H(3) O(4) P(15): 1535.54; y2+-H(3) O(4) P(13): 641.26; b1+- -2H(3) O(4) P -2H(3) O(4) P(6): 567.28; b1+- -2H(3) O(4) P -2H(3) O(4) P(8): 741.34; b1+- -2H(3) O(4) P -2H(3) O(4) P(14): 1289.51; y1+- -2H(3) O(4) P -2H(3) O(4) P(15): 1437.56; y1+- -2H(3) O(4) P -2H(3) O(4) P(14): 1350.53; y2+- -2H(3) O(4) P -2H(3) O(4) P(16): 768.82; y2+- -2H(3) O(4) P -2H(3) O(4) P(15…	S(4): 0.0; S(5): 100.0; S(6): 100.0; S(7): 0.0; S(8): 0.0; S(10): 0.0; S(12): 0.0; S(14): 0.0
FALSE	[K].ELVSssSSGSDSDSEVDK.[K]	S5(Phospho); S6(Phospho)	987.858	9177	4.81	1	S5(Phospho): 100; S6(Phospho): 100	F1_20220530_MN_135_LK_2_154_2_fr9.raw	275375	0	2	1974.71	-0.52	-0.00052	EThcD (ETD With Supplemental HCD)	MS2	0	0.0769	0	High	1	Sequest HT	1	Sequest HT (A3)	Unambiguous	1	P53999	P53999	2000	1974.71	44.7951	F2.9	1	A	3	ELVSSSSSGSDSDSEVDK	Activated RNA polymerase II transcriptional coactivator p15 OS=Homo sapiens OX=9606 GN=SUB1 PE=1 SV=3	Activated RNA polymerase II transcriptional coactivator p15 OS=Homo sapiens OX=9606 GN=SUB1 PE=1 SV=3	2	1	0/0	0	0	9177	9173	3011	944.42	y1+-H(3) O(4) P(13): 1281.51; y2+-H(3) O(4) P(16): 817.81; y2+-H(3) O(4) P(15): 768.27; y2+-H(3) O(4) P(13): 641.26; b1+- -2H(3) O(4) P -2H(3) O(4) P(6): 567.28; b1+- -2H(3) O(4) P -2H(3) O(4) P(8): 741.34; y1+(12): 1212.49; z1++H(12): 1197.48; z1+(12): 1196.47	S(4): 0.0; S(5): 100.0; S(6): 100.0; S(7): 0.0; S(8): 0.0; S(10): 0.0; S(12): 0.0; S(14): 0.0
FALSE	[K].ELVSssSSGSDSDSEVDK.[K]	S5(Phospho); S6(Phospho)	987.858	9269	3.61	0.004	S6(Phospho): 100; S7(Phospho): 99.58	F1_20220530_MN_135_LK_2_154_2_fr9.raw	142720	0	2	1974.71	-0.65	-0.00064	EThcD (ETD With Supplemental HCD)	MS2	4.18513	0.0693	0	High	1	Sequest HT	1	Sequest HT (A3)	Unambiguous	1	P53999	P53999	2000	1974.71	45.1196	F2.9	1	A	3	ELVSSSSSGSDSDSEVDK	Activated RNA polymerase II transcriptional coactivator p15 OS=Homo sapiens OX=9606 GN=SUB1 PE=1 SV=3	Activated RNA polymerase II transcriptional coactivator p15 OS=Homo sapiens OX=9606 GN=SUB1 PE=1 SV=3	2	1	0/0	0	0	9269	9260	3013	724.27	y1+-H(3) O(4) P(15): 1535.54; y2+- -2H(3) O(4) P -2H(3) O(4) P(16): 768.82; y1+(13): 1459.45; z1++H(13): 1444.44; z1+(13): 1443.43	S(4): 0.0; S(5): 0.4; S(6): 100.0; S(7): 99.6; S(8): 0.0; S(10): 0.0; S(12): 0.0; S(14): 0.0
FALSE	[K].ELVssSSSGSDSDSEVDK.[K]	S4(Phospho); S5(Phospho)	987.857	9324	3.66	0	S5(Phospho): 100; S6(Phospho): 100	F1_20220530_MN_135_LK_2_154_2_fr9.raw	134731	0	2	1974.71	-1.7	-0.00168	EThcD (ETD With Supplemental HCD)	MS2	5.44654	0.0055	0	High	1	Sequest HT	1	Sequest HT (A3)	Unambiguous	1	P53999	P53999	1791.81	1974.71	45.3828	F2.9	1	A	3	ELVSSSSSGSDSDSEVDK	Activated RNA polymerase II transcriptional coactivator p15 OS=Homo sapiens OX=9606 GN=SUB1 PE=1 SV=3	Activated RNA polymerase II transcriptional coactivator p15 OS=Homo sapiens OX=9606 GN=SUB1 PE=1 SV=3	2	1	0/0	0	0	9324	9313	2851	643.8	b1+-H(3) O(4) P(5): 498.26; y1+-H(3) O(4) P(15): 1535.54; y1+- -2H(3) O(4) P -2H(3) O(4) P(15): 1437.56; y2+- -2H(3) O(4) P -2H(3) O(4) P(16): 768.82; b1+(4): 429.23; y1+(14): 1546.48; b2+(4): 215.12; z1++H(14): 1531.47; z1+(14): 1530.46	S(4): 0.0; S(5): 100.0; S(6): 100.0; S(7): 0.0; S(8): 0.0; S(10): 0.0; S(12): 0.0; S(14): 0.0
FALSE	[K].ELVssSSSGSDSDSEVDK.[K]	S4(Phospho); S5(Phospho)	987.857	9391	4.04	1	S4(Phospho): 100; S5(Phospho): 100	F1_20220530_MN_135_LK_2_154_2_fr9.raw	195384	0	2	1974.71	-2.01	-0.00198	EThcD (ETD With Supplemental HCD)	MS2	4.02064	0.0149	0	High	1	Sequest HT	1	Sequest HT (A3)	Unambiguous	1	P53999	P53999	1957.54	1974.71	45.7267	F2.9	1	A	3	ELVSSSSSGSDSDSEVDK	Activated RNA polymerase II transcriptional coactivator p15 OS=Homo sapiens OX=9606 GN=SUB1 PE=1 SV=3	Activated RNA polymerase II transcriptional coactivator p15 OS=Homo sapiens OX=9606 GN=SUB1 PE=1 SV=3	2	1	0/0	0	0	9391	9380	2992	695.21	y1+-H(3) O(4) P(15): 1535.54; y2+-H(3) O(4) P(16): 817.81; b1+- -2H(3) O(4) P -2H(3) O(4) P(5): 480.25; b1+- -2H(3) O(4) P -2H(3) O(4) P(6): 567.28; y1+(13): 1299.52; z1++H(13): 1284.51; z1+(13): 1283.50	S(4): 100.0; S(5): 100.0; S(6): 0.0; S(7): 0.0; S(8): 0.0; S(10): 0.0; S(12): 0.0; S(14): 0.0
FALSE	[K].ELVSSSSsGsDSDSEVDKK.[L]	S8(Phospho); S10(Phospho)	1051.9	11577	3.99	0.99	S8(Phospho): 99.5; S10(Phospho): 99.5	F1_20220525_MN_135_LK_2_154_fr6.raw	4.21945e+06	1	2	2102.81	-2.46	-0.00259	EThcD (ETD With Supplemental HCD)	MS2	3.02389	0.0902	0	High	1	Sequest HT	1	Sequest HT (A3)	Unambiguous	1	P53999	P53999	71.977	2102.8	34.8742	F1.6	1	A	3	ELVSSSSSGSDSDSEVDKK	Activated RNA polymerase II transcriptional coactivator p15 OS=Homo sapiens OX=9606 GN=SUB1 PE=1 SV=3	Activated RNA polymerase II transcriptional coactivator p15 OS=Homo sapiens OX=9606 GN=SUB1 PE=1 SV=3	2	1	0/0	0	0	11577	11513	4447	688.2	y1+-H(3) O(4) P(13): 1402.54; y1+-H(3) O(4) P(12): 1315.50; y1+-H(3) O(4) P(11): 1148.51; y2+-H(3) O(4) P(17): 881.85; y2+-H(3) O(4) P(16): 832.32; y2+-H(3) O(4) P(14): 745.29; y2+- -2H(3) O(4) P -2H(3) O(4) P(17): 832.87; y2+- -2H(3) O(4) P -2H(3) O(4) P(16): 783.33; y1+(8): 907.44	S(4): 0.0; S(5): 0.0; S(6): 0.0; S(7): 0.0; S(8): 99.5; S(10): 99.5; S(12): 1.0; S(14): 0.0
FALSE	[K].ELVSSSSsGsDSDSEVDKK.[L]	S8(Phospho); S10(Phospho)	1051.9	12147	2.77	0	S10(Phospho): 99.49; S12(Phospho): 99.49	F1_20220525_MN_135_LK_2_154_fr6.raw	7.33306e+06	1	2	2102.81	-2	-0.0021	EThcD (ETD With Supplemental HCD)	MS2	3.29936	0.0253	0	High	1	Sequest HT	1	Sequest HT (A3)	Unambiguous	1	P53999	P53999	57.297	2102.8	35.6783	F1.6	1	A	3	ELVSSSSSGSDSDSEVDKK	Activated RNA polymerase II transcriptional coactivator p15 OS=Homo sapiens OX=9606 GN=SUB1 PE=1 SV=3	Activated RNA polymerase II transcriptional coactivator p15 OS=Homo sapiens OX=9606 GN=SUB1 PE=1 SV=3	2	1	0/0	0	0	12147	12091	4429	583.22	y1+-H(3) O(4) P(14): 1489.57; y1+-H(3) O(4) P(13): 1402.54; y1+-H(3) O(4) P(11): 1228.47; y2+-H(3) O(4) P(16): 832.32; y1+- -2H(3) O(4) P -2H(3) O(4) P(16): 1565.66; y1+(6): 705.38	S(4): 0.0; S(5): 0.0; S(6): 0.0; S(7): 0.0; S(8): 0.0; S(10): 99.5; S(12): 99.5; S(14): 1.0
FALSE	[K].ELVSSSssGSDSDSEVDKK.[L]	S7(Phospho); S8(Phospho)	1051.9	12421	3.42	0	S8(Phospho): 100; S10(Phospho): 99.54	F1_20220525_MN_135_LK_2_154_fr6.raw	10362815	1	2	2102.81	-2.23	-0.00234	EThcD (ETD With Supplemental HCD)	MS2	4.6704	0.0205	0	High	1	Sequest HT	1	Sequest HT (A3)	Unambiguous	1	P53999	P53999	57.81	2102.8	36.0827	F1.6	1	A	3	ELVSSSSSGSDSDSEVDKK	Activated RNA polymerase II transcriptional coactivator p15 OS=Homo sapiens OX=9606 GN=SUB1 PE=1 SV=3	Activated RNA polymerase II transcriptional coactivator p15 OS=Homo sapiens OX=9606 GN=SUB1 PE=1 SV=3	2	1	0/0	0	0	12421	12374	4411	618.59	y1+-H(3) O(4) P(11): 1148.51; b2+-H(3) O(4) P(11): 549.70; y2+-H(3) O(4) P(17): 881.85; y2+-H(3) O(4) P(16): 832.32	S(4): 0.0; S(5): 0.0; S(6): 0.0; S(7): 0.0; S(8): 100.0; S(10): 99.5; S(12): 0.5; S(14): 0.0
FALSE	[K].ELVSSSsSGSDSDSEVDKK.[L]	S7(pyrophospho)	1051.9	12836	1.89	0.995	S7(pyrophospho): 99.48	F1_20220525_MN_135_LK_2_154_fr6.raw	1.56841e+06	1	2	2102.81	-1.88	-0.00198	EThcD (ETD With Supplemental HCD)	MS2	10.0767	0.0423	0	High	1	Sequest HT	1	Sequest HT (A3)	Unambiguous	1	P53999	P53999	120.031	2102.8	36.6567	F1.6	1	A	3	ELVSSSSSGSDSDSEVDKK	Activated RNA polymerase II transcriptional coactivator p15 OS=Homo sapiens OX=9606 GN=SUB1 PE=1 SV=3	Activated RNA polymerase II transcriptional coactivator p15 OS=Homo sapiens OX=9606 GN=SUB1 PE=1 SV=3	2	1	0/0	0	0	12836	12761	4431	463.93	b1+-H(3) O(7) P(2)(9): 817.38; y1+(12): 1253.55
FALSE	[K].ELVSSSSSGSDsDSEVDKK.[L]	S12(pyrophospho)	1051.9	13128	2.26	0.497	S10(pyrophospho): 49.74; S12(pyrophospho): 49.74	F1_20220525_MN_135_LK_2_154_fr6.raw	1.27256e+06	1	2	2102.81	-1.65	-0.00173	EThcD (ETD With Supplemental HCD)	MS2	0	0.0044	0	High	1	Sequest HT	1	Sequest HT (A3)	Unambiguous	1	P53999	P53999	197.307	2102.8	37.0805	F1.6	1	A	3	ELVSSSSSGSDSDSEVDKK	Activated RNA polymerase II transcriptional coactivator p15 OS=Homo sapiens OX=9606 GN=SUB1 PE=1 SV=3	Activated RNA polymerase II transcriptional coactivator p15 OS=Homo sapiens OX=9606 GN=SUB1 PE=1 SV=3	2	1	0/0	0	0	13128	13077	4413	427.59
FALSE	[K].ELVSSSSSGsDSDSEVDKK.[L]	S10(pyrophospho)	1051.9	13128	2.26	0.497	S10(pyrophospho): 49.74; S12(pyrophospho): 49.74	F1_20220525_MN_135_LK_2_154_fr6.raw	1.27256e+06	1	2	2102.81	-1.65	-0.00173	EThcD (ETD With Supplemental HCD)	MS2	0	0.0044	0	High	2	Sequest HT	1	Sequest HT (A3)	Unambiguous	1	P53999	P53999	197.307	2102.8	37.0805	F1.6	1	A	3	ELVSSSSSGSDSDSEVDKK	Activated RNA polymerase II transcriptional coactivator p15 OS=Homo sapiens OX=9606 GN=SUB1 PE=1 SV=3	Activated RNA polymerase II transcriptional coactivator p15 OS=Homo sapiens OX=9606 GN=SUB1 PE=1 SV=3	2	2	0/0	0	0	13128	13077	4413	427.59
FALSE	[K].ELVSSSssGSDSDSEVDKK.[L]	S7(Phospho); S8(Phospho)	1051.9	8306	3.15	1	S7(Phospho): 100; S8(Phospho): 100	F1_20220525_MN_135_LK_2_154_fr7.raw	4.52246e+06	1	2	2102.81	-2	-0.0021	EThcD (ETD With Supplemental HCD)	MS2	0.659587	0.0032	0	High	1	Sequest HT	1	Sequest HT (A3)	Unambiguous	1	P53999	P53999	104.639	2102.8	37.6416	F1.7	1	A	3	ELVSSSSSGSDSDSEVDKK	Activated RNA polymerase II transcriptional coactivator p15 OS=Homo sapiens OX=9606 GN=SUB1 PE=1 SV=3	Activated RNA polymerase II transcriptional coactivator p15 OS=Homo sapiens OX=9606 GN=SUB1 PE=1 SV=3	2	1	0/0	0	0	8306	8270	4429	846.88	y2+-H(3) O(4) P(16): 832.32; y2+-H(3) O(4) P(14): 745.29; b1+- -2H(3) O(4) P -2H(3) O(4) P(8): 741.34; y1+(11): 1166.52; y1+(10): 1109.50	S(4): 0.0; S(5): 0.0; S(6): 0.0; S(7): 100.0; S(8): 100.0; S(10): 0.0; S(12): 0.0; S(14): 0.0
FALSE	[K].ELVSSSSsGsDSDSEVDKK.[L]	S8(Phospho); S10(Phospho)	1051.9	8504	3.93	0.005	S7(Phospho): 99.53; S8(Phospho): 100	F1_20220525_MN_135_LK_2_154_fr7.raw	6.08943e+06	1	2	2102.81	-2.81	-0.00295	EThcD (ETD With Supplemental HCD)	MS2	1.47908	0.0254	0	High	1	Sequest HT	1	Sequest HT (A3)	Unambiguous	1	P53999	P53999	123.807	2102.8	38.2736	F1.7	1	A	3	ELVSSSSSGSDSDSEVDKK	Activated RNA polymerase II transcriptional coactivator p15 OS=Homo sapiens OX=9606 GN=SUB1 PE=1 SV=3	Activated RNA polymerase II transcriptional coactivator p15 OS=Homo sapiens OX=9606 GN=SUB1 PE=1 SV=3	2	1	0/0	0	0	8504	8467	4449	708.12	b1+-H(3) O(4) P(7): 672.32; y1+-H(3) O(4) P(13): 1402.54; y1+-H(3) O(4) P(12): 1235.54; y2+-H(3) O(4) P(16): 832.32; b1+- -2H(3) O(4) P -2H(3) O(4) P(8): 741.34; b1+- -2H(3) O(4) P -2H(3) O(4) P(16): 1517.62; y1+- -2H(3) O(4) P -2H(3) O(4) P(16): 1565.66; y2+- -2H(3) O(4) P -2H(3) O(4) P(16): 783.33; y2+- -2H(3) O(4) P -2H(3) O(4) P(15): 739.82; y1+(11): 1166.52; y1+(10): 1109.50	S(4): 0.0; S(5): 0.0; S(6): 0.0; S(7): 99.5; S(8): 100.0; S(10): 0.5; S(12): 0.0; S(14): 0.0
FALSE	[K].ELVSSssSGSDSDSEVDKK.[L]	S6(Phospho); S7(Phospho)	701.607	8512	5.86	0	S7(Phospho): 100; S8(Phospho): 100	F1_20220525_MN_135_LK_2_154_fr7.raw	771151	1	3	2102.81	-0.03	-2e-05	EThcD (ETD With Supplemental HCD)	MS2	11.6589	0.0034	0	High	1	Sequest HT	1	Sequest HT (A3)	Unambiguous	1	P53999	P53999	225.564	2102.8	38.2983	F1.7	1	A	3	ELVSSSSSGSDSDSEVDKK	Activated RNA polymerase II transcriptional coactivator p15 OS=Homo sapiens OX=9606 GN=SUB1 PE=1 SV=3	Activated RNA polymerase II transcriptional coactivator p15 OS=Homo sapiens OX=9606 GN=SUB1 PE=1 SV=3	3	1	0/0	0	0	8512	8480	4505	986.86	y2+-H(3) O(4) P(17): 881.85; y2+- -2H(3) O(4) P -2H(3) O(4) P(17): 832.87; y2+- -2H(3) O(4) P -2H(3) O(4) P(16): 783.33; y2+- -2H(3) O(4) P -2H(3) O(4) P(15): 739.82; y1+(13): 1500.51; c1+(6): 620.32; z1+(13): 1484.50	S(4): 0.0; S(5): 0.0; S(6): 0.0; S(7): 100.0; S(8): 100.0; S(10): 0.0; S(12): 0.0; S(14): 0.0
FALSE	[K].ELVSSssSGSDSDSEVDKK.[L]	S6(Phospho); S7(Phospho)	701.606	8597	6.02	0	S7(Phospho): 100; S8(Phospho): 100	F1_20220525_MN_135_LK_2_154_fr7.raw	1.21614e+06	1	3	2102.81	-0.38	-0.00026	EThcD (ETD With Supplemental HCD)	MS2	0.98618	0.01	0	High	1	Sequest HT	1	Sequest HT (A3)	Unambiguous	1	P53999	P53999	280.652	2102.8	38.6528	F1.7	1	A	3	ELVSSSSSGSDSDSEVDKK	Activated RNA polymerase II transcriptional coactivator p15 OS=Homo sapiens OX=9606 GN=SUB1 PE=1 SV=3	Activated RNA polymerase II transcriptional coactivator p15 OS=Homo sapiens OX=9606 GN=SUB1 PE=1 SV=3	3	1	0/0	0	0	8597	8569	4313	1276.59	y2+-H(3) O(4) P(17): 881.85; y2+-H(3) O(4) P(16): 832.32; y2+-H(3) O(4) P(12): 618.27; y2+- -2H(3) O(4) P -2H(3) O(4) P(17): 832.87; y2+- -2H(3) O(4) P -2H(3) O(4) P(16): 783.33; y2+- -2H(3) O(4) P -2H(3) O(4) P(15): 739.82; y2+- -2H(3) O(4) P -2H(3) O(4) P(14): 696.30; y1+(11): 1166.52; y1+(10): 1109.50; z1++H(11): 1151.51; z1++H(10): 1094.48; z1+(10): 1093.48	S(4): 0.0; S(5): 0.0; S(6): 0.0; S(7): 100.0; S(8): 100.0; S(10): 0.0; S(12): 0.0; S(14): 0.0
FALSE	[K].ELVssSSSGSDSDSEVDKK.[L]	S4(Phospho); S5(Phospho)	1051.9	8683	3.57	0	S8(Phospho): 100; S10(Phospho): 99.47	F1_20220525_MN_135_LK_2_154_fr7.raw	11118210	1	2	2102.81	-2.34	-0.00246	EThcD (ETD With Supplemental HCD)	MS2	0	0.0084	0	High	1	Sequest HT	1	Sequest HT (A3)	Unambiguous	1	P53999	P53999	173.741	2102.8	38.8671	F1.7	1	A	3	ELVSSSSSGSDSDSEVDKK	Activated RNA polymerase II transcriptional coactivator p15 OS=Homo sapiens OX=9606 GN=SUB1 PE=1 SV=3	Activated RNA polymerase II transcriptional coactivator p15 OS=Homo sapiens OX=9606 GN=SUB1 PE=1 SV=3	2	1	0/0	0	0	8683	8646	4411	404.63	y1+-H(3) O(4) P(15): 1576.60; y1+-H(3) O(4) P(11): 1148.51; y1+-H(3) O(4) P(10): 1091.49; y2+-H(3) O(4) P(17): 881.85; y1+(8): 907.44	S(4): 0.0; S(5): 0.0; S(6): 0.0; S(7): 0.0; S(8): 100.0; S(10): 99.5; S(12): 0.5; S(14): 0.0
FALSE	[K].ELVSssSSGSDSDSEVDKK.[L]	S5(Phospho); S6(Phospho)	701.606	8748	6.11	0.002	S5(Phospho): 50.12; S6(Phospho): 50.12; S7(Phospho): 99.25	F1_20220525_MN_135_LK_2_154_fr7.raw	443242	1	3	2102.81	-0.9	-0.00063	EThcD (ETD With Supplemental HCD)	MS2	3.04036	0.0147	0	High	1	Sequest HT	1	Sequest HT (A3)	Unambiguous	1	P53999	P53999	230.601	2102.8	39.0993	F1.7	1	A	3	ELVSSSSSGSDSDSEVDKK	Activated RNA polymerase II transcriptional coactivator p15 OS=Homo sapiens OX=9606 GN=SUB1 PE=1 SV=3	Activated RNA polymerase II transcriptional coactivator p15 OS=Homo sapiens OX=9606 GN=SUB1 PE=1 SV=3	3	1	0/0	0	0	8748	8733	4403	699.58	b1+-H(3) O(4) P(14): 1387.49; y2+- -2H(3) O(4) P -2H(3) O(4) P(16): 783.33	S(4): 0.0; S(5): 50.1; S(6): 50.1; S(7): 99.3; S(8): 0.5; S(10): 0.0; S(12): 0.0; S(14): 0.0
FALSE	[K].ELVssSSSGSDSDSEVDKK.[L]	S4(Phospho); S5(Phospho)	701.606	8748	6.11	0	S5(Phospho): 50.12; S6(Phospho): 50.12; S7(Phospho): 99.25	F1_20220525_MN_135_LK_2_154_fr7.raw	443242	1	3	2102.81	-0.9	-0.00063	EThcD (ETD With Supplemental HCD)	MS2	3.04036	0.0147	0	High	2	Sequest HT	1	Sequest HT (A3)	Unambiguous	1	P53999	P53999	230.601	2102.8	39.0993	F1.7	1	A	3	ELVSSSSSGSDSDSEVDKK	Activated RNA polymerase II transcriptional coactivator p15 OS=Homo sapiens OX=9606 GN=SUB1 PE=1 SV=3	Activated RNA polymerase II transcriptional coactivator p15 OS=Homo sapiens OX=9606 GN=SUB1 PE=1 SV=3	3	2	0/0	0	0	8748	8733	4403	676.7	b1+-H(3) O(4) P(14): 1387.49; y2+- -2H(3) O(4) P -2H(3) O(4) P(16): 783.33	S(4): 0.0; S(5): 50.1; S(6): 50.1; S(7): 99.3; S(8): 0.5; S(10): 0.0; S(12): 0.0; S(14): 0.0
FALSE	[K].ELVSssSSGSDSDSEVDKK.[L]	S5(Phospho); S6(Phospho)	1051.9	8970	4.18	0	S6(Phospho): 100; S7(Phospho): 99.99	F1_20220525_MN_135_LK_2_154_fr7.raw	5814662	1	2	2102.81	-1.53	-0.00161	EThcD (ETD With Supplemental HCD)	MS2	3.01519	0.0239	0	High	1	Sequest HT	1	Sequest HT (A3)	Unambiguous	1	P53999	P53999	96.569	2102.8	39.8153	F1.7	1	A	3	ELVSSSSSGSDSDSEVDKK	Activated RNA polymerase II transcriptional coactivator p15 OS=Homo sapiens OX=9606 GN=SUB1 PE=1 SV=3	Activated RNA polymerase II transcriptional coactivator p15 OS=Homo sapiens OX=9606 GN=SUB1 PE=1 SV=3	2	1	0/0	0	0	8970	8927	4421	593.46	y2+-H(3) O(4) P(16): 832.32; y2+-H(3) O(4) P(14): 745.29; b1+- -2H(3) O(4) P -2H(3) O(4) P(7): 654.31; y2+- -2H(3) O(4) P -2H(3) O(4) P(17): 832.87; y2+- -2H(3) O(4) P -2H(3) O(4) P(16): 783.33; y1+(14): 1587.55; z1++H(14): 1572.53; z1+(14): 1571.53	S(4): 0.0; S(5): 0.0; S(6): 100.0; S(7): 100.0; S(8): 0.0; S(10): 0.0; S(12): 0.0; S(14): 0.0
FALSE	[K].ELVSssSSGSDSDSEVDKK.[L]	S5(Phospho); S6(Phospho)	701.607	8977	7.87	1	S5(Phospho): 100; S6(Phospho): 100	F1_20220525_MN_135_LK_2_154_fr7.raw	646430	1	3	2102.81	0.75	0.00053	EThcD (ETD With Supplemental HCD)	MS2	13.9405	0.0343	0	High	1	Sequest HT	1	Sequest HT (A3)	Unambiguous	1	P53999	P53999	339.258	2102.81	39.8446	F1.7	1	A	3	ELVSSSSSGSDSDSEVDKK	Activated RNA polymerase II transcriptional coactivator p15 OS=Homo sapiens OX=9606 GN=SUB1 PE=1 SV=3	Activated RNA polymerase II transcriptional coactivator p15 OS=Homo sapiens OX=9606 GN=SUB1 PE=1 SV=3	3	1	0/0	0	0	8977	8951	4324	1188.33	y2+-H(3) O(4) P(16): 832.32; y2+-H(3) O(4) P(14): 705.30; y2+- -2H(3) O(4) P -2H(3) O(4) P(17): 832.87; y2+- -2H(3) O(4) P -2H(3) O(4) P(16): 783.33; y2+- -2H(3) O(4) P -2H(3) O(4) P(15): 739.82; y1+(13): 1340.58; c1+(6): 780.26; z1++H(13): 1325.57; z1+(13): 1324.56	S(4): 0.0; S(5): 100.0; S(6): 100.0; S(7): 0.0; S(8): 0.0; S(10): 0.0; S(12): 0.0; S(14): 0.0
FALSE	[K].ELVssSSSGSDSDSEVDKK.[L]	S4(Phospho); S5(Phospho)	1051.9	9171	3.23	1	S4(Phospho): 100; S5(Phospho): 100	F1_20220525_MN_135_LK_2_154_fr7.raw	1.37981e+06	1	2	2102.81	-2.46	-0.00259	EThcD (ETD With Supplemental HCD)	MS2	5.86879	0.0372	0	High	1	Sequest HT	1	Sequest HT (A3)	Unambiguous	1	P53999	P53999	339.528	2102.8	40.5523	F1.7	1	A	3	ELVSSSSSGSDSDSEVDKK	Activated RNA polymerase II transcriptional coactivator p15 OS=Homo sapiens OX=9606 GN=SUB1 PE=1 SV=3	Activated RNA polymerase II transcriptional coactivator p15 OS=Homo sapiens OX=9606 GN=SUB1 PE=1 SV=3	2	1	0/0	0	0	9171	9128	4447	460.61	y2+-H(3) O(4) P(16): 832.32; b1+- -2H(3) O(4) P -2H(3) O(4) P(5): 480.25; b1+- -2H(3) O(4) P -2H(3) O(4) P(6): 567.28; b1+- -2H(3) O(4) P -2H(3) O(4) P(8): 741.34; b1+- -2H(3) O(4) P -2H(3) O(4) P(16): 1517.62; y1+(14): 1427.61	S(4): 100.0; S(5): 100.0; S(6): 0.0; S(7): 0.0; S(8): 0.0; S(10): 0.0; S(12): 0.0; S(14): 0.0
FALSE	[K].ELVssSSSGSDSDSEVDKK.[L]	S4(Phospho); S5(Phospho)	701.606	9274	6.74	0.995	S4(Phospho): 99.53; S5(Phospho): 100	F1_20220525_MN_135_LK_2_154_fr7.raw	209155	1	3	2102.81	-1.07	-0.00075	EThcD (ETD With Supplemental HCD)	MS2	9.25245	0.0208	0	High	1	Sequest HT	1	Sequest HT (A3)	Unambiguous	1	P53999	P53999	2000	2102.8	40.8729	F1.7	1	A	3	ELVSSSSSGSDSDSEVDKK	Activated RNA polymerase II transcriptional coactivator p15 OS=Homo sapiens OX=9606 GN=SUB1 PE=1 SV=3	Activated RNA polymerase II transcriptional coactivator p15 OS=Homo sapiens OX=9606 GN=SUB1 PE=1 SV=3	3	1	0/0	0	0	9274	9249	4458	822.07	y2+-H(3) O(4) P(16): 832.32; y2+(14): 714.31; c1+(5): 693.23	S(4): 99.5; S(5): 100.0; S(6): 0.5; S(7): 0.0; S(8): 0.0; S(10): 0.0; S(12): 0.0; S(14): 0.0
FALSE	[K].ELVSssSSGSDSDSEVDKK.[L]	S5(Phospho); S6(Phospho)	1051.9	9292	2.97	0	S4(Phospho): 100; S5(Phospho): 100	F1_20220525_MN_135_LK_2_154_fr7.raw	4228439	1	2	2102.81	-2.11	-0.00222	EThcD (ETD With Supplemental HCD)	MS2	1.83851	0.0135	0	High	1	Sequest HT	1	Sequest HT (A3)	Unambiguous	1	P53999	P53999	111.824	2102.8	40.9524	F1.7	1	A	3	ELVSSSSSGSDSDSEVDKK	Activated RNA polymerase II transcriptional coactivator p15 OS=Homo sapiens OX=9606 GN=SUB1 PE=1 SV=3	Activated RNA polymerase II transcriptional coactivator p15 OS=Homo sapiens OX=9606 GN=SUB1 PE=1 SV=3	2	1	0/0	0	0	9292	9266	4416	367.08	y2+-H(3) O(4) P(16): 832.32; b1+- -2H(3) O(4) P -2H(3) O(4) P(5): 480.25; b1+- -2H(3) O(4) P -2H(3) O(4) P(6): 567.28; y1+(14): 1427.61	S(4): 100.0; S(5): 100.0; S(6): 0.0; S(7): 0.0; S(8): 0.0; S(10): 0.0; S(12): 0.0; S(14): 0.0
FALSE	[K].ELVSSSssGSDSDSEVDKK.[L]	S7(Phospho); S8(Phospho)	1051.9	7961	3.37	0.993	S7(Phospho): 100; S8(Phospho): 99.33	F1_20220525_MN_135_LK_2_154_fr8.raw	424283	1	2	2102.81	-2	-0.0021	EThcD (ETD With Supplemental HCD)	MS2	0	0.0208	0	High	1	Sequest HT	1	Sequest HT (A3)	Unambiguous	1	P53999	P53999	946.679	2102.8	38.3334	F1.8	1	A	3	ELVSSSSSGSDSDSEVDKK	Activated RNA polymerase II transcriptional coactivator p15 OS=Homo sapiens OX=9606 GN=SUB1 PE=1 SV=3	Activated RNA polymerase II transcriptional coactivator p15 OS=Homo sapiens OX=9606 GN=SUB1 PE=1 SV=3	2	1	0/0	0	0	7961	7935	4429	640.65	y1+-H(3) O(4) P(12): 1235.54; y2+-H(3) O(4) P(16): 832.32; y1+(11): 1166.52	S(4): 0.0; S(5): 0.0; S(6): 0.0; S(7): 100.0; S(8): 99.3; S(10): 0.7; S(12): 0.0; S(14): 0.0
FALSE	[K].ELVSSSSSGSDsDsEVDKK.[L]	S12(Phospho); S14(Phospho)	1051.91	8076	3.85	0.992	S12(Phospho): 99.59; S14(Phospho): 99.59	F1_20220525_MN_135_LK_2_154_fr8.raw	247080	1	2	2102.81	-0.95	-0.001	EThcD (ETD With Supplemental HCD)	MS2	0	0.0156	0	High	1	Sequest HT	1	Sequest HT (A3)	Unambiguous	1	P53999	P53999	1607.58	2102.8	38.7652	F1.8	1	A	3	ELVSSSSSGSDSDSEVDKK	Activated RNA polymerase II transcriptional coactivator p15 OS=Homo sapiens OX=9606 GN=SUB1 PE=1 SV=3	Activated RNA polymerase II transcriptional coactivator p15 OS=Homo sapiens OX=9606 GN=SUB1 PE=1 SV=3	2	1	0/0	0	0	8076	8040	4373	937.07	y1+-H(3) O(4) P(16): 1663.63; y1+-H(3) O(4) P(15): 1576.60; y1+-H(3) O(4) P(14): 1489.57; y1+-H(3) O(4) P(13): 1402.54; y1+-H(3) O(4) P(12): 1315.50; y1+-H(3) O(4) P(11): 1228.47; y1+-H(3) O(4) P(10): 1171.45; y1+-H(3) O(4) P(6): 687.37; y2+-H(3) O(4) P(17): 881.85; y2+-H(3) O(4) P(16): 832.32; y1+- -2H(3) O(4) P -2H(3) O(4) P(13): 1304.56; y1+- -2H(3) O(4) P -2H(3) O(4) P(11): 1130.50; y2+- -2H(…	S(4): 0.0; S(5): 0.0; S(6): 0.0; S(7): 0.0; S(8): 0.0; S(10): 0.8; S(12): 99.6; S(14): 99.6
FALSE	[K].ELVSSSSSGsDsDSEVDKK.[L]	S10(Phospho); S12(Phospho)	1051.9	7555	2.7	0.332	S8(Phospho): 66.51; S10(Phospho): 66.51; S12(Phospho): 66.51	F1_20220525_MN_135_LK_2_154_fr9.raw	107854	1	2	2102.81	-1.3	-0.00137	EThcD (ETD With Supplemental HCD)	MS2	6.61523	0.0222	0	High	1	Sequest HT	1	Sequest HT (A3)	Unambiguous	1	P53999	P53999	2000	2102.8	36.308	F1.9	1	A	3	ELVSSSSSGSDSDSEVDKK	Activated RNA polymerase II transcriptional coactivator p15 OS=Homo sapiens OX=9606 GN=SUB1 PE=1 SV=3	Activated RNA polymerase II transcriptional coactivator p15 OS=Homo sapiens OX=9606 GN=SUB1 PE=1 SV=3	2	1	0/0	0	0	7555	7546	4510	587.47	y1+- -2H(3) O(4) P -2H(3) O(4) P(16): 1565.66; y2+- -2H(3) O(4) P -2H(3) O(4) P(16): 783.33	S(4): 0.0; S(5): 0.0; S(6): 0.0; S(7): 0.0; S(8): 66.5; S(10): 66.5; S(12): 66.5; S(14): 0.5
FALSE	[K].ELVSssSSGSDSDSEVDKK.[L]	S5(Phospho); S6(Phospho)	1051.9	7634	1.83	0	S8(Phospho): 49.91; S10(Phospho): 49.91; S12(Phospho): 49.91; S14(Phospho): 49.91	F1_20220525_MN_135_LK_2_154_fr9.raw	87243.4	1	2	2102.81	-1.53	-0.00161	EThcD (ETD With Supplemental HCD)	MS2	5.39672	0	0	High	1	Sequest HT	1	Sequest HT (A3)	Selected	1	P53999	P53999	2000	2102.8	36.576	F1.9	1	A	3	ELVSSSSSGSDSDSEVDKK	Activated RNA polymerase II transcriptional coactivator p15 OS=Homo sapiens OX=9606 GN=SUB1 PE=1 SV=3	Activated RNA polymerase II transcriptional coactivator p15 OS=Homo sapiens OX=9606 GN=SUB1 PE=1 SV=3	2	1	0/0	0	0	7634	7627	4421	380.14	y2+-H(3) O(4) P(17): 881.85; y2+-H(3) O(4) P(16): 832.32; y1+- -2H(3) O(4) P -2H(3) O(4) P(15): 1478.62; y2+- -2H(3) O(4) P -2H(3) O(4) P(16): 783.33; y2+- -2H(3) O(4) P -2H(3) O(4) P(15): 739.82	S(4): 0.0; S(5): 0.0; S(6): 0.0; S(7): 0.4; S(8): 49.9; S(10): 49.9; S(12): 49.9; S(14): 49.9
FALSE	[K].ELVSSSSSGsDSDSEVDKK.[L]	S10(pyrophospho)	1051.91	7738	1.79	0.984	S10(pyrophospho): 98.38	F1_20220525_MN_135_LK_2_154_fr9.raw	76049.1	1	2	2102.81	-1.07	-0.00112	EThcD (ETD With Supplemental HCD)	MS2	0	0.0056	0	High	1	Sequest HT	1	Sequest HT (A3)	Unambiguous	1	P53999	P53999	2000	2102.8	36.9287	F1.9	1	A	3	ELVSSSSSGSDSDSEVDKK	Activated RNA polymerase II transcriptional coactivator p15 OS=Homo sapiens OX=9606 GN=SUB1 PE=1 SV=3	Activated RNA polymerase II transcriptional coactivator p15 OS=Homo sapiens OX=9606 GN=SUB1 PE=1 SV=3	2	1	0/0	0	0	7738	7733	4458	406.35	y2+-H(3) O(7) P(2)(17): 842.38; z1++H(10): 1254.42
FALSE	[K].ELVSSSSsGsDSDSEVDKK.[L]	S8(Phospho); S10(Phospho)	1051.91	7923	2.54	0.964	S8(Phospho): 97.92; S10(Phospho): 97.92	F1_20220525_MN_135_LK_2_154_fr10.raw	66762	1	2	2102.81	0.09	0.0001	EThcD (ETD With Supplemental HCD)	MS2	4.0465	0.0039	0	High	1	Sequest HT	1	Sequest HT (A3)	Unambiguous	1	P53999	P53999	2000	2102.81	35.1666	F1.10	1	A	3	ELVSSSSSGSDSDSEVDKK	Activated RNA polymerase II transcriptional coactivator p15 OS=Homo sapiens OX=9606 GN=SUB1 PE=1 SV=3	Activated RNA polymerase II transcriptional coactivator p15 OS=Homo sapiens OX=9606 GN=SUB1 PE=1 SV=3	2	1	0/0	0	0	7923	7916	4463	463.21	y1+-H(3) O(4) P(15): 1576.60; y1+(8): 907.44	S(4): 0.0; S(5): 0.0; S(6): 0.0; S(7): 1.1; S(8): 97.9; S(10): 97.9; S(12): 1.6; S(14): 1.6
FALSE	[K].ELVSSSSSGsDsDSEVDKK.[L]	S10(Phospho); S12(Phospho)	1051.9	11592	3.57	0.988	S10(Phospho): 99.41; S12(Phospho): 99.41	F1_20220530_MN_135_LK_2_154_2_fr6.raw	4.12464e+06	1	2	2102.81	-2.46	-0.00259	EThcD (ETD With Supplemental HCD)	MS2	0	0.0504	0	High	1	Sequest HT	1	Sequest HT (A3)	Unambiguous	1	P53999	P53999	57.36	2102.8	35.651	F2.6	1	A	3	ELVSSSSSGSDSDSEVDKK	Activated RNA polymerase II transcriptional coactivator p15 OS=Homo sapiens OX=9606 GN=SUB1 PE=1 SV=3	Activated RNA polymerase II transcriptional coactivator p15 OS=Homo sapiens OX=9606 GN=SUB1 PE=1 SV=3	2	1	0/0	0	0	11592	11530	4447	677.39	y1+-H(3) O(4) P(15): 1576.60; y1+-H(3) O(4) P(13): 1402.54; y1+-H(3) O(4) P(12): 1315.50; y1+-H(3) O(4) P(11): 1228.47; y2+-H(3) O(4) P(16): 832.32; y2+-H(3) O(4) P(15): 788.80; y1+(6): 705.38	S(4): 0.0; S(5): 0.0; S(6): 0.0; S(7): 0.0; S(8): 0.0; S(10): 99.4; S(12): 99.4; S(14): 1.2
FALSE	[K].ELVSSSSSGsDsDSEVDKK.[L]	S10(Phospho); S12(Phospho)	1051.9	11878	1.95	0.496	S8(Phospho): 50.14; S10(Phospho): 50.14; S12(Phospho): 99.17	F1_20220530_MN_135_LK_2_154_2_fr6.raw	4.14405e+06	1	2	2102.81	-2.11	-0.00222	EThcD (ETD With Supplemental HCD)	MS2	36.1012	0.0308	0	High	1	Sequest HT	1	Sequest HT (A3)	Unambiguous	1	P53999	P53999	39.964	2102.8	36.0384	F2.6	1	A	3	ELVSSSSSGSDSDSEVDKK	Activated RNA polymerase II transcriptional coactivator p15 OS=Homo sapiens OX=9606 GN=SUB1 PE=1 SV=3	Activated RNA polymerase II transcriptional coactivator p15 OS=Homo sapiens OX=9606 GN=SUB1 PE=1 SV=3	2	1	0/0	0	0	11878	11823	4416	547.86	y1+- -2H(3) O(4) P -2H(3) O(4) P(12): 1217.53; y2+- -2H(3) O(4) P -2H(3) O(4) P(18): 889.41	S(4): 0.0; S(5): 0.0; S(6): 0.0; S(7): 0.0; S(8): 50.1; S(10): 50.1; S(12): 99.2; S(14): 0.6
FALSE	[K].ELVSSSSSGSDsDsEVDKK.[L]	S12(Phospho); S14(Phospho)	1051.9	12117	3.31	0.499	S10(Phospho): 50.11; S12(Phospho): 99.78; S14(Phospho): 50.11	F1_20220530_MN_135_LK_2_154_2_fr6.raw	8.12383e+06	1	2	2102.81	-1.76	-0.00185	EThcD (ETD With Supplemental HCD)	MS2	2.05694	0.0091	0	High	1	Sequest HT	1	Sequest HT (A3)	Unambiguous	1	P53999	P53999	51.839	2102.8	36.357	F2.6	1	A	3	ELVSSSSSGSDSDSEVDKK	Activated RNA polymerase II transcriptional coactivator p15 OS=Homo sapiens OX=9606 GN=SUB1 PE=1 SV=3	Activated RNA polymerase II transcriptional coactivator p15 OS=Homo sapiens OX=9606 GN=SUB1 PE=1 SV=3	2	1	0/0	0	0	12117	12056	4454	765.27	y1+-H(3) O(4) P(16): 1663.63; y1+-H(3) O(4) P(14): 1489.57; y1+-H(3) O(4) P(13): 1402.54; y1+-H(3) O(4) P(11): 1228.47; y2+-H(3) O(4) P(17): 881.85; y2+-H(3) O(4) P(16): 832.32; y1+- -2H(3) O(4) P -2H(3) O(4) P(13): 1304.56; y1+- -2H(3) O(4) P -2H(3) O(4) P(12): 1217.53; y2+- -2H(3) O(4) P -2H(3) O(4) P(15): 739.82; y1+(8): 1067.37	S(4): 0.0; S(5): 0.0; S(6): 0.0; S(7): 0.0; S(8): 0.0; S(10): 50.1; S(12): 99.8; S(14): 50.1
FALSE	[K].ELVSSSSSGSDsDSEVDKK.[L]	S12(pyrophospho)	1051.9	12414	2.25	0.497	S10(pyrophospho): 49.71; S12(pyrophospho): 49.71	F1_20220530_MN_135_LK_2_154_2_fr6.raw	7.62716e+06	1	2	2102.81	-3.27	-0.00344	EThcD (ETD With Supplemental HCD)	MS2	0	0.0044	0	High	1	Sequest HT	1	Sequest HT (A3)	Unambiguous	1	P53999	P53999	76.231	2102.8	36.7677	F2.6	1	A	3	ELVSSSSSGSDSDSEVDKK	Activated RNA polymerase II transcriptional coactivator p15 OS=Homo sapiens OX=9606 GN=SUB1 PE=1 SV=3	Activated RNA polymerase II transcriptional coactivator p15 OS=Homo sapiens OX=9606 GN=SUB1 PE=1 SV=3	2	1	0/0	0	0	12414	12352	4419	384.29
FALSE	[K].ELVSSSSsGsDSDSEVDKK.[L]	S8(Phospho); S10(Phospho)	1051.9	12823	3.24	0.006	S7(Phospho): 96.21; S8(Phospho): 96.21	F1_20220530_MN_135_LK_2_154_2_fr6.raw	956689	1	2	2102.81	-2.81	-0.00295	EThcD (ETD With Supplemental HCD)	MS2	13.3347	0.0185	0	High	1	Sequest HT	1	Sequest HT (A3)	Unambiguous	1	P53999	P53999	747.577	2102.8	37.3179	F2.6	1	A	3	ELVSSSSSGSDSDSEVDKK	Activated RNA polymerase II transcriptional coactivator p15 OS=Homo sapiens OX=9606 GN=SUB1 PE=1 SV=3	Activated RNA polymerase II transcriptional coactivator p15 OS=Homo sapiens OX=9606 GN=SUB1 PE=1 SV=3	2	1	0/0	0	0	12823	12762	4449	485.06	y1+-H(3) O(4) P(14): 1489.57; y2+-H(3) O(4) P(16): 832.32; b2+- -2H(3) O(4) P -2H(3) O(4) P(8): 371.17; y2+- -2H(3) O(4) P -2H(3) O(4) P(16): 783.33; y1+(6): 705.38	S(4): 0.0; S(5): 0.0; S(6): 0.0; S(7): 96.2; S(8): 96.2; S(10): 2.5; S(12): 2.5; S(14): 2.5
FALSE	[K].ELVSSssSGSDSDSEVDKK.[L]	S6(Phospho); S7(Phospho)	1051.91	13074	2.67	0.495	S6(Phospho): 99.64; S7(Phospho): 49.82; S8(Phospho): 49.82	F1_20220530_MN_135_LK_2_154_2_fr6.raw	1.49836e+06	1	2	2102.81	0.67	0.00071	EThcD (ETD With Supplemental HCD)	MS2	10.1444	0.0712	0	High	1	Sequest HT	1	Sequest HT (A3)	Unambiguous	1	P53999	P53999	124.319	2102.81	37.6781	F2.6	1	A	3	ELVSSSSSGSDSDSEVDKK	Activated RNA polymerase II transcriptional coactivator p15 OS=Homo sapiens OX=9606 GN=SUB1 PE=1 SV=3	Activated RNA polymerase II transcriptional coactivator p15 OS=Homo sapiens OX=9606 GN=SUB1 PE=1 SV=3	2	1	0/0	0	0	13074	13009	4324	383.69	y2+-H(3) O(4) P(16): 832.32	S(4): 0.0; S(5): 0.0; S(6): 99.6; S(7): 49.8; S(8): 49.8; S(10): 0.4; S(12): 0.4; S(14): 0.0
FALSE	[K].ELVSSSSSGsDSDSEVDKK.[L]	S10(pyrophospho)	1051.91	7645	2.6	0.992	S10(pyrophospho): 99.21	F1_20220530_MN_135_LK_2_154_2_fr7.raw	173930	1	2	2102.81	-0.14	-0.00015	EThcD (ETD With Supplemental HCD)	MS2	8.13038	0.0115	0	High	1	Sequest HT	1	Sequest HT (A3)	Unambiguous	1	P53999	P53999	1188.48	2102.8	35.0306	F2.7	1	A	3	ELVSSSSSGSDSDSEVDKK	Activated RNA polymerase II transcriptional coactivator p15 OS=Homo sapiens OX=9606 GN=SUB1 PE=1 SV=3	Activated RNA polymerase II transcriptional coactivator p15 OS=Homo sapiens OX=9606 GN=SUB1 PE=1 SV=3	2	1	0/0	0	0	7645	7609	4522	606.68	y2+-H(3) O(7) P(2)(16): 792.84; z1++H(10): 1254.42
FALSE	[K].ELVSSSssGSDSDSEVDKK.[L]	S7(Phospho); S8(Phospho)	1051.9	8130	4.02	1	S7(Phospho): 100; S8(Phospho): 100	F1_20220530_MN_135_LK_2_154_2_fr7.raw	4.99943e+06	1	2	2102.81	-2.11	-0.00222	EThcD (ETD With Supplemental HCD)	MS2	1.08993	0.0398	0	High	1	Sequest HT	1	Sequest HT (A3)	Unambiguous	1	P53999	P53999	112.552	2102.8	36.3998	F2.7	1	A	3	ELVSSSSSGSDSDSEVDKK	Activated RNA polymerase II transcriptional coactivator p15 OS=Homo sapiens OX=9606 GN=SUB1 PE=1 SV=3	Activated RNA polymerase II transcriptional coactivator p15 OS=Homo sapiens OX=9606 GN=SUB1 PE=1 SV=3	2	1	0/0	0	0	8130	8097	4416	865.98	y1+-H(3) O(4) P(13): 1402.54; y2+-H(3) O(4) P(17): 881.85; y2+-H(3) O(4) P(16): 832.32; b1+- -2H(3) O(4) P -2H(3) O(4) P(8): 741.34; y1+(11): 1166.52; y1+(10): 1109.50	S(4): 0.0; S(5): 0.0; S(6): 0.0; S(7): 100.0; S(8): 100.0; S(10): 0.0; S(12): 0.0; S(14): 0.0
FALSE	[K].ELVSSSssGSDSDSEVDKK.[L]	S7(Phospho); S8(Phospho)	701.607	8243	5.92	1	S7(Phospho): 100; S8(Phospho): 100	F1_20220530_MN_135_LK_2_154_2_fr7.raw	627400	1	3	2102.81	0.06	4e-05	EThcD (ETD With Supplemental HCD)	MS2	9.51802	0.0355	0	High	1	Sequest HT	1	Sequest HT (A3)	Unambiguous	1	P53999	P53999	281.687	2102.81	36.7534	F2.7	1	A	3	ELVSSSSSGSDSDSEVDKK	Activated RNA polymerase II transcriptional coactivator p15 OS=Homo sapiens OX=9606 GN=SUB1 PE=1 SV=3	Activated RNA polymerase II transcriptional coactivator p15 OS=Homo sapiens OX=9606 GN=SUB1 PE=1 SV=3	3	1	0/0	0	0	8243	8229	4464	1068.77	y2+-H(3) O(4) P(16): 832.32; y2+- -2H(3) O(4) P -2H(3) O(4) P(17): 832.87; y2+- -2H(3) O(4) P -2H(3) O(4) P(16): 783.33; y2+- -2H(3) O(4) P -2H(3) O(4) P(15): 739.82; y1+(13): 1500.51; c1+(6): 620.32; z1++H(13): 1485.50; z1+(13): 1484.50	S(4): 0.0; S(5): 0.0; S(6): 0.0; S(7): 100.0; S(8): 100.0; S(10): 0.0; S(12): 0.0; S(14): 0.0
FALSE	[K].ELVSssSSGSDSDSEVDKK.[L]	S5(Phospho); S6(Phospho)	1051.9	8279	3.87	0	S8(Phospho): 100; S10(Phospho): 99.55	F1_20220530_MN_135_LK_2_154_2_fr7.raw	4.33314e+06	1	2	2102.81	-2.23	-0.00234	EThcD (ETD With Supplemental HCD)	MS2	1.25547	0.0155	0	High	1	Sequest HT	1	Sequest HT (A3)	Unambiguous	1	P53999	P53999	135.619	2102.8	36.8703	F2.7	1	A	3	ELVSSSSSGSDSDSEVDKK	Activated RNA polymerase II transcriptional coactivator p15 OS=Homo sapiens OX=9606 GN=SUB1 PE=1 SV=3	Activated RNA polymerase II transcriptional coactivator p15 OS=Homo sapiens OX=9606 GN=SUB1 PE=1 SV=3	2	1	0/0	0	0	8279	8254	4411	653.97	y1+-H(3) O(4) P(13): 1402.54; y1+-H(3) O(4) P(12): 1315.50; y1+-H(3) O(4) P(11): 1148.51; y2+-H(3) O(4) P(17): 881.85; y2+-H(3) O(4) P(16): 832.32; b1+- -2H(3) O(4) P -2H(3) O(4) P(13): 1202.48; y1+(8): 907.44	S(4): 0.0; S(5): 0.0; S(6): 0.0; S(7): 0.0; S(8): 100.0; S(10): 99.6; S(12): 0.5; S(14): 0.0
FALSE	[K].ELVSSssSGSDSDSEVDKK.[L]	S6(Phospho); S7(Phospho)	701.607	8319	6.97	1	S6(Phospho): 100; S7(Phospho): 100	F1_20220530_MN_135_LK_2_154_2_fr7.raw	684431	1	3	2102.81	0.06	4e-05	EThcD (ETD With Supplemental HCD)	MS2	8.62046	0.0143	0	High	1	Sequest HT	1	Sequest HT (A3)	Unambiguous	1	P53999	P53999	352.353	2102.81	37.0602	F2.7	1	A	3	ELVSSSSSGSDSDSEVDKK	Activated RNA polymerase II transcriptional coactivator p15 OS=Homo sapiens OX=9606 GN=SUB1 PE=1 SV=3	Activated RNA polymerase II transcriptional coactivator p15 OS=Homo sapiens OX=9606 GN=SUB1 PE=1 SV=3	3	1	0/0	0	0	8319	8296	4464	1088.36	y2+-H(3) O(4) P(16): 832.32; y2+- -2H(3) O(4) P -2H(3) O(4) P(17): 832.87; y2+- -2H(3) O(4) P -2H(3) O(4) P(16): 783.33; y2+- -2H(3) O(4) P -2H(3) O(4) P(15): 739.82; y2+- -2H(3) O(4) P -2H(3) O(4) P(14): 696.30; y1+(12): 1253.55; c1+(7): 867.29; z1++H(12): 1238.54; z1+(12): 1237.53	S(4): 0.0; S(5): 0.0; S(6): 100.0; S(7): 100.0; S(8): 0.0; S(10): 0.0; S(12): 0.0; S(14): 0.0
FALSE	[K].ELVSSssSGSDSDSEVDKK.[L]	S6(Phospho); S7(Phospho)	701.606	8469	7.74	0	S7(Phospho): 100; S8(Phospho): 100	F1_20220530_MN_135_LK_2_154_2_fr7.raw	904705	1	3	2102.81	-0.99	-0.00069	EThcD (ETD With Supplemental HCD)	MS2	2.13854	0.0052	0	High	1	Sequest HT	1	Sequest HT (A3)	Unambiguous	1	P53999	P53999	518.041	2102.8	37.5217	F2.7	1	A	3	ELVSSSSSGSDSDSEVDKK	Activated RNA polymerase II transcriptional coactivator p15 OS=Homo sapiens OX=9606 GN=SUB1 PE=1 SV=3	Activated RNA polymerase II transcriptional coactivator p15 OS=Homo sapiens OX=9606 GN=SUB1 PE=1 SV=3	3	1	0/0	0	0	8469	8440	4395	1133.94	y2+-H(3) O(4) P(17): 881.85; y2+- -2H(3) O(4) P -2H(3) O(4) P(17): 832.87; y2+- -2H(3) O(4) P -2H(3) O(4) P(16): 783.33; y2+- -2H(3) O(4) P -2H(3) O(4) P(15): 739.82; c1+(6): 620.32; z1++H(13): 1485.50; z1+(13): 1484.50	S(4): 0.0; S(5): 0.0; S(6): 0.0; S(7): 100.0; S(8): 100.0; S(10): 0.0; S(12): 0.0; S(14): 0.0
FALSE	[K].ELVSssSSGSDSDSEVDKK.[L]	S5(Phospho); S6(Phospho)	1051.9	8544	3.42	1	S5(Phospho): 100; S6(Phospho): 100	F1_20220530_MN_135_LK_2_154_2_fr7.raw	4.7093e+06	1	2	2102.81	-1.53	-0.00161	EThcD (ETD With Supplemental HCD)	MS2	0.955533	0.0848	0	High	1	Sequest HT	1	Sequest HT (A3)	Unambiguous	1	P53999	P53999	114.136	2102.8	37.7264	F2.7	1	A	3	ELVSSSSSGSDSDSEVDKK	Activated RNA polymerase II transcriptional coactivator p15 OS=Homo sapiens OX=9606 GN=SUB1 PE=1 SV=3	Activated RNA polymerase II transcriptional coactivator p15 OS=Homo sapiens OX=9606 GN=SUB1 PE=1 SV=3	2	1	0/0	0	0	8544	8515	4421	636.95	b1+-H(3) O(4) P(5): 498.26; y1+-H(3) O(4) P(15): 1576.60; y2+-H(3) O(4) P(17): 881.85; y2+-H(3) O(4) P(15): 788.80; b1+- -2H(3) O(4) P -2H(3) O(4) P(6): 567.28; b1+- -2H(3) O(4) P -2H(3) O(4) P(16): 1517.62; b2+- -2H(3) O(4) P -2H(3) O(4) P(6): 284.14; y2+- -2H(3) O(4) P -2H(3) O(4) P(17): 832.87; y2+- -2H(3) O(4) P -2H(3) O(4) P(16): 783.33; y1+(13): 1340.58	S(4): 0.0; S(5): 100.0; S(6): 100.0; S(7): 0.0; S(8): 0.0; S(10): 0.0; S(12): 0.0; S(14): 0.0
FALSE	[K].ELVSssSSGSDSDSEVDKK.[L]	S5(Phospho); S6(Phospho)	701.606	8613	6.61	0.004	S6(Phospho): 100; S7(Phospho): 99.64	F1_20220530_MN_135_LK_2_154_2_fr7.raw	324238	1	3	2102.81	-1.07	-0.00075	EThcD (ETD With Supplemental HCD)	MS2	68.1295	0.0106	0	High	1	Sequest HT	1	Sequest HT (A3)	Unambiguous	1	P53999	P53999	636.567	2102.8	38.0863	F2.7	1	A	3	ELVSSSSSGSDSDSEVDKK	Activated RNA polymerase II transcriptional coactivator p15 OS=Homo sapiens OX=9606 GN=SUB1 PE=1 SV=3	Activated RNA polymerase II transcriptional coactivator p15 OS=Homo sapiens OX=9606 GN=SUB1 PE=1 SV=3	3	1	0/0	0	0	8613	8594	4458	1109.49	y2+-H(3) O(4) P(17): 881.85; y2+-H(3) O(4) P(16): 832.32; y2+- -2H(3) O(4) P -2H(3) O(4) P(17): 832.87; y2+- -2H(3) O(4) P -2H(3) O(4) P(16): 783.33; y2+- -2H(3) O(4) P -2H(3) O(4) P(15): 739.82; y1+(14): 1587.55; c1+(5): 533.29; z1++H(14): 1572.53; z1+(14): 1571.53; z1+(13): 1404.53	S(4): 0.0; S(5): 0.4; S(6): 100.0; S(7): 99.6; S(8): 0.0; S(10): 0.0; S(12): 0.0; S(14): 0.0
FALSE	[K].ELVSssSSGSDSDSEVDKK.[L]	S5(Phospho); S6(Phospho)	701.606	8780	6.19	1	S5(Phospho): 100; S6(Phospho): 100	F1_20220530_MN_135_LK_2_154_2_fr7.raw	678730	1	3	2102.81	-1.25	-0.00087	EThcD (ETD With Supplemental HCD)	MS2	21.5602	0.0436	0	High	1	Sequest HT	1	Sequest HT (A3)	Unambiguous	1	P53999	P53999	372.515	2102.8	38.5423	F2.7	1	A	3	ELVSSSSSGSDSDSEVDKK	Activated RNA polymerase II transcriptional coactivator p15 OS=Homo sapiens OX=9606 GN=SUB1 PE=1 SV=3	Activated RNA polymerase II transcriptional coactivator p15 OS=Homo sapiens OX=9606 GN=SUB1 PE=1 SV=3	3	1	0/0	0	0	8780	8750	4447	1083.39	y2+-H(3) O(4) P(17): 881.85; y2+-H(3) O(4) P(16): 832.32; y2+-H(3) O(4) P(14): 705.30; y2+- -2H(3) O(4) P -2H(3) O(4) P(17): 832.87; y2+- -2H(3) O(4) P -2H(3) O(4) P(16): 783.33; y2+- -2H(3) O(4) P -2H(3) O(4) P(15): 739.82; y1+(13): 1340.58; c1+(6): 780.26; z1++H(13): 1325.57; z1+(13): 1324.56	S(4): 0.0; S(5): 100.0; S(6): 100.0; S(7): 0.0; S(8): 0.0; S(10): 0.0; S(12): 0.0; S(14): 0.0
FALSE	[K].ELVssSSSGSDSDSEVDKK.[L]	S4(Phospho); S5(Phospho)	701.606	8915	4.27	1	S4(Phospho): 100; S5(Phospho): 100	F1_20220530_MN_135_LK_2_154_2_fr7.raw	50388.1	1	3	2102.81	-0.73	-0.00051	EThcD (ETD With Supplemental HCD)	MS2	20.4579	0.0515	0	High	1	Sequest HT	1	Sequest HT (A3)	Unambiguous	1	P53999	P53999	839.561	2102.8	38.9238	F2.7	1	A	3	ELVSSSSSGSDSDSEVDKK	Activated RNA polymerase II transcriptional coactivator p15 OS=Homo sapiens OX=9606 GN=SUB1 PE=1 SV=3	Activated RNA polymerase II transcriptional coactivator p15 OS=Homo sapiens OX=9606 GN=SUB1 PE=1 SV=3	3	1	0/0	0	0	8915	8888	4419	590.45	y2+-H(3) O(4) P(16): 832.32; y2+(14): 714.31; c1+(5): 693.23	S(4): 100.0; S(5): 100.0; S(6): 0.0; S(7): 0.0; S(8): 0.0; S(10): 0.0; S(12): 0.0; S(14): 0.0
FALSE	[K].ELVssSSSGSDSDSEVDKK.[L]	S4(Phospho); S5(Phospho)	701.606	9129	5.4	1	S4(Phospho): 100; S5(Phospho): 100	F1_20220530_MN_135_LK_2_154_2_fr7.raw	286539	1	3	2102.81	-0.2	-0.00014	EThcD (ETD With Supplemental HCD)	MS2	11.8884	0.0204	0	High	1	Sequest HT	1	Sequest HT (A3)	Unambiguous	1	P53999	P53999	400.526	2102.8	39.687	F2.7	1	A	3	ELVSSSSSGSDSDSEVDKK	Activated RNA polymerase II transcriptional coactivator p15 OS=Homo sapiens OX=9606 GN=SUB1 PE=1 SV=3	Activated RNA polymerase II transcriptional coactivator p15 OS=Homo sapiens OX=9606 GN=SUB1 PE=1 SV=3	3	1	0/0	0	0	9129	9101	4363	858.64	y2+-H(3) O(4) P(16): 832.32; y2+- -2H(3) O(4) P -2H(3) O(4) P(16): 783.33; y2+(14): 714.31; c1+(5): 693.23; z1+(14): 1411.59	S(4): 100.0; S(5): 100.0; S(6): 0.0; S(7): 0.0; S(8): 0.0; S(10): 0.0; S(12): 0.0; S(14): 0.0
FALSE	[K].ELVSssSSGSDSDSEVDKK.[L]	S5(Phospho); S6(Phospho)	1051.9	9163	2.65	0.006	S4(Phospho): 99.36; S6(Phospho): 99.36	F1_20220530_MN_135_LK_2_154_2_fr7.raw	4726611	1	2	2102.81	-2.11	-0.00222	EThcD (ETD With Supplemental HCD)	MS2	2.13517	0.0528	0	High	1	Sequest HT	1	Sequest HT (A3)	Unambiguous	1	P53999	P53999	263.01	2102.8	39.8523	F2.7	1	A	3	ELVSSSSSGSDSDSEVDKK	Activated RNA polymerase II transcriptional coactivator p15 OS=Homo sapiens OX=9606 GN=SUB1 PE=1 SV=3	Activated RNA polymerase II transcriptional coactivator p15 OS=Homo sapiens OX=9606 GN=SUB1 PE=1 SV=3	2	1	0/0	0	0	9163	9139	4416	370.5	b1+-H(3) O(4) P(5): 498.26; y2+-H(3) O(4) P(16): 832.32; b1+- -2H(3) O(4) P -2H(3) O(4) P(6): 567.28	S(4): 99.4; S(5): 1.3; S(6): 99.4; S(7): 0.0; S(8): 0.0; S(10): 0.0; S(12): 0.0; S(14): 0.0
FALSE	[K].ELVSSSSsGsDSDSEVDKK.[L]	S8(Phospho); S10(Phospho)	1051.9	7883	3.82	0	S10(Phospho): 100; S12(Phospho): 100	F1_20220530_MN_135_LK_2_154_2_fr8.raw	218626	1	2	2102.81	-2	-0.0021	EThcD (ETD With Supplemental HCD)	MS2	3.29064	0.0209	0	High	1	Sequest HT	1	Sequest HT (A3)	Unambiguous	1	P53999	P53999	1271.35	2102.8	37.261	F2.8	1	A	3	ELVSSSSSGSDSDSEVDKK	Activated RNA polymerase II transcriptional coactivator p15 OS=Homo sapiens OX=9606 GN=SUB1 PE=1 SV=3	Activated RNA polymerase II transcriptional coactivator p15 OS=Homo sapiens OX=9606 GN=SUB1 PE=1 SV=3	2	1	0/0	0	0	7883	7864	4429	717.12	y1+-H(3) O(4) P(14): 1489.57; y1+-H(3) O(4) P(10): 1171.45; y2+-H(3) O(4) P(16): 832.32; y2+-H(3) O(4) P(15): 788.80; y1+- -2H(3) O(4) P -2H(3) O(4) P(13): 1304.56; y2+- -2H(3) O(4) P -2H(3) O(4) P(17): 832.87; y2+- -2H(3) O(4) P -2H(3) O(4) P(16): 783.33; y1+(7): 820.40; y1+(6): 705.38	S(4): 0.0; S(5): 0.0; S(6): 0.0; S(7): 0.0; S(8): 0.0; S(10): 100.0; S(12): 100.0; S(14): 0.0
FALSE	[K].ELVSSSSSGsDsDSEVDKK.[L]	S10(Phospho); S12(Phospho)	1051.9	8117	3.52	0.005	S8(Phospho): 99.05; S10(Phospho): 99.05	F1_20220530_MN_135_LK_2_154_2_fr8.raw	207708	1	2	2102.81	-2.11	-0.00222	EThcD (ETD With Supplemental HCD)	MS2	0	0.0085	0	High	1	Sequest HT	1	Sequest HT (A3)	Unambiguous	1	P53999	P53999	1815.69	2102.8	38.0338	F2.8	1	A	3	ELVSSSSSGSDSDSEVDKK	Activated RNA polymerase II transcriptional coactivator p15 OS=Homo sapiens OX=9606 GN=SUB1 PE=1 SV=3	Activated RNA polymerase II transcriptional coactivator p15 OS=Homo sapiens OX=9606 GN=SUB1 PE=1 SV=3	2	1	0/0	0	0	8117	8097	4416	616.67	y1+-H(3) O(4) P(13): 1402.54; y2+-H(3) O(4) P(17): 881.85; y2+-H(3) O(4) P(16): 832.32; y2+- -2H(3) O(4) P -2H(3) O(4) P(16): 783.33; y1+(8): 907.44; y1+(6): 705.38	S(4): 0.0; S(5): 0.0; S(6): 0.0; S(7): 0.0; S(8): 99.1; S(10): 99.1; S(12): 1.4; S(14): 0.5
FALSE	[K].ESEDKPEIEDVGsDEEEEKK.[D]	S13(pyrophospho)	827.653	10680	3.83	1	S13(pyrophospho): 100	F1_20220530_MN_135_LK_2_154_2_fr7.raw	215487	1	3	2480.95	-0.86	-0.00071	EThcD (ETD With Supplemental HCD)	MS2	12.4658	0.1854	0	High	1	Sequest HT	1	Sequest HT (A3)	Unambiguous	1	P07900	P07900	662.984	2480.95	43.8995	F2.7	1	A	3	ESEDKPEIEDVGSDEEEEKK	Heat shock protein HSP 90-alpha OS=Homo sapiens OX=9606 GN=HSP90AA1 PE=1 SV=5	Heat shock protein HSP 90-alpha OS=Homo sapiens OX=9606 GN=HSP90AA1 PE=1 SV=5	3	1	0/0	0	0	10680	10648	6514	836.94	y1+-H(3) O(7) P(2)(9): 1033.46; y2+-H(3) O(7) P(2)(10): 566.77; b1+(2): 217.08; b1+(8): 928.43; b1+(11): 1271.56; y1+(11): 1424.49; y1+(10): 1309.46; b2+(10): 586.75; y2+(17): 1068.42; c1+(3): 363.15; c1+(4): 478.18; c1+(6): 703.33; c1+(8): 945.45; c1+(9): 1074.49; c1+(12): 1345.61; z1++H(18): 2249.86; z1++H(17): 2120.82; z1++H(16): 2005.79; z1++H(11): 1409.48; z1+(16): 2004.78; z1+(14): 1779.64;…
FALSE	[K].ESEDKPEIEDVGsDEEEEKKDGDK.[K]	S13(pyrophospho)	966.043	9993	4.35	1	S13(pyrophospho): 100	F1_20220525_MN_135_LK_2_154_fr7.raw	140334	2	3	2896.12	-0.89	-0.00086	EThcD (ETD With Supplemental HCD)	MS2	27.7577	0.3839	0	High	1	Sequest HT	1	Sequest HT (A3)	Unambiguous	1	P07900	P07900	891.685	2896.12	43.0881	F1.7	1	A	3	ESEDKPEIEDVGSDEEEEKKDGDK	Heat shock protein HSP 90-alpha OS=Homo sapiens OX=9606 GN=HSP90AA1 PE=1 SV=5	Heat shock protein HSP 90-alpha OS=Homo sapiens OX=9606 GN=HSP90AA1 PE=1 SV=5	3	1	0/0	0	0	9993	9961	7586	803.78	y2+-H(3) O(7) P(2)(14): 774.35; b1+(4): 461.15; b1+(5): 589.25; b1+(9): 1057.47; b1+(10): 1172.50; y1+(17): 2081.78; y1+(15): 1839.66; y1+(14): 1724.63; y2+(21): 1276.00; c1+(6): 703.33; c1+(7): 832.37; c1+(9): 1074.49; c1+(10): 1189.52; z1++H(15): 1824.65; z1++H(14): 1709.62; z1++H(13): 1610.55; z1++H(12): 1553.53; z1+(18): 2194.81; z1+(16): 1952.68; z1+(15): 1823.64; z1+(14): 1708.61; z1+(12): …
FALSE	[K].ESEDKPEIEDVGsDEEEEKKDGDK.[K]	S13(pyrophospho)	966.043	10129	4.81	1	S13(pyrophospho): 100	F1_20220525_MN_135_LK_2_154_fr7.raw	1.08303e+06	2	3	2896.12	-1.59	-0.00153	EThcD (ETD With Supplemental HCD)	MS2	0	0.2661	0	High	1	Sequest HT	1	Sequest HT (A3)	Unambiguous	1	P07900	P07900	278.031	2896.11	43.5137	F1.7	1	A	3	ESEDKPEIEDVGSDEEEEKKDGDK	Heat shock protein HSP 90-alpha OS=Homo sapiens OX=9606 GN=HSP90AA1 PE=1 SV=5	Heat shock protein HSP 90-alpha OS=Homo sapiens OX=9606 GN=HSP90AA1 PE=1 SV=5	3	1	0/0	0	0	10129	10103	7503	726.41	y2+-H(3) O(7) P(2)(19): 1065.98; y2+-H(3) O(7) P(2)(14): 774.35; b1+(4): 461.15; b1+(5): 589.25; y1+(18): 2210.83; y1+(15): 1839.66; y1+(14): 1724.63; y1+(13): 1625.56; b2+(10): 586.75; y2+(21): 1276.00; c1+(6): 703.33; c1+(7): 832.37; c1+(9): 1074.49; c1+(10): 1189.52; z1++H(14): 1709.62; z1++H(12): 1553.53; z1+(22): 2664.02; z1+(17): 2065.76; z1+(15): 1823.64; z1+(14): 1708.61
FALSE	[K].ESEDKPEIEDVGsDEEEEKKDGDK.[K]	S13(pyrophospho)	966.043	9819	3.93	1	S13(pyrophospho): 100	F1_20220530_MN_135_LK_2_154_2_fr7.raw	117924	2	3	2896.12	-0.83	-0.0008	EThcD (ETD With Supplemental HCD)	MS2	12.765	0.3104	0	High	1	Sequest HT	1	Sequest HT (A3)	Unambiguous	1	P07900	P07900	743.349	2896.12	41.8157	F2.7	1	A	3	ESEDKPEIEDVGSDEEEEKKDGDK	Heat shock protein HSP 90-alpha OS=Homo sapiens OX=9606 GN=HSP90AA1 PE=1 SV=5	Heat shock protein HSP 90-alpha OS=Homo sapiens OX=9606 GN=HSP90AA1 PE=1 SV=5	3	1	0/0	0	0	9819	9802	7495	692.21	y2+-H(3) O(7) P(2)(19): 1065.98; y2+-H(3) O(7) P(2)(14): 774.35; b1+(4): 461.15; b1+(5): 589.25; y1+(15): 1839.66; y1+(13): 1625.56; y1+(12): 1568.54; y2+(20): 1218.49; c1+(6): 703.33; c1+(7): 832.37; c1+(9): 1074.49; c1+(10): 1189.52; z1++H(22): 2665.03; z1++H(18): 2195.82; z1++H(15): 1824.65; z1++H(14): 1709.62; z1++H(13): 1610.55; z1+(18): 2194.81; z1+(15): 1823.64; z1+(14): 1708.61
FALSE	[K].ESEDKPEIEDVGsDEEEEKKDGDK.[K]	S13(pyrophospho)	966.043	9926	5.84	1	S13(pyrophospho): 100	F1_20220530_MN_135_LK_2_154_2_fr7.raw	673697	2	3	2896.12	-1.34	-0.00129	EThcD (ETD With Supplemental HCD)	MS2	2.32526	0.2723	0	High	1	Sequest HT	1	Sequest HT (A3)	Unambiguous	1	P07900	P07900	281.357	2896.11	42.122	F2.7	1	A	3	ESEDKPEIEDVGSDEEEEKKDGDK	Heat shock protein HSP 90-alpha OS=Homo sapiens OX=9606 GN=HSP90AA1 PE=1 SV=5	Heat shock protein HSP 90-alpha OS=Homo sapiens OX=9606 GN=HSP90AA1 PE=1 SV=5	3	1	0/0	0	0	9926	9899	7650	817.39	b1+(4): 461.15; b1+(5): 589.25; b1+(9): 1057.47; y1+(15): 1839.66; y1+(14): 1724.63; y1+(13): 1625.56; c1+(6): 703.33; c1+(7): 832.37; c1+(9): 1074.49; c1+(10): 1189.52; z1++H(22): 2665.03; z1++H(21): 2535.99; z1++H(18): 2195.82; z1++H(15): 1824.65; z1++H(14): 1709.62; z1++H(13): 1610.55; z1++H(12): 1553.53; z1+(18): 2194.81; z1+(16): 1952.68; z1+(15): 1823.64; z1+(14): 1708.61; z1+(12): 1552.52
[truncated: 490 more rows]
[truncated: 2 more columns]
