# Supplementary material for: Extensive protein pyrophosphorylation revealed in human cell lines
Source: Nat Chem Biol. 2024 Apr 25;20(10):1305–16. doi: 10.1038/s41589-024-01613-5 (PMC11427299; doi:10.1038/s41589-024-01613-5)
Supplement: Supplementary file 5 — List of all discovered pyrophosphorylation sites. [file 41589_2024_1613_MOESM5_ESM.xlsx]

## Sheet: List of all sites
List of all pyrophosphorylation sites observed in the HEK293T triplicate, and during method development in HEK293T or HCT116 cells
	Sites included in "Pro-directed" consensus sequence in fig. 3b are highlighted in blue
Gene name	Pyrophosphorylated residue	Peptide sequence	Surrounding sequence	Cell line	Phosphorylation known? (PhosphoSitePlus)	IUPred disorder score ≥ 0.5 and disorder stretch ≥ 20	Acidophilic S/T kinase motif by Scansite	Proline-dependent kinase motif by Scansite
ARID4B	Ser 154	SNHIPEEEppSSSSSSDEDEDDRK	RRSNHIPEEESSSSSSDEDED	HEK293T	no	Yes	Yes	No
ARID4B	Ser 155	SNHIPEEESppSSSSSDEDEDDRK	RSNHIPEEESSSSSSDEDEDD	HEK293T	no	Yes	Yes	No
ATAD2	Ser 357	HAIHppSSDSTSSSSSEDEQHFER	RMNRRRHAIHSSDSTSSSSSE	HEK293T	no	Yes	Yes	No
BCLAF1	Ser 146	SSSSRppSSSPYSKSPVSK	SRSPRSSSSRSSSPYSKSPVS	HEK293T	no	Yes	Yes	Yes
BCLAF1	Ser 285	YppSPSQNSPIHHIPSR	GSVGNGSSRYSPSQNSPIHHI	HCT116	yes	Yes	No	Yes
CANX	Ser 564	QKSDAEEDGGTVppSQEEEDRKPK	SDAEEDGGTVSQEEEDRKPKA	HCT116 and HEK293T	yes	Yes	Yes	No
CBX5	Ser 12	TADSppSSSEDEEEYVVEK	GKKTKRTADSSSSEDEEEYVV	HEK293T	yes	No	Yes	No
CCDC168	Ser 6530	LENGTSAVTSAppSEMLLPHTLQNHSVK	ENGTSAVTSASEMLLPHTLQN	HEK293T	no	No	No	No
CHCHD3	Ser 50	SQRYppSGAYGASVSDEELK	SPSGSKSQRYSGAYGASVSDE	HCT116 and HEK293T	yes	Yes	No	No
CHMP2B	Ser 199	ATIppSDEEIER	PSASTSKATISDEEIERQLKA	HEK293T	yes	Yes	Yes	No
CLK1	Ser 341	VVDFGSATYDDEHHSTLVppSTR	YDDEHHSTLVSTRHYRAPEVI	HCT116 and HEK293T	yes	No	No	Yes
CTR9	Ser 1021	AIISSSDDSppSDEDKLK	KAIISSSDDSSDEDKLKIADE	HCT116	yes	Yes	Yes	No
DDX21	Ser 121	NEEPppSEEEIDAPKPK	TKKVTKNEEPSEEEIDAPKPK	HEK293T	yes	Yes	Yes	No
DEK	Ser 230	CPEILSDEppSSSDEDEKK	TKCPEILSDESSSDEDEKKNK	HEK293T	yes	Yes	Yes	No
DEK	Ser 251	NKEESSDDEDKEppSEEEPPK	EESSDDEDKESEEEPPKKTAK	HEK293T	yes	Yes	Yes	No
DEK	Ser 301	KEppSESEDSSDDEPLIK	KKNQNSSKKESESEDSSDDEP	HEK293T	yes	Yes	Yes	No
DEK	Ser 303	KESEppSEDSSDDEPLIK	NQNSSKKESESEDSSDDEPLI	HCT116 and HEK 293T	yes	Yes	Yes	No
DKC1	Ser 453	KRESEppSESDETPPAAPQLIK	KTAKRKRESESESDETPPAAP	HCT116	yes	Yes	Yes	No
EEF1D	Ser 162	KPATPAEDDEDDDEDLFGppSDNEEEDKEAAQLR	DEDDDIDLFGSDNEEEDKEAA	HEK293T	yes	Yes	Yes	No
EIF3C	Ser 13	FFTTGSDSEppSESSLSGEELVTKPVGGNYGK	RFFTTGSDSESESSLSGEELV	HCT116	yes	No	Yes	No
EIF5B	Ser 183	INSppSGESGDESDEFLQSR	KIKERSRINSSGESGDESDEF	HEK293T	yes	Yes	Yes	No
FIP1L1	Ser 87	VTETEDDSDppSDSDDDEDDVHVTIGDIK	KVTETEDDSDSDSDDDEDDVH	HCT116	yes	Yes	Yes	No
FNBP4	Ser 499	IDENppSDKEMEVEESPEKIK	AENSEKIDENSDKEMEVEESP	HEK293T	yes	Yes	Yes	No
GSK3A	Ser 282	GEPNVSYICppSR	RGEPNVSYICSRYYRAPELIF	HCT116	yes	No	No	No
HDAC2	Ser 394	MLPHAPGVQMQAIPEDAVHEDppSGDEDGEDPDKR	AIPEDAVHEDSGDEDGEDPDK	HEK293T	yes	Yes	Yes	No
HDGF	Ser 133	GNAEGSppSDEEGKLVIDEPAKEK	GDKKGNAEGSSDEEGKLVIDE	HEK293T	yes	Yes	Yes	No
HDGFL2	Ser 234	KAPSASDppSDSKADSDGAKPEPVAMAR	KKKKAPSASDSDSKADSDGAK	HEK293T	yes	Yes	Yes	Yes
HDGFL2	Ser 236	APSASDSDppSKADSDGAKPEPVAMAR	KKAPSASDSDSKADSDGAKPE	HCT116	yes	Yes	Yes	No
HDGFL2	Ser 301	KPKPERPPSSppSSSDSDSDEVDR	PKPERPPSSSSSDSDSDEVDR	HEK293T	no	Yes	Yes	No
HMGA1	Ser 99	KLEKEEEEGIppSQESSEEEQ	KLEKEEEEGISQESSEEEQXX	HEK293T	yes	Yes	Yes	No
HNRNPA1	Ser 6	SEppSPKEPEQLRK	XXXXXMSKSESPKEPEQLRKL	HEK293T	yes	No	No	No
HNRNPD	Ser 82	IDASKNEEDEGHSNppSSPR	KNEEDEGHSNSSPRHSEAATA	HEK293T	yes	Yes	No	Yes
HSP90AA1	Ser 263	ESEDKPEIEDVGppSDEEEEKKDGDK	EDKPEIEDVGSDEEEEKKDGD	HCT116 and HEK293T	yes	Yes	Yes	No
HSP90AB1	Ser 255	IEDVGppSDEEDDSGKDKK	EEKPKIEDVGSDEEDDSGKDK	HCT116 and HEK293T	yes	Yes	Yes	No
HTATSF1	Ser 579	DLDEEGppSEKELHENVLDK	GLEKDLDEEGSEKELHENVLD	HEK293T	yes	Yes	Yes	No
IWS1	Ser 274	IppSDSESEDPPR	ENEELPKPRISDSESEDPPRN	HEK293T	yes	Yes	Yes	No
IWS1	Ser 287	ISDSESEDPPRHQAppSDSENEELPKPR	ESEDPPRNQASDSENEELPKP	HCT116	yes	Yes	Yes	No
KRI1	Ser 93	TAppSSSDSEEDPEALEK	KDATFYNRTASSSDSEEDPEA	HEK293T	yes	Yes	Yes	No
KRI1	Ser 95	TASSppSDSEEDPEALEK	ATFYNRTASSSDSEEDPEALE	HEK293T	yes	Yes	Yes	No
MAPT	Ser 713	AKTDHGAEIVYKppSPVVSGDTSPR and TDHGAEIVYKppSPVVSGDTSPR	TDHGAEIVYKSPVVSGDTSPR	HCT116 and HEK293T	yes	No	Yes	Yes
MPHOSPH10	Ser 163	KppSPVFSDEDSDLDFDISKLEQQSK	ENSSKSDLRKSPVFSDEDSDL	HCT116	yes	Yes	Yes	Yes
MYH9	Ser 1943	KGAGDGppSDEEVDGKADGAEAKPAE	RMARKGAGDGSDEEVDGKADG	HEK293T	yes	Yes	Yes	No
NAGK	Ser 76	SLGLSLppSGGDQEDAGR	VPLRSLGLSLSGGDQEDAGRI	HCT116 and HEK293T	yes	No	No	No
NAP1L1	Thr 62	LDGLVEppTPTGYIESLPR	LQERLDGLVETPTGYIESLPR	HEK293T	yes	Yes	No	Yes
NAPG	Ser 284	KKppSPATPQAKPDGVTATAADEEEDEYSGGLC	VVPGGGIKKKSPATPQAKPDG	HEK293T	yes	Yes	No	Yes
NELFE	Ser 115	SIppSADDDLQESSR	PTFQPFQRSISADDDLQESSR	HEK293T	yes	Yes	Yes	No
NKAP	Ser 210	KYppSEDSDSDSDSETDSSDEDNKR	KSSKRKHKKYSEDSDSDSDSE	HEK293T	yes	Yes	Yes	No
NKAP	Ser 224	KYSEDSDSDSDSETDSppSDEDNKR	DSDSDSETDSSDEDNKRRAKK	HEK293T	yes	Yes	Yes	No
NME1	Thr 94	VMLGEppTNPADSKPGTIR	VKTGRVMLGETNPADSKPGTI	HCT116 and HEK293T	yes	No	No	No
NOLC1	Ser 84	KKASppSSDSEDSSEEEEEVQGPPAK	VAKKAKKKASSSDSEDSSEEE	HCT116	yes	Yes	Yes	No
NOLC1	Ser 87	KKASSSDppSEDSSEEEEEVQGPPAK	KAKKKASSSDSEDSSEEEEEV	HCT116	yes	Yes	Yes	Yes
NOLC1	Ser 90	KKASSSDSEDppSSEEEEEVQGPPAK	KKASSSDSEDSSEEEEEVQGP	HCT116 and HEK 293T	yes	Yes	Yes	No
NOLC1	Ser 124	AAAKAppSESSSSEESSDDDDEEDQK	LPPGKAAAKASESSSSEESSD	HEK293T	yes	Yes	Yes	Yes
NOLC1	Ser 126	AAAKASEppSSSSEESSDDDDEEDQKK	PGKAAAKASESSSSEESSDDD	HCT116 and HEK293T	no	Yes	Yes	No
NOLC1	Ser 127	AAAKASESppSSSEESSDDDDEEDQKK	GKAAAKASESSSSEESSDDDD	HEK293T	yes	Yes	Yes	No
NOLC1	Ser 128	AAAKASESSppSSEESSDDDDEEDQKK	KAAAKASESSSSEESSDDDDE	HCT116 and HEK 293T	yes	Yes	Yes	No
NOLC1	Ser 129	AAAKASESSSppSEESSDDDDEEDQKK	AAAKASESSSSEESSDDDDEE	HCT116 and HEK293T	no	Yes	Yes	No
NOLC1	Ser 132	AAAKASESSSSEEppSSDDDDEEDQKK	KASESSSSEESSDDDDEEDQK	HCT116 and HEK293T	yes	Yes	Yes	No
NOLC1	Ser 133	ASESSSSEESppSDDDDEEDQKKQPVQ and AAAKASESSSSEESppSDDDDEEDQKK	ASESSSSEESSDDDDEEDQKK	HCT116	no	Yes	Yes	No
NOLC1	Ser 169	AKSSDppSDSDSSSEDEPPK	APPKKAKSSDSDSDSSSEDEP	HCT116	no	Yes	Yes	No
NOLC1	Ser 171	AKSSDSDppSDSSSEDEPPKNQKPK	PKKAKSSDSDSDSSSEDEPPK	HCT116	yes	Yes	Yes	Yes
NOLC1	Ser 173	AKSSDSDSDppSSSEDEPPKNQKPK	KAKSSDSDSDSSSEDEPPKNQ	HCT116	yes	Yes	Yes	No
NOLC1	Ser 264	AATTPTRKppSSSSEDSSSDEEEEQK	VKAATTPTRKSSSSEDSSSDE	HCT116 and HEK 293T	yes	Yes	Yes	No
NOLC1	Ser 265	AATTPTRKSppSSEDSSSDEEEEQK	KAATTPTRKSSSSEDSSSDEE	HCT116 and HEK 293T	yes	Yes	Yes	No
NOLC1	Ser 266	AATTPTRKSSppSSEDSSSDEEEEQK	AATTPTRKSSSSEDSSSDEEE	HCT116	yes	Yes	Yes	No
NOLC1	Ser 267	KSSSppSEDSSSDEEEEQKKPMK	ATTPTRKSSSSEDSSSDEEEE	HCT116	yes	Yes	Yes	Yes
NOLC1	Ser 270	AATTPTRKSSSSEDppSSSDEEEEQK	PTRKSSSSEDSSSDEEEEQKK	HCT116 and HEK293T	yes	Yes	Yes	No
NOLC1	Ser 271	AATTPTRKSSSSEDSppSSDEEEEQK	TRKSSSSEDSSSDEEEEQKKP	HCT116	yes	Yes	Yes	No
NOLC1	Ser 329	QQPVESSEDSSDEppSDSSSEEEKKPPTK	VESSEDSSDESDSSSEEEKKP	HCT116	no	Yes	Yes	No
NOLC1	Ser 333	QQPVESSEDSSDESDSSppSEEEKKPPTK	EDSSDESDSSSEEEKKPPTKA	HEK293T	yes	Yes	Yes	No
NOLC1	Ser 361	KAAEppSSSDSSDSDSSEDDEAPSKPAGTTK	SSSDSSDSDSSEDDEAPSKPA	HCT116	yes	Yes	Yes	No
NOLC1	Ser 365	KAAESSSDppSSDSDSSEDDEAPSKPAGTTK	AKKAAESSSDSSDSDSSEDDE	HCT116 and HEK293T	yes	Yes	Yes	No
NOLC1	Ser 366	KAAESSSDSppSDSDSSEDDEAPSKPAGTTK	KKAAESSSDSSDSDSSEDDEA	HCT116	yes	Yes	Yes	No
NOLC1	Ser 423	KADppSSSSEEESSSSEEEKTK	GQKLLTRKADSSSSEEESSSS	HCT116	no	Yes	Yes	No
NOLC1	Ser 424	KADSppSSSEEESSSSEEEKTKK	QKLLTRKADSSSSEEESSSSE	HCT116	no	Yes	Yes	No
NOLC1	Ser 471	QAPQGSRDSSppSDSDSSSSEEEEEK	QAPQGSRDSSSDSDSSSSEEE	HEK293T	yes	Yes	Yes	No
NOLC1	Ser 473	QAPQGSRDSSSDppSDSSSSEEEEEK	PQGSRDSSSDSDSSSSEEEEE	HCT116	yes	Yes	Yes	Yes
NOLC1	Ser 475	QAPQGSRDSSSDSDppSSSSEEEEEKTSK	GSRDSSSDSDSSSSEEEEEKT	HCT116	no	Yes	Yes	No
NOLC1	Ser 477	QAPQGSRDSSSDSDSSppSSEEEEEKTSK	RDSSSDSDSSSSEEEEEKTSK	HEK293T	yes	Yes	Yes	No
NOLC1	Ser 516	GKAEppSSNSSSSDDSSEEEEEKLK	PASAKKGKAESSNSSSSDDSS	HEK293T	yes	Yes	Yes	No
NOLC1	Ser 517	GKAESppSNSSSSDDSSEEEEEKLK	ASAKKGKAESSNSSSSDDSSE	HCT116 and HEK293T	yes	Yes	Yes	Yes
NOLC1	Ser 519	GKAESSNppSSSSDDSSEEEEEKLK	AKKGKAESSNSSSSDDSSEEE	HCT116 and HEK 293T	yes	Yes	Yes	No
NOLC1	Ser 520	GKAESSNSppSSSDDSSEEEEEKLK	KKGKAESSNSSSSDDSSEEEE	HEK293T	yes	Yes	Yes	No
NOP58	Ser 502	HIKEEPLppSEEEPCTSTAIASPEK	KKKHIKEEPLSEEEPCTSTAI	HCT116 and HEK293T	yes	Yes	Yes	Yes
NPM1	Ser 125	CGSGPVHISGQHLVAVEEDAEppSEDEEEEDVK	HLVAVEEDAESEDEEEEDVKL	HCT116 and HEK293T	yes	Yes	Yes	No
NUCKS1	Ser 61	NSQEDSEDppSEDKDVK	GKNSQEDSEDSEDKDVKTKKD	HEK293T	yes	Yes	Yes	No
NUCKS1	Ser 181	ATVTPppSPVKGK	KPRLKATVTPSPVKGKGKVGR	HEK293T	yes	Yes	No	Yes
PDHA1	Ser 293	YHGHppSMSDPGVSYR	ELQTYRYHGHSMSDPGVSYRT	HEK293T	yes	No	Yes	No
PGM1	Ser 117	AIGGIILTAppSHNPGGPNGDFGIK	KAIGGIILTASHNPGGPNGDF	HCT116 and HEK293T	yes	No	No	No
PGM3	Ser 64	STIGVMVTAppSHNPEEDNGVK	KSTIGVMVTASHNPEEDNGVK	HCT116	yes	No	No	No
PGRMC1	Ser 181	LLKEGEEPTVYppSDEEEPKDESAR	LKEGEEPTVYSDEEEPKDESA	HEK293T	yes	Yes	Yes	No
PHF6	Ser 155	TAHNSEADLEESFNEHELEPSppSPK	SFNEHELEPSSPKSKKKSRKG	HCT116	yes	Yes	Yes	Yes
PRCC	Ser 157/159	IAAPELHKGDSDppSEEDEPTK or IAAPELHKGDppSDSEEDEPTK	IAAPELHKGDSDSEEDEPTKK	HEK293T	yes	Yes	Yes	No
RB1	Ser 811	IPGGNIYISPLKppSPYK	GGNIYISPLKSPYKISEGLPT	HEK293T	yes	No	No	Yes
RBBP6	Ser 1705	NQSHSSPSVSPSRSHppSPSGSQTR	SPSVSPSRSHSPSGSQTRSHS	HEK293T	yes	Yes	Yes	Yes
SERBP1	Ser 330	SKppSEEAHAEDSVMDHHFR	KKGFVLHKSKSEEAHAEDSVM	HEK293T	yes	Yes	No	No
SF3B2	Ser 435	GFEEEHKDSDDDppSSDDEQEKKPEAPK	EEEHKDSDDDSSDDEQEKKPE	HEK293T	yes	Yes	Yes	No
SLC16A1	Ser 461	KEppSKEEETSIDVAGKPNEVTK	EQKANEQKKESKEEETSIDVA	HEK293T	yes	Yes	Yes	No
SMARCA4	Ser 1640	AKPVVSDDDSEEEQEEDRppSGSGSEED	DSEEEQEEDRSGSGSEEDXXX	HEK293T	yes	Yes	Yes	Yes
SRRM1	Ser 748	RVppSSSRSVSGSPEPAAK	SPSPQSVRRVSSSRSVSGSPE	HCT116 and HEK 293T	yes	Yes	Yes	Yes
SRRM1	Ser 749	RVSppSSRSVSGSPEPAAK	PSPQSVRRVSSSRSVSGSPEP	HCT116	yes	Yes	No	No
SRRM1	Ser 750	RVSSppSRSVSGSPEPAAK	SPQSVRRVSSSRSVSGSPEPA	HEK293T	yes	Yes	Yes	No
SRRM1	Ser 752	RVSSSRppSVSGSPEPAAK	QSVRRVSSSRSVSGSPEPAAK	HCT116 and HEK293T	yes	Yes	Yes	Yes
SRRM1	Ser 756	RVSSSRSVSGppSPEPAAK	RVSSSRSVSGSPEPAAKKPPA	HCT116	yes	Yes	No	Yes
SRRM1	Ser 791	AKppSPTPSPSPPRNSDQEGGGK	SPAVPVKKAKSPTPSPSPPRN	HCT116 and HEK293T	yes	Yes	Yes	Yes
SRRM1	Thr 793	AKSPppTPSPSPPRNSDQEGGGK	AVPVKKAKSPTPSPSPPRNSD	HCT116	yes	Yes	Yes	Yes
SRRM1	Ser 795	AKSPTPppSPSPPRNSDQEGGGK	PVKKAKSPTPSPSPPRNSDQE	HCT116 and HEK 293T	yes	Yes	Yes	Yes
SRRM1	Ser 797	AKSPTPSPppSPPRNSDQEGGGK	KKAKSPTPSPSPPRNSDQEGG	HCT116 and HEK 293T	yes	Yes	Yes	Yes
SRRM1	Ser 802	AKSPTPSPSPPRNppSDQEGGGK	PTPSPSPPRNSDQEGGGKKKK	HCT116 and HEK293T	yes	Yes	Yes	No
SRRM2	Ser 436	HASppSSPESPKPAPAPGSHR	QPTKVSRHASSSPESPKPAPA	HEK293T	yes	Yes	Yes	No
SRRM2	Ser 437	HASSppSPESPKPAPAPGSHR	PTKVSRHASSSPESPKPAPAP	HCT116	yes	Yes	No	Yes
SRRM2	Ser 440	HASSSPEppSPKPAPAPGSHR	VSRHASSSPESPKPAPAPGSH	HEK293T	yes	Yes	Yes	Yes
SRRT	Ser 361	KHSGDDppSFDEGSVSESESESESGQAEEEKEEAEEALK	KRNRKHSGDDSFDEGSVSESE	HEK293T	yes	Yes	Yes	No
SRSF2	Ser 208	SKppSPPKSPEEEGAVSS	RESKSRSRSKSPPKSPEEEGA	HCT116	yes	Yes	Yes	Yes
SRSF5	Ser 231	SVppSRSPVPEK	SRSRSKSRSVSRSPVPEKSQK	HCT116 and HEK293T	yes	Yes	Yes	Yes
SRSF6	Ser 297	SRppSQSRSNSPLPVPPSK	GDIKSKSRSRSQSRSNSPLPV	HEK293T	yes	Yes	Yes	Yes
SRSF6	Ser 299	SRSQppSRSNSPLPVPPSK	IKSKSRSRSQSRSNSPLPVPP	HEK293T	yes	Yes	Yes	Yes
SRSF9	Ser 211	GppSPHYFSPFRPY	GRDSPYQSRGSPHYFSPFRPY	HCT116	yes	Yes	Yes	Yes
SSRP1	Ser 673	SKEFVSSDESSppSGENKSK	KEFVSSDESSSGENKSKKKRR	HCT116	yes	Yes	Yes	Yes
SUB1	Ser 9	SKELVppSSSSSGSDSDSEVDKK	XXMPKSKELVSSSSSGSDSDS	HEK293T	yes	Yes	Yes	No
SUB1	Ser 13	SKELVSSSSppSGSDSDSEVDKK	KSKELVSSSSSGSDSDSEVDK	HCT116	yes	Yes	Yes	No
SUB1	Ser 15	SKELVSSSSSGppSDSDSEVDKK	KELVSSSSSGSDSDSEVDKKL	HCT116 and HEK293T	yes	Yes	Yes	No
SUB1	Ser 19	SKELVSSSSSGSDSDppSEVDKK	SSSSSGSDSDSEVDKKLKRKK	HCT116	yes	Yes	Yes	No
TCOF1	Ser 85	VSDPISTppSESSEEEEEAEAETAK	KTRVSDPISTSESSEEEEEAE	HEK293T	yes	Yes	Yes	No
TCOF1	Ser 270	AKKPEEEppSESSEEGSESEEEAPAGTR	AKRAKKPEEESESSEEGSESE	HEK293T	yes	Yes	Yes	No
TCOF1	Ser 273	AKKPEEESESppSEEGSESEEEAPAGTR	AKKPEEESESSEEGSESEEEA	HCT116 and HEK293T	yes	Yes	Yes	No
TCOF1	Ser 277	AKKKPEEESESSEEGppSESEEEAPAGTR	EEESESSEEGSESEEEAPAGT	HEK293T	yes	Yes	Yes	No
TCOF1	Ser 279	AKKPEEESESSEEGSEppSEEEAPAGTR	ESESSEEGSESEEEAPAGTRS	HCT116 and HEK 293T	yes	Yes	Yes	No
TCOF1	Ser 339	AGKPEEDppSESSSEESSDSEEETPAAK	QTKAGKPEEDSESSSEESSDS	HCT116 and HEK 293T	yes	Yes	Yes	No
TCOF1	Ser 341	AGKPEEDSEppSSSEESSDSEEETPAAK	KAGKPEEDSESSSEESSDSEE	HCT116	yes	Yes	Yes	No
TCOF1	Ser 342	AGKPEEDSESppSSEESSDSEEETPAAK	AGKPEEDSESSSEESSDSEEE	HEK293T	yes	Yes	Yes	No
TCOF1	Ser 346	AGKPEEDSESSSEEppSSDSEEETPAAK	EEDSESSSEESSDSEEETPAA	HEK293T	yes	Yes	Yes	No
TCOF1	Ser 347	AGKPEEDSESSSEESppSDSEEETPAAK	EDSESSSEESSDSEEETPAAK	HCT116	yes	Yes	Yes	No
TCOF1	Ser 412	REEDSQppSSSEESDSEEEAPAQAKPSGK	QAGKREEDSQSSSEESDSEEE	HCT116 and HEK 293T	yes	Yes	Yes	No
TCOF1	Ser 413	REEDSQSppSSEESDSEEEAPAQAKPSGK	AGKREEDSQSSSEESDSEEEA	HCT116 and HEK293T	yes	Yes	Yes	No
TCOF1	Ser 414	REEDSQSSppSEESDSEEEAPAQAKPSGK	GKREEDSQSSSEESDSEEEAP	HCT116 and HEK293T	yes	Yes	Yes	No
TCOF1	Ser 417	REEDSQSSSEEppSDSEEEAPAQAKPSGK	EEDSQSSSEESDSEEEAPAQA	HEK293T	yes	Yes	Yes	No
TCOF1	Ser 419	REEDSQSSSEESDppSEEEAPAQAKPSGK	DSQSSSEESDSEEEAPAQAKP	HEK293T	yes	Yes	Yes	No
TCOF1	Ser 764	AEKQEDSEppSSEEESDSEEAAASPAQVK	VKAEKQEDSESSEEESDSEEA	HCT116 and HEK 293T	yes	Yes	Yes	No
TCOF1	Ser 771	AEKQEDSESSEEESDppSEEAAASPAQVK	DSESSEEESDSEEAAASPAQV	HEK293T	yes	Yes	Yes	No
TCOF1	Ser 777	AEKQEDSESSEEESDSEEAAAppSPAQVK	EESDSEEAAASPAQVKTSVKK	HCT116	yes	Yes	No	Yes
THUMPD1	Ser 86	FTDKDQQPppSGSEGEDDDAEAALKK	EKFTDKDQQPSGSEGEDDDAE	HEK293T	yes	Yes	Yes	No
TMX1	Ser 247	KVEEEQEADEEDVppSEEEAESK	EEQEADEEDVSEEEAESKEGT	HEK293T	yes	Yes	Yes	No
TOP2A	Ser 1302	NPWSDSESDRppSSDESNFDVPPR	NPWSDSESDRSSDESNFDVPP	HEK293T	yes	Yes	Yes	No
UBE2Z	Ser 341	LHNENAEMDSDSSppSSGTETDLHGSLR	ENAEMDSDSSSSGTETDLHGS	HCT116	yes	Yes	Yes	No
WBP11	Ser 279	HDDSTDDSDTDKppSDGESDGDEFVHR	DSTDDSDTDKSDGESDGDEFV	HEK293T	yes	Yes	Yes	No
WBP11	Ser 283	HDDSTDDSDTDKSDGEppSDGDEFVHR	DSDTDKSDGESDGDEFVHRDN	HEK293T	yes	Yes	Yes	No
ZRANB2	Ser 153	EVEDKEppSEGEEEDEDEDLSK	SILKEVEDKESEGEEEDEDED	HEK293T	yes	Yes	Yes	No

## Sheet: HEK sites
Gene name	Pyrophosphorylated residue	peptide sequence	Surrounding sequence	Cell line	Phosphorylation known? (PhosphoSitePlus)
ARID4B	Ser 154	SNHIPEEEppSSSSSSDEDEDDRK	RRSNHIPEEESSSSSSDEDED	HEK293T	no
ARID4B	Ser 155	SNHIPEEESppSSSSSDEDEDDRK	RSNHIPEEESSSSSSDEDEDD	HEK293T	no
ATAD2	Ser 357	HAIHppSSDSTSSSSSEDEQHFER	RMNRRRHAIHSSDSTSSSSSE	HEK293T	no
BCLAF1	Ser 146	SSSSRppSSSPYSKSPVSK	SRSPRSSSSRSSSPYSKSPVS	HEK293T	no
CANX	Ser 564	QKSDAEEDGGTVppSQEEEDRKPK	SDAEEDGGTVSQEEEDRKPKA	HCT116 and HEK293T	yes
CBX5	Ser 12	TADSppSSSEDEEEYVVEK	GKKTKRTADSSSSEDEEEYVV	HEK293T	yes
CCDC168	Ser 6530	LENGTSAVTSAppSEMLLPHTLQNHSVK	ENGTSAVTSASEMLLPHTLQN	HEK293T	no
CHCHD3	Ser 50	SQRYppSGAYGASVSDEELK	SPSGSKSQRYSGAYGASVSDE	HCT116 and HEK293T	yes
CHMP2B	Ser 199	ATIppSDEEIER	PSASTSKATISDEEIERQLKA	HEK293T	yes
CLK1	Ser 341	VVDFGSATYDDEHHSTLVppSTR	YDDEHHSTLVSTRHYRAPEVI	HCT116 and HEK293T	yes
DDX21	Ser 121	NEEPppSEEEIDAPKPK	TKKVTKNEEPSEEEIDAPKPK	HEK293T	yes
DEK	Ser 230	CPEILSDEppSSSDEDEKK	TKCPEILSDESSSDEDEKKNK	HEK293T	yes
DEK	Ser 251	NKEESSDDEDKEppSEEEPPK	EESSDDEDKESEEEPPKKTAK	HEK293T	yes
DEK	Ser 301	KEppSESEDSSDDEPLIK	KKNQNSSKKESESEDSSDDEP	HEK293T	yes
DEK	Ser 303	KESEppSEDSSDDEPLIK	NQNSSKKESESEDSSDDEPLI	HCT116 and HEK 293T	yes
EEF1D	Ser 162	KPATPAEDDEDDDEDLFGppSDNEEEDKEAAQLR	DEDDDIDLFGSDNEEEDKEAA	HEK293T	yes
EIF5B	Ser 183	INSppSGESGDESDEFLQSR	KIKERSRINSSGESGDESDEF	HEK293T	yes
FNBP4	Ser 499	IDENppSDKEMEVEESPEKIK	AENSEKIDENSDKEMEVEESP	HEK293T	yes
HDAC2	Ser 394	MLPHAPGVQMQAIPEDAVHEDppSGDEDGEDPDKR	AIPEDAVHEDSGDEDGEDPDK	HEK293T	yes
HDGF	Ser 133	GNAEGSppSDEEGKLVIDEPAKEK	GDKKGNAEGSSDEEGKLVIDE	HEK293T	yes
HDGFL2	Ser 234	KAPSASDppSDSKADSDGAKPEPVAMAR	KKKKAPSASDSDSKADSDGAK	HEK293T	yes
HDGFL2	Ser 301	KPKPERPPSSppSSSDSDSDEVDR	PKPERPPSSSSSDSDSDEVDR	HEK293T	no
HMGA1	Ser 99	KLEKEEEEGIppSQESSEEEQ	KLEKEEEEGISQESSEEEQXX	HEK293T	yes
HNRNPA1	Ser 6	SEppSPKEPEQLRK	XXXXXMSKSESPKEPEQLRKL	HEK293T	yes
HNRNPD	Ser 82	IDASKNEEDEGHSNppSSPR	KNEEDEGHSNSSPRHSEAATA	HEK293T	yes
HSP90AA1	Ser 263	ESEDKPEIEDVGppSDEEEEKKDGDK	EDKPEIEDVGSDEEEEKKDGD	HCT116 and HEK293T	yes
HSP90AB1	Ser 255	IEDVGppSDEEDDSGKDKK	EEKPKIEDVGSDEEDDSGKDK	HCT116 and HEK293T	yes
HTATSF1	Ser 579	DLDEEGppSEKELHENVLDK	GLEKDLDEEGSEKELHENVLD	HEK293T	yes
IWS1	Ser 274	IppSDSESEDPPR	ENEELPKPRISDSESEDPPRN	HEK293T	yes
KRI1	Ser 93	TAppSSSDSEEDPEALEK	KDATFYNRTASSSDSEEDPEA	HEK293T	yes
KRI1	Ser 95	TASSppSDSEEDPEALEK	ATFYNRTASSSDSEEDPEALE	HEK293T	yes
MAPT	Ser 713	AKTDHGAEIVYKppSPVVSGDTSPR and TDHGAEIVYKppSPVVSGDTSPR	TDHGAEIVYKSPVVSGDTSPR	HCT116 and HEK293T	yes
MYH9	Ser 1943	KGAGDGppSDEEVDGKADGAEAKPAE	RMARKGAGDGSDEEVDGKADG	HEK293T	yes
NAGK	Ser 76	SLGLSLppSGGDQEDAGR	VPLRSLGLSLSGGDQEDAGRI	HCT116 and HEK293T	yes
NAP1L1	Thr 62	LDGLVEppTPTGYIESLPR	LQERLDGLVETPTGYIESLPR	HEK293T	yes
NAPG	Ser 284	KKppSPATPQAKPDGVTATAADEEEDEYSGGLC	VVPGGGIKKKSPATPQAKPDG	HEK293T	yes
NELFE	Ser 115	SIppSADDDLQESSR	PTFQPFQRSISADDDLQESSR	HEK293T	yes
NKAP	Ser 210	KYppSEDSDSDSDSETDSSDEDNKR	KSSKRKHKKYSEDSDSDSDSE	HEK293T	yes
NKAP	Ser 224	KYSEDSDSDSDSETDSppSDEDNKR	DSDSDSETDSSDEDNKRRAKK	HEK293T	yes
NME1	Thr 94	VMLGEppTNPADSKPGTIR	VKTGRVMLGETNPADSKPGTI	HCT116 and HEK293T	yes
NOLC1	Ser 90	KKASSSDSEDppSSEEEEEVQGPPAK	KKASSSDSEDSSEEEEEVQGP	HCT116 and HEK 293T	yes
NOLC1	Ser 124	AAAKAppSESSSSEESSDDDDEEDQK	LPPGKAAAKASESSSSEESSD	HEK293T	yes
NOLC1	Ser 126	AAAKASEppSSSSEESSDDDDEEDQKK	PGKAAAKASESSSSEESSDDD	HCT116 and HEK293T	no
NOLC1	Ser 127	AAAKASESppSSSEESSDDDDEEDQKK	GKAAAKASESSSSEESSDDDD	HEK293T	yes
NOLC1	Ser 128	AAAKASESSppSSEESSDDDDEEDQKK	KAAAKASESSSSEESSDDDDE	HCT116 and HEK 293T	yes
NOLC1	Ser 129	AAAKASESSSppSEESSDDDDEEDQKK	AAAKASESSSSEESSDDDDEE	HCT116 and HEK293T	no
NOLC1	Ser 132	AAAKASESSSSEEppSSDDDDEEDQKK	KASESSSSEESSDDDDEEDQK	HCT116 and HEK293T	yes
NOLC1	Ser 264	AATTPTRKppSSSSEDSSSDEEEEQK	VKAATTPTRKSSSSEDSSSDE	HCT116 and HEK 293T	yes
NOLC1	Ser 265	AATTPTRKSppSSEDSSSDEEEEQK	KAATTPTRKSSSSEDSSSDEE	HCT116 and HEK 293T	yes
NOLC1	Ser 270	AATTPTRKSSSSEDppSSSDEEEEQK	PTRKSSSSEDSSSDEEEEQKK	HCT116 and HEK293T	yes
NOLC1	Ser 333	QQPVESSEDSSDESDSSppSEEEKKPPTK	EDSSDESDSSSEEEKKPPTKA	HEK293T	yes
NOLC1	Ser 365	KAAESSSDppSSDSDSSEDDEAPSKPAGTTK	AKKAAESSSDSSDSDSSEDDE	HCT116 and HEK293T	yes
NOLC1	Ser 471	QAPQGSRDSSppSDSDSSSSEEEEEK	QAPQGSRDSSSDSDSSSSEEE	HEK293T	yes
NOLC1	Ser 477	QAPQGSRDSSSDSDSSppSSEEEEEKTSK	RDSSSDSDSSSSEEEEEKTSK	HEK293T	yes
NOLC1	Ser 516	GKAEppSSNSSSSDDSSEEEEEKLK	PASAKKGKAESSNSSSSDDSS	HEK293T	yes
NOLC1	Ser 517	GKAESppSNSSSSDDSSEEEEEKLK	ASAKKGKAESSNSSSSDDSSE	HCT116 and HEK293T	yes
NOLC1	Ser 519	GKAESSNppSSSSDDSSEEEEEKLK	AKKGKAESSNSSSSDDSSEEE	HCT116 and HEK 293T	yes
NOLC1	Ser 520	GKAESSNSppSSSDDSSEEEEEKLK	KKGKAESSNSSSSDDSSEEEE	HEK293T	yes
NOP58	Ser 502	HIKEEPLppSEEEPCTSTAIASPEK	KKKHIKEEPLSEEEPCTSTAI	HCT116 and HEK293T	yes
NPM1	Ser 125	CGSGPVHISGQHLVAVEEDAEppSEDEEEEDVK	HLVAVEEDAESEDEEEEDVKL	HCT116 and HEK293T	yes
NUCKS1	Ser 61	NSQEDSEDppSEDKDVK	GKNSQEDSEDSEDKDVKTKKD	HEK293T	yes
NUCKS1	Ser 181	ATVTPppSPVKGK	KPRLKATVTPSPVKGKGKVGR	HEK293T	yes
PDHA1	Ser 293	YHGHppSMSDPGVSYR	ELQTYRYHGHSMSDPGVSYRT	HEK293T	yes
PGM1	Ser 117	AIGGIILTAppSHNPGGPNGDFGIK	KAIGGIILTASHNPGGPNGDF	HCT116 and HEK293T	yes
PGRMC1	Ser 181	LLKEGEEPTVYppSDEEEPKDESAR	LKEGEEPTVYSDEEEPKDESA	HEK293T	yes
PRCC	Ser 157/159	IAAPELHKGDSDppSEEDEPTK or IAAPELHKGDppSDSEEDEPTK	IAAPELHKGDSDSEEDEPTKK	HEK293T	yes
RB1	Ser 811	IPGGNIYISPLKppSPYK	GGNIYISPLKSPYKISEGLPT	HEK293T	yes
RBBP6	Ser 1705	NQSHSSPSVSPSRSHppSPSGSQTR	SPSVSPSRSHSPSGSQTRSHS	HEK293T	yes
SERBP1	Ser 330	SKppSEEAHAEDSVMDHHFR	KKGFVLHKSKSEEAHAEDSVM	HEK293T	yes
SF3B2	Ser 435	GFEEEHKDSDDDppSSDDEQEKKPEAPK	EEEHKDSDDDSSDDEQEKKPE	HEK293T	yes
SLC16A1	Ser 461	KEppSKEEETSIDVAGKPNEVTK	EQKANEQKKESKEEETSIDVA	HEK293T	yes
SMARCA4	Ser 1640	AKPVVSDDDSEEEQEEDRppSGSGSEED	DSEEEQEEDRSGSGSEEDXXX	HEK293T	yes
SRRM1	Ser 748	RVppSSSRSVSGSPEPAAK	SPSPQSVRRVSSSRSVSGSPE	HCT116 and HEK 293T	yes
SRRM1	Ser 750	RVSSppSRSVSGSPEPAAK	SPQSVRRVSSSRSVSGSPEPA	HEK293T	yes
SRRM1	Ser 752	RVSSSRppSVSGSPEPAAK	QSVRRVSSSRSVSGSPEPAAK	HCT116 and HEK293T	yes
SRRM1	Ser 791	AKppSPTPSPSPPRNSDQEGGGK	SPAVPVKKAKSPTPSPSPPRN	HCT116 and HEK293T	yes
SRRM1	Ser 795	AKSPTPppSPSPPRNSDQEGGGK	PVKKAKSPTPSPSPPRNSDQE	HCT116 and HEK 293T	yes
SRRM1	Ser 797	AKSPTPSPppSPPRNSDQEGGGK	KKAKSPTPSPSPPRNSDQEGG	HCT116 and HEK 293T	yes
SRRM1	Ser 802	AKSPTPSPSPPRNppSDQEGGGK	PTPSPSPPRNSDQEGGGKKKK	HCT116 and HEK293T	yes
SRRM2	Ser 436	HASppSSPESPKPAPAPGSHR	QPTKVSRHASSSPESPKPAPA	HEK293T	yes
SRRM2	Ser 440	HASSSPEppSPKPAPAPGSHR	VSRHASSSPESPKPAPAPGSH	HEK293T	yes
SRRT	Ser 361	KHSGDDppSFDEGSVSESESESESGQAEEEKEEAEEALK	KRNRKHSGDDSFDEGSVSESE	HEK293T	yes
SRSF5	Ser 231	SVppSRSPVPEK	SRSRSKSRSVSRSPVPEKSQK	HCT116 and HEK293T	yes
SRSF6	Ser 297	SRppSQSRSNSPLPVPPSK	GDIKSKSRSRSQSRSNSPLPV	HEK293T	yes
SRSF6	Ser 299	SRSQppSRSNSPLPVPPSK	IKSKSRSRSQSRSNSPLPVPP	HEK293T	yes
SUB1	Ser 15	SKELVSSSSSGppSDSDSEVDKK	KELVSSSSSGSDSDSEVDKKL	HCT116 and HEK293T	yes
SUB1	Ser 9	SKELVppSSSSSGSDSDSEVDKK	XXMPKSKELVSSSSSGSDSDS	HEK293T	yes
TCOF1	Ser 270	AKKPEEEppSESSEEGSESEEEAPAGTR	AKRAKKPEEESESSEEGSESE	HEK293T	yes
TCOF1	Ser 273	AKKPEEESESppSEEGSESEEEAPAGTR	AKKPEEESESSEEGSESEEEA	HCT116 and HEK293T	yes
TCOF1	Ser 277	AKKKPEEESESSEEGppSESEEEAPAGTR	EEESESSEEGSESEEEAPAGT	HEK293T	yes
TCOF1	Ser 279	AKKPEEESESSEEGSEppSEEEAPAGTR	ESESSEEGSESEEEAPAGTRS	HCT116 and HEK 293T	yes
TCOF1	Ser 339	AGKPEEDppSESSSEESSDSEEETPAAK	QTKAGKPEEDSESSSEESSDS	HCT116 and HEK 293T	yes
TCOF1	Ser 342	AGKPEEDSESppSSEESSDSEEETPAAK	AGKPEEDSESSSEESSDSEEE	HEK293T	yes
TCOF1	Ser 346	AGKPEEDSESSSEEppSSDSEEETPAAK	EEDSESSSEESSDSEEETPAA	HEK293T	yes
TCOF1	Ser 412	REEDSQppSSSEESDSEEEAPAQAKPSGK	QAGKREEDSQSSSEESDSEEE	HCT116 and HEK 293T	yes
TCOF1	Ser 413	REEDSQSppSSEESDSEEEAPAQAKPSGK	AGKREEDSQSSSEESDSEEEA	HCT116 and HEK293T	yes
TCOF1	Ser 414	REEDSQSSppSEESDSEEEAPAQAKPSGK	GKREEDSQSSSEESDSEEEAP	HCT116 and HEK293T	yes
TCOF1	Ser 417	REEDSQSSSEEppSDSEEEAPAQAKPSGK	EEDSQSSSEESDSEEEAPAQA	HEK293T	yes
TCOF1	Ser 419	REEDSQSSSEESDppSEEEAPAQAKPSGK	DSQSSSEESDSEEEAPAQAKP	HEK293T	yes
TCOF1	Ser 764	AEKQEDSEppSSEEESDSEEAAASPAQVK	VKAEKQEDSESSEEESDSEEA	HCT116 and HEK 293T	yes
TCOF1	Ser 771	AEKQEDSESSEEESDppSEEAAASPAQVK	DSESSEEESDSEEAAASPAQV	HEK293T	yes
TCOF1	Ser 85	VSDPISTppSESSEEEEEAEAETAK	KTRVSDPISTSESSEEEEEAE	HEK293T	yes
THUMPD1	Ser 86	FTDKDQQPppSGSEGEDDDAEAALKK	EKFTDKDQQPSGSEGEDDDAE	HEK293T	yes
TMX1	Ser 247	KVEEEQEADEEDVppSEEEAESK	EEQEADEEDVSEEEAESKEGT	HEK293T	yes
TOP2A	Ser 1302	NPWSDSESDRppSSDESNFDVPPR	NPWSDSESDRSSDESNFDVPP	HEK293T	yes
WBP11	Ser 279	HDDSTDDSDTDKppSDGESDGDEFVHR	DSTDDSDTDKSDGESDGDEFV	HEK293T	yes
WBP11	Ser 283	HDDSTDDSDTDKSDGEppSDGDEFVHR	DSDTDKSDGESDGDEFVHRDN	HEK293T	yes
ZRANB2	Ser 153	EVEDKEppSEGEEEDEDEDLSK	SILKEVEDKESEGEEEDEDED	HEK293T	yes

## Sheet: HCT sites
Gene name	Pyrophosphorylated residue	peptide sequence	Surrounding sequence	Cell line	Phosphorylation known? (PhosphoSitePlus)
CANX	Ser 564	QKSDAEEDGGTVppSQEEEDRKPK	SDAEEDGGTVSQEEEDRKPKA	HCT116 and HEK293T	yes
CHCHD3	Ser 50	SQRYppSGAYGASVSDEELK	SPSGSKSQRYSGAYGASVSDE	HCT116 and HEK293T	yes
CLK1	Ser 341	VVDFGSATYDDEHHSTLVppSTR	YDDEHHSTLVSTRHYRAPEVI	HCT116 and HEK293T	yes
HSP90AA1	Ser 263	ESEDKPEIEDVGppSDEEEEKKDGDK	EDKPEIEDVGSDEEEEKKDGD	HCT116 and HEK293T	yes
HSP90AB1	Ser 255	IEDVGppSDEEDDSGKDKK	EEKPKIEDVGSDEEDDSGKDK	HCT116 and HEK293T	yes
MAPT	Ser 713	AKTDHGAEIVYKppSPVVSGDTSPR and TDHGAEIVYKppSPVVSGDTSPR	TDHGAEIVYKSPVVSGDTSPR	HCT116 and HEK293T	yes
NAGK	Ser 76	SLGLSLppSGGDQEDAGR	VPLRSLGLSLSGGDQEDAGRI	HCT116 and HEK293T	yes
NME1	Thr 94	VMLGEppTNPADSKPGTIR	VKTGRVMLGETNPADSKPGTI	HCT116 and HEK293T	yes
NOLC1	Ser 126	AAAKASEppSSSSEESSDDDDEEDQKK	PGKAAAKASESSSSEESSDDD	HCT116 and HEK293T	no
NOLC1	Ser 129	AAAKASESSSppSEESSDDDDEEDQKK	AAAKASESSSSEESSDDDDEE	HCT116 and HEK293T	no
NOLC1	Ser 132	AAAKASESSSSEEppSSDDDDEEDQKK	KASESSSSEESSDDDDEEDQK	HCT116 and HEK293T	yes
NOLC1	Ser 270	AATTPTRKSSSSEDppSSSDEEEEQK	PTRKSSSSEDSSSDEEEEQKK	HCT116 and HEK293T	yes
NOLC1	Ser 365	KAAESSSDppSSDSDSSEDDEAPSKPAGTTK	AKKAAESSSDSSDSDSSEDDE	HCT116 and HEK293T	yes
NOLC1	Ser 517	GKAESppSNSSSSDDSSEEEEEKLK	ASAKKGKAESSNSSSSDDSSE	HCT116 and HEK293T	yes
NOP58	Ser 502	HIKEEPLppSEEEPCTSTAIASPEK	KKKHIKEEPLSEEEPCTSTAI	HCT116 and HEK293T	yes
NPM1	Ser 125	CGSGPVHISGQHLVAVEEDAEppSEDEEEEDVK	HLVAVEEDAESEDEEEEDVKL	HCT116 and HEK293T	yes
PGM1	Ser 117	AIGGIILTAppSHNPGGPNGDFGIK	KAIGGIILTASHNPGGPNGDF	HCT116 and HEK293T	yes
SRRM1	Ser 752	RVSSSRppSVSGSPEPAAK	QSVRRVSSSRSVSGSPEPAAK	HCT116 and HEK293T	yes
SRRM1	Ser 791	AKppSPTPSPSPPRNSDQEGGGK	SPAVPVKKAKSPTPSPSPPRN	HCT116 and HEK293T	yes
SRRM1	Ser 802	AKSPTPSPSPPRNppSDQEGGGK	PTPSPSPPRNSDQEGGGKKKK	HCT116 and HEK293T	yes
SRSF5	Ser 231	SVppSRSPVPEK	SRSRSKSRSVSRSPVPEKSQK	HCT116 and HEK293T	yes
SUB1	Ser 15	SKELVSSSSSGppSDSDSEVDKK	KELVSSSSSGSDSDSEVDKKL	HCT116 and HEK293T	yes
TCOF1	Ser 273	AKKPEEESESppSEEGSESEEEAPAGTR	AKKPEEESESSEEGSESEEEA	HCT116 and HEK293T	yes
TCOF1	Ser 413	REEDSQSppSSEESDSEEEAPAQAKPSGK	AGKREEDSQSSSEESDSEEEA	HCT116 and HEK293T	yes
TCOF1	Ser 414	REEDSQSSppSEESDSEEEAPAQAKPSGK	GKREEDSQSSSEESDSEEEAP	HCT116 and HEK293T	yes
DEK	Ser 303	KESEppSEDSSDDEPLIK	NQNSSKKESESEDSSDDEPLI	HCT116 and HEK 293T	yes
NOLC1	Ser 128	AAAKASESSppSSEESSDDDDEEDQKK	KAAAKASESSSSEESSDDDDE	HCT116 and HEK 293T	yes
NOLC1	Ser 264	AATTPTRKppSSSSEDSSSDEEEEQK	VKAATTPTRKSSSSEDSSSDE	HCT116 and HEK 293T	yes
NOLC1	Ser 265	AATTPTRKSppSSEDSSSDEEEEQK	KAATTPTRKSSSSEDSSSDEE	HCT116 and HEK 293T	yes
NOLC1	Ser 519	GKAESSNppSSSSDDSSEEEEEKLK	AKKGKAESSNSSSSDDSSEEE	HCT116 and HEK 293T	yes
NOLC1	Ser 90	KKASSSDSEDppSSEEEEEVQGPPAK	KKASSSDSEDSSEEEEEVQGP	HCT116 and HEK 293T	yes
SRRM1	Ser 748	RVppSSSRSVSGSPEPAAK	SPSPQSVRRVSSSRSVSGSPE	HCT116 and HEK 293T	yes
SRRM1	Ser 795	AKSPTPppSPSPPRNSDQEGGGK	PVKKAKSPTPSPSPPRNSDQE	HCT116 and HEK 293T	yes
SRRM1	Ser 797	AKSPTPSPppSPPRNSDQEGGGK	KKAKSPTPSPSPPRNSDQEGG	HCT116 and HEK 293T	yes
TCOF1	Ser 279	AKKPEEESESSEEGSEppSEEEAPAGTR	ESESSEEGSESEEEAPAGTRS	HCT116 and HEK 293T	yes
TCOF1	Ser 339	AGKPEEDppSESSSEESSDSEEETPAAK	QTKAGKPEEDSESSSEESSDS	HCT116 and HEK 293T	yes
TCOF1	Ser 412	REEDSQppSSSEESDSEEEAPAQAKPSGK	QAGKREEDSQSSSEESDSEEE	HCT116 and HEK 293T	yes
TCOF1	Ser 764	AEKQEDSEppSSEEESDSEEAAASPAQVK	VKAEKQEDSESSEEESDSEEA	HCT116 and HEK 293T	yes
BCLAF1	Ser 285	YppSPSQNSPIHHIPSR	GSVGNGSSRYSPSQNSPIHHI	HCT116	yes
CTR9	Ser 1021	AIISSSDDSppSDEDKLK	KAIISSSDDSSDEDKLKIADE	HCT116	yes
DKC1	Ser 453	KRESEppSESDETPPAAPQLIK	KTAKRKRESESESDETPPAAP	HCT116	yes
EIF3C	Ser 13	FFTTGSDSEppSESSLSGEELVTKPVGGNYGK	RFFTTGSDSESESSLSGEELV	HCT116	yes
FIP1L1	Ser 87	VTETEDDSDppSDSDDDEDDVHVTIGDIK	KVTETEDDSDSDSDDDEDDVH	HCT116	yes
GSK3A	Ser 282	GEPNVSYICppSR	RGEPNVSYICSRYYRAPELIF	HCT116	yes
HDGFL2	Ser 236	APSASDSDppSKADSDGAKPEPVAMAR	KKAPSASDSDSKADSDGAKPE	HCT116	yes
IWS1	Ser 287	ISDSESEDPPRHQAppSDSENEELPKPR	ESEDPPRNQASDSENEELPKP	HCT116	yes
MPHOSPH10	Ser 163	KppSPVFSDEDSDLDFDISKLEQQSK	ENSSKSDLRKSPVFSDEDSDL	HCT116	yes
NOLC1	Ser 133	ASESSSSEESppSDDDDEEDQKKQPVQ and AAAKASESSSSEESppSDDDDEEDQKK	ASESSSSEESSDDDDEEDQKK	HCT116	no
NOLC1	Ser 169	AKSSDppSDSDSSSEDEPPK	APPKKAKSSDSDSDSSSEDEP	HCT116	no
NOLC1	Ser 171	AKSSDSDppSDSSSEDEPPKNQKPK	PKKAKSSDSDSDSSSEDEPPK	HCT116	yes
NOLC1	Ser 173	AKSSDSDSDppSSSEDEPPKNQKPK	KAKSSDSDSDSSSEDEPPKNQ	HCT116	yes
NOLC1	Ser 266	AATTPTRKSSppSSEDSSSDEEEEQK	AATTPTRKSSSSEDSSSDEEE	HCT116	yes
NOLC1	Ser 267	KSSSppSEDSSSDEEEEQKKPMK	ATTPTRKSSSSEDSSSDEEEE	HCT116	yes
NOLC1	Ser 271	AATTPTRKSSSSEDSppSSDEEEEQK	TRKSSSSEDSSSDEEEEQKKP	HCT116	yes
NOLC1	Ser 329	QQPVESSEDSSDEppSDSSSEEEKKPPTK	VESSEDSSDESDSSSEEEKKP	HCT116	no
NOLC1	Ser 361	KAAEppSSSDSSDSDSSEDDEAPSKPAGTTK	SSSDSSDSDSSEDDEAPSKPA	HCT116	yes
NOLC1	Ser 366	KAAESSSDSppSDSDSSEDDEAPSKPAGTTK	KKAAESSSDSSDSDSSEDDEA	HCT116	yes
NOLC1	Ser 423	KADppSSSSEEESSSSEEEKTK	GQKLLTRKADSSSSEEESSSS	HCT116	no
NOLC1	Ser 424	KADSppSSSEEESSSSEEEKTKK	QKLLTRKADSSSSEEESSSSE	HCT116	no
NOLC1	Ser 473	QAPQGSRDSSSDppSDSSSSEEEEEK	PQGSRDSSSDSDSSSSEEEEE	HCT116	yes
NOLC1	Ser 475	QAPQGSRDSSSDSDppSSSSEEEEEKTSK	GSRDSSSDSDSSSSEEEEEKT	HCT116	no
NOLC1	Ser 84	KKASppSSDSEDSSEEEEEVQGPPAK	VAKKAKKKASSSDSEDSSEEE	HCT116	yes
NOLC1	Ser 87	KKASSSDppSEDSSEEEEEVQGPPAK	KAKKKASSSDSEDSSEEEEEV	HCT116	yes
PGM3	Ser 64	STIGVMVTAppSHNPEEDNGVK	KSTIGVMVTASHNPEEDNGVK	HCT116	yes
PHF6	Ser 155	TAHNSEADLEESFNEHELEPSppSPK	SFNEHELEPSSPKSKKKSRKG	HCT116	yes
SRRM1	Ser 749	RVSppSSRSVSGSPEPAAK	PSPQSVRRVSSSRSVSGSPEP	HCT116	yes
SRRM1	Ser 756	RVSSSRSVSGppSPEPAAK	RVSSSRSVSGSPEPAAKKPPA	HCT116	yes
SRRM1	Thr 793	AKSPppTPSPSPPRNSDQEGGGK	AVPVKKAKSPTPSPSPPRNSD	HCT116	yes
SRRM2	Ser 437	HASSppSPESPKPAPAPGSHR	PTKVSRHASSSPESPKPAPAP	HCT116	yes
SRSF2	Ser 208	SKppSPPKSPEEEGAVSS	RESKSRSRSKSPPKSPEEEGA	HCT116	yes
SRSF9	Ser 211	GppSPHYFSPFRPY	GRDSPYQSRGSPHYFSPFRPY	HCT116	yes
SSRP1	Ser 673	SKEFVSSDESSppSGENKSK	KEFVSSDESSSGENKSKKKRR	HCT116	yes
SUB1	Ser 13	SKELVSSSSppSGSDSDSEVDKK	KSKELVSSSSSGSDSDSEVDK	HCT116	yes
SUB1	Ser 19	SKELVSSSSSGSDSDppSEVDKK	SSSSSGSDSDSEVDKKLKRKK	HCT116	yes
TCOF1	Ser 341	AGKPEEDSEppSSSEESSDSEEETPAAK	KAGKPEEDSESSSEESSDSEE	HCT116	yes
TCOF1	Ser 347	AGKPEEDSESSSEESppSDSEEETPAAK	EDSESSSEESSDSEEETPAAK	HCT116	yes
TCOF1	Ser 777	AEKQEDSESSEEESDSEEAAAppSPAQVK	EESDSEEAAASPAQVKTSVKK	HCT116	yes
UBE2Z	Ser 341	LHNENAEMDSDSSppSSGTETDLHGSLR	ENAEMDSDSSSSGTETDLHGS	HCT116	yes

## Sheet: IuPred output 71 proteins
Disorder analysis of 71 pyrophosphorylated proteins using IUPred2A (Residues with IUPRED score ≥ 0.5 are predicted as disordered, and score < 0.5 indicate order.)
Readme:	Residue number	Pyrophosphorylated Ser/Thr residue number
	S/T	Pyrophosphorylated Ser/Thr residue
	0.xxxx	IUPRED SCORE ≥ 0.5
# IUPred2A: context-dependent prediction of protein disorder as a function of redox state and protein binding
# Balint Meszaros, Gabor Erdos, Zsuzsanna Dosztanyi
# Nucleic Acids Research 2018, Submitted
>sp|P35659|DEK_HUMAN Protein DEK OS=Homo sapiens OX=9606 GN=DEK PE=1 SV=1
# POS	AMINO ACID	IUPRED SCORE	ANCHOR SCORE
1	M	0.9457	1
2	S	0.9473	1
3	A	0.9488	1
4	S	0.9649	1
5	A	0.9649	1
6	P	0.9657	1
7	A	0.9725	1
8	A	0.9677	0.9999
9	E	0.9664	0.9998
10	G	0.9677	0.9996
11	E	0.9593	0.999
12	G	0.9621	0.9978
13	T	0.9693	0.9955
14	P	0.9725	0.9909
15	T	0.9717	0.9867
16	Q	0.9787	0.9805
17	P	0.9733	0.9754
18	A	0.9797	0.9694
19	S	0.9792	0.9551
20	E	0.9787	0.9398
21	K	0.9787	0.92
22	E	0.9777	0.9165
23	P	0.9777	0.9136
24	E	0.9777	0.9116
25	M	0.9733	0.912
26	P	0.9733	0.8771
27	G	0.9744	0.838
28	P	0.9693	0.7834
29	R	0.9733	0.7235
30	E	0.9756	0.7163
31	E	0.9751	0.7127
32	S	0.9792	0.711
33	E	0.9787	0.6825
34	E	0.9744	0.6544
35	E	0.9744	0.6294
36	E	0.9756	0.603
37	D	0.9703	0.6161
38	E	0.9657	0.6007
39	D	0.9562	0.5908
40	D	0.9547	0.5527
41	E	0.9519	0.4901
42	E	0.923	0.4654
43	E	0.8872	0.4721
44	E	0.8375	0.5007
45	E	0.8375	0.5266
46	E	0.8343	0.5565
47	E	0.8085	0.5757
48	K	0.7916	0.5834
49	E	0.7916	0.6166
50	K	0.7629	0.6378
51	S	0.7331	0.6745
52	L	0.708	0.6977
53	I	0.6269	0.6818
54	V	0.6227	0.6205
55	E	0.6043	0.5254
56	G	0.5296	0.4539
57	K	0.5254	0.3834
58	R	0.5098	0.3562
59	E	0.5342	0.3432
60	K	0.4652	0.3336
61	K	0.4801	0.3381
62	K	0.4801	0.3488
63	V	0.4725	0.3806
64	E	0.5382	0.412
65	R	0.5854	0.453
66	L	0.5901	0.5027
67	T	0.6227	0.5277
68	M	0.5342	0.5566
69	Q	0.5456	0.5554
70	V	0.4685	0.5567
71	S	0.4652	0.5518
72	S	0.4864	0.5404
73	L	0.5017	0.5248
74	Q	0.5493	0.5002
75	R	0.5419	0.4847
76	E	0.5577	0.4721
77	P	0.6183	0.4625
78	F	0.5382	0.4583
79	T	0.4685	0.4514
80	I	0.4685	0.4471
81	A	0.4541	0.4417
82	Q	0.4619	0.4364
83	G	0.4582	0.4333
84	K	0.4476	0.4313
85	G	0.4507	0.4314
86	Q	0.3774	0.432
87	K	0.2918	0.4331
88	L	0.2094	0.4344
89	C	0.2884	0.4349
90	E	0.2752	0.4355
91	I	0.3249	0.4365
92	E	0.3321	0.4375
93	R	0.3286	0.4384
94	I	0.3321	0.4396
95	H	0.3494	0.4392
96	F	0.2951	0.4376
97	F	0.2817	0.4354
98	L	0.3019	0.4326
99	S	0.3087	0.4318
100	K	0.3872	0.4308
101	K	0.374	0.4312
102	K	0.384	0.4314
103	T	0.3286	0.4314
104	D	0.2645	0.4316
105	E	0.3356	0.4315
106	L	0.3215	0.4303
107	R	0.4292	0.4293
108	N	0.5176	0.4275
109	L	0.5854	0.4244
110	H	0.5254	0.4215
111	K	0.5342	0.4206
112	L	0.5456	0.4191
113	L	0.494	0.4187
114	Y	0.4801	0.4212
115	N	0.4652	0.425
116	R	0.4725	0.4294
117	P	0.4766	0.4327
118	G	0.4801	0.4283
119	T	0.4766	0.4255
120	V	0.4409	0.4234
121	S	0.422	0.4218
122	S	0.433	0.4205
123	L	0.3983	0.4198
124	K	0.4801	0.4184
125	K	0.4582	0.418
126	N	0.4507	0.417
127	V	0.4476	0.4168
128	G	0.4186	0.4169
129	Q	0.4149	0.4171
130	F	0.3599	0.4184
131	S	0.4149	0.4173
132	G	0.346	0.4172
133	F	0.3426	0.418
134	P	0.391	0.4183
135	F	0.3948	0.4191
136	E	0.4017	0.4181
137	K	0.3872	0.4175
138	G	0.4292	0.417
139	S	0.3704	0.416
140	V	0.3599	0.4142
141	Q	0.4441	0.413
142	Y	0.3566	0.4137
143	K	0.3566	0.4133
144	K	0.4541	0.4133
145	K	0.4087	0.4153
146	E	0.494	0.4196
147	E	0.4409	0.4277
148	M	0.4409	0.4307
149	L	0.4369	0.4247
150	K	0.3774	0.4206
151	K	0.346	0.4177
152	F	0.3392	0.4165
153	R	0.3631	0.4158
154	N	0.3149	0.4147
155	A	0.3182	0.4133
156	M	0.2715	0.4124
157	L	0.2715	0.4156
158	K	0.2817	0.4204
159	S	0.2849	0.4251
160	I	0.3426	0.4281
161	C	0.3019	0.431
162	E	0.3182	0.4326
163	V	0.4017	0.4343
164	L	0.3983	0.4356
165	D	0.3392	0.4357
166	L	0.3117	0.4359
167	E	0.3149	0.4339
168	R	0.374	0.4349
169	S	0.3215	0.438
170	G	0.2783	0.4452
171	V	0.3494	0.4539
172	N	0.3529	0.4655
173	S	0.3087	0.4843
174	E	0.3494	0.5103
175	L	0.422	0.5458
176	V	0.4476	0.5799
177	K	0.4979	0.6078
178	R	0.5296	0.6409
179	I	0.5176	0.6698
180	L	0.5254	0.6933
181	N	0.5176	0.7117
182	F	0.6089	0.7294
183	L	0.5342	0.7441
184	M	0.5707	0.7437
185	H	0.5707	0.7267
186	P	0.6322	0.6934
187	K	0.6851	0.6627
188	P	0.6906	0.6293
189	S	0.6755	0.5908
190	G	0.6427	0.5463
191	K	0.7036	0.5066
192	P	0.6851	0.4721
193	L	0.7881	0.4346
194	P	0.8313	0.3877
195	K	0.8313	0.351
196	S	0.8085	0.326
197	K	0.7799	0.303
198	K	0.7916	0.2812
199	T	0.7755	0.2595
200	C	0.7755	0.2409
201	S	0.7718	0.2307
202	K	0.7799	0.2199
203	G	0.7505	0.228
204	S	0.7951	0.2442
205	K	0.7718	0.2716
206	K	0.7672	0.3029
207	E	0.7595	0.3519
208	R	0.7547	0.4131
209	N	0.7629	0.4757
210	S	0.7629	0.5439
211	S	0.8462	0.605
212	G	0.7629	0.6553
213	M	0.7982	0.7019
214	A	0.7951	0.6888
215	R	0.7505	0.6823
216	K	0.712	0.7132
217	A	0.712	0.7491
218	K	0.7163	0.7573
219	R	0.708	0.761
220	T	0.6906	0.7672
221	K	0.6906	0.7783
222	C	0.6906	0.7954
223	P	0.6851	0.8115
224	E	0.6806	0.8182
225	I	0.6906	0.8499
226	L	0.6806	0.8412
227	S	0.6806	0.7726
228	D	0.6851	0.6708
229	E	0.708	0.5657
230	S	0.6906	0.4631
231	S	0.6948	0.3495
232	S	0.6991	0.2346
233	D	0.7916	0.1455
234	E	0.7547	0.0888
235	D	0.7595	0.3577
236	E	0.8085	0.2565
237	K	0.8421	0.2093
238	K	0.8462	0.201
239	N	0.8375	0.1992
240	K	0.8375	0.196
241	E	0.8375	0.1939
242	E	0.8375	0.2008
243	S	0.8375	0.2174
244	S	0.8375	0.2259
245	D	0.8681	0.2308
246	D	0.8872	0.2347
247	E	0.8853	0.2361
248	D	0.8828	0.2406
249	K	0.8828	0.24
250	E	0.8655	0.2566
251	S	0.8623	0.277
252	E	0.8681	0.2924
253	E	0.8681	0.3108
254	E	0.8623	0.3308
255	P	0.8853	0.3775
256	P	0.8792	0.4151
257	K	0.8872	0.0801
258	K	0.8828	0.0891
259	T	0.8741	0.1082
260	A	0.8765	0.1336
261	K	0.8765	0.1413
262	R	0.8713	0.1496
263	E	0.8713	0.1592
264	K	0.8623	0.1674
265	P	0.8565	0.1744
266	K	0.8279	0.171
267	Q	0.7629	0.1979
268	K	0.7629	0.2226
269	A	0.7718	0.2606
270	T	0.7672	0.2757
271	S	0.7916	0.2946
272	K	0.7672	0.356
273	S	0.7547	0.4234
274	K	0.7415	0.4824
275	K	0.7415	0.5713
276	S	0.708	0.6596
277	V	0.7163	0.7389
278	K	0.6991	0.7602
279	S	0.7036	0.7851
280	A	0.708	0.7958
281	N	0.6991	0.7915
282	V	0.6851	0.7819
283	K	0.712	0.7295
284	K	0.725	0.6767
285	A	0.7505	0.6333
286	D	0.7595	0.5434
287	S	0.7595	0.449
288	S	0.7799	0.3541
289	T	0.7755	0.2868
290	T	0.7799	0.2285
291	K	0.7881	0.1887
292	K	0.7755	0.1668
293	N	0.805	0.1517
294	Q	0.8162	0.1478
295	N	0.8279	0.1389
296	S	0.8313	0.1285
297	S	0.8313	0.1246
298	K	0.8343	0.1178
299	K	0.8343	0.1127
300	E	0.8462	0.1087
301	S	0.8741	0.1092
302	E	0.8565	0.1175
303	S	0.8279	0.1388
304	E	0.8013	0.1576
305	D	0.7755	0.1824
306	S	0.7209	0.2277
307	S	0.708	0.2741
308	D	0.6906	0.3207
309	D	0.7415	0.3772
310	E	0.7881	0.4412
311	P	0.7843	0.5107
312	L	0.7881	0.5683
313	I	0.7916	0.5789
314	K	0.7951	0.5483
315	K	0.7547	0.5432
316	L	0.7369	0.5349
317	K	0.7415	0.4865
318	K	0.7369	0.4453
319	P	0.6851	0.4268
320	P	0.662	0.4
321	T	0.6375	0.3657
322	D	0.5577	0.3488
323	E	0.562	0.3479
324	E	0.6089	0.3731
325	L	0.6227	0.4151
326	K	0.6322	0.4314
327	E	0.6991	0.4498
328	T	0.6712	0.4922
329	I	0.6906	0.5323
330	K	0.6531	0.548
331	K	0.5707	0.5737
332	L	0.5707	0.6026
333	L	0.5665	0.6144
334	A	0.5493	0.6032
335	S	0.5577	0.5853
336	A	0.5456	0.5687
337	N	0.4901	0.5593
338	L	0.4766	0.5481
339	E	0.4685	0.5231
340	E	0.4766	0.5021
341	V	0.4369	0.4915
342	T	0.4507	0.4739
343	M	0.4979	0.4581
344	K	0.4685	0.4444
345	Q	0.5017	0.4401
346	I	0.494	0.4383
347	C	0.4441	0.4359
348	K	0.4292	0.4323
349	K	0.4186	0.4324
350	V	0.4119	0.4358
351	Y	0.4087	0.4367
352	E	0.4476	0.4349
353	N	0.4441	0.4342
354	Y	0.4409	0.4334
355	P	0.3807	0.4332
356	T	0.3149	0.4329
357	Y	0.3494	0.4326
358	D	0.4051	0.4322
359	L	0.4119	0.4325
360	T	0.3807	0.4334
361	E	0.4051	0.4318
362	R	0.4652	0.4292
363	K	0.4186	0.4263
364	D	0.3494	0.4238
365	F	0.4017	0.4214
366	I	0.3529	0.418
367	K	0.3392	0.4138
368	T	0.3807	0.4111
369	T	0.3599	0.4101
370	V	0.3872	0.4102
371	K	0.3704	0.4099
372	E	0.3392	0.411
373	L	0.2951	0.4126
374	I	0.2752	0.4125
375	S	0.2224	0.4103
################
# IUPred2A: context-dependent prediction of protein disorder as a function of redox state and protein binding
# Balint Meszaros, Gabor Erdos, Zsuzsanna Dosztanyi
# Nucleic Acids Research 2018, Submitted
>sp|Q7Z6E9|RBBP6_HUMAN E3 ubiquitin-protein ligase RBBP6 OS=Homo sapiens OX=9606 GN=RBBP6 PE=1 SV=1
# POS	AMINO ACID	IUPRED SCORE	ANCHOR SCORE
1	M	0.0948	0.0667
2	S	0.0605	0.0688
3	C	0.0948	0.0706
4	V	0.0605	0.08
5	H	0.087	0.0875
6	Y	0.1092	0.0915
7	K	0.0929	0.1024
8	F	0.1137	0.1114
9	S	0.0719	0.1208
10	S	0.0929	0.1304
11	K	0.1115	0.1387
12	L	0.0851	0.1521
13	N	0.0909	0.1649
14	Y	0.0967	0.1855
15	D	0.1298	0.1924
16	T	0.0835	0.209
17	V	0.0799	0.2223
18	T	0.0851	0.2299
19	F	0.1007	0.2487
20	D	0.0985	0.2581
21	G	0.0967	0.2677
22	L	0.107	0.2798
23	H	0.107	0.284
24	I	0.087	0.2934
25	S	0.1349	0.2941
26	L	0.1373	0.2977
27	C	0.1554	0.2914
28	D	0.2002	0.297
29	L	0.1424	0.3095
30	K	0.2258	0.3082
31	K	0.1942	0.3139
32	Q	0.1731	0.3232
33	I	0.2503	0.3316
34	M	0.1671	0.3335
35	G	0.247	0.3258
36	R	0.1823	0.3268
37	E	0.2645	0.3234
38	K	0.2752	0.326
39	L	0.268	0.3223
40	K	0.346	0.3137
41	A	0.3249	0.3103
42	A	0.346	0.3046
43	D	0.3321	0.2977
44	C	0.4051	0.2921
45	D	0.4507	0.2965
46	L	0.4725	0.3041
47	Q	0.3807	0.3081
48	I	0.3599	0.3123
49	T	0.3774	0.3129
50	N	0.4582	0.3147
51	A	0.4725	0.3197
52	Q	0.4725	0.3254
53	T	0.4369	0.336
54	K	0.3566	0.3502
55	E	0.4685	0.365
56	E	0.4541	0.3755
57	Y	0.5419	0.3836
58	T	0.5254	0.3906
59	D	0.6183	0.3976
60	D	0.5533	0.4069
61	N	0.4652	0.4162
62	A	0.4441	0.4259
63	L	0.4409	0.4332
64	I	0.4541	0.4288
65	P	0.3872	0.4269
66	K	0.3948	0.4259
67	N	0.3087	0.424
68	S	0.3872	0.4223
69	S	0.384	0.4211
70	V	0.3215	0.4217
71	I	0.3087	0.4225
72	V	0.2988	0.4241
73	R	0.3215	0.4265
74	R	0.384	0.428
75	I	0.4507	0.4285
76	P	0.422	0.4291
77	I	0.3494	0.4297
78	G	0.2918	0.4312
79	G	0.2258	0.4323
80	V	0.2258	0.433
81	K	0.2884	0.4336
82	S	0.3529	0.4329
83	T	0.4186	0.4326
84	S	0.4369	0.433
85	K	0.3983	0.4336
86	T	0.4409	0.4323
87	Y	0.391	0.43
88	V	0.4582	0.4282
89	I	0.4619	0.4272
90	S	0.4619	0.4272
91	R	0.4864	0.4273
92	T	0.422	0.4278
93	E	0.433	0.4282
94	P	0.4409	0.4283
95	A	0.4441	0.4289
96	M	0.4476	0.43
97	A	0.422	0.4318
98	T	0.5017	0.4333
99	T	0.4864	0.4337
100	K	0.562	0.4338
101	A	0.494	0.4345
102	I	0.4541	0.4358
103	D	0.4766	0.4373
104	D	0.3983	0.4397
105	S	0.3704	0.4416
106	S	0.3948	0.4435
107	A	0.422	0.445
108	S	0.422	0.448
109	I	0.433	0.4513
110	S	0.374	0.4554
111	L	0.3529	0.4599
112	A	0.3948	0.4615
113	Q	0.433	0.4627
114	L	0.4369	0.4635
115	T	0.4051	0.4611
116	K	0.4051	0.4601
117	T	0.422	0.46
118	A	0.4652	0.4612
119	N	0.4766	0.4611
120	L	0.5456	0.4617
121	A	0.4725	0.4585
122	E	0.5382	0.4533
123	A	0.5382	0.4507
124	N	0.4864	0.4495
125	A	0.5254	0.4524
126	S	0.5254	0.4572
127	E	0.5493	0.4622
128	E	0.5493	0.4663
129	D	0.5807	0.4681
130	K	0.5807	0.4696
131	I	0.6906	0.4704
132	K	0.6089	0.4709
133	A	0.6043	0.4741
134	M	0.6755	0.4749
135	M	0.5758	0.4756
136	S	0.6227	0.4713
137	Q	0.5254	0.4684
138	S	0.4801	0.4659
139	G	0.4541	0.4638
140	H	0.4409	0.4632
141	E	0.4685	0.4617
142	Y	0.4801	0.4626
143	D	0.4864	0.4643
144	P	0.5419	0.4639
145	I	0.6089	0.4649
146	N	0.6806	0.463
147	Y	0.7163	0.4635
148	M	0.6948	0.4606
149	K	0.5854	0.4541
150	K	0.5901	0.4481
151	P	0.4831	0.4405
152	L	0.3774	0.4385
153	G	0.4685	0.4305
154	P	0.3667	0.4218
155	P	0.3426	0.4137
156	P	0.4017	0.4058
157	P	0.4119	0.4006
158	S	0.494	0.3968
159	Y	0.5296	0.3952
160	T	0.4476	0.3959
161	C	0.3872	0.3992
162	F	0.3566	0.4077
163	R	0.4186	0.406
164	C	0.3249	0.404
165	G	0.3215	0.4054
166	K	0.3019	0.405
167	P	0.2849	0.4047
168	G	0.2575	0.4046
169	H	0.2715	0.4033
170	Y	0.3426	0.4005
171	I	0.346	0.3968
172	K	0.3426	0.3918
173	N	0.4507	0.3849
174	C	0.4369	0.3829
175	P	0.5296	0.385
176	T	0.5533	0.387
177	N	0.5707	0.392
178	G	0.4725	0.4011
179	D	0.4619	0.408
180	K	0.4476	0.413
181	N	0.5342	0.4181
182	F	0.6183	0.4232
183	E	0.6269	0.4253
184	S	0.5342	0.4297
185	G	0.6906	0.4328
186	P	0.6661	0.436
187	R	0.662	0.4401
188	I	0.5419	0.444
189	K	0.5139	0.4447
190	K	0.4725	0.4456
191	S	0.5017	0.447
192	T	0.4476	0.4493
193	G	0.5296	0.452
194	I	0.5254	0.4562
195	P	0.5493	0.4584
196	R	0.5577	0.4616
197	S	0.5055	0.4654
198	F	0.4864	0.4673
199	M	0.5577	0.4673
200	M	0.5419	0.4677
201	E	0.5211	0.4673
202	V	0.4619	0.469
203	K	0.4619	0.4683
204	D	0.4685	0.4666
205	P	0.5382	0.4639
206	N	0.5098	0.4639
207	M	0.494	0.463
208	K	0.4087	0.4612
209	G	0.4725	0.4637
210	A	0.433	0.4719
211	M	0.4801	0.4815
212	L	0.4619	0.4872
213	T	0.4441	0.4853
214	N	0.4652	0.4867
215	T	0.4256	0.491
216	G	0.422	0.4949
217	K	0.3948	0.4971
218	Y	0.3392	0.501
219	A	0.3249	0.5058
220	I	0.268	0.509
221	P	0.2884	0.5047
222	T	0.3053	0.4989
223	I	0.3566	0.496
224	D	0.3704	0.4926
225	A	0.3599	0.485
226	E	0.3807	0.4751
227	A	0.4051	0.4647
228	Y	0.3286	0.4573
229	A	0.3529	0.4501
230	I	0.3983	0.4428
231	G	0.4766	0.4355
232	K	0.4685	0.4319
233	K	0.4901	0.4304
234	E	0.5577	0.4305
235	K	0.5419	0.4309
236	P	0.5707	0.4325
237	P	0.5456	0.4335
238	F	0.5951	0.4338
239	L	0.725	0.4334
240	P	0.7718	0.4333
241	E	0.853	0.4329
242	E	0.8713	0.4325
243	P	0.8198	0.4318
244	S	0.8493	0.4314
245	S	0.8462	0.4312
246	S	0.8655	0.4298
247	S	0.7843	0.4271
248	E	0.6906	0.4218
249	E	0.6269	0.4259
250	D	0.6269	0.4267
251	D	0.5211	0.4241
252	P	0.3774	0.4334
253	I	0.3599	0.4239
254	P	0.3529	0.4108
255	D	0.2951	0.4014
256	E	0.2752	0.3945
257	L	0.2817	0.3849
258	L	0.2988	0.3701
259	C	0.2609	0.349
260	L	0.2002	0.3532
261	I	0.1476	0.3558
262	C	0.0967	0.3547
263	K	0.0985	0.3776
264	D	0.0734	0.3966
265	I	0.0341	0.4058
266	M	0.0327	0.4065
267	T	0.0313	0.3957
268	D	0.0454	0.387
269	A	0.0389	0.3805
270	V	0.0443	0.3622
271	V	0.0719	0.3254
272	I	0.1137	0.2845
273	P	0.1251	0.2271
274	C	0.087	0.1662
275	C	0.0817	0.123
276	G	0.1229	0.0976
277	N	0.1206	0.08
278	S	0.0835	0.0706
279	Y	0.0518	0.0639
280	C	0.0676	0.0594
281	D	0.0888	0.0653
282	E	0.1323	0.0723
283	C	0.1969	0.0832
284	I	0.1759	0.1158
285	R	0.2849	0.1538
286	T	0.2783	0.1789
287	A	0.2951	0.197
288	L	0.2951	0.2117
289	L	0.1881	0.202
290	E	0.268	0.1875
291	S	0.391	0.1779
292	D	0.3807	0.1583
293	E	0.384	0.1446
294	H	0.4476	0.1359
295	T	0.5176	0.1247
296	C	0.5382	0.1199
297	P	0.5533	0.1317
298	T	0.5533	0.1459
299	C	0.5577	0.167
300	H	0.5493	0.2127
301	Q	0.5098	0.2632
302	N	0.5176	0.3111
303	D	0.494	0.3543
304	V	0.3872	0.3914
305	S	0.3321	0.4181
306	P	0.3321	0.432
307	D	0.4582	0.435
308	A	0.4119	0.4457
309	L	0.3566	0.4673
310	I	0.4766	0.4937
311	A	0.4831	0.515
312	N	0.3774	0.5389
313	K	0.3631	0.5671
314	F	0.3529	0.5924
315	L	0.422	0.6071
316	R	0.4256	0.6091
317	Q	0.4119	0.6091
318	A	0.3149	0.6068
319	V	0.3426	0.5987
320	N	0.3948	0.5846
321	N	0.4652	0.5776
322	F	0.4256	0.5818
323	K	0.422	0.5714
324	N	0.422	0.5588
325	E	0.5296	0.5468
326	T	0.5296	0.5565
327	G	0.5533	0.5747
328	Y	0.562	0.5895
329	T	0.6227	0.5932
330	K	0.725	0.5992
331	R	0.7459	0.6088
332	L	0.7629	0.6145
333	R	0.7881	0.6035
334	K	0.8162	0.5988
335	Q	0.8343	0.5949
336	L	0.8421	0.5859
337	P	0.8421	0.5584
338	P	0.8596	0.5301
339	P	0.8741	0.5136
340	P	0.8013	0.5089
341	P	0.8235	0.5068
342	P	0.8279	0.51
343	I	0.8872	0.5166
344	P	0.8279	0.5362
345	P	0.8493	0.5625
346	P	0.8565	0.5901
347	R	0.8493	0.6333
348	P	0.805	0.6908
349	L	0.7881	0.7491
350	I	0.7547	0.7872
351	Q	0.7547	0.8125
352	R	0.6375	0.8382
353	N	0.5992	0.8577
354	L	0.7036	0.8778
355	Q	0.6948	0.8891
356	P	0.6806	0.8983
357	L	0.6712	0.9109
358	M	0.6991	0.91
359	R	0.5807	0.9054
360	S	0.6375	0.9026
361	P	0.6375	0.9049
362	I	0.6482	0.9107
363	S	0.5707	0.9123
364	R	0.5665	0.9149
365	Q	0.6531	0.9151
366	Q	0.6269	0.9175
367	D	0.5951	0.9182
368	P	0.6906	0.915
369	L	0.725	0.9197
370	M	0.7505	0.918
371	I	0.7289	0.9083
372	P	0.7289	0.8894
373	V	0.8085	0.8687
374	T	0.725	0.8455
375	S	0.7163	0.8209
376	S	0.6948	0.7937
377	S	0.5854	0.7728
378	T	0.5707	0.7491
379	H	0.5419	0.729
380	P	0.6427	0.6932
381	A	0.6906	0.6772
382	P	0.7755	0.6681
383	S	0.7459	0.6717
384	I	0.7331	0.6849
385	S	0.7036	0.695
386	S	0.7369	0.7055
387	L	0.7718	0.7151
388	T	0.708	0.7119
389	S	0.6991	0.7074
390	N	0.7036	0.7093
391	Q	0.6851	0.7163
392	S	0.7459	0.7171
393	S	0.7163	0.7221
394	L	0.7163	0.7256
395	A	0.7843	0.7103
396	P	0.8125	0.6883
397	P	0.7916	0.6701
398	V	0.8792	0.6537
399	S	0.8235	0.6429
400	G	0.8493	0.6308
401	N	0.8565	0.618
402	P	0.7595	0.6146
403	S	0.7672	0.6118
404	S	0.7415	0.6128
405	A	0.8198	0.6138
406	P	0.7881	0.6275
407	A	0.7547	0.6442
408	P	0.6227	0.6601
409	V	0.6991	0.6749
410	P	0.6269	0.6896
411	D	0.6322	0.7093
412	I	0.6136	0.7215
413	T	0.5992	0.7187
414	A	0.5992	0.716
415	T	0.6043	0.7053
416	V	0.6576	0.7021
417	S	0.6322	0.6902
418	I	0.6948	0.6802
419	S	0.5456	0.673
420	V	0.6322	0.6699
421	H	0.6227	0.6674
422	S	0.5992	0.6539
423	E	0.725	0.6499
424	K	0.7331	0.6442
425	S	0.7629	0.639
426	D	0.662	0.6404
427	G	0.6531	0.641
428	P	0.6851	0.6473
429	F	0.7547	0.6501
430	R	0.7331	0.6428
431	D	0.7755	0.6322
432	S	0.6851	0.6251
433	D	0.6576	0.6257
434	N	0.6375	0.6188
435	K	0.6531	0.6189
436	I	0.6661	0.6241
437	L	0.6427	0.6226
438	P	0.6322	0.6102
439	A	0.6043	0.5996
440	A	0.7289	0.5855
441	A	0.7163	0.5768
442	L	0.6906	0.5669
443	A	0.5951	0.5512
444	S	0.5456	0.5341
445	E	0.4541	0.5215
446	H	0.4619	0.504
447	S	0.5176	0.4808
448	K	0.5139	0.4656
449	G	0.4685	0.4646
450	T	0.5055	0.4655
451	S	0.5456	0.4682
452	S	0.5665	0.4714
453	I	0.662	0.4757
454	A	0.5807	0.4844
455	I	0.6043	0.4925
456	T	0.5211	0.5014
457	A	0.5342	0.5146
458	L	0.4801	0.5311
459	M	0.4149	0.5441
460	E	0.4186	0.5464
461	E	0.4186	0.5489
462	K	0.4441	0.5496
463	G	0.4441	0.5529
464	Y	0.4541	0.5596
465	Q	0.4149	0.5666
466	V	0.494	0.5744
467	P	0.5098	0.5775
468	V	0.5342	0.578
469	L	0.5382	0.5792
470	G	0.494	0.5788
471	T	0.4864	0.5844
472	P	0.4801	0.5925
473	S	0.4979	0.5977
474	L	0.4292	0.6102
475	L	0.4409	0.618
476	G	0.4476	0.6221
477	Q	0.5098	0.6288
478	S	0.494	0.6381
479	L	0.562	0.6478
480	L	0.6755	0.6507
481	H	0.5951	0.6488
482	G	0.5951	0.6391
483	Q	0.4831	0.6303
484	L	0.4979	0.6202
485	I	0.5807	0.5988
486	P	0.6322	0.577
487	T	0.6322	0.5588
488	T	0.6375	0.5377
489	G	0.6531	0.5153
490	P	0.7369	0.4951
491	V	0.8162	0.4815
492	R	0.8125	0.47
493	I	0.8279	0.461
494	N	0.8198	0.4481
495	T	0.7755	0.4401
496	A	0.8623	0.435
497	R	0.8493	0.4351
498	P	0.8421	0.4354
499	G	0.8462	0.4343
500	G	0.8343	0.4347
501	G	0.7459	0.4439
502	R	0.8162	0.4543
503	P	0.712	0.4746
504	G	0.7331	0.5094
505	W	0.6482	0.5549
506	E	0.6322	0.5961
507	H	0.6851	0.646
508	S	0.6991	0.6849
509	N	0.6991	0.7224
510	K	0.712	0.7619
511	L	0.6043	0.8015
512	G	0.6043	0.8244
513	Y	0.5992	0.8455
514	L	0.5854	0.8577
515	V	0.5951	0.8517
516	S	0.7415	0.8356
517	P	0.7209	0.8175
518	P	0.6089	0.795
519	Q	0.5017	0.7828
520	Q	0.494	0.7732
521	I	0.4979	0.7601
522	R	0.4831	0.7379
523	R	0.4864	0.7214
524	G	0.5992	0.7035
525	E	0.6906	0.6937
526	R	0.7629	0.7071
527	S	0.7718	0.7249
528	C	0.7547	0.7425
529	Y	0.7289	0.7599
530	R	0.725	0.76
531	S	0.712	0.7597
532	I	0.7951	0.7584
533	N	0.805	0.7502
534	R	0.805	0.7481
535	G	0.805	0.7461
536	R	0.805	0.7443
537	H	0.8085	0.7418
538	H	0.8313	0.7285
539	S	0.8966	0.7104
540	E	0.9168	0.7039
541	R	0.923	0.7046
542	S	0.9151	0.711
543	Q	0.9562	0.7182
544	R	0.9593	0.7239
545	T	0.9308	0.7339
546	Q	0.8741	0.7614
547	G	0.8198	0.7912
548	P	0.8313	0.8088
549	S	0.7718	0.8428
550	L	0.7951	0.8707
551	P	0.7982	0.8762
552	A	0.8085	0.8829
553	T	0.8313	0.8798
554	P	0.7547	0.8847
555	V	0.6482	0.8988
556	F	0.662	0.9003
557	V	0.6661	0.8739
558	P	0.6806	0.8228
559	V	0.6806	0.7655
560	P	0.6906	0.6745
561	P	0.7672	0.5907
562	P	0.6806	0.5673
563	P	0.725	0.5428
564	L	0.6427	0.5744
565	Y	0.6427	0.5451
566	P	0.7289	0.4835
567	P	0.8313	0.4637
568	P	0.8313	0.5059
569	P	0.8313	0.5723
570	H	0.892	0.639
571	T	0.8894	0.6931
572	L	0.8894	0.7317
573	P	0.7951	0.7364
574	L	0.7755	0.7497
575	P	0.8493	0.7037
576	P	0.919	0.7013
577	G	0.8462	0.7349
578	V	0.8462	0.7379
579	P	0.8421	0.7094
580	P	0.8313	0.6945
581	P	0.8462	0.6909
582	Q	0.853	0.6973
583	F	0.9057	0.6889
584	S	0.9057	0.6583
585	P	0.9308	0.6253
586	Q	0.9269	0.6417
587	F	0.8623	0.6347
588	P	0.8493	0.5857
589	P	0.853	0.5736
590	G	0.8493	0.5821
591	Q	0.8493	0.5583
592	P	0.8462	0.5043
593	P	0.8375	0.4682
594	P	0.8343	0.4766
595	A	0.8493	0.5171
596	G	0.8493	0.5351
597	Y	0.8125	0.5348
598	S	0.8966	0.5373
599	V	0.8741	0.5646
600	P	0.8681	0.5595
601	P	0.8085	0.5821
602	P	0.7881	0.6281
603	G	0.7755	0.6943
604	F	0.7755	0.7306
605	P	0.6043	0.7361
606	P	0.5665	0.753
607	A	0.5493	0.7845
608	P	0.6482	0.8063
609	A	0.662	0.8371
610	N	0.6661	0.8599
611	L	0.6661	0.8868
612	S	0.6531	0.8902
613	T	0.6136	0.8931
614	P	0.6043	0.8917
615	W	0.712	0.8964
616	V	0.712	0.8977
617	S	0.6991	0.8885
618	S	0.6427	0.8813
619	G	0.6427	0.8765
620	V	0.6712	0.8632
621	Q	0.662	0.8419
622	T	0.7505	0.8166
623	A	0.7331	0.8071
624	H	0.7459	0.7841
625	S	0.7415	0.7535
626	N	0.8198	0.7296
627	T	0.8596	0.7163
628	I	0.8681	0.7113
629	P	0.8741	0.681
630	T	0.8681	0.6493
631	T	0.8343	0.6411
632	Q	0.7331	0.6497
633	A	0.7369	0.6573
634	P	0.7595	0.6487
635	P	0.7799	0.6509
636	L	0.7916	0.6601
637	S	0.7843	0.6431
638	R	0.7209	0.6399
639	E	0.7881	0.6354
640	E	0.7755	0.6426
641	F	0.7718	0.6508
642	Y	0.7672	0.6199
643	R	0.7415	0.5666
644	E	0.7595	0.5117
645	Q	0.7415	0.4693
646	R	0.7163	0.4252
647	R	0.7755	0.3804
648	L	0.725	0.3663
649	K	0.7289	0.3231
650	E	0.725	0.2808
651	E	0.6089	0.2586
652	E	0.725	0.2411
653	K	0.8198	0.2456
654	K	0.8235	0.2594
655	K	0.725	0.2924
656	S	0.6806	0.3345
657	K	0.6755	0.3788
658	L	0.662	0.4226
659	D	0.6661	0.4505
660	E	0.6427	0.513
661	F	0.6322	0.5753
662	T	0.5456	0.6169
663	N	0.5419	0.6543
664	D	0.5456	0.6859
665	F	0.494	0.7289
666	A	0.5139	0.7438
667	K	0.5211	0.7459
668	E	0.5176	0.7455
669	L	0.5807	0.7534
670	M	0.5758	0.7487
671	E	0.5854	0.7222
672	Y	0.6948	0.7004
673	K	0.5758	0.6755
674	K	0.5493	0.6501
675	I	0.5493	0.6272
676	Q	0.6531	0.5744
677	K	0.6755	0.5336
678	E	0.6661	0.4982
679	R	0.6906	0.4735
680	R	0.6712	0.4564
681	R	0.6851	0.4517
682	S	0.6991	0.4604
683	F	0.7755	0.4634
684	S	0.7672	0.4548
685	R	0.6948	0.4587
686	S	0.7459	0.4568
687	K	0.7289	0.4741
688	S	0.7209	0.4909
689	P	0.7163	0.509
690	Y	0.6269	0.5357
691	S	0.6183	0.5345
692	G	0.5342	0.549
693	S	0.5342	0.5624
694	S	0.6427	0.5801
695	Y	0.6427	0.6111
696	S	0.6375	0.6221
697	R	0.6375	0.6364
698	S	0.6427	0.6446
699	S	0.6427	0.6544
700	Y	0.6183	0.6631
701	T	0.708	0.649
702	Y	0.708	0.6509
703	S	0.7036	0.6282
704	K	0.7036	0.6069
705	S	0.6322	0.5965
706	R	0.7036	0.5859
707	S	0.7163	0.5852
708	G	0.708	0.5849
709	S	0.5992	0.6029
710	T	0.5992	0.6205
711	R	0.6851	0.6477
712	S	0.6755	0.6767
713	R	0.7629	0.71
714	S	0.7629	0.7427
715	Y	0.7629	0.778
716	S	0.7629	0.7855
717	R	0.6906	0.8058
718	S	0.6906	0.8202
719	F	0.6851	0.8378
720	S	0.6851	0.8347
721	R	0.7036	0.8299
722	S	0.7163	0.8126
723	H	0.6531	0.8145
724	S	0.6661	0.8025
725	R	0.6712	0.8002
726	S	0.7415	0.7913
727	Y	0.7547	0.7995
728	S	0.7459	0.7817
729	R	0.7547	0.7706
730	S	0.8462	0.7528
731	P	0.8462	0.7511
732	P	0.8375	0.7623
733	Y	0.8565	0.7857
734	P	0.7881	0.7906
735	R	0.7951	0.812
736	R	0.7843	0.8226
737	G	0.7881	0.8322
738	R	0.8421	0.8385
739	G	0.8462	0.8532
740	K	0.8375	0.8655
741	S	0.8493	0.8792
742	R	0.8343	0.8924
743	N	0.7505	0.9054
744	Y	0.8198	0.919
745	R	0.805	0.9262
746	S	0.7982	0.9272
747	R	0.8013	0.9316
748	S	0.7916	0.935
749	R	0.7951	0.9396
750	S	0.7843	0.9429
751	H	0.7982	0.9453
752	G	0.8162	0.9427
753	Y	0.7547	0.9433
754	H	0.7369	0.9348
755	R	0.805	0.9176
756	S	0.7369	0.9101
757	R	0.7505	0.9083
758	S	0.7415	0.9041
759	R	0.7547	0.9025
760	S	0.7459	0.8984
761	P	0.7547	0.8964
762	P	0.7415	0.8989
763	Y	0.7547	0.9068
764	R	0.8375	0.9001
765	R	0.8125	0.9041
766	Y	0.708	0.9162
767	H	0.7163	0.915
768	S	0.7209	0.9074
769	R	0.7505	0.9
770	S	0.7415	0.89
771	R	0.7629	0.8761
772	S	0.7629	0.857
773	P	0.7505	0.8323
774	Q	0.8162	0.8118
775	A	0.8279	0.7979
776	F	0.7843	0.7835
777	R	0.8596	0.7385
778	G	0.8713	0.7038
779	Q	0.8765	0.675
780	S	0.8681	0.6335
781	P	0.8765	0.5924
782	N	0.8681	0.5531
783	K	0.8741	0.5177
784	R	0.8565	0.4744
785	N	0.7755	0.442
786	V	0.6948	0.4296
787	P	0.8125	0.4042
788	Q	0.8125	0.4
789	G	0.7415	0.4031
790	E	0.7209	0.4011
791	T	0.7163	0.4097
792	E	0.6482	0.4251
793	R	0.6482	0.4446
794	E	0.6661	0.4592
795	Y	0.6851	0.4828
796	F	0.5901	0.4905
797	N	0.6427	0.4747
798	R	0.5901	0.4701
799	Y	0.5665	0.4664
800	R	0.5456	0.4528
801	E	0.4864	0.4519
802	V	0.422	0.4597
803	P	0.4369	0.4583
804	P	0.433	0.457
805	P	0.4409	0.4605
806	Y	0.4619	0.4672
807	D	0.5533	0.4704
808	M	0.4507	0.4837
809	K	0.4507	0.4901
810	A	0.5139	0.4948
811	Y	0.5296	0.498
812	Y	0.4541	0.4964
813	G	0.4864	0.4873
814	R	0.4725	0.4792
815	S	0.4507	0.4719
816	V	0.4369	0.4652
817	D	0.4369	0.4587
818	F	0.4369	0.4538
819	R	0.4582	0.4467
820	D	0.3321	0.4402
821	P	0.3392	0.4333
822	F	0.3983	0.4276
823	E	0.4582	0.4186
824	K	0.3983	0.4116
825	E	0.3983	0.4055
826	R	0.3948	0.3994
827	Y	0.3117	0.3911
828	R	0.2575	0.3842
829	E	0.3286	0.376
830	W	0.3321	0.4405
831	E	0.2752	0.3694
832	R	0.2034	0.3698
833	K	0.2849	0.3698
834	Y	0.2951	0.375
835	R	0.2364	0.3807
836	E	0.2328	0.3887
837	W	0.2224	0.3998
838	Y	0.2849	0.4136
839	E	0.2715	0.4257
840	K	0.2951	0.4409
841	Y	0.4369	0.4563
842	Y	0.4409	0.4648
843	K	0.4582	0.4664
844	G	0.4582	0.4678
845	Y	0.5055	0.4693
846	A	0.5176	0.4682
847	A	0.5211	0.4631
848	G	0.6712	0.4518
849	A	0.7595	0.437
850	Q	0.6755	0.4272
851	P	0.6712	0.4128
852	R	0.7672	0.3973
853	P	0.8198	0.3854
854	S	0.8162	0.379
855	A	0.7289	0.3779
856	N	0.7415	0.3783
857	R	0.7799	0.383
858	E	0.7369	0.3999
859	N	0.7505	0.426
860	F	0.708	0.4648
861	S	0.6755	0.4892
862	P	0.6712	0.5151
863	E	0.6712	0.5465
864	R	0.6755	0.584
865	F	0.5707	0.6356
866	L	0.5951	0.6666
867	P	0.5707	0.6832
868	L	0.5807	0.7034
869	N	0.5758	0.7047
870	I	0.5533	0.7052
871	R	0.6531	0.6797
872	N	0.6576	0.6645
873	S	0.5533	0.664
874	P	0.5139	0.6703
875	F	0.5211	0.6758
876	T	0.6183	0.6495
877	R	0.6991	0.642
878	G	0.6712	0.6488
879	R	0.7369	0.6611
880	R	0.712	0.6814
881	E	0.7672	0.6989
882	D	0.7629	0.7376
883	Y	0.7629	0.7715
884	V	0.7036	0.7923
885	G	0.6806	0.7942
886	G	0.7718	0.7956
887	Q	0.7799	0.8059
888	S	0.712	0.8215
889	H	0.7369	0.8354
890	R	0.7415	0.8304
891	S	0.7369	0.8273
892	R	0.6806	0.8387
893	N	0.6755	0.8466
894	I	0.7331	0.8623
895	G	0.7755	0.8653
896	S	0.7718	0.8739
897	N	0.7718	0.8811
898	Y	0.7629	0.8961
899	P	0.7755	0.8941
900	E	0.7881	0.8932
901	K	0.7881	0.9062
902	L	0.7916	0.9139
903	S	0.8125	0.9008
904	A	0.8013	0.8834
905	R	0.8493	0.8454
906	D	0.8421	0.8114
907	G	0.8375	0.7784
908	H	0.8235	0.7311
909	N	0.8765	0.6442
910	Q	0.853	0.5653
911	K	0.853	0.4772
912	D	0.8565	0.365
913	N	0.9013	0.2746
914	T	0.8966	0.2386
915	K	0.9211	0.2123
916	S	0.9269	0.2008
917	K	0.9249	0.1854
918	E	0.9249	0.1691
919	K	0.9168	0.1659
920	E	0.9126	0.1735
921	S	0.9106	0.1932
922	E	0.9106	0.2107
923	N	0.919	0.2591
924	A	0.9081	0.3102
925	P	0.9013	0.3276
926	G	0.9168	0.3538
927	D	0.9168	0.3754
928	G	0.9168	0.4051
929	K	0.919	0.4292
930	G	0.923	0.4417
931	N	0.9211	0.4455
932	K	0.9249	0.4448
933	H	0.9249	0.4461
934	K	0.9168	0.392
935	K	0.923	0.3497
936	H	0.9057	0.3251
937	R	0.9057	0.2797
938	K	0.8623	0.276
939	R	0.8198	0.311
940	R	0.8375	0.3506
941	K	0.8655	0.3996
942	G	0.8493	0.454
943	E	0.8198	0.5413
944	E	0.7629	0.6744
945	S	0.7672	0.8026
946	E	0.7755	0.8825
947	G	0.7595	0.9371
948	F	0.7547	0.9677
949	L	0.7547	0.9762
950	N	0.7595	0.9759
951	P	0.7547	0.9758
952	E	0.7595	0.9741
953	L	0.7881	0.9739
954	L	0.7916	0.9645
955	E	0.7982	0.9354
956	T	0.7629	0.8955
957	S	0.7629	0.8344
958	R	0.7505	0.7286
959	K	0.8313	0.5984
960	S	0.8596	0.5038
961	R	0.8493	0.4419
962	E	0.8198	0.3815
963	P	0.8279	0.3393
964	T	0.8343	0.3152
965	G	0.8125	0.3575
966	V	0.7951	0.4524
967	E	0.7595	0.5339
968	E	0.7916	0.6293
969	N	0.7951	0.7326
970	K	0.8013	0.8131
971	T	0.8013	0.8729
972	D	0.8013	0.9155
973	S	0.805	0.9488
974	L	0.7718	0.9679
975	F	0.8013	0.9756
976	V	0.7672	0.9775
977	L	0.805	0.9755
978	P	0.8085	0.9687
979	S	0.8085	0.9568
980	R	0.8279	0.9384
981	D	0.8421	0.9242
982	D	0.8421	0.9062
983	A	0.8375	0.8918
984	T	0.8343	0.8551
985	P	0.8623	0.8144
986	V	0.8792	0.799
987	R	0.8942	0.7768
988	D	0.8765	0.796
989	E	0.8462	0.833
990	P	0.8462	0.8738
991	M	0.8162	0.9105
992	D	0.8162	0.9194
993	A	0.8125	0.9269
994	E	0.8085	0.9242
995	S	0.8085	0.9296
996	I	0.7718	0.9314
997	T	0.8013	0.9193
998	F	0.7982	0.9127
999	K	0.7982	0.8787
1000	S	0.805	0.8359
1001	V	0.7629	0.7692
1002	S	0.7881	0.6554
1003	E	0.7799	0.5418
1004	K	0.7799	0.4479
1005	D	0.7755	0.3745
1006	K	0.7799	0.3052
1007	R	0.8162	0.2542
1008	E	0.8085	0.2276
1009	R	0.8623	0.2079
1010	D	0.8623	0.2083
1011	K	0.8623	0.2088
1012	P	0.8741	0.2146
1013	K	0.8828	0.2277
1014	A	0.8853	0.2495
1015	K	0.892	0.2466
1016	G	0.8942	0.2511
1017	D	0.8966	0.2629
1018	K	0.8765	0.2924
1019	T	0.8792	0.3336
1020	K	0.8713	0.3694
1021	R	0.8623	0.4113
1022	K	0.8655	0.4416
1023	N	0.8493	0.4757
1024	D	0.8235	0.5572
1025	G	0.7982	0.6627
1026	S	0.7951	0.7577
1027	A	0.8162	0.8257
1028	V	0.8162	0.871
1029	S	0.8125	0.8841
1030	K	0.8235	0.8922
1031	K	0.8596	0.9038
1032	E	0.8713	0.9169
1033	N	0.8765	0.9308
1034	I	0.8565	0.9416
1035	V	0.8313	0.9404
1036	K	0.8235	0.9213
1037	P	0.8279	0.9024
1038	A	0.8235	0.8744
1039	K	0.8565	0.8312
1040	G	0.8493	0.7923
1041	P	0.8596	0.7509
1042	Q	0.8681	0.6993
1043	E	0.8942	0.6332
1044	K	0.8853	0.5839
1045	V	0.9106	0.5417
1046	D	0.9211	0.4615
1047	G	0.9415	0.4251
1048	E	0.9415	0.3803
1049	R	0.9249	0.4014
1050	E	0.9249	0.4274
1051	R	0.9151	0.4707
1052	S	0.8966	0.5265
1053	P	0.8792	0.5735
1054	R	0.8792	0.6106
1055	S	0.8828	0.6102
1056	E	0.8966	0.595
1057	P	0.9151	0.6372
1058	P	0.9057	0.665
1059	I	0.9057	0.6885
1060	K	0.9013	0.6243
1061	K	0.9126	0.5672
1062	A	0.9081	0.4982
1063	K	0.9013	0.3865
1064	E	0.8828	0.2972
1065	E	0.8828	0.2387
1066	T	0.8828	0.2107
1067	P	0.8894	0.1964
1068	K	0.8681	0.1765
1069	T	0.8565	0.1653
1070	D	0.8765	0.1571
1071	N	0.8828	0.1725
1072	T	0.8853	0.1811
1073	K	0.8792	0.1904
1074	S	0.8596	0.2536
1075	S	0.8596	0.3114
1076	S	0.8713	0.3621
1077	S	0.8713	0.3883
1078	S	0.8681	0.4013
1079	Q	0.8792	0.4087
1080	K	0.8765	0.4027
1081	D	0.8765	0.4254
1082	E	0.8872	0.4732
1083	K	0.8894	0.5453
1084	I	0.8894	0.615
1085	T	0.892	0.6053
1086	G	0.8894	0.634
1087	T	0.8828	0.653
1088	P	0.8765	0.676
1089	R	0.8942	0.7186
1090	K	0.8942	0.7566
1091	A	0.8942	0.7904
1092	H	0.892	0.7861
1093	S	0.8894	0.7481
1094	K	0.9126	0.6954
1095	S	0.919	0.6703
1096	A	0.9168	0.6684
1097	K	0.9106	0.6122
1098	E	0.9081	0.552
1099	H	0.8872	0.5051
1100	Q	0.8623	0.4469
1101	E	0.8655	0.3888
1102	T	0.8623	0.3479
1103	K	0.8313	0.3342
1104	P	0.7755	0.3746
1105	V	0.7881	0.4185
1106	K	0.7755	0.3983
1107	E	0.7755	0.381
1108	E	0.7505	0.4332
1109	K	0.7547	0.5056
1110	V	0.7209	0.574
1111	K	0.6948	0.5909
1112	K	0.6991	0.61
1113	D	0.6661	0.6596
1114	Y	0.6712	0.7056
1115	S	0.6269	0.6897
1116	K	0.6531	0.6666
1117	D	0.6576	0.6638
1118	V	0.6576	0.6579
1119	K	0.6576	0.5873
1120	S	0.662	0.5251
1121	E	0.6851	0.4506
1122	K	0.6851	0.4269
1123	L	0.725	0.4103
1124	T	0.7415	0.3214
1125	T	0.7982	0.2406
1126	K	0.7843	0.1973
1127	E	0.805	0.1649
1128	E	0.7982	0.1447
1129	K	0.853	0.1356
1130	A	0.8313	0.1568
1131	K	0.8313	0.1572
1132	K	0.8493	0.1631
1133	P	0.8462	0.1652
1134	N	0.8765	0.1642
1135	E	0.8765	0.1773
1136	K	0.8713	0.1981
1137	N	0.8828	0.223
1138	K	0.8765	0.2444
1139	P	0.8853	0.2666
1140	L	0.8853	0.277
1141	D	0.8828	0.238
1142	N	0.8853	0.2116
1143	K	0.8853	0.181
1144	G	0.8596	0.1532
1145	E	0.853	0.1296
1146	K	0.8279	0.1251
1147	R	0.8313	0.1184
1148	K	0.8125	0.1078
1149	R	0.8162	0.1006
1150	K	0.725	0.1031
1151	T	0.7505	0.1051
1152	E	0.7505	0.1251
1153	E	0.7331	0.1589
1154	K	0.7459	0.2152
1155	G	0.7505	0.3137
1156	V	0.7459	0.4264
1157	D	0.708	0.5198
1158	K	0.7036	0.6211
1159	D	0.7036	0.7186
1160	F	0.6531	0.8176
1161	E	0.6576	0.8515
1162	S	0.6227	0.8931
1163	S	0.6227	0.9192
1164	S	0.6269	0.9327
1165	M	0.5854	0.9457
1166	K	0.5419	0.9484
1167	I	0.5665	0.9522
1168	S	0.6089	0.9503
1169	K	0.6136	0.9463
1170	L	0.6576	0.9425
1171	E	0.7209	0.9221
1172	V	0.7331	0.9139
1173	T	0.725	0.8874
1174	E	0.7289	0.8711
1175	I	0.725	0.8597
1176	V	0.7415	0.824
1177	K	0.7505	0.7724
1178	P	0.7881	0.7094
1179	S	0.7843	0.6526
1180	P	0.7843	0.5868
1181	K	0.8235	0.5383
1182	R	0.8279	0.5203
1183	K	0.8623	0.4937
1184	M	0.8623	0.488
1185	E	0.8872	0.4325
1186	P	0.9106	0.3818
1187	D	0.9211	0.3497
1188	T	0.9249	0.342
1189	E	0.9013	0.3356
1190	K	0.8713	0.3583
1191	M	0.8493	0.3928
1192	D	0.8235	0.407
1193	R	0.8162	0.4221
1194	T	0.8162	0.4462
1195	P	0.8421	0.4737
1196	E	0.8375	0.5357
1197	K	0.7982	0.5949
1198	D	0.7916	0.6563
1199	K	0.7505	0.7286
1200	I	0.7415	0.7924
1201	S	0.708	0.8314
1202	L	0.7163	0.859
1203	S	0.725	0.8733
1204	A	0.7163	0.8804
1205	P	0.7209	0.8768
1206	A	0.6906	0.8725
1207	K	0.6806	0.8564
1208	K	0.6755	0.8383
1209	I	0.6183	0.835
1210	K	0.6375	0.8055
1211	L	0.6948	0.7758
1212	N	0.6851	0.7154
1213	R	0.7289	0.6451
1214	E	0.7415	0.5823
1215	T	0.6948	0.5589
1216	G	0.662	0.5554
1217	K	0.6851	0.5473
1218	K	0.6948	0.5485
1219	I	0.6948	0.5479
1220	G	0.7505	0.4926
1221	S	0.7951	0.457
1222	T	0.8313	0.4153
1223	E	0.8198	0.3989
1224	N	0.805	0.3919
1225	I	0.7595	0.4143
1226	S	0.7672	0.3875
1227	N	0.7629	0.356
1228	T	0.7718	0.3274
1229	K	0.7843	0.3059
1230	E	0.8313	0.2886
1231	P	0.8125	0.2954
1232	S	0.7755	0.3127
1233	E	0.7629	0.3287
1234	K	0.7755	0.3489
1235	L	0.7672	0.3636
1236	E	0.8013	0.3355
1237	S	0.7629	0.3475
1238	T	0.7331	0.357
1239	S	0.7415	0.3731
1240	S	0.7369	0.381
1241	K	0.6906	0.4026
1242	V	0.6531	0.4271
1243	K	0.6576	0.4267
1244	Q	0.6322	0.4287
1245	E	0.5951	0.4471
1246	K	0.6482	0.4691
1247	V	0.6531	0.5209
1248	K	0.6482	0.5295
1249	G	0.6576	0.5419
1250	K	0.662	0.549
1251	V	0.662	0.566
1252	R	0.6755	0.5477
1253	R	0.7209	0.5216
1254	K	0.7331	0.5014
1255	V	0.6661	0.5148
1256	T	0.6089	0.5093
1257	G	0.6269	0.5054
1258	T	0.5992	0.5182
1259	E	0.6136	0.5527
1260	G	0.6089	0.5937
1261	S	0.6227	0.6302
1262	S	0.6755	0.661
1263	S	0.6755	0.7049
1264	T	0.6712	0.7431
1265	L	0.6948	0.7841
1266	V	0.7459	0.7855
1267	D	0.7505	0.7743
1268	Y	0.7755	0.7646
1269	T	0.7331	0.7335
1270	S	0.7289	0.7026
1271	T	0.712	0.6579
1272	S	0.712	0.6175
1273	S	0.7209	0.5712
1274	T	0.7289	0.5194
1275	G	0.7163	0.4702
1276	G	0.7672	0.4152
1277	S	0.8162	0.3843
1278	P	0.8085	0.3653
1279	V	0.8565	0.3353
1280	R	0.8596	0.3001
1281	K	0.8565	0.2603
1282	S	0.8162	0.2418
1283	E	0.7629	0.2343
1284	E	0.7505	0.2282
1285	K	0.7505	0.2248
1286	T	0.7369	0.2369
1287	D	0.7369	0.254
1288	T	0.7415	0.2741
1289	K	0.6322	0.3125
1290	R	0.6948	0.3637
1291	T	0.708	0.4311
1292	V	0.7289	0.5105
1293	I	0.7415	0.557
1294	K	0.7331	0.5665
1295	T	0.708	0.5937
1296	M	0.7547	0.625
1297	E	0.7459	0.6292
1298	E	0.7415	0.6294
1299	Y	0.7505	0.6273
1300	N	0.7209	0.6081
1301	N	0.6531	0.6045
1302	D	0.5951	0.6197
1303	N	0.6482	0.6435
1304	T	0.6482	0.695
1305	A	0.6712	0.7593
1306	P	0.6227	0.8072
1307	A	0.6661	0.845
1308	E	0.6712	0.8755
1309	D	0.662	0.9006
1310	V	0.7209	0.9179
1311	I	0.6089	0.9338
1312	I	0.6043	0.9392
1313	M	0.5807	0.9358
1314	I	0.5758	0.9265
1315	Q	0.5901	0.9071
1316	V	0.5211	0.8899
1317	P	0.494	0.8642
1318	Q	0.5055	0.8345
1319	S	0.5055	0.8025
1320	K	0.5055	0.7667
1321	W	0.5533	0.7326
1322	D	0.6227	0.6804
1323	K	0.6322	0.6401
1324	D	0.6227	0.616
1325	D	0.6851	0.6024
1326	F	0.6712	0.5964
1327	E	0.7289	0.5593
1328	S	0.7331	0.5322
1329	E	0.662	0.5147
1330	E	0.662	0.4989
1331	E	0.6806	0.4869
1332	D	0.725	0.4796
1333	V	0.7209	0.4826
1334	K	0.7209	0.4714
1335	S	0.7459	0.4649
1336	T	0.725	0.4641
1337	Q	0.8013	0.4686
1338	P	0.7595	0.4955
1339	I	0.7036	0.5327
1340	S	0.6806	0.5446
1341	S	0.6906	0.5525
1342	V	0.6375	0.5639
1343	G	0.6227	0.5613
1344	K	0.6712	0.5556
1345	P	0.6712	0.5615
1346	A	0.712	0.5626
1347	S	0.712	0.5538
1348	V	0.7163	0.5403
1349	I	0.6183	0.5307
1350	K	0.6375	0.5079
1351	N	0.6227	0.5023
1352	V	0.5533	0.5145
1353	S	0.6427	0.517
1354	T	0.6482	0.5233
1355	K	0.6482	0.532
1356	P	0.6183	0.54
1357	S	0.6322	0.5491
1358	N	0.6427	0.5601
1359	I	0.725	0.5746
1360	V	0.7799	0.5627
1361	K	0.7982	0.5373
1362	Y	0.7755	0.512
1363	P	0.7672	0.4702
1364	E	0.7843	0.4316
1365	K	0.7755	0.3977
1366	E	0.708	0.3878
1367	S	0.6661	0.3781
1368	E	0.6576	0.3663
1369	P	0.6482	0.3622
1370	S	0.662	0.3675
1371	E	0.7036	0.3891
1372	K	0.7369	0.4404
1373	I	0.8013	0.4884
1374	Q	0.7209	0.5415
1375	K	0.6576	0.616
1376	F	0.6851	0.6873
1377	T	0.6948	0.7258
1378	K	0.7036	0.7575
1379	D	0.6482	0.7985
1380	V	0.5951	0.831
1381	S	0.5951	0.8488
1382	H	0.5854	0.8657
1383	E	0.5854	0.8684
1384	I	0.662	0.8742
1385	I	0.6427	0.8702
1386	Q	0.6482	0.8508
1387	H	0.7331	0.8295
1388	E	0.7331	0.804
1389	V	0.7505	0.7794
1390	K	0.7331	0.7229
1391	S	0.7843	0.6656
1392	S	0.7718	0.6076
1393	K	0.7505	0.5413
1394	N	0.7369	0.4905
1395	S	0.7951	0.4353
1396	A	0.8375	0.3998
1397	S	0.8313	0.3609
1398	S	0.7629	0.339
1399	E	0.7547	0.3272
1400	K	0.7595	0.3352
1401	G	0.725	0.391
1402	K	0.725	0.4347
1403	T	0.7209	0.4881
1404	K	0.7331	0.541
1405	D	0.7331	0.5956
1406	R	0.7718	0.6493
1407	D	0.7799	0.6934
1408	Y	0.7672	0.7431
1409	S	0.7718	0.7531
1410	V	0.7547	0.7606
1411	L	0.7799	0.7347
1412	E	0.7718	0.655
1413	K	0.7799	0.5777
1414	E	0.7982	0.4947
1415	N	0.8375	0.4271
1416	P	0.8313	0.3521
1417	E	0.8235	0.2756
1418	K	0.8198	0.2155
1419	R	0.8681	0.1698
1420	K	0.8792	0.1443
1421	N	0.8792	0.1426
1422	S	0.9081	0.1514
1423	T	0.9106	0.178
1424	Q	0.8942	0.2345
1425	P	0.9039	0.2995
1426	E	0.8942	0.3516
1427	K	0.8853	0.4267
1428	E	0.8894	0.5163
1429	S	0.9039	0.612
1430	N	0.8596	0.7291
1431	L	0.8623	0.8212
1432	D	0.853	0.8515
1433	R	0.8235	0.8952
1434	L	0.8235	0.9264
1435	N	0.8279	0.9306
1436	E	0.7982	0.9359
1437	Q	0.7982	0.9453
1438	G	0.8013	0.9495
1439	N	0.7982	0.9504
1440	F	0.7982	0.9537
1441	K	0.7881	0.9408
1442	S	0.8162	0.9248
1443	L	0.8162	0.9174
1444	S	0.8085	0.8761
1445	Q	0.8375	0.8158
1446	S	0.8462	0.7716
1447	S	0.8493	0.7115
1448	K	0.8313	0.6346
1449	E	0.8198	0.5552
1450	A	0.8085	0.4933
1451	R	0.8713	0.4131
1452	T	0.8741	0.3783
1453	S	0.8741	0.3523
1454	D	0.9057	0.3245
1455	K	0.9013	0.3369
1456	H	0.8894	0.3532
1457	D	0.8421	0.3798
1458	S	0.8343	0.4139
1459	T	0.8681	0.4529
1460	R	0.8828	0.4999
1461	A	0.8853	0.5403
1462	S	0.8792	0.5557
1463	S	0.8828	0.5655
1464	N	0.8792	0.5655
1465	K	0.8741	0.5638
1466	D	0.8765	0.557
1467	F	0.8162	0.5915
1468	T	0.8162	0.5603
1469	P	0.8085	0.5293
1470	N	0.8198	0.4886
1471	R	0.8125	0.434
1472	D	0.7718	0.412
1473	K	0.7718	0.4232
1474	K	0.7718	0.4429
1475	T	0.7547	0.4705
1476	D	0.7595	0.5074
1477	Y	0.7629	0.5555
1478	D	0.8279	0.5268
1479	T	0.8279	0.5431
1480	R	0.7916	0.5535
1481	E	0.7718	0.5652
1482	Y	0.7843	0.5952
1483	S	0.7799	0.5397
1484	S	0.7595	0.5167
1485	S	0.7595	0.4771
1486	K	0.7672	0.4336
1487	R	0.7718	0.393
1488	R	0.8085	0.3432
1489	D	0.8125	0.3185
1490	E	0.8162	0.3062
1491	K	0.8462	0.3136
1492	N	0.8493	0.3288
1493	E	0.8853	0.3393
1494	L	0.892	0.4101
1495	T	0.8872	0.3954
1496	R	0.8872	0.3917
1497	R	0.892	0.388
1498	K	0.8872	0.3972
1499	D	0.8853	0.4171
1500	S	0.892	0.4593
1501	P	0.9081	0.4965
1502	S	0.9057	0.511
1503	R	0.9057	0.5161
1504	N	0.9057	0.5133
1505	K	0.9381	0.5036
1506	D	0.9433	0.5457
1507	S	0.9396	0.5839
1508	A	0.9362	0.6035
1509	S	0.9415	0.584
1510	G	0.9415	0.5448
1511	Q	0.9269	0.5395
1512	K	0.9269	0.5214
1513	N	0.9249	0.5094
1514	K	0.923	0.5035
1515	P	0.919	0.507
1516	R	0.919	0.4932
1517	E	0.923	0.4786
1518	E	0.9211	0.4725
1519	R	0.923	0.506
1520	D	0.919	0.5527
1521	L	0.9151	0.6173
1522	P	0.9039	0.5857
1523	K	0.9151	0.5541
1524	K	0.9081	0.5273
1525	G	0.9106	0.5037
1526	T	0.9106	0.4717
1527	G	0.9081	0.4644
1528	D	0.9126	0.4558
1529	S	0.9151	0.4461
1530	K	0.9151	0.4155
1531	K	0.9106	0.3937
1532	S	0.9433	0.3692
1533	N	0.9362	0.4083
1534	S	0.9381	0.449
1535	S	0.9503	0.5021
1536	P	0.9433	0.5439
1537	S	0.9457	0.6065
1538	R	0.9396	0.6445
1539	D	0.9168	0.7047
1540	R	0.9168	0.7552
1541	K	0.9168	0.7941
1542	P	0.9151	0.8278
1543	H	0.9168	0.8554
1544	D	0.9269	0.8617
1545	H	0.9329	0.8715
1546	K	0.9329	0.8579
1547	A	0.9151	0.8412
1548	T	0.9126	0.7942
1549	Y	0.9057	0.7485
1550	D	0.9057	0.6471
1551	T	0.8872	0.567
1552	K	0.8942	0.4956
1553	R	0.8655	0.4234
1554	P	0.8596	0.3495
1555	N	0.8853	0.3015
1556	E	0.8013	0.258
1557	E	0.7982	0.2458
1558	T	0.805	0.2483
1559	K	0.8085	0.2755
1560	S	0.853	0.2967
1561	V	0.8421	0.3369
1562	D	0.8623	0.3385
1563	K	0.8462	0.3631
1564	N	0.8125	0.4252
1565	P	0.7799	0.4877
1566	C	0.7595	0.5603
1567	K	0.7595	0.6256
1568	D	0.7718	0.6808
1569	R	0.7881	0.724
1570	E	0.7881	0.755
1571	K	0.7916	0.7869
1572	H	0.8162	0.822
1573	V	0.8125	0.852
1574	L	0.8279	0.8563
1575	E	0.8279	0.8236
1576	A	0.7881	0.7934
1577	R	0.8198	0.7599
1578	N	0.7916	0.7438
1579	N	0.7369	0.7481
1580	K	0.6806	0.77
1581	E	0.6322	0.8134
1582	S	0.662	0.8525
1583	S	0.6806	0.8822
1584	G	0.7505	0.9104
1585	N	0.7881	0.9358
1586	K	0.7881	0.9593
1587	L	0.8085	0.9744
1588	L	0.7755	0.9824
1589	Y	0.7672	0.9849
1590	I	0.7459	0.9837
1591	L	0.7595	0.9786
1592	N	0.7755	0.9647
1593	P	0.7209	0.9457
1594	P	0.7163	0.9161
1595	E	0.7163	0.8718
1596	T	0.7209	0.816
1597	Q	0.6712	0.7588
1598	V	0.7289	0.6924
1599	E	0.7629	0.6091
1600	K	0.8125	0.5549
1601	E	0.8565	0.5307
1602	Q	0.8596	0.5477
1603	I	0.8421	0.5873
1604	T	0.8375	0.5919
1605	G	0.7982	0.5963
1606	Q	0.8313	0.6029
1607	I	0.8462	0.6045
1608	D	0.7881	0.5916
1609	K	0.8198	0.5739
1610	S	0.8343	0.5907
[truncated: 51,435 more rows]
