# Supplementary material for: Extensive protein pyrophosphorylation revealed in human cell lines
Source: Nat Chem Biol. 2024 Apr 25;20(10):1305–16. doi: 10.1038/s41589-024-01613-5 (PMC11427299; doi:10.1038/s41589-024-01613-5)
Supplement: Supplementary file 7 — Raw MS results for the MS experiment with purified protein samples shown in Fig. 5. [file 41589_2024_1613_MOESM7_ESM.xlsx]

## Sheet: Manual sites
Pyrophosphoproteomics on HEK293T ΔIP6K1 cells overexpressing either active (KA) or kinase dead (KD) IP6K1, and one of three pyrophosphorylation targets, NOLC1, TCOF1 or IWS1 (Fig. 5)
List of manually assigned pyrophosphorylation sites
All sites were found in samples with kinase active (KA) IP6K1
GN	Position	Residues	Peptide sequence	origin	File name	Enrichment	Scan number	Error (+/- ppm)	Mass (m/z) [Da]	Charge state	Retention time min	(-178) loss in top 3 CID signals?	Co-occuring PTMS	Intensity (PD)
NOLC1	Ser366	28	AAESSSDSppSDSDSSEDDEAPSKPAGTTK	IP6K1 KO HEK cells	NOLC1_KA.raw	pulldown after Co-Overexpression with active IP6K1, LPP treatment	5002	3.03	973.356	3	29.27	3	no	396000
TCOF1	Ser611	37	AEKPMDNSESSEESppSDSADSEEAPAAMTAAQAKPALK	IP6K1 KO HEK cells	TCOF1_KA.raw	pulldown after Co-Overexpression with active IP6K1, LPP treatment	13515	4.66	989.9	4	50.77	2	M27 Oxidation	1171000
TCOF1	Ser764	27	AEKQEDSEppSSEEESDSEEAAASPAQVK	IP6K1 KO HEK cells	TCOF1_KA.raw	pulldown after Co-Overexpression with active IP6K1, LPP treatment	9650	2.51	1009.72	3	41.78	3	no	3680000
TCOF1	Ser769	27	AEKQEDSESSEEEppSDSEEAAASPAQVK	IP6K1 KO HEK cells	TCOF1_KA.raw	pulldown after Co-Overexpression with active IP6K1, LPP treatment	8943	0.76	1009.72	3	40.16	1	no	400000
TCOF1	Ser343	26	AGKPEEDSESSppSEESSDSEEETPAAK	IP6K1 KO HEK cells	TCOF1_KA.raw	pulldown after Co-Overexpression with active IP6K1, LPP treatment	6122	1.89	958.018	3	32.18	1	no	13960000
TCOF1	Ser347	26	AGKPEEDSESSSEESppSDSEEETPAAK	IP6K1 KO HEK cells	TCOF1_KA.raw	pulldown after Co-Overexpression with active IP6K1, LPP treatment	5914	1.64	958.018	3	31.54	3	no	7260000
TCOF1	Ser413	32	AQAGKREEDSQSppSSEESDSEEEAPAQAKPSGK	IP6K1 KO HEK cells	TCOF1_KA.raw	pulldown after Co-Overexpression with active IP6K1, LPP treatment	5528	2.83	1170.48	3	30.3	3	no	3824000
TCOF1	Ser417	32	AQAGKREEDSQSSSEEppSDSEEEAPAQAKPSGK	IP6K1 KO HEK cells	TCOF1_KA.raw	pulldown after Co-Overexpression with active IP6K1, LPP treatment	5142	3.34	878.108	4	29.26	2	no	2704000
NOLC1	Ser132	26	ASESSSSEEppSSDDDDEEDQKKQPVQK	IP6K1 KO HEK cells	NOLC1_KA.raw	pulldown after Co-Overexpression with active IP6K1, LPP treatment	4063	0.73	761.79	4	22.57	2	no	387800
IWS1	Ser82	27	GHHVTDSENDEPLNLNASDppSESEELHR	IP6K1 KO HEK cells	IWS1_KA.raw	pulldown after Co-Overexpression with active IP6K1, LPP treatment	18548	1.07	1064.42	3	51.22	2	no	816900
IWS1	Ser287	26	ISDSESEDPPRNQAppSDSENEELPKPR	IP6K1 KO HEK cells	IWS1_KA.raw	pulldown after Co-Overexpression with active IP6K1, LPP treatment	11906	1.8	1029.43	3	38.04	2	no	417000
NOLC1	Ser365	29	KAAESSSDppSSDSDSSEDDEAPSKPAGTTK	IP6K1 KO HEK cells	NOLC1_KA.raw	pulldown after Co-Overexpression with active IP6K1, LPP treatment	5052	2.5	1016.05	3	25.33	1	no	2565000
NOLC1	Ser90	24	KASSSDSEDppSSEEEEEVQGPPAKK	IP6K1 KO HEK cells	NOLC1_KA.raw	pulldown after Co-Overexpression with active IP6K1, LPP treatment	7036	4.91	904.022	3	30.32	2	no	801100
TCOF1	Ser272	24	KPEEESEppSSEEGSESEEEAPAGTR	IP6K1 KO HEK cells	TCOF1_KA.raw	pulldown after Co-Overexpression with active IP6K1, LPP treatment	6959	2.27	914.004	3	34.75	2	no	5422000
NOLC1	Ser267	21	KSSSppSEDSSSDEEEEQKKPMK	IP6K1 KO HEK cells	NOLC1_KA.raw	pulldown after Co-Overexpression with active IP6K1, LPP treatment	3745	1.66	844.661	3	21.58	2	no	688300
NOLC1	Ser270	21	KSSSSEDppSSSDEEEEQKKPMK	IP6K1 KO HEK cells	NOLC1_KA.raw	pulldown after Co-Overexpression with active IP6K1, LPP treatment	3643	1.66	844.661	3	21.21	2	no	296500
TCOF1	Ser413	27	REEDSQSppSSEESDSEEEAPAQAKPSGK	IP6K1 KO HEK cells	TCOF1_KA.raw	pulldown after Co-Overexpression with active IP6K1, LPP treatment	6262	2	1018.73	3	32.62	3	no	8665000
TCOF1	Ser417	27	REEDSQSSSEEppSDSEEEAPAQAKPSGK	IP6K1 KO HEK cells	TCOF1_KA.raw	pulldown after Co-Overexpression with active IP6K1, LPP treatment	5942	1.16	1018.73	3	31.62	2	no	4242000

## Sheet: PD peptide groups
Pyrophosphoproteomics on HEK293T ΔIP6K1 cells overexpressing either active (KA) or kinase dead (KD) IP6K1, and one of three pyrophosphorylation targets, NOLC1, TCOF1 or IWS1 (Fig. 5)
"Peptide groups" tab exported from proteome discoverer, showing all peptide sequences annotated to EThcD spectra.
The column "modifications (all possible sites)" contains the possible phosphorylation / pyrophosphorylation patterns, with localization and probability in brackets. Not all peptides have an assigned pyrophosphorylation.
Confidence	PSM Ambiguity	Annotated Sequence	XCorr (by Search Engine): Sequest HT	Modifications	# PSMs	Master Protein Descriptions	Sequence	Positions in Master Proteins	# Isoforms	# Protein Groups	# Proteins	Modifications in Master Proteins	# Missed Cleavages	Theo. MH+ [Da]	Master Protein Accessions	Confidence (by Search Engine): Sequest HT	Modifications (all possible sites)	Found in Sample: [S1] F1: Sample	Found in Sample: [S2] F2: Sample	Found in Sample: [S3] F3: Sample	Found in Sample: [S4] F4: Sample	Found in Sample: [S5] F5: Sample	Found in Sample: [S6] F6: Sample	Modifications in Master Proteins (all Sites)	Protein Accessions	Sequence Length	Found in Sample Group: [S1] F1: Sample	Found in Sample Group: [S2] F2: Sample	Found in Sample Group: [S3] F3: Sample	Found in Sample Group: [S4] F4: Sample	Found in Sample Group: [S5] F5: Sample	Found in Sample Group: [S6] F6: Sample	Charge (by Search Engine): Sequest HT	DeltaScore (by Search Engine): Sequest HT	DeltaCn (by Search Engine): Sequest HT	Rank (by Search Engine): Sequest HT	Search Engine Rank (by Search Engine): Sequest HT	Concatenated Rank (by Search Engine): Sequest HT	m/z [Da] (by Search Engine): Sequest HT	DeltaM [ppm] (by Search Engine): Sequest HT	Deltam/z [Da] (by Search Engine): Sequest HT	RT [min] (by Search Engine): Sequest HT	Found in File: [F1]	Found in File: [F2]	Found in File: [F3]	Found in File: [F4]	Found in File: [F5]	Found in File: [F6]
High	Unambiguous	[K].AAESSSDSSDSDSSEDDEAPSKPAGTTK.[N]	14.8	2xPhospho [S8(100); S9(100)]; 1xpyrophospho [S11(99.6)]	18	Nucleolar and coiled-body phosphoprotein 1 (Fragment) OS=Homo sapiens OX=9606 GN=NOLC1 PE=1 SV=1	AAESSSDSSDSDSSEDDEAPSKPAGTTK	A0A0A0MRM9 [367-394]	7	1	2	A0A0A0MRM9 2xPhospho [S374(100); S375(100)]; 1xpyrophospho [S377(99.6)]	0	2918.06	A0A0A0MRM9	High	2xPhospho [S4(0); S5(0); S6(0); S8(100); S9(100); S11(0); S13(0); S14(0); S21(0); T26(0); T27(0)]; 1xpyrophospho [S4(0); S5(0); S6(0); S8(0); S9(0.4); S11(99.6); S13(0); S14(0); S21(0); T26(0); T27(0)]	Not Found	Not Found	High	Not Found	Not Found	Not Found	A0A0A0MRM9 2xPhospho [S370(0); S371(0); S372(0); S374(100); S375(100); S377(0); S379(0); S380(0); S387(0); T392(0); T393(0)]; 1xpyrophospho [S370(0); S371(0); S372(0); S374(0); S375(0.4); S377(99.6); S379(0); S380(0); S387(0); T392(0); T393(0)]	A0A0A0MRM9; Q14978	28	Not Found	Not Found	High	Not Found	Not Found	Not Found	3	0.0203	0	1	1	1	973.356	-3.09	-0.00301	25.8002	Not Found	Not Found	High	Not Found	Not Found	Not Found
High	Unambiguous	[K].AAESSSDSSDSDSSEDDEAPSKPAGTTKNSSNKPAVTTK.[S]	11.72	2xPhospho [S8(99.1); S/T]; 1xpyrophospho [S11(97.5)]	9	Nucleolar and coiled-body phosphoprotein 1 (Fragment) OS=Homo sapiens OX=9606 GN=NOLC1 PE=1 SV=1	AAESSSDSSDSDSSEDDEAPSKPAGTTKNSSNKPAVTTK	A0A0A0MRM9 [367-405]	6	1	2	A0A0A0MRM9 2xPhospho [S374(99.1); S/T]; 1xpyrophospho [S377(97.5)]	1	4045.66	A0A0A0MRM9	High	2xPhospho [S4(0); S5(0); S6(0); S8(99.1); S9(50.3); S11(50.4); S13(0.1); S14(0.1); S21(0.1); T26(0); T27(0); S30(0); S31(0); T37(0); T38(0)]; 1xpyrophospho [S4(0); S5(0); S6(0); S8(1.3); S9(1.3); S11(97.5); S13(0); S14(0); S21(0); T26(0); T27(0); S30(0); S31(0); T37(0); T38(0)]	Not Found	Not Found	High	Not Found	Not Found	Not Found	A0A0A0MRM9 2xPhospho [S370(0); S371(0); S372(0); S374(99.1); S375(50.3); S377(50.4); S379(0.1); S380(0.1); S387(0.1); T392(0); T393(0); S396(0); S397(0); T403(0); T404(0)]; 1xpyrophospho [S370(0); S371(0); S372(0); S374(1.3); S375(1.3); S377(97.5); S379(0); S380(0); S387(0); T392(0); T393(0); S396(0); S397(0); T403(0); T404(0)]	A0A0A0MRM9; Q14978	39	Not Found	Not Found	High	Not Found	Not Found	Not Found	4	0.0282	0	1	1	1	1012.17	-2.73	-0.00276	29.2458	Not Found	Not Found	High	Not Found	Not Found	Not Found
High	Unambiguous	[K].AAESSSDSSDSDSSEDDEAPSKPAGTTKNSSNKPAVTTK.[S]	16.29	1xDeamidated [N29]; 2xPhospho [S/T]; 1xpyrophospho [S/T]	25	Nucleolar and coiled-body phosphoprotein 1 (Fragment) OS=Homo sapiens OX=9606 GN=NOLC1 PE=1 SV=1	AAESSSDSSDSDSSEDDEAPSKPAGTTKNSSNKPAVTTK	A0A0A0MRM9 [367-405]	9	1	2		1	4046.64	A0A0A0MRM9	High	1xDeamidated [N29]; 2xPhospho [S4(0); S5(0); S6(0); S8(2.1); S9(2.1); S11(65.3); S13(65.3); S14(65.3); S21(0); T26(0); T27(0); S30(0); S31(0); T37(0); T38(0)]; 1xpyrophospho [S4(0); S5(0); S6(0); S8(0); S9(0.4); S11(33.2); S13(33.2); S14(33.2); S21(0); T26(0); T27(0); S30(0); S31(0); T37(0); T38(0)]	Not Found	Not Found	High	Not Found	Not Found	Not Found		A0A0A0MRM9; Q14978	39	Not Found	Not Found	High	Not Found	Not Found	Not Found	4	0.0055	0	1	1	1	1012.41	-2.46	-0.00249	29.837	Not Found	Not Found	High	Not Found	Not Found	Not Found
High	Unambiguous	[K].AAESSSDSSDSDSSEDDEAPSKPAGTTKNSSNKPAVTTK.[S]	2.61	2xDeamidated [N29; N32]; 2xPhospho [S]; 1xpyrophospho [S/T]	9	Nucleolar and coiled-body phosphoprotein 1 (Fragment) OS=Homo sapiens OX=9606 GN=NOLC1 PE=1 SV=1	AAESSSDSSDSDSSEDDEAPSKPAGTTKNSSNKPAVTTK	A0A0A0MRM9 [367-405]	5	1	2	A0A0A0MRM9 2xPhospho [S]	1	4047.62	A0A0A0MRM9	High	2xDeamidated [N29; N32]; 2xPhospho [S8; S9; S11; S13; S14]; 1xpyrophospho [S4(12.5); S5(12.5); S6(12.5); S8(12.5); S9(12.5); S11(12.5); S13(12.5); S14(12.5); S21(0.3); T26(0); T27(0); S30(0); S31(0); T37(0); T38(0)]	Not Found	Not Found	High	Not Found	Not Found	Not Found	A0A0A0MRM9 2xPhospho [S374; S375; S377; S379; S380]	A0A0A0MRM9; Q14978	39	Not Found	Not Found	High	Not Found	Not Found	Not Found	3	0.0038	0	1	1	1	1349.88	-0.42	-0.00057	30.141	Not Found	Not Found	High	Not Found	Not Found	Not Found
High	Unambiguous	[K].AASEMLTNNCCGRQVANSIITGNK.[I]	2.47	2xCarbamidomethyl [C10; C11]; 1xDeamidated [N23]; 1xOxidation [M5]; 1xPhospho [T7(99.8)]; 1xpyrophospho [S18(97.7)]	1	Transmembrane protease serine 11B OS=Homo sapiens OX=9606 GN=TMPRSS11B PE=2 SV=3	AASEMLTNNCCGRQVANSIITGNK	Q86T26 [161-184]	1	1	1	Q86T26 1xPhospho [T167(99.8)]; 1xpyrophospho [S178(97.7)]	1	2866.1	Q86T26	High	2xCarbamidomethyl [C10; C11]; 1xDeamidated [N23]; 1xOxidation [M5]; 1xPhospho [S3(0.1); T7(99.8); S18(0.1); T21(0.1)]; 1xpyrophospho [S3(0); T7(0.1); S18(97.7); T21(2.2)]	Not Found	Not Found	High	Not Found	Not Found	Not Found	Q86T26 1xPhospho [S163(0.1); T167(99.8); S178(0.1); T181(0.1)]; 1xpyrophospho [S163(0); T167(0.1); S178(97.7); T181(2.2)]	Q86T26	24	Not Found	Not Found	High	Not Found	Not Found	Not Found	3	0.0567	0	1	1	1	956.042	3.52	0.00336	24.7118	Not Found	Not Found	High	Not Found	Not Found	Not Found
High	Unambiguous	[K].AASSSSSSSSSSSSDDSEEEKAAATPK.[K]	9.8	2xPhospho [S10(99.5); S11(99.5)]; 1xpyrophospho [S11(99.6)]	4	Nucleolar and coiled-body phosphoprotein 1 (Fragment) OS=Homo sapiens OX=9606 GN=NOLC1 PE=1 SV=1	AASSSSSSSSSSSSDDSEEEKAAATPK	A0A0A0MRM9 [213-239]	2	1	4	A0A0A0MRM9 2xPhospho [S222(99.5); S223(99.5)]; 1xpyrophospho [S223(99.6)]	1	2737.02	A0A0A0MRM9	High	2xPhospho [S3(0); S4(0); S5(0); S6(0); S7(0); S8(0); S9(0.5); S10(99.5); S11(99.5); S12(0.5); S13(0); S14(0); S17(0); T25(0)]; 1xpyrophospho [S3(0); S4(0); S5(0); S6(0); S7(0); S8(0); S9(0); S10(0.4); S11(99.6); S12(0); S13(0); S14(0); S17(0); T25(0)]	Not Found	Not Found	High	Not Found	Not Found	Not Found	A0A0A0MRM9 2xPhospho [S215(0); S216(0); S217(0); S218(0); S219(0); S220(0); S221(0.5); S222(99.5); S223(99.5); S224(0.5); S225(0); S226(0); S229(0); T237(0)]; 1xpyrophospho [S215(0); S216(0); S217(0); S218(0); S219(0); S220(0); S221(0); S222(0.4); S223(99.6); S224(0); S225(0); S226(0); S229(0); T237(0)]	A0A0A0MRM9; S4R3C2; Q14978; S4R349	27	Not Found	Not Found	High	Not Found	Not Found	Not Found	3	0.002	0	1	1	1	913.01	-3.29	-0.003	28.5073	Not Found	Not Found	High	Not Found	Not Found	Not Found
High	Unambiguous	[K].AASSSSSSSSSSSSDDSEEEKAAATPKK.[VT]	9.11	2xPhospho [S14(99.3); S/T]	6	Nucleolar and coiled-body phosphoprotein 1 (Fragment) OS=Homo sapiens OX=9606 GN=NOLC1 PE=1 SV=1	AASSSSSSSSSSSSDDSEEEKAAATPKK	A0A0A0MRM9 [213-240]	1	1	4	A0A0A0MRM9 2xPhospho [S226(99.3); S/T]	2	2865.12	A0A0A0MRM9	High	2xPhospho [S3(0); S4(0); S5(0); S6(0); S7(0); S8(0); S9(0); S10(0); S11(33.6); S12(33.6); S13(33.6); S14(99.3); S17(0); T25(0)]	Not Found	Not Found	High	Not Found	Not Found	Not Found	A0A0A0MRM9 2xPhospho [S215(0); S216(0); S217(0); S218(0); S219(0); S220(0); S221(0); S222(0); S223(33.6); S224(33.6); S225(33.6); S226(99.3); S229(0); T237(0)]	A0A0A0MRM9; S4R3C2; Q14978; S4R349	28	Not Found	Not Found	High	Not Found	Not Found	Not Found	3	0.0044	0	1	1	1	955.709	-2.65	-0.00253	25.072	Not Found	Not Found	High	Not Found	Not Found	Not Found
High	Unambiguous	[K].AEKPMDNSESSEESSDSADSEEAPAAMTAAQAKPALK.[I]	8.27	2xPhospho [S10(100); S11(100)]; 1xpyrophospho [S/T]	27	Treacle protein OS=Homo sapiens OX=9606 GN=TCOF1 PE=1 SV=1	AEKPMDNSESSEESSDSADSEEAPAAMTAAQAKPALK	E7ETY2 [601-637]	9	1	3	E7ETY2 2xPhospho [S610(100); S611(100)]	0	3940.6	E7ETY2	High	2xPhospho [S8(0); S10(100); S11(100); S14(0); S15(0); S17(0); S20(0); T28(0)]; 1xpyrophospho [S8(0); S10(50); S11(50); S14(0); S15(0); S17(0); S20(0); T28(0)]	Not Found	Not Found	Not Found	Not Found	High	Not Found	E7ETY2 2xPhospho [S608(0); S610(100); S611(100); S614(0); S615(0); S617(0); S620(0); T628(0)]	E7ETY2; J3KQ96; Q13428	37	Not Found	Not Found	Not Found	Not Found	High	Not Found	4	0.0314	0	1	1	1	985.905	-1.07	-0.00106	60.1923	Not Found	Not Found	Not Found	Not Found	High	Not Found
High	Unambiguous	[K].AEKPMDNSESSEESSDSADSEEAPAAMTAAQAKPALK.[I]	11.23	2xPhospho [S14(100); S15(100)]; 1xOxidation [M]; 1xpyrophospho [S15(99.4)]	52	Treacle protein OS=Homo sapiens OX=9606 GN=TCOF1 PE=1 SV=1	AEKPMDNSESSEESSDSADSEEAPAAMTAAQAKPALK	E7ETY2 [601-637]	18	1	3	E7ETY2 2xPhospho [S614(100); S615(100)]; 1xpyrophospho [S615(99.4)]	0	3956.6	E7ETY2	High	2xPhospho [S8(0); S10(0); S11(0); S14(100); S15(100); S17(0); S20(0); T28(0)]; 1xOxidation [M5; M27]; 1xpyrophospho [S8(0); S10(0); S11(0); S14(0.6); S15(99.4); S17(0); S20(0); T28(0)]	Not Found	Not Found	Not Found	Not Found	High	Not Found	E7ETY2 2xPhospho [S608(0); S610(0); S611(0); S614(100); S615(100); S617(0); S620(0); T628(0)]; 1xpyrophospho [S608(0); S610(0); S611(0); S614(0.6); S615(99.4); S617(0); S620(0); T628(0)]	E7ETY2; J3KQ96; Q13428	37	Not Found	Not Found	Not Found	Not Found	High	Not Found	4	0.0062	0	1	1	1	989.9	-4.66	-0.00461	50.7669	Not Found	Not Found	Not Found	Not Found	High	Not Found
High	Unambiguous	[K].AEKPMDNSESSEESSDSADSEEAPAAMTAAQAKPALK.[I]	4.05	1xDeamidated [N7]; 2xPhospho [S14(89.3); S15(89.3)]; 1xOxidation [M]; 1xpyrophospho [S/T]	13	Treacle protein OS=Homo sapiens OX=9606 GN=TCOF1 PE=1 SV=1	AEKPMDNSESSEESSDSADSEEAPAAMTAAQAKPALK	E7ETY2 [601-637]	7	1	3	E7ETY2 2xPhospho [S614(89.3); S615(89.3)]	0	3957.58	E7ETY2	High	1xDeamidated [N7]; 2xPhospho [S8(7.2); S10(7.2); S11(7.2); S14(89.3); S15(89.3); S17(0); S20(0); T28(0)]; 1xOxidation [M5; M27]; 1xpyrophospho [S8(20); S10(20); S11(20); S14(20); S15(20); S17(0.2); S20(0); T28(0)]	Not Found	Not Found	Not Found	Not Found	High	Not Found	E7ETY2 2xPhospho [S608(7.2); S610(7.2); S611(7.2); S614(89.3); S615(89.3); S617(0); S620(0); T628(0)]	E7ETY2; J3KQ96; Q13428	37	Not Found	Not Found	Not Found	Not Found	High	Not Found	3	0.0025	0	1	1	1	1319.86	-1.18	-0.00156	55.6085	Not Found	Not Found	Not Found	Not Found	High	Not Found
High	Unambiguous	[K].AEKPMDNSESSEESSDSADSEEAPAAMTAAQAKPALK.[I]	2.95	2xDeamidated [N7; Q31]; 1xOxidation [M5]; 1xpyrophospho [S/T]	3	Treacle protein OS=Homo sapiens OX=9606 GN=TCOF1 PE=1 SV=1	AEKPMDNSESSEESSDSADSEEAPAAMTAAQAKPALK	E7ETY2 [601-637]	1	1	3		0	3958.57	E7ETY2	High	2xDeamidated [N7; Q31]; 1xOxidation [M5; M27]; 1xpyrophospho [S8(0); S10(0); S11(0); S14(0.7); S15(49.3); S17(49.3); S20(0.7); T28(0)]	Not Found	Not Found	Not Found	Not Found	High	Not Found		E7ETY2; J3KQ96; Q13428	37	Not Found	Not Found	Not Found	Not Found	High	Not Found	3	0.061	0	1	1	1	1320.2	5.66	0.00747	54.8129	Not Found	Not Found	Not Found	Not Found	High	Not Found
High	Unambiguous	[K].AEKPMDNSESSEESSDSADSEEAPAAMTAAQAKPALK.[I]	4.65	2xPhospho [S14(97.8); S15(97.8)]; 2xOxidation [M5; M27]; 1xpyrophospho [S/T]	3	Treacle protein OS=Homo sapiens OX=9606 GN=TCOF1 PE=1 SV=1	AEKPMDNSESSEESSDSADSEEAPAAMTAAQAKPALK	E7ETY2 [601-637]	2	1	3	E7ETY2 2xPhospho [S614(97.8); S615(97.8)]	0	3972.59	E7ETY2	High	2xPhospho [S8(0); S10(0.2); S11(4.2); S14(97.8); S15(97.8); S17(0.1); S20(0); T28(0)]; 2xOxidation [M5; M27]; 1xpyrophospho [S8(0); S10(0); S11(0.9); S14(49.5); S15(49.5); S17(0); S20(0); T28(0)]	Not Found	Not Found	Not Found	Not Found	High	Not Found	E7ETY2 2xPhospho [S608(0); S610(0.2); S611(4.2); S614(97.8); S615(97.8); S617(0.1); S620(0); T628(0)]	E7ETY2; J3KQ96; Q13428	37	Not Found	Not Found	Not Found	Not Found	High	Not Found	4	0.0043	0	1	1	1	993.899	-4.1	-0.00407	47.9892	Not Found	Not Found	Not Found	Not Found	High	Not Found
High	Unambiguous	[K].AEKPMDNSESSEESSDSADSEEAPAAMTAAQAKPALK.[I]	4.57	1xDeamidated [N7]; 2xOxidation [M5; M27]; 1xpyrophospho [S/T]	2	Treacle protein OS=Homo sapiens OX=9606 GN=TCOF1 PE=1 SV=1	AEKPMDNSESSEESSDSADSEEAPAAMTAAQAKPALK	E7ETY2 [601-637]	1	1	3		0	3973.58	E7ETY2	High	1xDeamidated [N7]; 2xOxidation [M5; M27]; 1xpyrophospho [S8(0); S10(0); S11(0.4); S14(49.8); S15(49.8); S17(0); S20(0); T28(0)]	Not Found	Not Found	Not Found	Not Found	High	Not Found		E7ETY2; J3KQ96; Q13428	37	Not Found	Not Found	Not Found	Not Found	High	Not Found	3	0.0022	0	1	1	1	1325.2	4.65	0.00616	47.9408	Not Found	Not Found	Not Found	Not Found	High	Not Found
High	Unambiguous	[K].AEKPMDNSESSEESSDSADSEEAPAAMTAAQAKPALKIPQTK.[A]	8.21	1xpyrophospho [S/T]; 2xPhospho [S/T]	13	Treacle protein OS=Homo sapiens OX=9606 GN=TCOF1 PE=1 SV=1	AEKPMDNSESSEESSDSADSEEAPAAMTAAQAKPALKIPQTK	E7ETY2 [601-642]	4	1	3		1	4507.94	E7ETY2	High	1xpyrophospho [S8(0); S10(0.6); S11(32.9); S14(32.9); S15(32.9); S17(0.6); S20(0); T28(0); T41(0)]; 2xPhospho [S8(0); S10(2.1); S11(65.3); S14(65.3); S15(65.3); S17(2.1); S20(0); T28(0); T41(0)]	Not Found	Not Found	Not Found	Not Found	High	Not Found		E7ETY2; J3KQ96; Q13428	42	Not Found	Not Found	Not Found	Not Found	High	Not Found	4	0.0158	0	1	1	1	1127.74	-2.16	-0.00244	67.243	Not Found	Not Found	Not Found	Not Found	High	Not Found
High	Unambiguous	[K].AEKPMDNSESSEESSDSADSEEAPAAMTAAQAKPALKIPQTK.[A]	4.71	1xDeamidated [N7]; 1xOxidation [M5]; 2xPhospho [S/T]	4	Treacle protein OS=Homo sapiens OX=9606 GN=TCOF1 PE=1 SV=1	AEKPMDNSESSEESSDSADSEEAPAAMTAAQAKPALKIPQTK	E7ETY2 [601-642]	1	1	3		1	4524.92	E7ETY2	High	1xDeamidated [N7]; 1xOxidation [M5]; 2xPhospho [S8(39.7); S10(39.7); S11(39.7); S14(39.7); S15(39.7); S17(1.7); S20(0); T28(0); T41(0)]	Not Found	Not Found	Not Found	Not Found	High	Not Found		E7ETY2; J3KQ96; Q13428	42	Not Found	Not Found	Not Found	Not Found	High	Not Found	4	0.0021	0	1	1	1	1131.99	4.88	0.00552	65.2276	Not Found	Not Found	Not Found	Not Found	High	Not Found
High	Unambiguous	[K].AEKQEDSESSEEESDSEEAAASPAQVK.[T]	4.37		1	Treacle protein OS=Homo sapiens OX=9606 GN=TCOF1 PE=1 SV=1	AEKQEDSESSEEESDSEEAAASPAQVK	E7ETY2 [756-782]	1	1	3		1	2867.22	E7ETY2	High		Not Found	Not Found	Not Found	Not Found	High	Not Found		E7ETY2; J3KQ96; Q13428	27	Not Found	Not Found	Not Found	Not Found	High	Not Found	3	0.7048	0	1	1	1	956.409	-2.3	-0.00219	60.0185	Not Found	Not Found	Not Found	Not Found	High	Not Found
High	Unambiguous	[K].AEKQEDSESSEEESDSEEAAASPAQVK.[T]	10.56	2xPhospho [S9(100); S10(99.5)]; 1xpyrophospho [S9(100)]	8	Treacle protein OS=Homo sapiens OX=9606 GN=TCOF1 PE=1 SV=1	AEKQEDSESSEEESDSEEAAASPAQVK	E7ETY2 [756-782]	4	1	3	E7ETY2 2xPhospho [S764(100); S765(99.5)]; 1xpyrophospho [S764(100)]	1	3027.15	E7ETY2	High	2xPhospho [S7(0.5); S9(100); S10(99.5); S14(0); S16(0); S22(0)]; 1xpyrophospho [S7(0); S9(100); S10(0); S14(0); S16(0); S22(0)]	Not Found	Not Found	Not Found	Not Found	High	Not Found	E7ETY2 2xPhospho [S762(0.5); S764(100); S765(99.5); S769(0); S771(0); S777(0)]; 1xpyrophospho [S762(0); S764(100); S765(0); S769(0); S771(0); S777(0)]	E7ETY2; J3KQ96; Q13428	27	Not Found	Not Found	Not Found	Not Found	High	Not Found	3	0.0009	0	1	1	1	1009.72	-2.51	-0.00253	41.7771	Not Found	Not Found	Not Found	Not Found	High	Not Found
High	Unambiguous	[K].AESSNSSSSDDSSEEEEEKLK.[G]	10.1	1xpyrophospho [S8(100)]; 2xPhospho [S8(100); S9(100)]	10	Nucleolar and coiled-body phosphoprotein 1 (Fragment) OS=Homo sapiens OX=9606 GN=NOLC1 PE=1 SV=1	AESSNSSSSDDSSEEEEEKLK	A0A0A0MRM9 [523-543]	4	1	2	A0A0A0MRM9 1xpyrophospho [S530(100)]; 2xPhospho [S530(100); S531(100)]	1	2433.87	A0A0A0MRM9	High	1xpyrophospho [S3(0); S4(0); S6(0); S7(0); S8(100); S9(0); S12(0); S13(0)]; 2xPhospho [S3(0); S4(0); S6(0); S7(0); S8(100); S9(100); S12(0); S13(0)]	Not Found	Not Found	High	Not Found	Not Found	Not Found	A0A0A0MRM9 1xpyrophospho [S525(0); S526(0); S528(0); S529(0); S530(100); S531(0); S534(0); S535(0)]; 2xPhospho [S525(0); S526(0); S528(0); S529(0); S530(100); S531(100); S534(0); S535(0)]	A0A0A0MRM9; Q14978	21	Not Found	Not Found	High	Not Found	Not Found	Not Found	3	0.0733	0	1	1	1	811.96	-1.48	-0.0012	32.0075	Not Found	Not Found	High	Not Found	Not Found	Not Found
High	Unambiguous	[K].AESSNSSSSDDSSEEEEEKLKGK.[G]	11.59	2xPhospho [S8(100); S9(100)]; 1xpyrophospho [S]	6	Nucleolar and coiled-body phosphoprotein 1 (Fragment) OS=Homo sapiens OX=9606 GN=NOLC1 PE=1 SV=1	AESSNSSSSDDSSEEEEEKLKGK	A0A0A0MRM9 [523-545]	3	1	2	A0A0A0MRM9 2xPhospho [S530(100); S531(100)]	2	2618.99	A0A0A0MRM9	High	2xPhospho [S3(0); S4(0); S6(0); S7(0); S8(100); S9(100); S12(0); S13(0)]; 1xpyrophospho [S3(0); S4(0); S6(0); S7(20); S8(20); S9(20); S12(20); S13(20)]	Not Found	Not Found	High	Not Found	Not Found	Not Found	A0A0A0MRM9 2xPhospho [S525(0); S526(0); S528(0); S529(0); S530(100); S531(100); S534(0); S535(0)]	A0A0A0MRM9; Q14978	23	Not Found	Not Found	High	Not Found	Not Found	Not Found	3	0.0768	0	1	1	1	873.665	-2.04	-0.00178	30.3664	Not Found	Not Found	High	Not Found	Not Found	Not Found
High	Unambiguous	[K].AESSNSSSSDDSSEEEEEKLKGK.[G]	6.34	1xDeamidated [N5]; 2xPhospho [S]	4	Nucleolar and coiled-body phosphoprotein 1 (Fragment) OS=Homo sapiens OX=9606 GN=NOLC1 PE=1 SV=1	AESSNSSSSDDSSEEEEEKLKGK	A0A0A0MRM9 [523-545]	1	1	2		2	2619.97	A0A0A0MRM9	High	1xDeamidated [N5]; 2xPhospho [S3(0); S4(0); S6(0); S7(66.2); S8(66.2); S9(66.2); S12(0.8); S13(0.8)]	Not Found	Not Found	High	Not Found	Not Found	Not Found		A0A0A0MRM9; Q14978	23	Not Found	Not Found	High	Not Found	Not Found	Not Found	3	0.0252	0	1	1	1	873.995	-0.5	-0.00044	31.1092	Not Found	Not Found	High	Not Found	Not Found	Not Found
High	Unambiguous	[K].AGAVASQTKAGKPEEDSESSSEESSDSEEETPAAK.[A]	3.92	1xDeamidated [Q7]; 2xPhospho [S]; 1xpyrophospho [S/T]	9	Treacle protein OS=Homo sapiens OX=9606 GN=TCOF1 PE=1 SV=1	AGAVASQTKAGKPEEDSESSSEESSDSEEETPAAK	E7ETY2 [323-357]	5	1	3	E7ETY2 2xPhospho [S]	1	3686.46	E7ETY2	High	1xDeamidated [Q7]; 2xPhospho [S17; S19; S20; S21]; 1xpyrophospho [S6(16.7); T8(16.7); S17(16.7); S19(16.7); S20(16.7); S21(16.7); S24(0); S25(0); S27(0); T31(0)]	Not Found	Not Found	Not Found	Not Found	High	Not Found	E7ETY2 2xPhospho [S339; S341; S342; S343]	E7ETY2; J3KQ96; Q13428	35	Not Found	Not Found	Not Found	Not Found	High	Not Found	3	0.0026	0	1	1	1	1229.5	3.8	0.00467	36.0642	Not Found	Not Found	Not Found	Not Found	High	Not Found
High	Unambiguous	[K].AGKPEEDSESSSEESSDSEEETPAAK.[A]	13.18	1xpyrophospho [S/T]; 2xPhospho [S15(100); S16(100)]	25	Treacle protein OS=Homo sapiens OX=9606 GN=TCOF1 PE=1 SV=1	AGKPEEDSESSSEESSDSEEETPAAK	E7ETY2 [332-357]	9	1	3	E7ETY2 2xPhospho [S346(100); S347(100)]	0	2872.05	E7ETY2	High	1xpyrophospho [S8(0); S10(0); S11(0); S12(0); S15(50); S16(50); S18(0); T22(0)]; 2xPhospho [S8(0); S10(0); S11(0); S12(0); S15(100); S16(100); S18(0); T22(0)]	Not Found	Not Found	High	Not Found	High	Not Found	E7ETY2 2xPhospho [S339(0); S341(0); S342(0); S343(0); S346(100); S347(100); S349(0); T353(0)]	E7ETY2; J3KQ96; Q13428	26	Not Found	Not Found	High	Not Found	High	Not Found	3	0.0273	0	1	1	1	958.018	-1.64	-0.00157	31.5408	Not Found	Not Found	High	Not Found	High	Not Found
High	Unambiguous	[K].AGKPEEDSESSSEESSDSEEETPAAK.[A]	11.45	3xPhospho [S15(100); S16(100); S18(100)]	1	Treacle protein OS=Homo sapiens OX=9606 GN=TCOF1 PE=1 SV=1	AGKPEEDSESSSEESSDSEEETPAAK	E7ETY2 [332-357]	1	1	3	E7ETY2 3xPhospho [S346(100); S347(100); S349(100)]	0	2952.01	E7ETY2	High	3xPhospho [S8(0); S10(0); S11(0); S12(0); S15(100); S16(100); S18(100); T22(0)]	Not Found	Not Found	Not Found	Not Found	High	Not Found	E7ETY2 3xPhospho [S339(0); S341(0); S342(0); S343(0); S346(100); S347(100); S349(100); T353(0)]	E7ETY2; J3KQ96; Q13428	26	Not Found	Not Found	Not Found	Not Found	High	Not Found	3	0.0795	0	1	1	1	984.672	-3.81	-0.00375	31.0785	Not Found	Not Found	Not Found	Not Found	High	Not Found
High	Unambiguous	[K].AQAGKREEDSQSSSEESDSEEEAPAQAKPSGK.[A]	12.71	2xPhospho [S13(100); S14(100)]; 1xpyrophospho [S17(100)]	50	Treacle protein OS=Homo sapiens OX=9606 GN=TCOF1 PE=1 SV=1	AQAGKREEDSQSSSEESDSEEEAPAQAKPSGK	E7ETY2 [401-432]	10	1	3	E7ETY2 2xPhospho [S413(100); S414(100)]; 1xpyrophospho [S417(100)]	2	3509.42	E7ETY2	High	2xPhospho [S10(0); S12(0); S13(100); S14(100); S17(0); S19(0); S30(0)]; 1xpyrophospho [S10(0); S12(0); S13(0); S14(0); S17(100); S19(0); S30(0)]	Not Found	Not Found	High	Not Found	High	Not Found	E7ETY2 2xPhospho [S410(0); S412(0); S413(100); S414(100); S417(0); S419(0); S430(0)]; 1xpyrophospho [S410(0); S412(0); S413(0); S414(0); S417(100); S419(0); S430(0)]	E7ETY2; J3KQ96; Q13428	32	Not Found	Not Found	High	Not Found	High	Not Found	3	0.0039	0	1	1	1	1170.48	-1.47	-0.00172	28.2978	Not Found	Not Found	High	Not Found	High	Not Found
High	Unambiguous	[K].AQAGKREEDSQSSSEESDSEEEAPAQAKPSGK.[A]	6.68	1xDeamidated [Q11]; 1xpyrophospho [S]; 2xPhospho [S17(99); S]	22	Treacle protein OS=Homo sapiens OX=9606 GN=TCOF1 PE=1 SV=1	AQAGKREEDSQSSSEESDSEEEAPAQAKPSGK	E7ETY2 [401-432]	7	1	3	E7ETY2 2xPhospho [S417(99); S]	2	3510.41	E7ETY2	High	1xDeamidated [Q11]; 1xpyrophospho [S10(0); S12(33.3); S13(33.3); S14(33.3); S17(0.3); S19(0); S30(0)]; 2xPhospho [S10(0.3); S12(33.6); S13(33.6); S14(33.6); S17(99); S19(0); S30(0)]	Not Found	Not Found	Not Found	Not Found	High	High	E7ETY2 2xPhospho [S410(0.3); S412(33.6); S413(33.6); S414(33.6); S417(99); S419(0); S430(0)]	E7ETY2; J3KQ96; Q13428	32	Not Found	Not Found	Not Found	Not Found	High	High	4	0.0015	0	1	1	1	878.36	2.89	0.00253	32.9705	Not Found	Not Found	Not Found	Not Found	High	High
High	Unambiguous	[K].AQAGKREEDSQSSSEESDSEEEAPAQAKPSGK.[A]	5.28	2xDeamidated [Q11; Q]; 1xpyrophospho [S]; 2xPhospho [S]	9	Treacle protein OS=Homo sapiens OX=9606 GN=TCOF1 PE=1 SV=1	AQAGKREEDSQSSSEESDSEEEAPAQAKPSGK	E7ETY2 [401-432]	7	1	3		2	3511.39	E7ETY2	High	2xDeamidated [Q2; Q11; Q26]; 1xpyrophospho [S10(0.3); S12(33.2); S13(33.2); S14(33.2); S17(0); S19(0); S30(0)]; 2xPhospho [S10(1.2); S12(66.3); S13(66.3); S14(66.3); S17(0); S19(0); S30(0)]	Not Found	Not Found	Not Found	Not Found	High	Not Found		E7ETY2; J3KQ96; Q13428	32	Not Found	Not Found	Not Found	Not Found	High	Not Found	3	0.0057	0	1	1	1	1171.14	4.68	0.00548	31.7182	Not Found	Not Found	Not Found	Not Found	High	Not Found
High	Unambiguous	[K].AQAGKREEDSQSSSEESDSEEEAPAQAKPSGK.[A]	6.53	Phospho [S]; 1xpyrophospho [S]	5	Treacle protein OS=Homo sapiens OX=9606 GN=TCOF1 PE=1 SV=1	AQAGKREEDSQSSSEESDSEEEAPAQAKPSGK	E7ETY2 [401-432]	2	1	3		2	3589.39	E7ETY2	High	Phospho [S]; 1xpyrophospho [S]	Not Found	Not Found	Not Found	Not Found	High	Not Found		E7ETY2; J3KQ96; Q13428	32	Not Found	Not Found	Not Found	Not Found	High	Not Found	3	0.0153	0	1	1	1	1197.13	-2.29	-0.00275	31.1178	Not Found	Not Found	Not Found	Not Found	High	Not Found
High	Unambiguous	[K].AQAGKREEDSQSSSEESDSEEEAPAQAKPSGK.[A]	8.74	1xDeamidated [Q]; Phospho [S]; 1xpyrophospho [S]	30	Treacle protein OS=Homo sapiens OX=9606 GN=TCOF1 PE=1 SV=1	AQAGKREEDSQSSSEESDSEEEAPAQAKPSGK	E7ETY2 [401-432]	20	1	3		2	3590.37	E7ETY2	High	1xDeamidated [Q]; Phospho [S]; 1xpyrophospho [S]	Not Found	Not Found	Not Found	Not Found	High	Not Found		E7ETY2; J3KQ96; Q13428	32	Not Found	Not Found	Not Found	Not Found	High	Not Found	3	0.0011	0	1	1	1	1197.47	4.84	0.0058	30.9426	Not Found	Not Found	Not Found	Not Found	High	Not Found
High	Unambiguous	[K].AQAGKREEDSQSSSEESDSEEEAPAQAKPSGK.[A]	4.58	2xDeamidated [Q2; Q11]; 1xPhospho [S]; 1xpyrophospho [S]	10	Treacle protein OS=Homo sapiens OX=9606 GN=TCOF1 PE=1 SV=1	AQAGKREEDSQSSSEESDSEEEAPAQAKPSGK	E7ETY2 [401-432]	6	1	3		2	3591.36	E7ETY2	High	2xDeamidated [Q2; Q11]; 1xPhospho [S10(20); S12(20); S13(20); S14(20); S17(20); S19(0); S30(0)]; 1xpyrophospho [S10(20); S12(20); S13(20); S14(20); S17(20); S19(0); S30(0)]	Not Found	Not Found	Not Found	Not Found	High	Not Found		E7ETY2; J3KQ96; Q13428	32	Not Found	Not Found	Not Found	Not Found	High	Not Found	3	0.0022	0	1	1	1	1197.8	4.23	0.00506	30.4045	Not Found	Not Found	Not Found	Not Found	High	Not Found
High	Unambiguous	[K].ASESSSSEESSDDDDEEDQKKQPVQK.[G]	9.72	2xPhospho [S10(100); S11(100)]; 1xpyrophospho [S]	16	Nucleolar and coiled-body phosphoprotein 1 (Fragment) OS=Homo sapiens OX=9606 GN=NOLC1 PE=1 SV=1	ASESSSSEESSDDDDEEDQKKQPVQK	A0A0A0MRM9 [122-147]	6	1	3	A0A0A0MRM9 2xPhospho [S131(100); S132(100)]	2	3044.14	A0A0A0MRM9	High	2xPhospho [S2(0); S4(0); S5(0); S6(0); S7(0); S10(100); S11(100)]; 1xpyrophospho [S2(0); S4(0); S5(0); S6(0); S7(0); S10(50); S11(50)]	Not Found	Not Found	High	Not Found	Not Found	Not Found	A0A0A0MRM9 2xPhospho [S123(0); S125(0); S126(0); S127(0); S128(0); S131(100); S132(100)]	A0A0A0MRM9; S4R3C2; Q14978	26	Not Found	Not Found	High	Not Found	Not Found	Not Found	4	0.0216	0	1	1	1	761.788	-3.54	-0.0027	22.9148	Not Found	Not Found	High	Not Found	Not Found	Not Found
High	Unambiguous	[K].ASESSSSEESSDDDDEEDQKKQPVQK.[G]	5.6	1xDeamidated [Q]; 2xPhospho [S10(100); S11(100)]	2	Nucleolar and coiled-body phosphoprotein 1 (Fragment) OS=Homo sapiens OX=9606 GN=NOLC1 PE=1 SV=1	ASESSSSEESSDDDDEEDQKKQPVQK	A0A0A0MRM9 [122-147]	2	1	3	A0A0A0MRM9 2xPhospho [S131(100); S132(100)]	2	3045.13	A0A0A0MRM9	High	1xDeamidated [Q19; Q22]; 2xPhospho [S2(0); S4(0); S5(0); S6(0); S7(0); S10(100); S11(100)]	Not Found	Not Found	High	Not Found	Not Found	Not Found	A0A0A0MRM9 2xPhospho [S123(0); S125(0); S126(0); S127(0); S128(0); S131(100); S132(100)]	A0A0A0MRM9; S4R3C2; Q14978	26	Not Found	Not Found	High	Not Found	Not Found	Not Found	3	0.0339	0	1	1	1	1015.71	0.57	0.00058	23.5392	Not Found	Not Found	High	Not Found	Not Found	Not Found
High	Unambiguous	[K].ASESSSSEESSDDDDEEDQKKQPVQK.[G]	6.81	Phospho [S]; 1xpyrophospho [S]	12	Nucleolar and coiled-body phosphoprotein 1 (Fragment) OS=Homo sapiens OX=9606 GN=NOLC1 PE=1 SV=1	ASESSSSEESSDDDDEEDQKKQPVQK	A0A0A0MRM9 [122-147]	7	1	3		2	3124.11	A0A0A0MRM9	High	Phospho [S]; 1xpyrophospho [S]	Not Found	Not Found	High	Not Found	Not Found	Not Found		A0A0A0MRM9; S4R3C2; Q14978	26	Not Found	Not Found	High	Not Found	Not Found	Not Found	3	0.0808	0	1	1	1	1042.04	-1.48	-0.00154	21.6016	Not Found	Not Found	High	Not Found	Not Found	Not Found
High	Unambiguous	[K].ASSSDSEDSSEEEEEVQGPPAK.[K]	7.42	2xPhospho [S6(100); S9(100)]	5	Nucleolar and coiled-body phosphoprotein 1 (Fragment) OS=Homo sapiens OX=9606 GN=NOLC1 PE=1 SV=1	ASSSDSEDSSEEEEEVQGPPAK	A0A0A0MRM9 [81-102]	2	1	3	A0A0A0MRM9 2xPhospho [S86(100); S89(100)]	0	2453.88	A0A0A0MRM9	High	2xPhospho [S2(0); S3(0); S4(0); S6(100); S9(100); S10(0)]	Not Found	Not Found	High	Not Found	Not Found	Not Found	A0A0A0MRM9 2xPhospho [S82(0); S83(0); S84(0); S86(100); S89(100); S90(0)]	A0A0A0MRM9; S4R3C2; Q14978	22	Not Found	Not Found	High	Not Found	Not Found	Not Found	2	0.0162	0	1	1	1	1227.44	-2.69	-0.0033	36.7661	Not Found	Not Found	High	Not Found	Not Found	Not Found
High	Unambiguous	[K].ASSSDSEDSSEEEEEVQGPPAK.[K]	2.03	1xDeamidated [Q17]; 2xPhospho [S9(100); S10(100)]	2	Nucleolar and coiled-body phosphoprotein 1 (Fragment) OS=Homo sapiens OX=9606 GN=NOLC1 PE=1 SV=1	ASSSDSEDSSEEEEEVQGPPAK	A0A0A0MRM9 [81-102]	1	1	3	A0A0A0MRM9 2xPhospho [S89(100); S90(100)]	0	2454.86	A0A0A0MRM9	High	1xDeamidated [Q17]; 2xPhospho [S2(0); S3(0); S4(0); S6(0); S9(100); S10(100)]	Not Found	Not Found	High	Not Found	Not Found	Not Found	A0A0A0MRM9 2xPhospho [S82(0); S83(0); S84(0); S86(0); S89(100); S90(100)]	A0A0A0MRM9; S4R3C2; Q14978	22	Not Found	Not Found	High	Not Found	Not Found	Not Found	2	0.0345	0	1	1	1	1227.94	4.03	0.00494	36.9137	Not Found	Not Found	High	Not Found	Not Found	Not Found
High	Unambiguous	[K].ASSSDSEDSSEEEEEVQGPPAKK.[A]	9.81	2xPhospho [S3(100); S6(100)]; 1xpyrophospho [S10(100)]	9	Nucleolar and coiled-body phosphoprotein 1 (Fragment) OS=Homo sapiens OX=9606 GN=NOLC1 PE=1 SV=1	ASSSDSEDSSEEEEEVQGPPAKK	A0A0A0MRM9 [81-103]	5	1	3	A0A0A0MRM9 2xPhospho [S83(100); S86(100)]; 1xpyrophospho [S90(100)]	1	2581.97	A0A0A0MRM9	High	2xPhospho [S2(0); S3(100); S4(0); S6(100); S9(0); S10(0)]; 1xpyrophospho [S2(0); S3(0); S4(0); S6(0); S9(0); S10(100)]	Not Found	Not Found	High	Not Found	Not Found	Not Found	A0A0A0MRM9 2xPhospho [S82(0); S83(100); S84(0); S86(100); S89(0); S90(0)]; 1xpyrophospho [S82(0); S83(0); S84(0); S86(0); S89(0); S90(100)]	A0A0A0MRM9; S4R3C2; Q14978	23	Not Found	Not Found	High	Not Found	Not Found	Not Found	3	0.055	0	1	1	1	861.326	-2.22	-0.00191	33.5091	Not Found	Not Found	High	Not Found	Not Found	Not Found
High	Unambiguous	[K].ASSSDSEDSSEEEEEVQGPPAKK.[A]	6.2	1xDeamidated [Q17]; 1xpyrophospho [S10(100)]; 2xPhospho [S9(100); S10(100)]	6	Nucleolar and coiled-body phosphoprotein 1 (Fragment) OS=Homo sapiens OX=9606 GN=NOLC1 PE=1 SV=1	ASSSDSEDSSEEEEEVQGPPAKK	A0A0A0MRM9 [81-103]	3	1	3	A0A0A0MRM9 1xpyrophospho [S90(100)]; 2xPhospho [S89(100); S90(100)]	1	2582.95	A0A0A0MRM9	High	1xDeamidated [Q17]; 1xpyrophospho [S2(0); S3(0); S4(0); S6(0); S9(0); S10(100)]; 2xPhospho [S2(0); S3(0); S4(0); S6(0); S9(100); S10(100)]	Not Found	Not Found	High	Not Found	Not Found	Not Found	A0A0A0MRM9 1xpyrophospho [S82(0); S83(0); S84(0); S86(0); S89(0); S90(100)]; 2xPhospho [S82(0); S83(0); S84(0); S86(0); S89(100); S90(100)]	A0A0A0MRM9; S4R3C2; Q14978	23	Not Found	Not Found	High	Not Found	Not Found	Not Found	3	0.0194	0	1	1	1	861.661	5.43	0.00468	33.0103	Not Found	Not Found	High	Not Found	Not Found	Not Found
High	Unambiguous	[K].AVEKQQPVESSEDSSDESDSSSEEEKKPPTK.[A]	3.17	1xDeamidated [Q]; 1xpyrophospho [S/T]; 2xPhospho [S/T]	10	Nucleolar and coiled-body phosphoprotein 1 (Fragment) OS=Homo sapiens OX=9606 GN=NOLC1 PE=1 SV=1	AVEKQQPVESSEDSSDESDSSSEEEKKPPTK	A0A0A0MRM9 [321-351]	8	1	2		2	3554.45	A0A0A0MRM9	High	1xDeamidated [Q5; Q6]; 1xpyrophospho [S10(0); S11(0); S14(32.9); S15(32.9); S18(32.9); S20(0.4); S21(0.4); S22(0.4); T30(0)]; 2xPhospho [S10(0); S11(0); S14(64.1); S15(64.1); S18(64.1); S20(2.6); S21(2.6); S22(2.6); T30(0)]	Not Found	Not Found	High	Not Found	Not Found	Not Found		A0A0A0MRM9; Q14978	31	Not Found	Not Found	High	Not Found	Not Found	Not Found	4	0.0158	0	1	1	1	889.365	-1.85	-0.00164	29.5281	Not Found	Not Found	High	Not Found	Not Found	Not Found
High	Unambiguous	[K].GHHVTDSENDEPLNLNASDSESEELHR.[Q]	7.51	2xPhospho [S20(100); S/T]; 1xpyrophospho [S20(99.4)]	4	Protein IWS1 homolog OS=Homo sapiens OX=9606 GN=IWS1 PE=1 SV=2	GHHVTDSENDEPLNLNASDSESEELHR	Q96ST2 [63-89]	2	1	2	Q96ST2 2xPhospho [S82(100); S/T]; 1xpyrophospho [S82(99.4)]	0	3191.26	Q96ST2	High	2xPhospho [T5(0); S7(0); S18(50); S20(100); S22(50)]; 1xpyrophospho [T5(0); S7(0); S18(0.6); S20(99.4); S22(0)]	High	Not Found	Not Found	Not Found	Not Found	Not Found	Q96ST2 2xPhospho [T67(0); S69(0); S80(50); S82(100); S84(50)]; 1xpyrophospho [T67(0); S69(0); S80(0.6); S82(99.4); S84(0)]	B8ZZB6; Q96ST2	27	High	Not Found	Not Found	Not Found	Not Found	Not Found	3	0.0133	0	1	1	1	1064.42	-1	-0.00107	51.2208	High	Not Found	Not Found	Not Found	Not Found	Not Found
High	Unambiguous	[K].GKAESSNSSSSDDSSEEEEEKLK.[G]	8.32	1xpyrophospho [S]; 2xPhospho [S10(100); S11(100)]	5	Nucleolar and coiled-body phosphoprotein 1 (Fragment) OS=Homo sapiens OX=9606 GN=NOLC1 PE=1 SV=1	GKAESSNSSSSDDSSEEEEEKLK	A0A0A0MRM9 [521-543]	2	1	2	A0A0A0MRM9 2xPhospho [S530(100); S531(100)]	2	2618.99	A0A0A0MRM9	High	1xpyrophospho [S5(0); S6(0); S8(0); S9(0); S10(50); S11(50); S14(0); S15(0)]; 2xPhospho [S5(0); S6(0); S8(0); S9(0); S10(100); S11(100); S14(0); S15(0)]	Not Found	Not Found	High	Not Found	Not Found	Not Found	A0A0A0MRM9 2xPhospho [S525(0); S526(0); S528(0); S529(0); S530(100); S531(100); S534(0); S535(0)]	A0A0A0MRM9; Q14978	23	Not Found	Not Found	High	Not Found	Not Found	Not Found	3	0.0144	0	1	1	1	873.665	-2.11	-0.00184	29.4117	Not Found	Not Found	High	Not Found	Not Found	Not Found
High	Unambiguous	[K].IANGKAASSSSSSSSSSSSDDSEEEKAAATPK.[K]	11.79	1xDeamidated [N3]; 1xpyrophospho [S11(98.9)]; 2xPhospho [S11(99.3); S12(99.3)]	9	Nucleolar and coiled-body phosphoprotein 1 (Fragment) OS=Homo sapiens OX=9606 GN=NOLC1 PE=1 SV=1	IANGKAASSSSSSSSSSSSDDSEEEKAAATPK	A0A0A0MRM9 [208-239]	6	1	4	A0A0A0MRM9 1xpyrophospho [S218(98.9)]; 2xPhospho [S218(99.3); S219(99.3)]	2	3221.29	A0A0A0MRM9	High	1xDeamidated [N3]; 1xpyrophospho [S8(0); S9(0); S10(0.5); S11(98.9); S12(0.5); S13(0); S14(0); S15(0); S16(0); S17(0); S18(0); S19(0); S22(0); T30(0)]; 2xPhospho [S8(0); S9(0); S10(1.4); S11(99.3); S12(99.3); S13(0); S14(0); S15(0); S16(0); S17(0); S18(0); S19(0); S22(0); T30(0)]	Not Found	Not Found	High	Not Found	Not Found	Not Found	A0A0A0MRM9 1xpyrophospho [S215(0); S216(0); S217(0.5); S218(98.9); S219(0.5); S220(0); S221(0); S222(0); S223(0); S224(0); S225(0); S226(0); S229(0); T237(0)]; 2xPhospho [S215(0); S216(0); S217(1.4); S218(99.3); S219(99.3); S220(0); S221(0); S222(0); S223(0); S224(0); S225(0); S226(0); S229(0); T237(0)]	A0A0A0MRM9; S4R3C2; Q14978; S4R349	32	Not Found	Not Found	High	Not Found	Not Found	Not Found	3	0.0017	0	1	1	1	1074.43	-3.48	-0.00374	29.8802	Not Found	Not Found	High	Not Found	Not Found	Not Found
High	Unambiguous	[K].KAAESSSDSSDSDSSEDDEAPSKPAGTTK.[N]	12.95	1xpyrophospho [S10(100)]; 2xPhospho [S9(100); S10(100)]	21	Nucleolar and coiled-body phosphoprotein 1 (Fragment) OS=Homo sapiens OX=9606 GN=NOLC1 PE=1 SV=1	KAAESSSDSSDSDSSEDDEAPSKPAGTTK	A0A0A0MRM9 [366-394]	8	1	2	A0A0A0MRM9 1xpyrophospho [S375(100)]; 2xPhospho [S374(100); S375(100)]	1	3046.16	A0A0A0MRM9	High	1xpyrophospho [S5(0); S6(0); S7(0); S9(0); S10(100); S12(0); S14(0); S15(0); S22(0); T27(0); T28(0)]; 2xPhospho [S5(0); S6(0); S7(0); S9(100); S10(100); S12(0); S14(0); S15(0); S22(0); T27(0); T28(0)]	Not Found	Not Found	High	High	Not Found	Not Found	A0A0A0MRM9 1xpyrophospho [S370(0); S371(0); S372(0); S374(0); S375(100); S377(0); S379(0); S380(0); S387(0); T392(0); T393(0)]; 2xPhospho [S370(0); S371(0); S372(0); S374(100); S375(100); S377(0); S379(0); S380(0); S387(0); T392(0); T393(0)]	A0A0A0MRM9; Q14978	29	Not Found	Not Found	High	High	Not Found	Not Found	3	0.0085	0	1	1	1	1016.05	-2.62	-0.00266	25.011	Not Found	Not Found	High	High	Not Found	Not Found
High	Unambiguous	[K].KAAESSSDSSDSDSSEDDEAPSKPAGTTKNSSNKPAVTTK.[S]	9.02	1xDeamidated [N30]; 2xPhospho [S/T]; 1xpyrophospho [S12(95.9)]	8	Nucleolar and coiled-body phosphoprotein 1 (Fragment) OS=Homo sapiens OX=9606 GN=NOLC1 PE=1 SV=1	KAAESSSDSSDSDSSEDDEAPSKPAGTTKNSSNKPAVTTK	A0A0A0MRM9 [366-405]	5	1	2	A0A0A0MRM9 1xpyrophospho [S377(95.9)]	2	4174.73	A0A0A0MRM9	High	1xDeamidated [N30]; 2xPhospho [S5(0); S6(0); S7(1.8); S9(65.5); S10(65.5); S12(65.5); S14(1.8); S15(0.1); S22(0); T27(0); T28(0); S31(0); S32(0); T38(0); T39(0)]; 1xpyrophospho [S5(0); S6(0); S7(0); S9(1.4); S10(1.4); S12(95.9); S14(1.4); S15(0); S22(0); T27(0); T28(0); S31(0); S32(0); T38(0); T39(0)]	Not Found	Not Found	High	Not Found	Not Found	Not Found	A0A0A0MRM9 1xpyrophospho [S370(0); S371(0); S372(0); S374(1.4); S375(1.4); S377(95.9); S379(1.4); S380(0); S387(0); T392(0); T393(0); S396(0); S397(0); T403(0); T404(0)]	A0A0A0MRM9; Q14978	40	Not Found	Not Found	High	Not Found	Not Found	Not Found	4	0.0011	0	1	1	1	1044.44	-2.09	-0.00218	28.5385	Not Found	Not Found	High	Not Found	Not Found	Not Found
High	Unambiguous	[K].KASSSDSEDSSEEEEEVQGPPAK.[K]	5.16	2xPhospho [S10(100); S11(100)]; 1xpyrophospho [S]	5	Nucleolar and coiled-body phosphoprotein 1 (Fragment) OS=Homo sapiens OX=9606 GN=NOLC1 PE=1 SV=1	KASSSDSEDSSEEEEEVQGPPAK	A0A0A0MRM9 [80-102]	3	1	3	A0A0A0MRM9 2xPhospho [S89(100); S90(100)]	1	2581.97	A0A0A0MRM9	High	2xPhospho [S3(0); S4(0); S5(0); S7(0); S10(100); S11(100)]; 1xpyrophospho [S3(0); S4(0); S5(0); S7(0); S10(50); S11(50)]	Not Found	Not Found	High	Not Found	Not Found	Not Found	A0A0A0MRM9 2xPhospho [S82(0); S83(0); S84(0); S86(0); S89(100); S90(100)]	A0A0A0MRM9; S4R3C2; Q14978	23	Not Found	Not Found	High	Not Found	Not Found	Not Found	3	0.1105	0	1	1	1	861.325	-3.5	-0.00301	33.2277	Not Found	Not Found	High	Not Found	Not Found	Not Found
High	Unambiguous	[K].KASSSDSEDSSEEEEEVQGPPAKK.[A]	9.47	1xpyrophospho [S7(100)]; 2xPhospho [S7(100); S]	9	Nucleolar and coiled-body phosphoprotein 1 (Fragment) OS=Homo sapiens OX=9606 GN=NOLC1 PE=1 SV=1	KASSSDSEDSSEEEEEVQGPPAKK	A0A0A0MRM9 [80-103]	7	1	3	A0A0A0MRM9 1xpyrophospho [S86(100)]; 2xPhospho [S86(100); S]	2	2710.07	A0A0A0MRM9	High	1xpyrophospho [S3(0); S4(0); S5(0); S7(100); S10(0); S11(0)]; 2xPhospho [S3(0); S4(50); S5(50); S7(100); S10(0); S11(0)]	Not Found	Not Found	High	Not Found	Not Found	Not Found	A0A0A0MRM9 1xpyrophospho [S82(0); S83(0); S84(0); S86(100); S89(0); S90(0)]; 2xPhospho [S82(0); S83(50); S84(50); S86(100); S89(0); S90(0)]	A0A0A0MRM9; S4R3C2; Q14978	24	Not Found	Not Found	High	Not Found	Not Found	Not Found	3	0.0032	0	1	1	1	904.026	-1.19	-0.00108	31.0593	Not Found	Not Found	High	Not Found	Not Found	Not Found
High	Unambiguous	[K].KKASSSDSEDSSEEEEEVQGPPAK.[K]	7.51	1xpyrophospho [S8(99.6)]; 2xPhospho [S5(100); S]	5	Nucleolar and coiled-body phosphoprotein 1 (Fragment) OS=Homo sapiens OX=9606 GN=NOLC1 PE=1 SV=1	KKASSSDSEDSSEEEEEVQGPPAK	A0A0A0MRM9 [79-102]	2	1	3	A0A0A0MRM9 1xpyrophospho [S86(99.6)]; 2xPhospho [S83(100); S]	2	2710.07	A0A0A0MRM9	High	1xpyrophospho [S4(0); S5(0); S6(0.4); S8(99.6); S11(0); S12(0)]; 2xPhospho [S4(0); S5(100); S6(50); S8(50); S11(0); S12(0)]	Not Found	Not Found	High	Not Found	Not Found	Not Found	A0A0A0MRM9 1xpyrophospho [S82(0); S83(0); S84(0.4); S86(99.6); S89(0); S90(0)]; 2xPhospho [S82(0); S83(100); S84(50); S86(50); S89(0); S90(0)]	A0A0A0MRM9; S4R3C2; Q14978	24	Not Found	Not Found	High	Not Found	Not Found	Not Found	3	0.0067	0	1	1	1	904.024	-2.48	-0.00224	32.0621	Not Found	Not Found	High	Not Found	Not Found	Not Found
High	Unambiguous	[K].KPEEESESSEEGSESEEEAPAGTR.[S]	13.16	1xpyrophospho [S8(100)]; 2xPhospho [S8(100); S9(100)]	8	Treacle protein OS=Homo sapiens OX=9606 GN=TCOF1 PE=1 SV=1	KPEEESESSEEGSESEEEAPAGTR	E7ETY2 [265-288]	2	1	3	E7ETY2 1xpyrophospho [S272(100)]; 2xPhospho [S272(100); S273(100)]	0	2740	E7ETY2	High	1xpyrophospho [S6(0); S8(100); S9(0); S13(0); S15(0); T23(0)]; 2xPhospho [S6(0); S8(100); S9(100); S13(0); S15(0); T23(0)]	Not Found	Not Found	Not Found	Not Found	High	Not Found	E7ETY2 1xpyrophospho [S270(0); S272(100); S273(0); S277(0); S279(0); T287(0)]; 2xPhospho [S270(0); S272(100); S273(100); S277(0); S279(0); T287(0)]	E7ETY2; J3KQ96; Q13428	24	Not Found	Not Found	Not Found	Not Found	High	Not Found	3	0.0623	0	1	1	1	914.004	-2.2	-0.00201	34.112	Not Found	Not Found	Not Found	Not Found	High	Not Found
High	Unambiguous	[K].KPEEESESSEEGSESEEEAPAGTRSQVK.[A]	3.18	1xpyrophospho [S/T]; 2xPhospho [S8(99); S9(99)]	3	Treacle protein OS=Homo sapiens OX=9606 GN=TCOF1 PE=1 SV=1	KPEEESESSEEGSESEEEAPAGTRSQVK	E7ETY2 [265-292]	2	1	3	E7ETY2 2xPhospho [S272(99); S273(99)]	1	3182.26	E7ETY2	High	1xpyrophospho [S6(0.4); S8(49.8); S9(49.8); S13(0); S15(0); T23(0); S25(0)]; 2xPhospho [S6(1.9); S8(99); S9(99); S13(0); S15(0); T23(0); S25(0)]	Not Found	Not Found	Not Found	Not Found	High	Not Found	E7ETY2 2xPhospho [S270(1.9); S272(99); S273(99); S277(0); S279(0); T287(0); S289(0)]	E7ETY2; J3KQ96; Q13428	28	Not Found	Not Found	Not Found	Not Found	High	Not Found	3	0.0031	0	1	1	1	1061.42	-1.29	-0.00136	35.8249	Not Found	Not Found	Not Found	Not Found	High	Not Found
High	Unambiguous	[K].KPEEESESSEEGSESEEEAPAGTRSQVK.[A]	2.56	1xDeamidated [Q26]; 2xPhospho [S13(98.9); S/T]; 1xpyrophospho [S13(96.7)]	1	Treacle protein OS=Homo sapiens OX=9606 GN=TCOF1 PE=1 SV=1	KPEEESESSEEGSESEEEAPAGTRSQVK	E7ETY2 [265-292]	1	1	3	E7ETY2 2xPhospho [S277(98.9); S/T]	1	3183.24	E7ETY2	High	1xDeamidated [Q26]; 2xPhospho [S6(0); S8(50); S9(50); S13(98.9); S15(1.1); T23(0); S25(0)]; 1xpyrophospho [S6(0); S8(1.1); S9(1.1); S13(96.7); S15(1.1); T23(0); S25(0)]	Not Found	Not Found	Not Found	Not Found	High	Not Found	E7ETY2 2xPhospho [S270(0); S272(50); S273(50); S277(98.9); S279(1.1); T287(0); S289(0)]	E7ETY2; J3KQ96; Q13428	28	Not Found	Not Found	Not Found	Not Found	High	Not Found	3	0.0742	0	1	1	1	1061.76	4.35	0.00462	35.2483	Not Found	Not Found	Not Found	Not Found	High	Not Found
High	Unambiguous	[K].LATVEMMASHMYTSYNKHISLHK.[A]	2.4	Phospho [T/S/Y]; 1xpyrophospho [S/T]	6	Autophagy-related protein 2 homolog B OS=Homo sapiens OX=9606 GN=ATG2B PE=1 SV=5	LATVEMMASHMYTSYNKHISLHK	Q96BY7 [701-723]	3	1	1		1	2932.2	Q96BY7	High	Phospho [T/S/Y]; 1xpyrophospho [S/T]	Not Found	Not Found	High	Not Found	Not Found	Not Found		Q96BY7	23	Not Found	Not Found	High	Not Found	Not Found	Not Found	3	0.0208	0	1	1	1	978.068	-4.95	-0.00484	26.2581	Not Found	Not Found	High	Not Found	Not Found	Not Found
High	Rejected	[K].LQGTAAGSTGGSSEGLLAAQRTDCPYCDVK.[Y]	2.79	2xCarbamidomethyl [C24; C27]; 2xPhospho [S8; S12]	1		LQGTAAGSTGGSSEGLLAAQRTDCPYCDVK		1	0	1		1	3230.35		High	2xCarbamidomethyl [C24; C27]; 2xPhospho [S8; S12]	Not Found	Not Found	High	Not Found	Not Found	Not Found		Q9C0A1	30	Not Found	Not Found	High	Not Found	Not Found	Not Found	4		0.0478	6	6	6	808.34	-4.51	-0.00364	23.7889	Not Found	Not Found	High	Not Found	Not Found	Not Found
High	Selected	[K].LQTAFRTVNCFYWFDAQQNTWFPK.[T]	2.93	1xCarbamidomethyl [C10]; 2xDeamidated [N/Q]; 2xPhospho [Y12(97.2); T20(97.2)]	4	Kelch repeat and BTB domain-containing protein 2 OS=Homo sapiens OX=9606 GN=KBTBD2 PE=1 SV=2	LQTAFRTVNCFYWFDAQQNTWFPK	Q8IY47 [340-363]	2	1	1	Q8IY47 2xPhospho [Y351(97.2); T359(97.2)]	1	3230.35	Q8IY47	High	1xCarbamidomethyl [C10]; 2xDeamidated [N9; Q17; Q18; N19]; 2xPhospho [T3(0); T7(5.7); Y12(97.2); T20(97.2)]	Not Found	Not Found	High	Not Found	Not Found	Not Found	Q8IY47 2xPhospho [T342(0); T346(5.7); Y351(97.2); T359(97.2)]	Q8IY47	24	Not Found	Not Found	High	Not Found	Not Found	Not Found	4	0.0068	0	1	1	1	808.34	-4.14	-0.00335	23.7889	Not Found	Not Found	High	Not Found	Not Found	Not Found
High	Unambiguous	[K].QAPQGSRDSSSDSDSSSSEEEEEKTSK.[S]	11.67	1xGln->pyro-Glu [N-Term]; 2xPhospho [S13(100); S/T]	1	Nucleolar and coiled-body phosphoprotein 1 (Fragment) OS=Homo sapiens OX=9606 GN=NOLC1 PE=1 SV=1	QAPQGSRDSSSDSDSSSSEEEEEKTSK	A0A0A0MRM9 [470-496]	1	1	2	A0A0A0MRM9 2xPhospho [S482(100); S/T]	2	3017.11	A0A0A0MRM9	High	1xGln->pyro-Glu [N-Term]; 2xPhospho [S6(0); S9(0); S10(50); S11(50); S13(100); S15(0); S16(0); S17(0); S18(0); T25(0); S26(0)]	Not Found	Not Found	High	Not Found	Not Found	Not Found	A0A0A0MRM9 2xPhospho [S475(0); S478(0); S479(50); S480(50); S482(100); S484(0); S485(0); S486(0); S487(0); T494(0); S495(0)]	A0A0A0MRM9; Q14978	27	Not Found	Not Found	High	Not Found	Not Found	Not Found	3	0.0694	0	1	1	1	1006.37	-2.83	-0.00284	25.1294	Not Found	Not Found	High	Not Found	Not Found	Not Found
High	Unambiguous	[K].QAPQGSRDSSSDSDSSSSEEEEEKTSK.[S]	10.92	1xpyrophospho [S9(99.2)]; 2xPhospho [S10(99.5); S11(99.5)]	7	Nucleolar and coiled-body phosphoprotein 1 (Fragment) OS=Homo sapiens OX=9606 GN=NOLC1 PE=1 SV=1	QAPQGSRDSSSDSDSSSSEEEEEKTSK	A0A0A0MRM9 [470-496]	3	1	2	A0A0A0MRM9 1xpyrophospho [S478(99.2)]; 2xPhospho [S479(99.5); S480(99.5)]	2	3034.13	A0A0A0MRM9	High	1xpyrophospho [S6(0); S9(99.2); S10(0.4); S11(0.4); S13(0); S15(0); S16(0); S17(0); S18(0); T25(0); S26(0)]; 2xPhospho [S6(0); S9(1); S10(99.5); S11(99.5); S13(0); S15(0); S16(0); S17(0); S18(0); T25(0); S26(0)]	Not Found	Not Found	High	Not Found	Not Found	Not Found	A0A0A0MRM9 1xpyrophospho [S475(0); S478(99.2); S479(0.4); S480(0.4); S482(0); S484(0); S485(0); S486(0); S487(0); T494(0); S495(0)]; 2xPhospho [S475(0); S478(1); S479(99.5); S480(99.5); S482(0); S484(0); S485(0); S486(0); S487(0); T494(0); S495(0)]	A0A0A0MRM9; Q14978	27	Not Found	Not Found	High	Not Found	Not Found	Not Found	3	0.011	0	1	1	1	1012.05	-1.7	-0.00172	20.7267	Not Found	Not Found	High	Not Found	Not Found	Not Found
High	Unambiguous	[K].QAPQGSRDSSSDSDSSSSEEEEEKTSK.[S]	7.38	1xDeamidated [Q]; 2xPhospho [S9(99.4); S10(99.4)]; 1xpyrophospho [S9(99.5)]	9	Nucleolar and coiled-body phosphoprotein 1 (Fragment) OS=Homo sapiens OX=9606 GN=NOLC1 PE=1 SV=1	QAPQGSRDSSSDSDSSSSEEEEEKTSK	A0A0A0MRM9 [470-496]	5	1	2	A0A0A0MRM9 2xPhospho [S478(99.4); S479(99.4)]; 1xpyrophospho [S478(99.5)]	2	3035.12	A0A0A0MRM9	High	1xDeamidated [Q1; Q4]; 2xPhospho [S6(0); S9(99.4); S10(99.4); S11(1.2); S13(0); S15(0); S16(0); S17(0); S18(0); T25(0); S26(0)]; 1xpyrophospho [S6(0); S9(99.5); S10(0.5); S11(0); S13(0); S15(0); S16(0); S17(0); S18(0); T25(0); S26(0)]	Not Found	Not Found	High	Not Found	Not Found	Not Found	A0A0A0MRM9 2xPhospho [S475(0); S478(99.4); S479(99.4); S480(1.2); S482(0); S484(0); S485(0); S486(0); S487(0); T494(0); S495(0)]; 1xpyrophospho [S475(0); S478(99.5); S479(0.5); S480(0); S482(0); S484(0); S485(0); S486(0); S487(0); T494(0); S495(0)]	A0A0A0MRM9; Q14978	27	Not Found	Not Found	High	Not Found	Not Found	Not Found	3	0.0108	0	1	1	1	1012.38	1.01	0.00102	20.949	Not Found	Not Found	High	Not Found	Not Found	Not Found
High	Selected	[K].QETPAVLEDLHKANIRTVMVTGDSMLTAVSVAR.[D]	3.41	1xOxidation [M]; 3xpyrophospho [T17(97); S24(96.9); T27(96.9)]	2	Cation-transporting ATPase OS=Homo sapiens OX=9606 GN=ATP13A3 PE=1 SV=1	QETPAVLEDLHKANIRTVMVTGDSMLTAVSVAR	A0A087WYY3 [451-483]	2	1	2	A0A087WYY3 3xpyrophospho [T467(97); S474(96.9); T477(96.9)]	2	4048.64	A0A087WYY3	High	1xOxidation [M19; M25]; 3xpyrophospho [T3(0); T17(97); T21(9.1); S24(96.9); T27(96.9); S30(0.2)]	Not Found	Not Found	High	Not Found	Not Found	Not Found	A0A087WYY3 3xpyrophospho [T453(0); T467(97); T471(9.1); S474(96.9); T477(96.9); S480(0.2)]	A0A087WYY3; Q9H7F0	33	Not Found	Not Found	High	Not Found	Not Found	Not Found	4	0.0029	0	1	1	1	1012.91	-2.04	-0.00207	30.2149	Not Found	Not Found	High	Not Found	Not Found	Not Found
High	Unambiguous	[K].QQPVESSEDSSDESDSSSEEEKKPPTK.[A]	6.34	2xPhospho [S10(99.4); S11(99.4)]; 1xGln->pyro-Glu [N-Term]; 1xpyrophospho [S/T]	17	Nucleolar and coiled-body phosphoprotein 1 (Fragment) OS=Homo sapiens OX=9606 GN=NOLC1 PE=1 SV=1	QQPVESSEDSSDESDSSSEEEKKPPTK	A0A0A0MRM9 [325-351]	2	1	2	A0A0A0MRM9 2xPhospho [S334(99.4); S335(99.4)]	1	3109.19	A0A0A0MRM9	High	2xPhospho [S6(0); S7(0); S10(99.4); S11(99.4); S14(1.3); S16(0); S17(0); S18(0); T26(0)]; 1xGln->pyro-Glu [N-Term]; 1xpyrophospho [S6(0.3); S7(0.3); S10(0.3); S11(0.3); S14(24.7); S16(24.7); S17(24.7); S18(24.7); T26(0)]	Not Found	Not Found	High	Not Found	Not Found	Not Found	A0A0A0MRM9 2xPhospho [S330(0); S331(0); S334(99.4); S335(99.4); S338(1.3); S340(0); S341(0); S342(0); T350(0)]	A0A0A0MRM9; Q14978	27	Not Found	Not Found	High	Not Found	Not Found	Not Found	3	0.0016	0	1	1	1	1037.07	-3.03	-0.00314	32.8301	Not Found	Not Found	High	Not Found	Not Found	Not Found
High	Unambiguous	[K].QQPVESSEDSSDESDSSSEEEKKPPTK.[A]	3.88	1xDeamidated [Q2]; 1xGln->pyro-Glu [N-Term]; 2xPhospho [S/T]	8	Nucleolar and coiled-body phosphoprotein 1 (Fragment) OS=Homo sapiens OX=9606 GN=NOLC1 PE=1 SV=1	QQPVESSEDSSDESDSSSEEEKKPPTK	A0A0A0MRM9 [325-351]	1	1	2		1	3110.18	A0A0A0MRM9	High	1xDeamidated [Q2]; 1xGln->pyro-Glu [N-Term]; 2xPhospho [S6(0); S7(0); S10(0); S11(0); S14(50); S16(50); S17(50); S18(50); T26(0)]	Not Found	Not Found	High	Not Found	Not Found	Not Found		A0A0A0MRM9; Q14978	27	Not Found	Not Found	High	Not Found	Not Found	Not Found	3	0.0026	0	1	1	1	1037.4	6.86	0.00711	31.4029	Not Found	Not Found	High	Not Found	Not Found	Not Found
High	Unambiguous	[K].REEDSQSSSEESDSEEEAPAQAKPSGK.[A]	11.37	1xpyrophospho [S8(100)]; 2xPhospho [S8(100); S9(99.5)]	30	Treacle protein OS=Homo sapiens OX=9606 GN=TCOF1 PE=1 SV=1	REEDSQSSSEESDSEEEAPAQAKPSGK	E7ETY2 [406-432]	8	1	3	E7ETY2 1xpyrophospho [S413(100)]; 2xPhospho [S413(100); S414(99.5)]	1	3054.17	E7ETY2	High	1xpyrophospho [S5(0); S7(0); S8(100); S9(0); S12(0); S14(0); S25(0)]; 2xPhospho [S5(0); S7(0.5); S8(100); S9(99.5); S12(0); S14(0); S25(0)]	Not Found	Not Found	Not Found	Not Found	High	Not Found	E7ETY2 1xpyrophospho [S410(0); S412(0); S413(100); S414(0); S417(0); S419(0); S430(0)]; 2xPhospho [S410(0); S412(0.5); S413(100); S414(99.5); S417(0); S419(0); S430(0)]	E7ETY2; J3KQ96; Q13428	27	Not Found	Not Found	Not Found	Not Found	High	Not Found	3	0.0343	0	1	1	1	1018.73	-1.58	-0.00161	31.3031	Not Found	Not Found	Not Found	Not Found	High	Not Found
High	Unambiguous	[K].REEDSQSSSEESDSEEEAPAQAKPSGK.[A]	7.61	1xDeamidated [Q]; 1xpyrophospho [S]; 2xPhospho [S12(100); S14(100)]	6	Treacle protein OS=Homo sapiens OX=9606 GN=TCOF1 PE=1 SV=1	REEDSQSSSEESDSEEEAPAQAKPSGK	E7ETY2 [406-432]	3	1	3	E7ETY2 2xPhospho [S417(100); S419(100)]	1	3055.16	E7ETY2	High	1xDeamidated [Q6; Q21]; 1xpyrophospho [S5(0); S7(0); S8(0); S9(0); S12(50); S14(50); S25(0)]; 2xPhospho [S5(0); S7(0); S8(0); S9(0); S12(100); S14(100); S25(0)]	Not Found	Not Found	Not Found	Not Found	High	Not Found	E7ETY2 2xPhospho [S410(0); S412(0); S413(0); S414(0); S417(100); S419(100); S430(0)]	E7ETY2; J3KQ96; Q13428	27	Not Found	Not Found	Not Found	Not Found	High	Not Found	3	0.0066	0	1	1	1	1019.06	5.43	0.00553	29.7243	Not Found	Not Found	Not Found	Not Found	High	Not Found
High	Unambiguous	[K].SAAVPSGTTVAPGSSNSEATTSVGENGK.[T]	2.46	1xDeamidated [N26]; Phospho [S/T]; 1xpyrophospho [T20(90.7)]	10	Mucin-19 OS=Homo sapiens OX=9606 GN=MUC19 PE=1 SV=3	SAAVPSGTTVAPGSSNSEATTSVGENGK	Q7Z5P9 [7288-7315]	7	1	1	Q7Z5P9 1xpyrophospho [T7307(90.7)]	0	2804.09	Q7Z5P9	High	1xDeamidated [N26]; Phospho [S/T]; 1xpyrophospho [T20(90.7)]	Not Found	Not Found	High	Not Found	Not Found	Not Found	Q7Z5P9 1xpyrophospho [S7288(0); S7293(0); T7295(0); T7296(0); S7301(3.1); S7302(3.1); S7304(3.1); T7307(90.7); T7308(0.1); S7309(0)]	Q7Z5P9	28	Not Found	Not Found	High	Not Found	Not Found	Not Found	3	0.0041	0	1	1	1	935.37	0.09	8e-05	28.0994	Not Found	Not Found	High	Not Found	Not Found	Not Found
High	Unambiguous	[K].SPASDSETEDALKPQISDSESEEPPRHQASDSENEEPPKPR.[M]	8.59	2xDeamidated [Q15; Q28]; 2xPhospho [S21(98.4); S30(99.9)]	1	Protein IWS1 homolog OS=Homo sapiens OX=9606 GN=IWS1 PE=1 SV=2	SPASDSETEDALKPQISDSESEEPPRHQASDSENEEPPKPR	Q96ST2 [167-207]	1	1	2	Q96ST2 2xPhospho [S187(98.4); S196(99.9)]	1	4664.93	Q96ST2	High	2xDeamidated [Q15; Q28]; 2xPhospho [S1(0); S4(0); S6(0); T8(0); S17(0); S19(1.6); S21(98.4); S30(99.9); S32(0)]	High	Not Found	Not Found	Not Found	Not Found	Not Found	Q96ST2 2xPhospho [S167(0); S170(0); S172(0); T174(0); S183(0); S185(1.6); S187(98.4); S196(99.9); S198(0)]	B8ZZB6; Q96ST2	41	High	Not Found	Not Found	Not Found	Not Found	Not Found	4	0.0745	0	1	1	1	1166.99	5.32	0.0062	44.1881	High	Not Found	Not Found	Not Found	Not Found	Not Found
High	Unambiguous	[K].SSDSDSDSSSEDEPPKNQKPK.[I]	9.43	2xPhospho [S8(99.5); S9(99.5)]; 1xpyrophospho [S]	14	Nucleolar and coiled-body phosphoprotein 1 (Fragment) OS=Homo sapiens OX=9606 GN=NOLC1 PE=1 SV=1	SSDSDSDSSSEDEPPKNQKPK	A0A0A0MRM9 [165-185]	4	1	4	A0A0A0MRM9 2xPhospho [S172(99.5); S173(99.5)]	1	2423.91	A0A0A0MRM9	High	2xPhospho [S1(0); S2(0); S4(0); S6(0); S8(99.5); S9(99.5); S10(1.1)]; 1xpyrophospho [S1(0); S2(0); S4(0); S6(0); S8(33.3); S9(33.3); S10(33.3)]	Not Found	Not Found	High	Not Found	Not Found	Not Found	A0A0A0MRM9 2xPhospho [S165(0); S166(0); S168(0); S170(0); S172(99.5); S173(99.5); S174(1.1)]	A0A0A0MRM9; S4R3C2; Q14978; S4R349	21	Not Found	Not Found	High	Not Found	Not Found	Not Found	3	0.0159	0	1	1	1	808.642	-0.64	-0.00051	21.1213	Not Found	Not Found	High	Not Found	Not Found	Not Found
High	Unambiguous	[K].SSDSDSDSSSEDEPPKNQKPK.[I]	4.88	1xDeamidated [N17]; 1xpyrophospho [S]; 2xPhospho [S]	5	Nucleolar and coiled-body phosphoprotein 1 (Fragment) OS=Homo sapiens OX=9606 GN=NOLC1 PE=1 SV=1	SSDSDSDSSSEDEPPKNQKPK	A0A0A0MRM9 [165-185]	2	1	4		1	2424.9	A0A0A0MRM9	High	1xDeamidated [N17]; 1xpyrophospho [S1(0); S2(0); S4(0); S6(0); S8(33.3); S9(33.3); S10(33.3)]; 2xPhospho [S1(0); S2(0); S4(0); S6(0); S8(66.7); S9(66.7); S10(66.7)]	Not Found	Not Found	High	Not Found	Not Found	Not Found		A0A0A0MRM9; S4R3C2; Q14978; S4R349	21	Not Found	Not Found	High	Not Found	Not Found	Not Found	3	0.041	0	1	1	1	808.97	-0.04	-3e-05	22.001	Not Found	Not Found	High	Not Found	Not Found	Not Found
High	Unambiguous	[K].SSDSDSDSSSEDEPPKNQKPK.[I]	5.71	Phospho [S]; 1xpyrophospho [S]	9	Nucleolar and coiled-body phosphoprotein 1 (Fragment) OS=Homo sapiens OX=9606 GN=NOLC1 PE=1 SV=1	SSDSDSDSSSEDEPPKNQKPK	A0A0A0MRM9 [165-185]	6	1	4		1	2503.88	A0A0A0MRM9	High	Phospho [S]; 1xpyrophospho [S]	Not Found	Not Found	High	Not Found	Not Found	Not Found		A0A0A0MRM9; S4R3C2; Q14978; S4R349	21	Not Found	Not Found	High	Not Found	Not Found	Not Found	3	0.021	0	1	1	1	835.298	-0.09	-7e-05	20.313	Not Found	Not Found	High	Not Found	Not Found	Not Found
High	Unambiguous	[K].SSSSEDSSSDEEEEQKKPMK.[N]	8.85	2xPhospho [S8(99.5); S9(99.5)]; 1xpyrophospho [S]	4	Nucleolar and coiled-body phosphoprotein 1 (Fragment) OS=Homo sapiens OX=9606 GN=NOLC1 PE=1 SV=1	SSSSEDSSSDEEEEQKKPMK	A0A0A0MRM9 [273-292]	2	1	4	A0A0A0MRM9 2xPhospho [S280(99.5); S281(99.5)]	1	2403.88	A0A0A0MRM9	High	2xPhospho [S1(0); S2(0); S3(0); S4(0); S7(1.1); S8(99.5); S9(99.5)]; 1xpyrophospho [S1(0); S2(0); S3(0.2); S4(25); S7(25); S8(25); S9(25)]	Not Found	Not Found	High	Not Found	Not Found	Not Found	A0A0A0MRM9 2xPhospho [S273(0); S274(0); S275(0); S276(0); S279(1.1); S280(99.5); S281(99.5)]	A0A0A0MRM9; S4R3C2; Q14978; S4R349	20	Not Found	Not Found	High	Not Found	Not Found	Not Found	3	0.026	0	1	1	1	801.964	-0.81	-0.00065	22.682	Not Found	Not Found	High	Not Found	Not Found	Not Found
High	Unambiguous	[K].SSSSEDSSSDEEEEQKKPMK.[N]	6.37	1xOxidation [M19]; 2xPhospho [S8(99.4); S9(99.4)]	2	Nucleolar and coiled-body phosphoprotein 1 (Fragment) OS=Homo sapiens OX=9606 GN=NOLC1 PE=1 SV=1	SSSSEDSSSDEEEEQKKPMK	A0A0A0MRM9 [273-292]	1	1	4	A0A0A0MRM9 2xPhospho [S280(99.4); S281(99.4)]	1	2419.87	A0A0A0MRM9	High	1xOxidation [M19]; 2xPhospho [S1(0); S2(0); S3(0); S4(0); S7(1.1); S8(99.4); S9(99.4)]	Not Found	Not Found	High	Not Found	Not Found	Not Found	A0A0A0MRM9 2xPhospho [S273(0); S274(0); S275(0); S276(0); S279(1.1); S280(99.4); S281(99.4)]	A0A0A0MRM9; S4R3C2; Q14978; S4R349	20	Not Found	Not Found	High	Not Found	Not Found	Not Found	3	0.022	0	1	1	1	807.295	-1.08	-0.00087	19.3658	Not Found	Not Found	High	Not Found	Not Found	Not Found
High	Unambiguous	[K].SSSSEDSSSDEEEEQKKPMK.[N]	4.73	3xPhospho [S7(100); S8(100); S9(100)]	1	Nucleolar and coiled-body phosphoprotein 1 (Fragment) OS=Homo sapiens OX=9606 GN=NOLC1 PE=1 SV=1	SSSSEDSSSDEEEEQKKPMK	A0A0A0MRM9 [273-292]	1	1	4	A0A0A0MRM9 3xPhospho [S279(100); S280(100); S281(100)]	1	2483.84	A0A0A0MRM9	High	3xPhospho [S1(0); S2(0); S3(0); S4(0); S7(100); S8(100); S9(100)]	Not Found	Not Found	High	Not Found	Not Found	Not Found	A0A0A0MRM9 3xPhospho [S273(0); S274(0); S275(0); S276(0); S279(100); S280(100); S281(100)]	A0A0A0MRM9; S4R3C2; Q14978; S4R349	20	Not Found	Not Found	High	Not Found	Not Found	Not Found	3	0.0867	0	1	1	1	828.618	-1.58	-0.00131	21.8883	Not Found	Not Found	High	Not Found	Not Found	Not Found
High	Unambiguous	[K].TGPTVTQVKAEKQEDSESSEEESDSEEAAASPAQVK.[T]	9.93	1xpyrophospho [S/T]; 2xPhospho [S16(100); S18(100)]	10	Treacle protein OS=Homo sapiens OX=9606 GN=TCOF1 PE=1 SV=1	TGPTVTQVKAEKQEDSESSEEESDSEEAAASPAQVK	E7ETY2 [747-782]	3	1	3	E7ETY2 2xPhospho [S762(100); S764(100)]	2	3938.66	E7ETY2	High	1xpyrophospho [T1(0); T4(0); T6(0); S16(50); S18(50); S19(0); S23(0); S25(0); S31(0)]; 2xPhospho [T1(0); T4(0); T6(0); S16(100); S18(100); S19(0); S23(0); S25(0); S31(0)]	Not Found	Not Found	Not Found	Not Found	High	Not Found	E7ETY2 2xPhospho [T747(0); T750(0); T752(0); S762(100); S764(100); S765(0); S769(0); S771(0); S777(0)]	E7ETY2; J3KQ96; Q13428	36	Not Found	Not Found	Not Found	Not Found	High	Not Found	3	0.004	0	1	1	1	1313.55	-3.93	-0.00516	49.7369	Not Found	Not Found	Not Found	Not Found	High	Not Found
High	Unambiguous	[R].AKKPEEESESSEEGSESEEEAPAGTR.[S]	11.85	1xpyrophospho [S15(99.6)]; 2xPhospho [S8(100); S10(100)]	17	Treacle protein OS=Homo sapiens OX=9606 GN=TCOF1 PE=1 SV=1	AKKPEEESESSEEGSESEEEAPAGTR	E7ETY2 [263-288]	6	1	3	E7ETY2 1xpyrophospho [S277(99.6)]; 2xPhospho [S270(100); S272(100)]	1	2939.14	E7ETY2	High	1xpyrophospho [S8(0); S10(0); S11(0.5); S15(99.6); S17(0); T25(0)]; 2xPhospho [S8(100); S10(100); S11(0); S15(0); S17(0); T25(0)]	Not Found	Not Found	High	Not Found	High	Not Found	E7ETY2 1xpyrophospho [S270(0); S272(0); S273(0.5); S277(99.6); S279(0); T287(0)]; 2xPhospho [S270(100); S272(100); S273(0); S277(0); S279(0); T287(0)]	E7ETY2; J3KQ96; Q13428	26	Not Found	Not Found	High	Not Found	High	Not Found	3	0.0329	0	1	1	1	980.38	-3.21	-0.00315	33.2916	Not Found	Not Found	High	Not Found	High	Not Found
High	Unambiguous	[R].AKKPEEESESSEEGSESEEEAPAGTR.[S]	9.28	Phospho [S/T]; 1xpyrophospho [S/T]	3	Treacle protein OS=Homo sapiens OX=9606 GN=TCOF1 PE=1 SV=1	AKKPEEESESSEEGSESEEEAPAGTR	E7ETY2 [263-288]	2	1	3		1	3019.1	E7ETY2	High	Phospho [S/T]; 1xpyrophospho [S/T]	Not Found	Not Found	Not Found	Not Found	High	Not Found		E7ETY2; J3KQ96; Q13428	26	Not Found	Not Found	Not Found	Not Found	High	Not Found	3	0.0291	0	1	1	1	1007.04	-2.08	-0.0021	33.3494	Not Found	Not Found	Not Found	Not Found	High	Not Found
High	Unambiguous	[R].AKKPEEESESSEEGSESEEEAPAGTRSQVK.[A]	3.34	1xDeamidated [Q28]; 2xPhospho [S10(99.5); S/T]; 1xpyrophospho [S/T]	5	Treacle protein OS=Homo sapiens OX=9606 GN=TCOF1 PE=1 SV=1	AKKPEEESESSEEGSESEEEAPAGTRSQVK	E7ETY2 [263-292]	3	1	3	E7ETY2 2xPhospho [S272(99.5); S/T]	2	3382.37	E7ETY2	High	1xDeamidated [Q28]; 2xPhospho [S8(50.3); S10(99.5); S11(50.3); S15(0); S17(0); T25(0); S27(0)]; 1xpyrophospho [S8(0); S10(49.8); S11(49.8); S15(0.4); S17(0); T25(0); S27(0)]	Not Found	Not Found	Not Found	Not Found	High	Not Found	E7ETY2 2xPhospho [S270(50.3); S272(99.5); S273(50.3); S277(0); S279(0); T287(0); S289(0)]	E7ETY2; J3KQ96; Q13428	30	Not Found	Not Found	Not Found	Not Found	High	Not Found	3	0.018	0	1	1	1	1128.13	-2.76	-0.00311	35.5607	Not Found	Not Found	Not Found	Not Found	High	Not Found
High	Selected	[R].DGVSSVKVSDHEILAGSVDGRVR.[R]	2.6	1xPhospho [S]; 3xpyrophospho [S17(98.8); S]	2	WD repeat domain-containing protein 83 OS=Homo sapiens OX=9606 GN=WDR83 PE=1 SV=1	DGVSSVKVSDHEILAGSVDGRVR	Q9BRX9 [154-176]	1	1	1	Q9BRX9 3xpyrophospho [S170(98.8); S]	2	2942	Q9BRX9	High	1xPhospho [S4(32.9); S5(32.9); S9(32.9); S17(1.2)]; 3xpyrophospho [S4(67.1); S5(67.1); S9(67.1); S17(98.8)]	Not Found	Not Found	High	Not Found	Not Found	Not Found	Q9BRX9 3xpyrophospho [S157(67.1); S158(67.1); S162(67.1); S170(98.8)]	Q9BRX9	23	Not Found	Not Found	High	Not Found	Not Found	Not Found	3	0.0192	0	1	1	1	981.344	5.54	0.00543	26.337	Not Found	Not Found	High	Not Found	Not Found	Not Found
High	Rejected	[R].EDIDMQLSEIMNNVHRIMTRYTLVFNSSSER.[N]	3.33	2xPhospho [Y/S/T]; 1xpyrophospho [S/T]	3		EDIDMQLSEIMNNVHRIMTRYTLVFNSSSER		1	0	2		2	4048.65		High	2xPhospho [S8(44.3); T19(44.3); Y21(66.3); T22(44.3); S27(0.7); S28(0.1); S29(0)]; 1xpyrophospho [S8(33); T19(33); T22(33); S27(0.3); S28(0.5); S29(0.1)]	Not Found	Not Found	High	Not Found	Not Found	Not Found		A6NE01; F5GYN0	31	Not Found	Not Found	High	Not Found	Not Found	Not Found	4		0.0235	3	3	3	1012.91	-3.05	-0.00309	30.2149	Not Found	Not Found	High	Not Found	Not Found	Not Found
High	Unambiguous	[R].EEDSQSSSEESDSEEEAPAQAKPSGK.[A]	9.6	2xPhospho [S7(100); S8(100)]; 1xpyrophospho [S11(99.2)]	13	Treacle protein OS=Homo sapiens OX=9606 GN=TCOF1 PE=1 SV=1	EEDSQSSSEESDSEEEAPAQAKPSGK	E7ETY2 [407-432]	5	1	3	E7ETY2 2xPhospho [S413(100); S414(100)]; 1xpyrophospho [S417(99.2)]	0	2898.07	E7ETY2	High	2xPhospho [S4(0); S6(0); S7(100); S8(100); S11(0); S13(0); S24(0)]; 1xpyrophospho [S4(0); S6(0); S7(0); S8(0); S11(99.2); S13(0.8); S24(0)]	Not Found	Not Found	Not Found	Not Found	High	Not Found	E7ETY2 2xPhospho [S410(0); S412(0); S413(100); S414(100); S417(0); S419(0); S430(0)]; 1xpyrophospho [S410(0); S412(0); S413(0); S414(0); S417(99.2); S419(0.8); S430(0)]	E7ETY2; J3KQ96; Q13428	26	Not Found	Not Found	Not Found	Not Found	High	Not Found	3	0.0521	0	1	1	1	966.696	-0.08	-7e-05	33.7446	Not Found	Not Found	Not Found	Not Found	High	Not Found
High	Rejected	[R].GPCFASDTTLHCSDGEGAASTWGMPSPSTLKKELGR.[N]	3.24	2xCarbamidomethyl [C3; C12]; 3xPhospho [T9; T21; T29]	1		GPCFASDTTLHCSDGEGAASTWGMPSPSTLKKELGR		1	0	2		2	4048.64		High	2xCarbamidomethyl [C3; C12]; 3xPhospho [T9; T21; T29]	Not Found	Not Found	High	Not Found	Not Found	Not Found		P49796; C9J582	36	Not Found	Not Found	High	Not Found	Not Found	Not Found	4		0.0499	6	6	6	1012.91	0.13	0.00013	30.2149	Not Found	Not Found	High	Not Found	Not Found	Not Found
High	Unambiguous	[R].ISDSESEDPPRHQASDSENEELPKPR.[I]	4.85	1xDeamidated [N/Q]; 2xPhospho [S6(100); S]	3	Protein IWS1 homolog OS=Homo sapiens OX=9606 GN=IWS1 PE=1 SV=2	ISDSESEDPPRHQASDSENEELPKPR	Q96ST2 [247-272]	2	1	2	Q96ST2 2xPhospho [S252(100); S]	1	3110.26	Q96ST2	High	1xDeamidated [Q13; N19]; 2xPhospho [S2(0); S4(0); S6(100); S15(50); S17(50)]	High	Not Found	Not Found	Not Found	Not Found	Not Found	Q96ST2 2xPhospho [S248(0); S250(0); S252(100); S261(50); S263(50)]	B8ZZB6; Q96ST2	26	High	Not Found	Not Found	Not Found	Not Found	Not Found	3	0.0227	0	1	1	1	1037.43	4.03	0.00417	35.6042	High	Not Found	Not Found	Not Found	Not Found	Not Found
High	Unambiguous	[R].ISDSESEDPPRNQASDSENEELPKPR.[V]	5.5	1xpyrophospho [S15(100)]	1	Protein IWS1 homolog OS=Homo sapiens OX=9606 GN=IWS1 PE=1 SV=2	ISDSESEDPPRNQASDSENEELPKPR	Q96ST2 [273-298]	1	1	1	Q96ST2 1xpyrophospho [S287(100)]	1	3086.26	Q96ST2	High	1xpyrophospho [S2(0); S4(0); S6(0); S15(100); S17(0)]	High	Not Found	Not Found	Not Found	Not Found	Not Found	Q96ST2 1xpyrophospho [S274(0); S276(0); S278(0); S287(100); S289(0)]	Q96ST2	26	High	Not Found	Not Found	Not Found	Not Found	Not Found	3	0.0782	0	1	1	1	1029.43	1.8	0.00185	38.0391	High	Not Found	Not Found	Not Found	Not Found	Not Found
High	Unambiguous	[R].KAGTATSPAGSSPAVAGGTQRPAEDSSSSEESDSEEEK.[T]	6.49	1xDeamidated [Q20]; 1xpyrophospho [S/T]; 2xPhospho [S/T]	6	Treacle protein OS=Homo sapiens OX=9606 GN=TCOF1 PE=1 SV=1	KAGTATSPAGSSPAVAGGTQRPAEDSSSSEESDSEEEK	E7ETY2 [668-705]	3	1	3		1	3855.56	E7ETY2	High	1xDeamidated [Q20]; 1xpyrophospho [T4(0); T6(0); S7(0); S11(0); S12(0); T19(0); S26(25); S27(25); S28(25); S29(25); S32(0); S34(0)]; 2xPhospho [T4(0); T6(0); S7(0); S11(0); S12(0); T19(0); S26(50); S27(50); S28(50); S29(50); S32(0); S34(0)]	Not Found	Not Found	Not Found	Not Found	High	Not Found		E7ETY2; J3KQ96; Q13428	38	Not Found	Not Found	Not Found	Not Found	High	Not Found	3	0.0092	0	1	1	1	1285.86	0.71	0.00091	40.0387	Not Found	Not Found	Not Found	Not Found	High	Not Found
High	Rejected	[R].KSAKAAVPTVSDQAAAMQLSQCAK.[N]	2.55	1xCarbamidomethyl [C22]; 1xDeamidated [Q]; 3xpyrophospho [T9(100); S11(100); S20(100)]	3		KSAKAAVPTVSDQAAAMQLSQCAK		3	0	1		2	2942.04		High	1xCarbamidomethyl [C22]; 1xDeamidated [Q13; Q18; Q21]; 3xpyrophospho [S2(0); T9(100); S11(100); S20(100)]	Not Found	Not Found	High	Not Found	Not Found	Not Found		A0A1B0GVU7	24	Not Found	Not Found	High	Not Found	Not Found	Not Found	3		0.0192	2	2	2	981.344	-6.1	-0.00599	26.337	Not Found	Not Found	High	Not Found	Not Found	Not Found
High	Unambiguous	[R].KSSSSEDSSSDEEEEQKKPMK.[N]	9.24	1xpyrophospho [S8(100)]; 2xPhospho [S8(100); S9(100)]	12	Nucleolar and coiled-body phosphoprotein 1 (Fragment) OS=Homo sapiens OX=9606 GN=NOLC1 PE=1 SV=1	KSSSSEDSSSDEEEEQKKPMK	A0A0A0MRM9 [272-292]	4	1	4	A0A0A0MRM9 1xpyrophospho [S279(100)]; 2xPhospho [S279(100); S280(100)]	2	2531.97	A0A0A0MRM9	High	1xpyrophospho [S2(0); S3(0); S4(0); S5(0); S8(100); S9(0); S10(0)]; 2xPhospho [S2(0); S3(0); S4(0); S5(0); S8(100); S9(100); S10(0)]	Not Found	Not Found	High	Not Found	Not Found	Not Found	A0A0A0MRM9 1xpyrophospho [S273(0); S274(0); S275(0); S276(0); S279(100); S280(0); S281(0)]; 2xPhospho [S273(0); S274(0); S275(0); S276(0); S279(100); S280(100); S281(0)]	A0A0A0MRM9; S4R3C2; Q14978; S4R349	21	Not Found	Not Found	High	Not Found	Not Found	Not Found	3	0.0032	0	1	1	1	844.661	-1.66	-0.0014	21.2083	Not Found	Not Found	High	Not Found	Not Found	Not Found
High	Unambiguous	[R].LNTSELIKELFTDCGPLESSSLCDYRNDMNASK.[I]	2.63	2xCarbamidomethyl [C14; C23]; 3xPhospho [T3(89.6); S4(89.6); T/S/Y]	1	H(+)/Cl(-) exchange transporter 3 (Fragment) OS=Homo sapiens OX=9606 GN=CLCN3 PE=1 SV=1	LNTSELIKELFTDCGPLESSSLCDYRNDMNASK	H0Y8Z8 [105-137]	1	1	5	H0Y8Z8 3xPhospho [T107(89.6); S108(89.6); T/S/Y]	2	4047.65	H0Y8Z8	High	2xCarbamidomethyl [C14; C23]; 3xPhospho [T3(89.6); S4(89.6); T12(71.1); S19(12.4); S20(12.4); S21(12.4); Y25(12.4); S32(0.1)]	Not Found	Not Found	High	Not Found	Not Found	Not Found	H0Y8Z8 3xPhospho [T107(89.6); S108(89.6); T116(71.1); S123(12.4); S124(12.4); S125(12.4); Y129(12.4); S136(0.1)]	H0Y8Z8; E9PE15; P51790; A0A087WU31; A0A0A0MTB7	33	Not Found	Not Found	High	Not Found	Not Found	Not Found	4	0.0646	0	1	1	1	1012.67	3.75	0.00379	30.41	Not Found	Not Found	High	Not Found	Not Found	Not Found
High	Unambiguous	[R].MSDSESEELPKPQVSDSESEEPPRHQASDSENEELPKPR.[I]	9.72	1xpyrophospho [S15(97.1)]; 2xPhospho [S]	5	Protein IWS1 homolog OS=Homo sapiens OX=9606 GN=IWS1 PE=1 SV=2	MSDSESEELPKPQVSDSESEEPPRHQASDSENEELPKPR	Q96ST2 [208-246]	2	1	2	Q96ST2 1xpyrophospho [S222(97.1)]	1	4566.91	Q96ST2	High	1xpyrophospho [S2(0); S4(0); S6(0); S15(97.1); S17(1.4); S19(1.4); S28(0); S30(0)]; 2xPhospho [S2(0); S4(0); S6(0); S15(66.2); S17(66.2); S19(66.9); S28(0.7); S30(0)]	High	Not Found	Not Found	Not Found	Not Found	Not Found	Q96ST2 1xpyrophospho [S209(0); S211(0); S213(0); S222(97.1); S224(1.4); S226(1.4); S235(0); S237(0)]	B8ZZB6; Q96ST2	39	High	Not Found	Not Found	Not Found	Not Found	Not Found	4	0.0062	0	1	1	1	1142.48	-4.07	-0.00464	49.2516	High	Not Found	Not Found	Not Found	Not Found	Not Found
High	Unambiguous	[R].MSDSESEELPKPQVSDSESEEPPRHQASDSENEELPKPR.[I]	10.66	1xDeamidated [Q]; 2xPhospho [S15(98.3); S17(98.3)]; 1xpyrophospho [S15(98.6)]	7	Protein IWS1 homolog OS=Homo sapiens OX=9606 GN=IWS1 PE=1 SV=2	MSDSESEELPKPQVSDSESEEPPRHQASDSENEELPKPR	Q96ST2 [208-246]	6	1	2	Q96ST2 2xPhospho [S222(98.3); S224(98.3)]; 1xpyrophospho [S222(98.6)]	1	4567.9	Q96ST2	High	1xDeamidated [Q13; Q26]; 2xPhospho [S2(0); S4(0); S6(0); S15(98.3); S17(98.3); S19(3.4); S28(0); S30(0)]; 1xpyrophospho [S2(0); S4(0); S6(0); S15(98.6); S17(1.5); S19(0); S28(0); S30(0)]	High	Not Found	Not Found	Not Found	Not Found	Not Found	Q96ST2 2xPhospho [S209(0); S211(0); S213(0); S222(98.3); S224(98.3); S226(3.4); S235(0); S237(0)]; 1xpyrophospho [S209(0); S211(0); S213(0); S222(98.6); S224(1.5); S226(0); S235(0); S237(0)]	B8ZZB6; Q96ST2	39	High	Not Found	Not Found	Not Found	Not Found	Not Found	4	0.0188	0	1	1	1	1142.73	1.78	0.00204	49.1029	High	Not Found	Not Found	Not Found	Not Found	Not Found
High	Unambiguous	[R].MSDSESEELPKPQVSDSESEEPPRHQASDSENEELPKPR.[I]	5.88	2xDeamidated [Q13; Q/N]; 1xpyrophospho [S17(96.8)]; 2xPhospho [S17(98.1); S19(98.1)]	4	Protein IWS1 homolog OS=Homo sapiens OX=9606 GN=IWS1 PE=1 SV=2	MSDSESEELPKPQVSDSESEEPPRHQASDSENEELPKPR	Q96ST2 [208-246]	4	1	2	Q96ST2 1xpyrophospho [S224(96.8)]; 2xPhospho [S224(98.1); S226(98.1)]	1	4568.88	Q96ST2	High	2xDeamidated [Q13; Q26; N32]; 1xpyrophospho [S2(0); S4(0); S6(0); S15(1.6); S17(96.8); S19(1.6); S28(0); S30(0)]; 2xPhospho [S2(0); S4(0); S6(0); S15(3.8); S17(98.1); S19(98.1); S28(0); S30(0)]	High	Not Found	Not Found	Not Found	Not Found	Not Found	Q96ST2 1xpyrophospho [S209(0); S211(0); S213(0); S222(1.6); S224(96.8); S226(1.6); S235(0); S237(0)]; 2xPhospho [S209(0); S211(0); S213(0); S222(3.8); S224(98.1); S226(98.1); S235(0); S237(0)]	B8ZZB6; Q96ST2	39	High	Not Found	Not Found	Not Found	Not Found	Not Found	4	0.0136	0	1	1	1	1142.98	5.18	0.00591	48.9791	High	Not Found	Not Found	Not Found	Not Found	Not Found
High	Unambiguous	[R].QAGPHVPFTVFEEVCPTESKPEVPQAPR.[V]	3.05	1xCarbamidomethyl [C15]; 1xPhospho [T9(92.4)]; 2xpyrophospho [T17(96.2); S19(96.2)]	2	Separin OS=Homo sapiens OX=9606 GN=ESPL1 PE=1 SV=3	QAGPHVPFTVFEEVCPTESKPEVPQAPR	Q14674 [1355-1382]	1	1	1	Q14674 1xPhospho [T1363(92.4)]; 2xpyrophospho [T1371(96.2); S1373(96.2)]	0	3533.37	Q14674	High	1xCarbamidomethyl [C15]; 1xPhospho [T9(92.4); T17(3.8); S19(3.8)]; 2xpyrophospho [T9(7.6); T17(96.2); S19(96.2)]	Not Found	Not Found	Not Found	Not Found	High	Not Found	Q14674 1xPhospho [T1363(92.4); T1371(3.8); S1373(3.8)]; 2xpyrophospho [T1363(7.6); T1371(96.2); S1373(96.2)]	Q14674	28	Not Found	Not Found	Not Found	Not Found	High	Not Found	4	0.0492	0	1	1	1	884.104	6.26	0.00553	28.768	Not Found	Not Found	Not Found	Not Found	High	Not Found
High	Unambiguous	[R].QKDSDSESEERAEPPASDSENEDVNQHGSDSESEETR.[K]	6.41	2xDeamidated [N21; N25]; 2xPhospho [S8(100); S17(98.7)]	2	Protein IWS1 homolog OS=Homo sapiens OX=9606 GN=IWS1 PE=1 SV=2	QKDSDSESEERAEPPASDSENEDVNQHGSDSESEETR	Q96ST2 [90-126]	1	1	2	Q96ST2 2xPhospho [S97(100); S106(98.7)]	2	4268.57	Q96ST2	High	2xDeamidated [N21; N25]; 2xPhospho [S4(0); S6(0); S8(100); S17(98.7); S19(1.4); S29(0); S31(0); S33(0); T36(0)]	High	Not Found	Not Found	Not Found	Not Found	Not Found	Q96ST2 2xPhospho [S93(0); S95(0); S97(100); S106(98.7); S108(1.4); S118(0); S120(0); S122(0); T125(0)]	B8ZZB6; Q96ST2	37	High	Not Found	Not Found	Not Found	Not Found	Not Found	4	0.0343	0	1	1	1	1067.91	7.61	0.00812	26.9115	High	Not Found	Not Found	Not Found	Not Found	Not Found
High	Unambiguous	[R].SSSEESDSDREALAAMNAAQVKPLGK.[S]	7.62	2xPhospho [S6(100); S8(100)]; 1xpyrophospho [S6(99.5)]	6	Treacle protein OS=Homo sapiens OX=9606 GN=TCOF1 PE=1 SV=1	SSSEESDSDREALAAMNAAQVKPLGK	E7ETY2 [477-502]	2	1	3	E7ETY2 2xPhospho [S482(100); S484(100)]; 1xpyrophospho [S482(99.5)]	1	2851.22	E7ETY2	High	2xPhospho [S1(0); S2(0); S3(0); S6(100); S8(100)]; 1xpyrophospho [S1(0); S2(0); S3(0); S6(99.5); S8(0.6)]	Not Found	Not Found	Not Found	Not Found	High	Not Found	E7ETY2 2xPhospho [S477(0); S478(0); S479(0); S482(100); S484(100)]; 1xpyrophospho [S477(0); S478(0); S479(0); S482(99.5); S484(0.6)]	E7ETY2; J3KQ96; Q13428	26	Not Found	Not Found	Not Found	Not Found	High	Not Found	3	0.0354	0	1	1	1	951.076	-2.9	-0.00275	73.5011	Not Found	Not Found	Not Found	Not Found	High	Not Found
High	Unambiguous	[R].SSSEESDSDREALAAMNAAQVKPLGK.[S]	3.17	1xDeamidated [N/Q]; 2xPhospho [S6(100); S8(100)]	2	Treacle protein OS=Homo sapiens OX=9606 GN=TCOF1 PE=1 SV=1	SSSEESDSDREALAAMNAAQVKPLGK	E7ETY2 [477-502]	2	1	3	E7ETY2 2xPhospho [S482(100); S484(100)]	1	2852.21	E7ETY2	High	1xDeamidated [N17; Q20]; 2xPhospho [S1(0); S2(0); S3(0); S6(100); S8(100)]	Not Found	Not Found	Not Found	Not Found	High	Not Found	E7ETY2 2xPhospho [S477(0); S478(0); S479(0); S482(100); S484(100)]	E7ETY2; J3KQ96; Q13428	26	Not Found	Not Found	Not Found	Not Found	High	Not Found	3	0.0126	0	1	1	1	951.41	3.52	0.00335	72.8405	Not Found	Not Found	Not Found	Not Found	High	Not Found
High	Rejected	[R].TSLVQAWPGYTLETANTQCHEKMPVK.[D]	2.9	1xCarbamidomethyl [C19]; 1xDeamidated [Q18]; 3xPhospho [T14(99.4); T/S/Y]	1		TSLVQAWPGYTLETANTQCHEKMPVK		1	0	2		1	3230.34		High	1xCarbamidomethyl [C19]; 1xDeamidated [Q18]; 3xPhospho [T1(50.2); S2(50.2); Y10(50.2); T11(49.8); T14(99.4); T17(0.2)]	Not Found	Not Found	High	Not Found	Not Found	Not Found		Q6NW40; J3KNF6	26	Not Found	Not Found	High	Not Found	Not Found	Not Found	4		0.0102	4	4	4	808.34	0.27	0.00022	23.7889	Not Found	Not Found	High	Not Found	Not Found	Not Found
High	Unambiguous	[R].VSDPISTSESSEEEEEAEAETAK.[A]	6.78	2xPhospho [S8(100); T/S]; 1xpyrophospho [T/S]	20	Treacle protein OS=Homo sapiens OX=9606 GN=TCOF1 PE=1 SV=1	VSDPISTSESSEEEEEAEAETAK	E7ETY2 [78-100]	5	1	4	E7ETY2 2xPhospho [S85(100); T/S]	0	2613.99	E7ETY2	High	2xPhospho [S2(0); S6(0); T7(50); S8(100); S10(50); S11(0); T21(0)]; 1xpyrophospho [S2(0); S6(0); T7(50); S8(50); S10(0); S11(0); T21(0)]	Not Found	Not Found	Not Found	Not Found	High	Not Found	E7ETY2 2xPhospho [S79(0); S83(0); T84(50); S85(100); S87(50); S88(0); T98(0)]	H0YA99; E7ETY2; J3KQ96; Q13428	23	Not Found	Not Found	Not Found	Not Found	High	Not Found	2	0.056	0	1	1	1	1307.49	-4.14	-0.00541	61.1241	Not Found	Not Found	Not Found	Not Found	High	Not Found
High	Unambiguous	[R].VVSDADDSDSDAVSDKSGKR.[E]	11.59	2xPhospho [S8(100); S10(100)]; 1xpyrophospho [S8(100)]	3	Protein IWS1 homolog OS=Homo sapiens OX=9606 GN=IWS1 PE=1 SV=2	VVSDADDSDSDAVSDKSGKR	Q96ST2 [413-432]	2	1	1	Q96ST2 2xPhospho [S420(100); S422(100)]; 1xpyrophospho [S420(100)]	2	2212.86	Q96ST2	High	2xPhospho [S3(0); S8(100); S10(100); S14(0); S17(0)]; 1xpyrophospho [S3(0); S8(100); S10(0); S14(0); S17(0)]	High	Not Found	Not Found	Not Found	Not Found	Not Found	Q96ST2 2xPhospho [S415(0); S420(100); S422(100); S426(0); S429(0)]; 1xpyrophospho [S415(0); S420(100); S422(0); S426(0); S429(0)]	Q96ST2	20	High	Not Found	Not Found	Not Found	Not Found	Not Found	3	0.0345	0	1	1	1	738.291	-2.28	-0.00168	23.2688	High	Not Found	Not Found	Not Found	Not Found	Not Found
