# Supplementary material for: Extensive protein pyrophosphorylation revealed in human cell lines
Source: Nat Chem Biol. 2024 Apr 25;20(10):1305–16. doi: 10.1038/s41589-024-01613-5 (PMC11427299; doi:10.1038/s41589-024-01613-5)
Supplement: Supplementary file 8 — MS results; pyrophosphoproteomics on a single biological replicate of PPIP5K−/− HEK293T cells. [file 41589_2024_1613_MOESM8_ESM.xlsx]

## Sheet: WT1
Pyrophosphoproteomics on HCT116 wildtype cells (Fig. S9), technical replicate 1
List of manually assigned pyrophosphorylation sites
	Peptide sequence	Residues	Protein name	Pyrophosphorylated position	Gene name	unique site?	File name	Fractionation (Fr. #)	Scan number	Monoisotopic m/z [Da]	Error (+/- ppm)	Charge state	Retention time min	(-178) loss in top 3 CID signals?	Co-occuring PTMs	Intensity (PD)
	VVDFGSATYDDEHHSTLVppSTR	21	Dual specificity protein kinase CLK1	Ser 341	CLK1	yes	L1_20231120_LK-3-003_WT_fr6.raw	6	39817	624.759	0.31	4	83.72	1	no	1541000
	KESEppSEDSSDDEPLIK	16	Protein DEK	Ser 303	DEK	yes	L1_20231120_LK-3-003_WT_fr7.raw	7	17433	656.585	0.55	3	63.1091	3	no	109900
	SRINSSGESGDEppSDEFLQSR	20	Eukaryotic translation initiation factor 5B	Ser 190	EIF5B	yes	L1_20231120_LK-3-003_WT_fr7.raw	7	18514	787.307	0.2	3	65.6063	1	no	65040
	NKPGPNIEppSGNEDDDASFK	19	Eukaryotic translation initiation factor 5B	Ser 214	EIF5B	yes	L1_20231120_LK-3-003_WT_fr6.raw	6	24490	731.951	0.02	3	63.2466	1	no	301500
	KPSGGSppSRGNSRPGTPSAEGGSTSSTLR	28	General transcription factor IIF subunit 1	Ser 381	GTF2F1	yes	L1_20231120_LK-3-003_WT_fr1.raw	1	5451	945.753	0.66	3	41.5746	3	no	76090
	APSAppSDSDSKADSDGAKPEPVAMAR	25	Hepatoma-derived growth factor-related protein 2	Ser 232	HDGFL2	yes	L1_20231120_LK-3-003_WT_fr6.raw	6	12074	879.357	1.1	3	45.8719	2	no	201600
	APSASDSDppSKADSDGAKPEPVAMAR	25	Hepatoma-derived growth factor-related protein 2	Ser 236	HDGFL2	yes	L1_20231120_LK-3-003_WT_fr6.raw	6	11778	879.359	1.53	3	45.4012	2	no	94060
	RLppSGSSEDEEDSGKGEPTAK	20	HIRA-interacting protein 3	Ser 330	HIRIP3	yes	L1_20231120_LK-3-003_WT_fr6.raw	6	7106	746.964	0.448	3	38.0745	1	no	61860
	KLEKEEEEGIppSQESSEEEQ	19	High mobility group protein HMG-I/HMG-Y	Ser 99	HMGA1	yes	L1_20231120_LK-3-003_WT_fr8.raw	8	10778	799.648	0.64	3	49.2475	1	no	334200
	IEDVGppSDEEDDSGKDKK	17	Heat shock protein HSP 90-beta	Ser 255	HSP90AB1	yes	L1_20231120_LK-3-003_WT_fr7.raw	7	6046	675.924	0.63	3	38.3222	2	no	80630
	TDHGAEIVYKppSPVVSGDTSPR	21	Microtubule-associated protein tau	Ser 713	MAPT	yes	L1_20231120_LK-3-003_WT_fr6.raw	6	30774	792.349	0.15	3	71.6192	2	no	2292000
	SLGLSLppSGGDQEDAGR	16	N-acetyl-D-glucosamine kinase	Ser 76	NAGK	yes	L1_20231120_LK-3-003_WT_fr8.raw	8	25759	574.564	0.21	3	86.2313	1	no	51500
	STIGVMVTAppSHNPEEDNGVK	20	Phosphoacetylglucosamine mutase	Ser 64	PGM3	yes	L1_20231120_LK-3-003_WT_fr6.raw	6	31137	754.312	0.45	3	72.1183	1	M6 oxidation	318300
	RVSppSSRSVSGSPEPAAK	17	Serine/arginine repetitive matrix protein 1	Ser 749	SRRM1	yes	L1_20231120_LK-3-003_WT_fr2.raw	2	4899	621.278	0.05	3	36.4143	1	no	230400
	GQSQTppSPDHRSDTSSPEVRQSHSESPSLQSK	31	Serine/arginine repetitive matrix protein 2	Ser 1064	SRRM2	yes	L1_20231120_LK-3-003_WT_fr6.raw	6	11161	882.377	0.44	4	44.4106	2	no	104000
	SRSQppSRSNSPLPVPPSK	17	Serine/arginine-rich splicing factor 6	Ser 299	SRSF6	yes	L1_20231120_LK-3-003_WT_fr1.raw	1	16498	661.973	0.12	3	63.3751	2	no	56940
	AQAGKREEDppSQSSSEESDSEEEAPAQAKPSGK	32	Treacle protein	Ser 410	TCOF1	yes	L1_20231120_LK-3-003_WT_fr6.raw	6	7110	878.111	0.4	4	38.1035	2	no	979700

## Sheet: WT1 peptide groups
Pyrophosphoproteomics on HCT116 wildtype cells (Fig. S9), technical replicate 1
"Peptide groups" tab exported from proteome discoverer, showing all peptide sequences annotated to EThcD spectra.
The column "modifications (all possible sites)" contains the possible phosphorylation / pyrophosphorylation patterns, with localization and probability in brackets. Not all peptides have an assigned pyrophosphorylation.
The columns "Found in fraction" indicate in which of the 12 fractions from the offline SAX fractionation a peptide was observed.
Confidence	PSM Ambiguity	Sequence	Annotated Sequence	Modifications	Modifications (all possible sites)	# Protein Groups	# Proteins	# Isoforms	# PSMs	Master Protein Accessions	Positions in Master Proteins	Modifications in Master Proteins (all Sites)	Modifications in Master Proteins	Master Protein Descriptions	Protein Accessions	# Missed Cleavages	Theo. MH+ [Da]	Sequence Length	Found in Fraction: F8.1	Found in Fraction: F8.2	Found in Fraction: F8.3	Found in Fraction: F8.4	Found in Fraction: F8.5	Found in Fraction: F8.6	Found in Fraction: F8.7	Found in Fraction: F8.8	Found in Fraction: F8.9	Found in Fraction: F8.10	Found in Fraction: F8.11	Found in Fraction: F8.12	Found in Sample: F8: Sample	Found in Sample Group: L1_20231120_LK-3-003_WT_fr	Confidence (by Search Engine): Sequest HT	Charge (by Search Engine): Sequest HT	DeltaScore (by Search Engine): Sequest HT	DeltaCn (by Search Engine): Sequest HT	Rank (by Search Engine): Sequest HT	Search Engine Rank (by Search Engine): Sequest HT	Concatenated Rank (by Search Engine): Sequest HT	m/z [Da] (by Search Engine): Sequest HT	DeltaM [ppm] (by Search Engine): Sequest HT	Deltam/z [Da] (by Search Engine): Sequest HT	RT [min] (by Search Engine): Sequest HT	XCorr (by Search Engine): Sequest HT
High	Unambiguous	TIQNSSVSPTSSSSSSSSTGETQTQSSSR	[K].TIQNSSVSPTSSSSSSSSTGETQTQSSSR.[L]	1xPhospho [S8(100)]	1xPhospho [T1(0); S5(0); S6(0); S8(100); T10(0); S11(0); S12(0); S13(0); S14(0); S15(0); S16(0); S17(0); S18(0); T19(0); T22(0); T24(0); S26(0); S27(0); S28(0)]	1	1	1	2	Q7Z417	Q7Z417 [369-397]	Q7Z417 1xPhospho [T369(0); S373(0); S374(0); S376(100); T378(0); S379(0); S380(0); S381(0); S382(0); S383(0); S384(0); S385(0); S386(0); T387(0); T390(0); T392(0); S394(0); S395(0); S396(0)]	Q7Z417 1xPhospho [S376(100)]	Nuclear fragile X mental retardation-interacting protein 2 OS=Homo sapiens OX=9606 GN=NUFIP2 PE=1 SV=1	Q7Z417	0	2972.26	29	n/a	n/a	n/a	n/a	High	n/a	n/a	n/a	n/a	n/a	n/a	n/a	High	High	High	4	0.0041	0	1	1	1	743.821	0.62	0.00046	44.2155	9.72
High	Unambiguous	KAAAPAPEEEMDECEQALAAEPK	[K].KAAAPAPEEEMDECEQALAAEPK.[A]	1xCarbamidomethyl [C14]; 1xOxidation [M11]	1xCarbamidomethyl [C14]; 1xOxidation [M11]	1	1	1	1	P26641	P26641 [253-275]			Elongation factor 1-gamma OS=Homo sapiens OX=9606 GN=EEF1G PE=1 SV=3	P26641	1	2501.12	23	n/a	n/a	n/a	n/a	n/a	High	n/a	n/a	n/a	n/a	n/a	n/a	High	High	High	4	0.6655	0	1	1	1	626.036	2.71	0.00169	65.1351	8.94
High	Unambiguous	VVDFGSATYDDEHHSTLVSTR	[K].VVDFGSATYDDEHHSTLVSTR.[H]	1xpyrophospho [S19(99.3)]	1xpyrophospho [S6(0); T8(0); S15(0); T16(0); S19(99.3); T20(0.7)]	1	2	1	7	P49759	P49759 [323-343]	P49759 1xpyrophospho [S328(0); T330(0); S337(0); T338(0); S341(99.3); T342(0.7)]	P49759 1xpyrophospho [S341(99.3)]	Dual specificity protein kinase CLK1 OS=Homo sapiens OX=9606 GN=CLK1 PE=1 SV=2	Q9HAZ1; P49759	0	2496.01	21	n/a	n/a	n/a	n/a	n/a	High	High	n/a	n/a	n/a	n/a	n/a	High	High	High	4	0.0749	0	1	1	1	624.758	-0.27	-0.00017	83.3899	8.68
High	Unambiguous	AKKPEEESESSEEGSESEEEAPAGTR	[R].AKKPEEESESSEEGSESEEEAPAGTR.[S]	2xPhospho [S11(100); S15(100)]; 1xpyrophospho [S8(99.5)]	2xPhospho [S8(0); S10(0); S11(100); S15(100); S17(0); T25(0)]; 1xpyrophospho [S8(99.5); S10(0.5); S11(0); S15(0); S17(0); T25(0)]	1	1	6	10	Q13428	Q13428 [263-288]	Q13428 2xPhospho [S270(0); S272(0); S273(100); S277(100); S279(0); T287(0)]; 1xpyrophospho [S270(99.5); S272(0.5); S273(0); S277(0); S279(0); T287(0)]	Q13428 2xPhospho [S273(100); S277(100)]; 1xpyrophospho [S270(99.5)]	Treacle protein OS=Homo sapiens OX=9606 GN=TCOF1 PE=1 SV=3	Q13428	1	2939.14	26	n/a	n/a	n/a	n/a	n/a	High	n/a	n/a	n/a	n/a	n/a	n/a	High	High	High	3	0.018	0	1	1	1	980.383	-0.44	-0.00043	38.8265	8.34
High	Unambiguous	KLEKEEEEGISQESSEEEQ	[K].KLEKEEEEGISQESSEEEQ.[-]	1xpyrophospho [S14(100)]; 2xPhospho [S14(100); S15(100)]	1xpyrophospho [S11(0); S14(100); S15(0)]; 2xPhospho [S11(0); S14(100); S15(100)]	1	1	7	52	P17096	P17096 [89-107]	P17096 1xpyrophospho [S99(0); S102(100); S103(0)]; 2xPhospho [S99(0); S102(100); S103(100)]	P17096 1xpyrophospho [S102(100)]; 2xPhospho [S102(100); S103(100)]	High mobility group protein HMG-I/HMG-Y OS=Homo sapiens OX=9606 GN=HMGA1 PE=1 SV=3	P17096	2	2396.93	19	n/a	n/a	n/a	n/a	n/a	n/a	n/a	High	High	High	n/a	n/a	High	High	High	3	0.0077	0	1	1	1	799.654	9.21	0.00736	46.7627	7.84
High	Unambiguous	GQSQTSPDHRSDTSSPEVRQSHSESPSLQSK	[K].GQSQTSPDHRSDTSSPEVRQSHSESPSLQSK.[S]	1xpyrophospho [S/T]	1xpyrophospho [S3(0); T5(0); S6(49.5); S11(49.5); T13(0.5); S14(0.5); S15(0); S21(0); S23(0); S25(0); S27(0); S30(0)]	1	1	1	2	Q9UQ35	Q9UQ35 [1059-1089]			Serine/arginine repetitive matrix protein 2 OS=Homo sapiens OX=9606 GN=SRRM2 PE=1 SV=2	Q9UQ35	2	3526.49	31	n/a	n/a	n/a	n/a	n/a	High	n/a	n/a	n/a	n/a	n/a	n/a	High	High	High	4	0.0494	0	1	1	1	882.377	-0.44	-0.00039	44.4106	7.7
High	Unambiguous	LRELGPDGEEAEGPGAGDGPPR	[R].LRELGPDGEEAEGPGAGDGPPR.[S]			1	1	1	1	P18615	P18615 [143-164]			Negative elongation factor E OS=Homo sapiens OX=9606 GN=NELFE PE=1 SV=3	P18615	1	2176.03	22	n/a	n/a	n/a	n/a	n/a	n/a	High	n/a	n/a	n/a	n/a	n/a	High	High	High	3	0.5833	0	1	1	1	726.014	-0.02	-1e-05	63.8822	7.56
High	Unambiguous	KVTAEADSSSPTGILATSESK	[R].KVTAEADSSSPTGILATSESK.[S]	1xPhospho [S10(100)]	1xPhospho [T3(0); S8(0); S9(0); S10(100); T12(0); T17(0); S18(0); S20(0)]	1	1	1	6	A0MZ66	A0MZ66 [485-505]	A0MZ66 1xPhospho [T487(0); S492(0); S493(0); S494(100); T496(0); T501(0); S502(0); S504(0)]	A0MZ66 1xPhospho [S494(100)]	Shootin-1 OS=Homo sapiens OX=9606 GN=SHTN1 PE=1 SV=4	A0MZ66	1	2159.01	21	n/a	n/a	n/a	n/a	n/a	n/a	High	n/a	High	n/a	n/a	n/a	High	High	High	3	0.0127	0	1	1	1	720.342	-0.11	-8e-05	73.742	7.09
High	Unambiguous	VEMYSGSDDDDDFNKLPK	[K].VEMYSGSDDDDDFNKLPK.[K]	1xOxidation [M3]; 2xPhospho [S5(100); S7(100)]	1xOxidation [M3]; 2xPhospho [Y4(0); S5(100); S7(100)]	1	1	1	2	O60841	O60841 [131-148]	O60841 2xPhospho [Y134(0); S135(100); S137(100)]	O60841 2xPhospho [S135(100); S137(100)]	Eukaryotic translation initiation factor 5B OS=Homo sapiens OX=9606 GN=EIF5B PE=1 SV=4	O60841	1	2250.82	18	n/a	n/a	n/a	n/a	n/a	n/a	High	n/a	n/a	n/a	n/a	n/a	High	High	High	3	0.0977	0	1	1	1	750.945	0.27	0.0002	75.8788	7.06
High	Unambiguous	AQAGKREEDSQSSSEESDSEEEAPAQAKPSGK	[K].AQAGKREEDSQSSSEESDSEEEAPAQAKPSGK.[A]	1xpyrophospho [S10(99.1)]; 2xPhospho [S10(98.9); S12(98.9)]	1xpyrophospho [S10(99.1); S12(0.9); S13(0); S14(0); S17(0); S19(0); S30(0)]; 2xPhospho [S10(98.9); S12(98.9); S13(2.2); S14(0); S17(0); S19(0); S30(0)]	1	1	8	38	Q13428	Q13428 [401-432]	Q13428 1xpyrophospho [S410(99.1); S412(0.9); S413(0); S414(0); S417(0); S419(0); S430(0)]; 2xPhospho [S410(98.9); S412(98.9); S413(2.2); S414(0); S417(0); S419(0); S430(0)]	Q13428 1xpyrophospho [S410(99.1)]; 2xPhospho [S410(98.9); S412(98.9)]	Treacle protein OS=Homo sapiens OX=9606 GN=TCOF1 PE=1 SV=3	Q13428	2	3509.42	32	n/a	n/a	n/a	n/a	n/a	High	n/a	n/a	n/a	n/a	n/a	n/a	High	High	High	4	0.0302	0	1	1	1	878.111	-0.18	-0.00016	35.8031	6.96
High	Unambiguous	IEDVGSDEEDDSGKDKK	[K].IEDVGSDEEDDSGKDKK.[K]	1xpyrophospho [S6(100)]	1xpyrophospho [S6(100); S12(0)]	1	2	1	3	P08238	P08238 [250-266]	P08238 1xpyrophospho [S255(100); S261(0)]	P08238 1xpyrophospho [S255(100)]	Heat shock protein HSP 90-beta OS=Homo sapiens OX=9606 GN=HSP90AB1 PE=1 SV=4	P08238; Q58FF8	2	2025.76	17	n/a	n/a	n/a	n/a	n/a	n/a	High	n/a	n/a	n/a	n/a	n/a	High	High	High	3	0.1624	0	1	1	1	675.924	-0.63	-0.00042	38.3222	6.71
High	Unambiguous	TSTESRGTDTESSGEDKDSDSMEDTGHYSINDENR	[R].TSTESRGTDTESSGEDKDSDSMEDTGHYSINDENR.[V]	1xOxidation [M22]; 2xPhospho [S12(100); S13(100)]; 1xpyrophospho [S/T]	1xOxidation [M22]; 2xPhospho [T1(0); S2(0); T3(0); S5(0); T8(0); T10(0); S12(100); S13(100); S19(0); S21(0); T25(0); Y28(0); S29(0)]; 1xpyrophospho [T1(0); S2(0); T3(0); S5(0); T8(0); T10(0); S12(50); S13(50); S19(0); S21(0); T25(0); S29(0)]	1	1	2	3	Q5TAQ9	Q5TAQ9 [60-94]	Q5TAQ9 2xPhospho [T60(0); S61(0); T62(0); S64(0); T67(0); T69(0); S71(100); S72(100); S78(0); S80(0); T84(0); Y87(0); S88(0)]	Q5TAQ9 2xPhospho [S71(100); S72(100)]	DDB1- and CUL4-associated factor 8 OS=Homo sapiens OX=9606 GN=DCAF8 PE=1 SV=1	Q5TAQ9	2	4028.48	35	n/a	n/a	n/a	n/a	n/a	High	n/a	n/a	n/a	n/a	n/a	n/a	High	High	High	4	0.0106	0	1	1	1	1007.88	0.75	0.00075	48.1776	6.63
High	Unambiguous	SRINSSGESGDESDEFLQSR	[R].SRINSSGESGDESDEFLQSR.[K]	1xpyrophospho [S6(100)]; 2xPhospho [S5(100); S6(100)]	1xpyrophospho [S1(0); S5(0); S6(100); S9(0); S13(0); S19(0)]; 2xPhospho [S1(0); S5(100); S6(100); S9(0); S13(0); S19(0)]	1	1	3	18	O60841	O60841 [178-197]	O60841 1xpyrophospho [S178(0); S182(0); S183(100); S186(0); S190(0); S196(0)]; 2xPhospho [S178(0); S182(100); S183(100); S186(0); S190(0); S196(0)]	O60841 1xpyrophospho [S183(100)]; 2xPhospho [S182(100); S183(100)]	Eukaryotic translation initiation factor 5B OS=Homo sapiens OX=9606 GN=EIF5B PE=1 SV=4	O60841	1	2359.91	20	n/a	n/a	n/a	n/a	n/a	n/a	High	n/a	n/a	n/a	n/a	n/a	High	High	High	3	0.117	0	1	1	1	787.307	0.1	8e-05	71.472	6.58
High	Unambiguous	KETESEAEDNLDDLEK	[K].KETESEAEDNLDDLEK.[H]	2xPhospho [T3(100); S5(100)]; 1xpyrophospho [S5(100)]	2xPhospho [T3(100); S5(100)]; 1xpyrophospho [T3(0); S5(100)]	1	1	2	8	Q8IYB3	Q8IYB3 [870-885]	Q8IYB3 2xPhospho [T872(100); S874(100)]; 1xpyrophospho [T872(0); S874(100)]	Q8IYB3 2xPhospho [T872(100); S874(100)]; 1xpyrophospho [S874(100)]	Serine/arginine repetitive matrix protein 1 OS=Homo sapiens OX=9606 GN=SRRM1 PE=1 SV=2	Q8IYB3	1	2024.76	16	n/a	n/a	n/a	n/a	n/a	n/a	High	n/a	n/a	n/a	n/a	n/a	High	High	High	3	0.0395	0	1	1	1	675.592	0	0	76.2362	6.33
High	Unambiguous	HASSSPESPKPAPAPGSHREISSSPTSK	[R].HASSSPESPKPAPAPGSHREISSSPTSK.[N]	1xpyrophospho [S3(99)]; 2xPhospho [S3(96.2); S4(96.2)]	1xpyrophospho [S3(99); S4(1); S5(0); S8(0); S17(0); S22(0); S23(0); S24(0); T26(0); S27(0)]; 2xPhospho [S3(96.2); S4(96.2); S5(3.8); S8(3.8); S17(0); S22(0); S23(0); S24(0); T26(0); S27(0)]	1	1	5	14	Q9UQ35	Q9UQ35 [433-460]	Q9UQ35 1xpyrophospho [S435(99); S436(1); S437(0); S440(0); S449(0); S454(0); S455(0); S456(0); T458(0); S459(0)]; 2xPhospho [S435(96.2); S436(96.2); S437(3.8); S440(3.8); S449(0); S454(0); S455(0); S456(0); T458(0); S459(0)]	Q9UQ35 1xpyrophospho [S435(99)]; 2xPhospho [S435(96.2); S436(96.2)]	Serine/arginine repetitive matrix protein 2 OS=Homo sapiens OX=9606 GN=SRRM2 PE=1 SV=2	Q9UQ35	1	2973.31	28	n/a	n/a	n/a	n/a	High	n/a	n/a	n/a	n/a	n/a	n/a	n/a	High	High	High	4	0.0017	0	1	1	1	744.084	-0.07	-5e-05	43.4653	5.9
High	Unambiguous	SLGLSLSGGDQEDAGR	[R].SLGLSLSGGDQEDAGR.[I]	1xpyrophospho [S7(100)]; 2xPhospho [S5(100); S7(100)]	1xpyrophospho [S1(0); S5(0); S7(100)]; 2xPhospho [S1(0); S5(100); S7(100)]	1	1	2	10	Q9UJ70	Q9UJ70 [70-85]	Q9UJ70 1xpyrophospho [S70(0); S74(0); S76(100)]; 2xPhospho [S70(0); S74(100); S76(100)]	Q9UJ70 1xpyrophospho [S76(100)]; 2xPhospho [S74(100); S76(100)]	N-acetyl-D-glucosamine kinase OS=Homo sapiens OX=9606 GN=NAGK PE=1 SV=4	Q9UJ70	0	1721.68	16	n/a	n/a	n/a	n/a	n/a	n/a	n/a	High	n/a	n/a	n/a	n/a	High	High	High	3	0.0136	0	1	1	1	574.564	-0.25	-0.00014	87.1209	5.89
High	Unambiguous	KPSGGSSRGNSRPGTPSAEGGSTSSTLR	[R].KPSGGSSRGNSRPGTPSAEGGSTSSTLR.[A]	2xPhospho [S6(100); S7(100)]; 1xpyrophospho [S7(100)]	2xPhospho [S3(0); S6(100); S7(100); S11(0); T15(0); S17(0); S22(0); T23(0); S24(0); S25(0); T26(0)]; 1xpyrophospho [S3(0); S6(0); S7(100); S11(0); T15(0); S17(0); S22(0); T23(0); S24(0); S25(0); T26(0)]	1	1	3	14	P35269	P35269 [375-402]	P35269 2xPhospho [S377(0); S380(100); S381(100); S385(0); T389(0); S391(0); S396(0); T397(0); S398(0); S399(0); T400(0)]; 1xpyrophospho [S377(0); S380(0); S381(100); S385(0); T389(0); S391(0); S396(0); T397(0); S398(0); S399(0); T400(0)]	P35269 2xPhospho [S380(100); S381(100)]; 1xpyrophospho [S381(100)]	General transcription factor IIF subunit 1 OS=Homo sapiens OX=9606 GN=GTF2F1 PE=1 SV=2	P35269	1	2835.24	28	High	n/a	n/a	n/a	n/a	n/a	n/a	n/a	n/a	n/a	n/a	n/a	High	High	High	3	0.0158	0	1	1	1	945.753	0.66	0.00062	41.5746	5.68
High	Unambiguous	KESESEDSSDDEPLIKK	[K].KESESEDSSDDEPLIKK.[L]	2xPhospho [S8(100); S9(100)]	2xPhospho [S3(0); S5(0); S8(100); S9(100)]	1	1	1	4	P35659	P35659 [299-315]	P35659 2xPhospho [S301(0); S303(0); S306(100); S307(100)]	P35659 2xPhospho [S306(100); S307(100)]	Protein DEK OS=Homo sapiens OX=9606 GN=DEK PE=1 SV=1	P35659	2	2095.84	17	n/a	n/a	n/a	n/a	n/a	High	n/a	n/a	n/a	n/a	n/a	n/a	High	High	High	3	0.1385	0	1	1	1	699.283	-0.59	-0.00041	53.2584	5.56
High	Unambiguous	TDHGAEIVYKSPVVSGDTSPR	[K].TDHGAEIVYKSPVVSGDTSPR.[H]	1xpyrophospho [S11(100)]	1xpyrophospho [T1(0); S11(100); S15(0); T18(0); S19(0)]	1	1	1	1	P10636	P10636 [703-723]	P10636 1xpyrophospho [T703(0); S713(100); S717(0); T720(0); S721(0)]	P10636 1xpyrophospho [S713(100)]	Microtubule-associated protein tau OS=Homo sapiens OX=9606 GN=MAPT PE=1 SV=5	P10636	1	2375.03	21	n/a	n/a	n/a	n/a	n/a	High	n/a	n/a	n/a	n/a	n/a	n/a	High	High	High	3	0.1639	0	1	1	1	792.349	-0.15	-0.00012	71.6192	5.49
High	Unambiguous	RVSSSRSVSGSPEPAAK	[R].RVSSSRSVSGSPEPAAK.[K]	1xpyrophospho [S4(100)]; 2xPhospho [S4(100); S5(100)]	1xpyrophospho [S3(0); S4(100); S5(0); S7(0); S9(0); S11(0)]; 2xPhospho [S3(0); S4(100); S5(100); S7(0); S9(0); S11(0)]	1	1	9	42	Q8IYB3	Q8IYB3 [746-762]	Q8IYB3 1xpyrophospho [S748(0); S749(100); S750(0); S752(0); S754(0); S756(0)]; 2xPhospho [S748(0); S749(100); S750(100); S752(0); S754(0); S756(0)]	Q8IYB3 1xpyrophospho [S749(100)]; 2xPhospho [S749(100); S750(100)]	Serine/arginine repetitive matrix protein 1 OS=Homo sapiens OX=9606 GN=SRRM1 PE=1 SV=2	Q8IYB3	2	1861.82	17	n/a	High	High	n/a	n/a	n/a	n/a	n/a	n/a	n/a	n/a	n/a	High	High	High	3	0.0186	0	1	1	1	621.278	-0.16	-0.0001	36.7159	5.39
High	Unambiguous	KAPSASDSDSKADSDGAKPEPVAMAR	[K].KAPSASDSDSKADSDGAKPEPVAMAR.[S]	1xOxidation [M24]; 1xpyrophospho [S]; 2xPhospho [S]	1xOxidation [M24]; 1xpyrophospho [S4(0); S6(0); S8(50); S10(50); S14(0)]; 2xPhospho [S4(50); S6(50); S8(50); S10(50); S14(0)]	1	1	2	4	Q7Z4V5	Q7Z4V5 [227-252]			Hepatoma-derived growth factor-related protein 2 OS=Homo sapiens OX=9606 GN=HDGFL2 PE=1 SV=1	Q7Z4V5	2	2764.15	26	n/a	n/a	n/a	n/a	n/a	High	n/a	n/a	n/a	n/a	n/a	n/a	High	High	High	4	0.028	0	1	1	1	691.794	0.04	2e-05	42.9984	5.35
High	Unambiguous	KRESESESDETPPAAPQLIK	[R].KRESESESDETPPAAPQLIK.[K]	1xpyrophospho [S6(100)]; 2xPhospho [S4(99.4); S6(100)]	1xpyrophospho [S4(0); S6(100); S8(0); T11(0)]; 2xPhospho [S4(99.4); S6(100); S8(0.6); T11(0)]	1	1	2	7	O60832	O60832 [448-467]	O60832 1xpyrophospho [S451(0); S453(100); S455(0); T458(0)]; 2xPhospho [S451(99.4); S453(100); S455(0.6); T458(0)]	O60832 1xpyrophospho [S453(100)]; 2xPhospho [S451(99.4); S453(100)]	H/ACA ribonucleoprotein complex subunit DKC1 OS=Homo sapiens OX=9606 GN=DKC1 PE=1 SV=3	O60832	2	2372.04	20	n/a	n/a	n/a	n/a	n/a	High	n/a	n/a	n/a	n/a	n/a	n/a	High	High	High	3	0.0473	0	1	1	1	791.352	-0.49	-0.00039	74.4335	5.28
High	Unambiguous	MREDYDSVEQDGDEPGPQR	[R].MREDYDSVEQDGDEPGPQR.[S]	1xOxidation [M1]	1xOxidation [M1]	1	1	1	1	Q9Y5S9	Q9Y5S9 [50-68]			RNA-binding protein 8A OS=Homo sapiens OX=9606 GN=RBM8A PE=1 SV=1	Q9Y5S9	1	2238.92	19	n/a	n/a	n/a	n/a	n/a	High	n/a	n/a	n/a	n/a	n/a	n/a	High	High	High	3	0.4375	0	1	1	1	746.978	-0.14	-0.00011	46.1306	5.12
High	Unambiguous	KFSKEEPVSSGPEEAVGK	[R].KFSKEEPVSSGPEEAVGK.[S]	2xPhospho [S9(100); S10(100)]	2xPhospho [S3(0); S9(100); S10(100)]	1	1	1	1	O00567	O00567 [561-578]	O00567 2xPhospho [S563(0); S569(100); S570(100)]	O00567 2xPhospho [S569(100); S570(100)]	Nucleolar protein 56 OS=Homo sapiens OX=9606 GN=NOP56 PE=1 SV=4	O00567	2	2064.89	18	n/a	n/a	n/a	n/a	n/a	n/a	High	n/a	n/a	n/a	n/a	n/a	High	High	High	3	0.1129	0	1	1	1	688.969	0.29	0.0002	63.1849	5.05
High	Unambiguous	AGLESGAEPGDGDSDTTKK	[K].AGLESGAEPGDGDSDTTKK.[K]	1xpyrophospho [S14(100)]; 2xPhospho [S14(99.5); T16(99.5)]	1xpyrophospho [S5(0); S14(100); T16(0); T17(0)]; 2xPhospho [S5(0); S14(99.5); T16(99.5); T17(1)]	1	1	2	3	O60832	O60832 [481-499]	O60832 1xpyrophospho [S485(0); S494(100); T496(0); T497(0)]; 2xPhospho [S485(0); S494(99.5); T496(99.5); T497(1)]	O60832 1xpyrophospho [S494(100)]; 2xPhospho [S494(99.5); T496(99.5)]	H/ACA ribonucleoprotein complex subunit DKC1 OS=Homo sapiens OX=9606 GN=DKC1 PE=1 SV=3	O60832	1	1994.76	19	n/a	n/a	n/a	n/a	n/a	High	n/a	n/a	n/a	n/a	n/a	n/a	High	High	High	3	0.0064	0	1	1	1	665.592	0.04	3e-05	44.7543	4.68
High	Unambiguous	APSASDSDSKADSDGAKPEPVAMAR	[K].APSASDSDSKADSDGAKPEPVAMAR.[S]	1xOxidation [M23]; 2xPhospho [S3(100); S7(99.3)]; 1xpyrophospho [S5(100)]	1xOxidation [M23]; 2xPhospho [S3(100); S5(0); S7(99.3); S9(0.7); S13(0)]; 1xpyrophospho [S3(0); S5(100); S7(0); S9(0); S13(0)]	1	1	4	6	Q7Z4V5	Q7Z4V5 [228-252]	Q7Z4V5 2xPhospho [S230(100); S232(0); S234(99.3); S236(0.7); S240(0)]; 1xpyrophospho [S230(0); S232(100); S234(0); S236(0); S240(0)]	Q7Z4V5 2xPhospho [S230(100); S234(99.3)]; 1xpyrophospho [S232(100)]	Hepatoma-derived growth factor-related protein 2 OS=Homo sapiens OX=9606 GN=HDGFL2 PE=1 SV=1	Q7Z4V5	1	2636.06	25	n/a	n/a	n/a	n/a	n/a	High	n/a	n/a	n/a	n/a	n/a	n/a	High	High	High	3	0.0599	0	1	1	1	879.357	-1.1	-0.00097	45.8719	4.51
High	Unambiguous	STIGVMVTASHNPEEDNGVK	[K].STIGVMVTASHNPEEDNGVK.[L]	1xOxidation [M6]; 1xpyrophospho [S10(100)]	1xOxidation [M6]; 1xpyrophospho [S1(0); T2(0); T8(0); S10(100)]	1	1	1	2	O95394	O95394 [55-74]	O95394 1xpyrophospho [S55(0); T56(0); T62(0); S64(100)]	O95394 1xpyrophospho [S64(100)]	Phosphoacetylglucosamine mutase OS=Homo sapiens OX=9606 GN=PGM3 PE=1 SV=1	O95394	0	2260.92	20	n/a	n/a	n/a	n/a	n/a	High	n/a	n/a	n/a	n/a	n/a	n/a	High	High	High	3	0.1474	0	1	1	1	754.312	0.45	0.00034	72.1183	4.41
High	Unambiguous	VLAQMSKASPSSLLAKFSEDTLSSYTEAVSSQEMLR	[R].VLAQMSKASPSSLLAKFSEDTLSSYTEAVSSQEMLR.[C]	Phospho [S/T/Y]; pyrophospho [S]	Phospho [S/T/Y]; pyrophospho [S]	1	1	10	10	Q12767	Q12767 [345-380]			Transmembrane protein 94 OS=Homo sapiens OX=9606 GN=TMEM94 PE=1 SV=1	Q12767	2	4291.77	36	n/a	n/a	n/a	n/a	n/a	High	n/a	n/a	n/a	n/a	n/a	n/a	High	High	High	4	0.0138	0	1	1	1	1073.69	-8.22	-0.00882	48.6234	4.36
High	Unambiguous	NKPGPNIESGNEDDDASFK	[K].NKPGPNIESGNEDDDASFK.[I]	1xpyrophospho [S9(100)]	1xpyrophospho [S9(100); S17(0)]	1	1	1	1	O60841	O60841 [206-224]	O60841 1xpyrophospho [S214(100); S222(0)]	O60841 1xpyrophospho [S214(100)]	Eukaryotic translation initiation factor 5B OS=Homo sapiens OX=9606 GN=EIF5B PE=1 SV=4	O60841	0	2193.84	19	n/a	n/a	n/a	n/a	n/a	High	n/a	n/a	n/a	n/a	n/a	n/a	High	High	High	3	0.4107	0	1	1	1	731.951	-0.02	-1e-05	63.2466	4.31
High	Unambiguous	RLSGSSEDEEDSGKGEPTAK	[K].RLSGSSEDEEDSGKGEPTAK.[G]	1xpyrophospho [S3(99.5)]	1xpyrophospho [S3(99.5); S5(0.5); S6(0); S12(0); T18(0)]	1	1	1	1	Q9BW71	Q9BW71 [328-347]	Q9BW71 1xpyrophospho [S330(99.5); S332(0.5); S333(0); S339(0); T345(0)]	Q9BW71 1xpyrophospho [S330(99.5)]	HIRA-interacting protein 3 OS=Homo sapiens OX=9606 GN=HIRIP3 PE=1 SV=3	Q9BW71	2	2238.88	20	n/a	n/a	n/a	n/a	n/a	High	n/a	n/a	n/a	n/a	n/a	n/a	High	High	High	3	0.0714	0	1	1	1	746.964	-0.48	-0.00036	38.0745	4.2
High	Unambiguous	AKTDHGAEIVYKSPVVSGDTSPR	[K].AKTDHGAEIVYKSPVVSGDTSPR.[H]	1xpyrophospho [S13(100)]	1xpyrophospho [T3(0); S13(100); S17(0); T20(0); S21(0)]	1	1	1	1	P10636	P10636 [701-723]	P10636 1xpyrophospho [T703(0); S713(100); S717(0); T720(0); S721(0)]	P10636 1xpyrophospho [S713(100)]	Microtubule-associated protein tau OS=Homo sapiens OX=9606 GN=MAPT PE=1 SV=5	P10636	2	2574.16	23	n/a	n/a	n/a	n/a	n/a	High	n/a	n/a	n/a	n/a	n/a	n/a	High	High	High	3	0.1976	0	1	1	1	858.726	0.36	0.00031	65.7597	4.15
High	Unambiguous	KAAAPAPEEEMDECEQALAAEPK	[K].KAAAPAPEEEMDECEQALAAEPK.[A]	1xAmidated [C-Term]; 1xCarbamidomethyl [C14]; 1xOxidation [M11]	1xAmidated [C-Term]; 1xCarbamidomethyl [C14]; 1xOxidation [M11]	1	1	1	1	P26641	P26641 [253-275]			Elongation factor 1-gamma OS=Homo sapiens OX=9606 GN=EEF1G PE=1 SV=3	P26641	1	2500.13	23	n/a	n/a	n/a	n/a	n/a	High	n/a	n/a	n/a	n/a	n/a	n/a	High	High	High	4	0.4201	0	1	1	1	625.789	0.91	0.00057	65.2371	4.07
High	Selected	AGPDLPSLPSHALEDEGWAAAAPSPGSAR	[K].AGPDLPSLPSHALEDEGWAAAAPSPGSAR.[S]	3xPhospho [S7(93.9); S10(99.5); S24(100)]	3xPhospho [S7(93.9); S10(99.5); S24(100); S27(6.6)]	1	1	1	1	Q9H3Q1	Q9H3Q1 [269-297]	Q9H3Q1 3xPhospho [S275(93.9); S278(99.5); S292(100); S295(6.6)]	Q9H3Q1 3xPhospho [S275(93.9); S278(99.5); S292(100)]	Cdc42 effector protein 4 OS=Homo sapiens OX=9606 GN=CDC42EP4 PE=1 SV=1	Q9H3Q1	0	3067.26	29	n/a	n/a	n/a	n/a	n/a	High	n/a	n/a	n/a	n/a	n/a	n/a	High	High	High	4	0.02	0	1	1	1	767.575	5.04	0.00387	58.0114	4.01
High	Unambiguous	KEHASCGQTGVENMQNTQAMELAGAAPEK	[R].KEHASCGQTGVENMQNTQAMELAGAAPEK.[E]	1xAmidated [C-Term]; 1xCarbamidomethyl [C6]; 2xPhospho [T17(100); S/T]	1xAmidated [C-Term]; 1xCarbamidomethyl [C6]; 2xPhospho [S5(50); T9(50); T17(100)]	1	1	1	1	Q9NU22	Q9NU22 [5028-5056]	Q9NU22 2xPhospho [S5032(50); T5036(50); T5044(100)]	Q9NU22 2xPhospho [T5044(100); S/T]	Midasin OS=Homo sapiens OX=9606 GN=MDN1 PE=1 SV=2	Q9NU22	1	3246.34	29	n/a	n/a	n/a	n/a	n/a	n/a	n/a	High	n/a	n/a	n/a	n/a	High	High	High	4	0.0875	0	1	1	1	812.34	-0.59	-0.00048	30.5142	4
High	Unambiguous	KESESEDSSDDEPLIK	[K].KESESEDSSDDEPLIK.[K]	1xpyrophospho [S5(100)]; 2xPhospho [S5(100); S8(99.5)]	1xpyrophospho [S3(0); S5(100); S8(0); S9(0)]; 2xPhospho [S3(0); S5(100); S8(99.5); S9(0.5)]	1	1	2	3	P35659	P35659 [299-314]	P35659 1xpyrophospho [S301(0); S303(100); S306(0); S307(0)]; 2xPhospho [S301(0); S303(100); S306(99.5); S307(0.5)]	P35659 1xpyrophospho [S303(100)]; 2xPhospho [S303(100); S306(99.5)]	Protein DEK OS=Homo sapiens OX=9606 GN=DEK PE=1 SV=1	P35659	1	1967.74	16	n/a	n/a	n/a	n/a	n/a	n/a	High	n/a	n/a	n/a	n/a	n/a	High	High	High	3	0.0579	0	1	1	1	656.585	-0.55	-0.00036	63.1091	3.97
High	Rejected	GAGRPCPFSIEHILSSLPERSLPAR	[R].GAGRPCPFSIEHILSSLPERSLPAR.[A]	1xCarbamidomethyl [C6]; 2xPhospho [S15(99.8); S16(99.8)]; 1xpyrophospho [S9(99.5)]	1xCarbamidomethyl [C6]; 2xPhospho [S9(0.5); S15(99.8); S16(99.8); S21(0)]; 1xpyrophospho [S9(99.5); S15(0.2); S16(0.2); S21(0)]	0	1	1	1						O15499	1	3067.31	25	n/a	n/a	n/a	n/a	n/a	High	n/a	n/a	n/a	n/a	n/a	n/a	High	High	High	4		0.02	2	2	2	767.575	-8.9	-0.00682	58.0114	3.93
High	Selected	LPEFIVQTASYMLVNENRFCNDAMK	[R].LPEFIVQTASYMLVNENRFCNDAMK.[V]	1xCarbamidomethyl [C20]; 1xOxidation [M24]; Phospho [T/S/Y]; 1xpyrophospho [S10(99.7)]	1xCarbamidomethyl [C20]; 1xOxidation [M24]; Phospho [T/S/Y]; 1xpyrophospho [S10(99.7)]	1	1	2	6	O95751	O95751 [64-88]	O95751 1xpyrophospho [T71(0.3); S73(99.7)]	O95751 1xpyrophospho [S73(99.7)]	Protein LDOC1 OS=Homo sapiens OX=9606 GN=LDOC1 PE=1 SV=1	O95751	1	3246.31	25	n/a	n/a	n/a	n/a	n/a	n/a	High	n/a	n/a	High	n/a	n/a	High	High	High	4	0.0158	0	1	1	1	812.34	7.43	0.00603	29.8765	3.79
High	Selected	LEVLMEEMILYYSVSEERHIAVEK	[K].LEVLMEEMILYYSVSEERHIAVEK.[D]	1xOxidation [M]; 2xPhospho [Y11(99.9); Y/S]; 1xpyrophospho [S]	1xOxidation [M5; M8]; 2xPhospho [Y11(99.9); Y12(50); S13(25); S15(25)]; 1xpyrophospho [S13(50); S15(50)]	1	1	2	3	Q8NHU6	Q8NHU6 [938-961]	Q8NHU6 2xPhospho [Y948(99.9); Y949(50); S950(25); S952(25)]	Q8NHU6 2xPhospho [Y948(99.9); Y/S]	Tudor domain-containing protein 7 OS=Homo sapiens OX=9606 GN=TDRD7 PE=1 SV=2	Q8NHU6	1	3246.32	24	n/a	n/a	n/a	n/a	n/a	n/a	High	n/a	n/a	n/a	n/a	n/a	High	High	High	4		0.0211	3	3	3	812.34	4.91	0.00398	29.8765	3.71
High	Selected	NSVTPVQASSDSFYNKKSYSISPSFTK	[R].NSVTPVQASSDSFYNKKSYSISPSFTK.[Q]	2xPhospho [Y14; T26]; 1xpyrophospho [S20]	2xPhospho [Y14; T26]; 1xpyrophospho [S18; S20]	1	1	1	1	Q8N9V7	Q8N9V7 [749-775]	Q8N9V7 2xPhospho [Y762; T774]; 1xpyrophospho [S768]	Q8N9V7 2xPhospho [Y762; T774]; 1xpyrophospho [S768]	Protein TOPAZ1 OS=Homo sapiens OX=9606 GN=TOPAZ1 PE=2 SV=3	Q8N9V7	2	3289.32	27	n/a	n/a	n/a	n/a	n/a	High	n/a	n/a	n/a	n/a	n/a	n/a	High	High	High	4	0.0302	0	1	1	1	823.091	7.91	0.00651	33.5912	3.64
High	Rejected	KDMVEGDKYWHSISHLQPETSYDIK	[K].KDMVEGDKYWHSISHLQPETSYDIK.[M]	1xPhospho [T20(93.3)]; 1xpyrophospho [S14(96.3)]	1xPhospho [Y9(0); S12(0); S14(3.3); T20(93.3); S21(3.3); Y22(0)]; 1xpyrophospho [S12(0.1); S14(96.3); T20(3.3); S21(0.3)]	0	1	1	1						Q9BWV1	2	3246.33	25	n/a	n/a	n/a	n/a	n/a	n/a	High	n/a	n/a	n/a	n/a	n/a	High	High	High	4		0.0055	2	2	2	812.34	2.54	0.00206	29.8328	3.63
High	Unambiguous	IHDLEDDLEMSSDASDASGEEGGRVPK	[R].IHDLEDDLEMSSDASDASGEEGGRVPK.[A]	1xOxidation [M10]; 1xpyrophospho [S18(100)]; 2xPhospho [S15(100); S18(100)]	1xOxidation [M10]; 1xpyrophospho [S11(0); S12(0); S15(0); S18(100)]; 2xPhospho [S11(0); S12(0); S15(100); S18(100)]	1	1	1	1	P35269	P35269 [207-233]	P35269 1xpyrophospho [S217(0); S218(0); S221(0); S224(100)]	P35269 1xpyrophospho [S224(100)]	General transcription factor IIF subunit 1 OS=Homo sapiens OX=9606 GN=GTF2F1 PE=1 SV=2	P35269	1	3035.19	27	n/a	n/a	n/a	n/a	n/a	n/a	High	n/a	n/a	n/a	n/a	n/a	High	High	High	3	0.1008	0	1	1	1	1012.4	0.07	7e-05	78.1243	3.57
High	Unambiguous	SRSQSRSNSPLPVPPSK	[R].SRSQSRSNSPLPVPPSK.[A]	1xpyrophospho [S5(99.5)]	1xpyrophospho [S1(0); S3(0.5); S5(99.5); S7(0); S9(0); S16(0)]	1	1	1	1	Q13247	Q13247 [295-311]	Q13247 1xpyrophospho [S295(0); S297(0.5); S299(99.5); S301(0); S303(0); S310(0)]	Q13247 1xpyrophospho [S299(99.5)]	Serine/arginine-rich splicing factor 6 OS=Homo sapiens OX=9606 GN=SRSF6 PE=1 SV=2	Q13247	2	1983.9	17	High	n/a	n/a	n/a	n/a	n/a	n/a	n/a	n/a	n/a	n/a	n/a	High	High	High	3	0.0653	0	1	1	1	661.973	-0.12	-8e-05	63.3751	3.37

## Sheet: WT2
Pyrophosphoproteomics on HCT116 wildtype cells (Fig. S9), technical replicate 2
List of manually assigned pyrophosphorylation sites
	Peptide sequence	Residues	Protein name	Pyrophosphorylated position	Gene name	unique site?	File name	Fractionation (Fr. #)	Scan number	Monoisotopic m/z [Da]	Error (+/- ppm)	Charge state	Retention time min	(-178) loss in top 3 CID signals?	Co-occuring PTMs	Intensity (PD)
	VVDFGSATYDDEHHSTLVppSTR	21	Dual specificity protein kinase CLK1	Ser 341	CLK1	no	L1_20231122_LK-3-003_WT_fr6_2.raw	6	37006	624.758	0.58	4	80.9525	1	no	433400
	KPSGGSSRGNppSRPGTPSAEGGSTSSTLR	28	General transcription factor IIF subunit 1	Ser 385	GTF2F1	yes	L1_20231122_LK-3-003_WT_fr1_2.raw	1	3900	945.752	0.07	3	30.6432	3	no	37590
	KAPppSASDSDSKADSDGAKPEPVAMAR	26	Hepatoma-derived growth factor-related protein 2	Ser 230	HDGFL2	yes	L1_20231122_LK-3-003_WT_fr6_2.raw	6	11026	691.793	1.43	4	40.1384	1	no	417600
	KLEKEEEEGISQEppSSEEEQ	19	High mobility group protein HMG-I/HMG-Y	Ser 102	HMGA1	yes	L1_20231122_LK-3-003_WT_fr10_2.raw	8	7479	799.649	2.53	3	45.0281	3	no	66770
	IEDVGppSDEEDDSGKDKK	17	Heat shock protein HSP 90-beta	Ser 255	HSP90AB1	no	L1_20231122_LK-3-003_WT_fr7_2.raw	7	4892	675.922	2.19	3	34.0832	2	no	65840
	TDHGAEIVYKppSPVVSGDTSPR	21	Microtubule-associated protein tau	Ser 713	MAPT	no	L1_20231122_LK-3-003_WT_fr6_2.raw	6	28675	792.348	0.73	3	68.1494	2	no	1811000
	AKTDHGAEIVYKppSPVVSGDTSPR	23	Microtubule-associated protein tau	Ser 713	MAPT	no	L1_20231122_LK-3-003_WT_fr6_2.raw	6	25488	858.725	0.86	3	63.3218	2	no	1062000
	SLGLSLppSGGDQEDAGR	16	N-acetyl-D-glucosamine kinase	Ser 76	NAGK	no	L1_20231122_LK-3-003_WT_fr10_2.raw	8	16998	574.562	2.89	3	84.4142	1	no	53450
	HIKEEPLppSEEEPCTSTAIASPEK	23	Nucleolar protein 58	Ser 502	NOP58	yes	L1_20231122_LK-3-003_WT_fr6_2.raw	6	32042	914.725	0.55	3	73.3054	2	no	178000
	RVSppSSRSVSGSPEPAAK	17	Serine/arginine repetitive matrix protein 1	Ser 749	SRRM1	no	L1_20231122_LK-3-003_WT_fr2_2.raw	2	3834	621.278	0.34	3	28.06	1	no	130400
	RVSSppSRSVSGSPEPAAK	17	Serine/arginine repetitive matrix protein 1	Ser 750	SRRM1	yes	L1_20231122_LK-3-003_WT_fr2_2.raw	2	4144	621.278	0.54	3	28.9451	1	no	566200
	RVSSSRppSVSGSPEPAAK	17	Serine/arginine repetitive matrix protein 1	Ser 752	SRRM1	yes	L1_20231122_LK-3-003_WT_fr2_2.raw	2	3161	621.278	0.25	3	26.1547	1	no	140200
	SRSQppSRSNSPLPVPPSK	17	Serine/arginine-rich splicing factor 6	Ser 299	SRSF6	no	L1_20231122_LK-3-003_WT_fr1_2.raw	1	15282	661.973	0.18	3	54.2887	2	no	55700
	SKEFVppSSDESSSGENKSK	18	FACT complex subunit SSRP1	Ser 667	SSRP1	yes	L1_20231122_LK-3-003_WT_fr6_2.raw	6	8717	697.943	1.05	3	36.3167	2	no	230000
	SKEFVSppSDESSSGENKSK	18	FACT complex subunit SSRP1	Ser 668	SSRP1	yes	L1_20231122_LK-3-003_WT_fr6_2.raw	6	7997	697.942	1.4	3	34.9946	2	no	585900
	AQAGKREEDSQppSSSEESDSEEEAPAQAKPSGK	32	Treacle protein	Ser 412	TCOF1	yes	L1_20231122_LK-3-003_WT_fr6_2.raw	6	7140	878.11	1.74	4	33.3759	2	no	227900

## Sheet: WT2 peptide groups
Pyrophosphoproteomics on HCT116 wildtype cells (Fig. S9), technical replicate 2
"Peptide groups" tab exported from proteome discoverer, showing all peptide sequences annotated to EThcD spectra.
The column "modifications (all possible sites)" contains the possible phosphorylation / pyrophosphorylation patterns, with localization and probability in brackets. Not all peptides have an assigned pyrophosphorylation.
The columns "Found in fraction" indicate in which of the 12 fractions from the offline SAX fractionation a peptide was observed.
Confidence	PSM Ambiguity	Sequence	Annotated Sequence	Modifications	Modifications (all possible sites)	# Protein Groups	# Proteins	# Isoforms	# PSMs	Master Protein Accessions	Positions in Master Proteins	Modifications in Master Proteins (all Sites)	Modifications in Master Proteins	Master Protein Descriptions	Protein Accessions	# Missed Cleavages	Theo. MH+ [Da]	Sequence Length	Found in Fraction: F13.1	Found in Fraction: F13.2	Found in Fraction: F13.3	Found in Fraction: F13.4	Found in Fraction: F13.5	Found in Fraction: F13.6	Found in Fraction: F13.7	Found in Fraction: F13.8	Found in Fraction: F13.9	Found in Fraction: F13.10	Found in Fraction: F13.11	Found in Sample: F13: Sample	Found in Sample Group: L1_20231122_LK-3-003_WT_fr	Confidence (by Search Engine): Sequest HT	Charge (by Search Engine): Sequest HT	DeltaScore (by Search Engine): Sequest HT	DeltaCn (by Search Engine): Sequest HT	Rank (by Search Engine): Sequest HT	Search Engine Rank (by Search Engine): Sequest HT	Concatenated Rank (by Search Engine): Sequest HT	m/z [Da] (by Search Engine): Sequest HT	DeltaM [ppm] (by Search Engine): Sequest HT	Deltam/z [Da] (by Search Engine): Sequest HT	RT [min] (by Search Engine): Sequest HT	XCorr (by Search Engine): Sequest HT
High	Unambiguous	TIQNSSVSPTSSSSSSSSTGETQTQSSSR	[K].TIQNSSVSPTSSSSSSSSTGETQTQSSSR.[L]	1xPhospho [S8(100)]	1xPhospho [T1(0); S5(0); S6(0); S8(100); T10(0); S11(0); S12(0); S13(0); S14(0); S15(0); S16(0); S17(0); S18(0); T19(0); T22(0); T24(0); S26(0); S27(0); S28(0)]	1	1	1	3	Q7Z417	Q7Z417 [369-397]	Q7Z417 1xPhospho [T369(0); S373(0); S374(0); S376(100); T378(0); S379(0); S380(0); S381(0); S382(0); S383(0); S384(0); S385(0); S386(0); T387(0); T390(0); T392(0); S394(0); S395(0); S396(0)]	Q7Z417 1xPhospho [S376(100)]	Nuclear fragile X mental retardation-interacting protein 2 OS=Homo sapiens OX=9606 GN=NUFIP2 PE=1 SV=1	Q7Z417	0	2972.26	29	n/a	n/a	n/a	High	n/a	n/a	n/a	n/a	n/a	n/a	n/a	High	High	High	4	0.0349	0	1	1	1	743.82	-1.11	-0.00082	41.389	9.73
High	Unambiguous	VVDFGSATYDDEHHSTLVSTR	[K].VVDFGSATYDDEHHSTLVSTR.[H]	1xpyrophospho [S19(99.5)]	1xpyrophospho [S6(0); T8(0); S15(0); T16(0.5); S19(99.5); T20(0)]	1	2	1	5	P49759	P49759 [323-343]	P49759 1xpyrophospho [S328(0); T330(0); S337(0); T338(0.5); S341(99.5); T342(0)]	P49759 1xpyrophospho [S341(99.5)]	Dual specificity protein kinase CLK1 OS=Homo sapiens OX=9606 GN=CLK1 PE=1 SV=2	Q9HAZ1; P49759	0	2496.01	21	n/a	n/a	n/a	n/a	High	n/a	n/a	n/a	n/a	n/a	n/a	High	High	High	4	0.0634	0	1	1	1	624.758	-0.58	-0.00036	80.9525	9.31
High	Unambiguous	KLEKEEEEGISQESSEEEQ	[K].KLEKEEEEGISQESSEEEQ.[-]	2xPhospho [S14(100); S15(100)]; 1xpyrophospho [S14(100)]	2xPhospho [S11(0); S14(100); S15(100)]; 1xpyrophospho [S11(0); S14(100); S15(0)]	1	1	7	43	P17096	P17096 [89-107]	P17096 2xPhospho [S99(0); S102(100); S103(100)]; 1xpyrophospho [S99(0); S102(100); S103(0)]	P17096 2xPhospho [S102(100); S103(100)]; 1xpyrophospho [S102(100)]	High mobility group protein HMG-I/HMG-Y OS=Homo sapiens OX=9606 GN=HMGA1 PE=1 SV=3	P17096	2	2396.93	19	n/a	n/a	n/a	n/a	n/a	n/a	High	High	High	n/a	n/a	High	High	High	3	0.0285	0	1	1	1	799.649	2.5	0.002	44.4263	8.08
High	Unambiguous	AKKPEEESESSEEGSESEEEAPAGTR	[R].AKKPEEESESSEEGSESEEEAPAGTR.[S]	2xPhospho [S11(100); S15(100)]	2xPhospho [S8(0); S10(0); S11(100); S15(100); S17(0); T25(0)]	1	1	2	4	Q13428	Q13428 [263-288]	Q13428 2xPhospho [S270(0); S272(0); S273(100); S277(100); S279(0); T287(0)]	Q13428 2xPhospho [S273(100); S277(100)]	Treacle protein OS=Homo sapiens OX=9606 GN=TCOF1 PE=1 SV=3	Q13428	1	2939.14	26	n/a	n/a	n/a	n/a	High	n/a	n/a	n/a	n/a	n/a	n/a	High	High	High	3	0.1965	0	1	1	1	980.383	-0.1	-0.0001	35.4668	8.04
High	Unambiguous	VEMYSGSDDDDDFNKLPK	[K].VEMYSGSDDDDDFNKLPK.[K]	1xOxidation [M3]; 2xPhospho [S5(100); S7(100)]	1xOxidation [M3]; 2xPhospho [Y4(0); S5(100); S7(100)]	1	1	1	1	O60841	O60841 [131-148]	O60841 2xPhospho [Y134(0); S135(100); S137(100)]	O60841 2xPhospho [S135(100); S137(100)]	Eukaryotic translation initiation factor 5B OS=Homo sapiens OX=9606 GN=EIF5B PE=1 SV=4	O60841	1	2250.82	18	n/a	n/a	n/a	n/a	n/a	High	n/a	n/a	n/a	n/a	n/a	High	High	High	3	0.0888	0	1	1	1	750.944	-0.78	-0.00059	73.0254	7.21
High	Unambiguous	AQAGKREEDSQSSSEESDSEEEAPAQAKPSGK	[K].AQAGKREEDSQSSSEESDSEEEAPAQAKPSGK.[A]	2xPhospho [S13(98); S]; 1xpyrophospho [S]	2xPhospho [S10(50.3); S12(50.3); S13(98); S14(1.4); S17(0); S19(0); S30(0)]; 1xpyrophospho [S10(33.2); S12(33.2); S13(33.2); S14(0.4); S17(0); S19(0); S30(0)]	1	1	3	9	Q13428	Q13428 [401-432]	Q13428 2xPhospho [S410(50.3); S412(50.3); S413(98); S414(1.4); S417(0); S419(0); S430(0)]	Q13428 2xPhospho [S413(98); S]	Treacle protein OS=Homo sapiens OX=9606 GN=TCOF1 PE=1 SV=3	Q13428	2	3509.42	32	n/a	n/a	n/a	n/a	High	n/a	n/a	n/a	n/a	n/a	n/a	High	High	High	4	0.0336	0	1	1	1	878.111	-0.34	-0.0003	31.5462	7.14
High	Unambiguous	KPSGGSSRGNSRPGTPSAEGGSTSSTLR	[R].KPSGGSSRGNSRPGTPSAEGGSTSSTLR.[A]	1xpyrophospho [S11(100)]; 2xPhospho [S6(100); S7(100)]	1xpyrophospho [S3(0); S6(0); S7(0); S11(100); T15(0); S17(0); S22(0); T23(0); S24(0); S25(0); T26(0)]; 2xPhospho [S3(0); S6(100); S7(100); S11(0); T15(0); S17(0); S22(0); T23(0); S24(0); S25(0); T26(0)]	1	1	3	8	P35269	P35269 [375-402]	P35269 1xpyrophospho [S377(0); S380(0); S381(0); S385(100); T389(0); S391(0); S396(0); T397(0); S398(0); S399(0); T400(0)]; 2xPhospho [S377(0); S380(100); S381(100); S385(0); T389(0); S391(0); S396(0); T397(0); S398(0); S399(0); T400(0)]	P35269 1xpyrophospho [S385(100)]; 2xPhospho [S380(100); S381(100)]	General transcription factor IIF subunit 1 OS=Homo sapiens OX=9606 GN=GTF2F1 PE=1 SV=2	P35269	1	2835.24	28	High	n/a	n/a	n/a	n/a	n/a	n/a	n/a	n/a	n/a	n/a	High	High	High	3	0.0863	0	1	1	1	945.752	0.2	0.00019	30.6432	6.72
High	Unambiguous	FSHQASGFQCDLTTNNR	[R].FSHQASGFQCDLTTNNR.[I]	1xCarbamidomethyl [C10]	1xCarbamidomethyl [C10]	1	1	1	1	Q9NVV4	Q9NVV4 [315-331]			Poly(A) RNA polymerase, mitochondrial OS=Homo sapiens OX=9606 GN=MTPAP PE=1 SV=1	Q9NVV4	0	1982.88	17	High	n/a	n/a	n/a	n/a	n/a	n/a	n/a	n/a	n/a	n/a	High	High	High	3	0.6039	0	1	1	1	661.631	0.34	0.00023	53.5522	6.64
High	Unambiguous	TDHGAEIVYKSPVVSGDTSPR	[K].TDHGAEIVYKSPVVSGDTSPR.[H]	1xpyrophospho [S11(100)]	1xpyrophospho [T1(0); S11(100); S15(0); T18(0); S19(0)]	1	1	1	3	P10636	P10636 [703-723]	P10636 1xpyrophospho [T703(0); S713(100); S717(0); T720(0); S721(0)]	P10636 1xpyrophospho [S713(100)]	Microtubule-associated protein tau OS=Homo sapiens OX=9606 GN=MAPT PE=1 SV=5	P10636	1	2375.03	21	n/a	n/a	n/a	n/a	High	n/a	n/a	n/a	n/a	n/a	n/a	High	High	High	3	0.1316	0	1	1	1	792.348	-0.73	-0.00058	68.1494	6.61
High	Unambiguous	RVSSSRSVSGSPEPAAK	[R].RVSSSRSVSGSPEPAAK.[K]	1xpyrophospho [S7(100)]; 2xPhospho [S4(100); S5(100)]	1xpyrophospho [S3(0); S4(0); S5(0); S7(100); S9(0); S11(0)]; 2xPhospho [S3(0); S4(100); S5(100); S7(0); S9(0); S11(0)]	1	1	7	27	Q8IYB3	Q8IYB3 [746-762]	Q8IYB3 1xpyrophospho [S748(0); S749(0); S750(0); S752(100); S754(0); S756(0)]; 2xPhospho [S748(0); S749(100); S750(100); S752(0); S754(0); S756(0)]	Q8IYB3 1xpyrophospho [S752(100)]; 2xPhospho [S749(100); S750(100)]	Serine/arginine repetitive matrix protein 1 OS=Homo sapiens OX=9606 GN=SRRM1 PE=1 SV=2	Q8IYB3	2	1861.82	17	n/a	High	n/a	n/a	n/a	n/a	n/a	n/a	n/a	n/a	n/a	High	High	High	3	0.0046	0	1	1	1	621.278	-0.54	-0.00034	28.3489	6.49
High	Unambiguous	KETESEAEDNLDDLEK	[K].KETESEAEDNLDDLEK.[H]	1xpyrophospho [S5(100)]; 2xPhospho [T3(100); S5(100)]	1xpyrophospho [T3(0); S5(100)]; 2xPhospho [T3(100); S5(100)]	1	1	2	5	Q8IYB3	Q8IYB3 [870-885]	Q8IYB3 1xpyrophospho [T872(0); S874(100)]; 2xPhospho [T872(100); S874(100)]	Q8IYB3 1xpyrophospho [S874(100)]; 2xPhospho [T872(100); S874(100)]	Serine/arginine repetitive matrix protein 1 OS=Homo sapiens OX=9606 GN=SRRM1 PE=1 SV=2	Q8IYB3	1	2024.76	16	n/a	n/a	n/a	n/a	n/a	High	n/a	n/a	n/a	n/a	n/a	High	High	High	3	0.016	0	1	1	1	675.591	-2.52	-0.0017	73.7462	6.25
High	Unambiguous	SKEFVSSDESSSGENKSK	[K].SKEFVSSDESSSGENKSK.[K]	2xPhospho [S11(100); S12(99.7)]; 1xpyrophospho [S12(99.7)]	2xPhospho [S1(0); S6(0); S7(0); S10(0.4); S11(100); S12(99.7); S17(0)]; 1xpyrophospho [S1(0); S6(0); S7(0); S10(0); S11(0.3); S12(99.7); S17(0)]	1	1	8	25	Q08945	Q08945 [662-679]	Q08945 2xPhospho [S662(0); S667(0); S668(0); S671(0.4); S672(100); S673(99.7); S678(0)]; 1xpyrophospho [S662(0); S667(0); S668(0); S671(0); S672(0.3); S673(99.7); S678(0)]	Q08945 2xPhospho [S672(100); S673(99.7)]; 1xpyrophospho [S673(99.7)]	FACT complex subunit SSRP1 OS=Homo sapiens OX=9606 GN=SSRP1 PE=1 SV=1	Q08945	2	2091.82	18	n/a	n/a	n/a	n/a	High	n/a	n/a	n/a	n/a	n/a	n/a	High	High	High	3	0.0369	0	1	1	1	697.943	-0.7	-0.00049	34.0101	6.24
High	Unambiguous	ERPERCSSSSGGGSSGDEDGLELDGAPGGGKR	[R].ERPERCSSSSGGGSSGDEDGLELDGAPGGGKR.[A]	1xCarbamidomethyl [C6]; 1xpyrophospho [S]; 2xPhospho [S]	1xCarbamidomethyl [C6]; 1xpyrophospho [S7(25); S8(25); S9(25); S10(25); S14(0); S15(0)]; 2xPhospho [S7(50); S8(50); S9(50); S10(50); S14(0); S15(0)]	1	1	4	7	Q9P258	Q9P258 [37-68]			Protein RCC2 OS=Homo sapiens OX=9606 GN=RCC2 PE=1 SV=2	Q9P258	2	3323.33	32	n/a	n/a	n/a	n/a	High	n/a	n/a	n/a	n/a	n/a	n/a	High	High	High	4	0.0049	0	1	1	1	831.587	-0.5	-0.00042	57.2031	6.16
High	Unambiguous	SRINSSGESGDESDEFLQSR	[R].SRINSSGESGDESDEFLQSR.[K]	1xpyrophospho [S6(100)]; 2xPhospho [S5(100); S6(100)]	1xpyrophospho [S1(0); S5(0); S6(100); S9(0); S13(0); S19(0)]; 2xPhospho [S1(0); S5(100); S6(100); S9(0); S13(0); S19(0)]	1	1	2	5	O60841	O60841 [178-197]	O60841 1xpyrophospho [S178(0); S182(0); S183(100); S186(0); S190(0); S196(0)]; 2xPhospho [S178(0); S182(100); S183(100); S186(0); S190(0); S196(0)]	O60841 1xpyrophospho [S183(100)]; 2xPhospho [S182(100); S183(100)]	Eukaryotic translation initiation factor 5B OS=Homo sapiens OX=9606 GN=EIF5B PE=1 SV=4	O60841	1	2359.91	20	n/a	n/a	n/a	n/a	n/a	High	n/a	n/a	n/a	n/a	n/a	High	High	High	3	0.0525	0	1	1	1	787.306	-1.93	-0.00152	68.5855	6.1
High	Unambiguous	GQSQTSPDHRSDTSSPEVRQSHSESPSLQSK	[K].GQSQTSPDHRSDTSSPEVRQSHSESPSLQSK.[S]	1xpyrophospho [S6(100)]; 2xPhospho [T5(99.9); S6(100)]	1xpyrophospho [S3(0); T5(0); S6(100); S11(0); T13(0); S14(0); S15(0); S21(0); S23(0); S25(0); S27(0); S30(0)]; 2xPhospho [S3(0.1); T5(99.9); S6(100); S11(0); T13(0); S14(0); S15(0); S21(0); S23(0); S25(0); S27(0); S30(0)]	1	1	2	4	Q9UQ35	Q9UQ35 [1059-1089]	Q9UQ35 1xpyrophospho [S1061(0); T1063(0); S1064(100); S1069(0); T1071(0); S1072(0); S1073(0); S1079(0); S1081(0); S1083(0); S1085(0); S1088(0)]; 2xPhospho [S1061(0.1); T1063(99.9); S1064(100); S1069(0); T1071(0); S1072(0); S1073(0); S1079(0); S1081(0); S1083(0); S1085(0); S1088(0)]	Q9UQ35 1xpyrophospho [S1064(100)]; 2xPhospho [T1063(99.9); S1064(100)]	Serine/arginine repetitive matrix protein 2 OS=Homo sapiens OX=9606 GN=SRRM2 PE=1 SV=2	Q9UQ35	2	3526.49	31	n/a	n/a	n/a	n/a	High	n/a	n/a	n/a	n/a	n/a	n/a	High	High	High	4	0.0137	0	1	1	1	882.376	-0.91	-0.00081	41.2741	5.82
High	Unambiguous	KRESESESDETPPAAPQLIK	[R].KRESESESDETPPAAPQLIK.[K]	2xPhospho [S4(100); S6(100)]; 1xpyrophospho [S6(100)]	2xPhospho [S4(100); S6(100); S8(0); T11(0)]; 1xpyrophospho [S4(0); S6(100); S8(0); T11(0)]	1	1	3	6	O60832	O60832 [448-467]	O60832 2xPhospho [S451(100); S453(100); S455(0); T458(0)]; 1xpyrophospho [S451(0); S453(100); S455(0); T458(0)]	O60832 2xPhospho [S451(100); S453(100)]; 1xpyrophospho [S453(100)]	H/ACA ribonucleoprotein complex subunit DKC1 OS=Homo sapiens OX=9606 GN=DKC1 PE=1 SV=3	O60832	2	2372.04	20	n/a	n/a	n/a	n/a	High	n/a	n/a	n/a	n/a	n/a	n/a	High	High	High	3	0.0177	0	1	1	1	791.351	-1.42	-0.00112	71.901	5.65
High	Unambiguous	SGPKPFSAPKPQTSPSPKR	[R].SGPKPFSAPKPQTSPSPKR.[A]	2xPhospho [S14(100); S16(100)]	2xPhospho [S1(0); S7(0); T13(0); S14(100); S16(100)]	1	1	1	1	Q01518	Q01518 [295-313]	Q01518 2xPhospho [S295(0); S301(0); T307(0); S308(100); S310(100)]	Q01518 2xPhospho [S308(100); S310(100)]	Adenylyl cyclase-associated protein 1 OS=Homo sapiens OX=9606 GN=CAP1 PE=1 SV=5	Q01518	1	2154.01	19	High	n/a	n/a	n/a	n/a	n/a	n/a	n/a	n/a	n/a	n/a	High	High	High	3	0.054	0	1	1	1	718.677	0.42	0.0003	42.477	5.56
High	Unambiguous	SLGLSLSGGDQEDAGR	[R].SLGLSLSGGDQEDAGR.[I]	1xpyrophospho [S7(100)]; 2xPhospho [S5(100); S7(100)]	1xpyrophospho [S1(0); S5(0); S7(100)]; 2xPhospho [S1(0); S5(100); S7(100)]	1	1	2	3	Q9UJ70	Q9UJ70 [70-85]	Q9UJ70 1xpyrophospho [S70(0); S74(0); S76(100)]; 2xPhospho [S70(0); S74(100); S76(100)]	Q9UJ70 1xpyrophospho [S76(100)]; 2xPhospho [S74(100); S76(100)]	N-acetyl-D-glucosamine kinase OS=Homo sapiens OX=9606 GN=NAGK PE=1 SV=4	Q9UJ70	0	1721.68	16	n/a	n/a	n/a	n/a	n/a	n/a	High	n/a	n/a	n/a	n/a	High	High	High	3	0.0291	0	1	1	1	574.562	-3.21	-0.00184	84.7139	5.5
High	Unambiguous	KESESEDSSDDEPLIKK	[K].KESESEDSSDDEPLIKK.[L]	2xPhospho [S8(100); S9(100)]; 1xpyrophospho [S3(99.7)]	2xPhospho [S3(0); S5(0); S8(100); S9(100)]; 1xpyrophospho [S3(99.7); S5(0.3); S8(0); S9(0)]	1	1	4	8	P35659	P35659 [299-315]	P35659 2xPhospho [S301(0); S303(0); S306(100); S307(100)]; 1xpyrophospho [S301(99.7); S303(0.3); S306(0); S307(0)]	P35659 2xPhospho [S306(100); S307(100)]; 1xpyrophospho [S301(99.7)]	Protein DEK OS=Homo sapiens OX=9606 GN=DEK PE=1 SV=1	P35659	2	2095.84	17	n/a	n/a	n/a	n/a	High	n/a	n/a	n/a	n/a	n/a	n/a	High	High	High	3	0.1203	0	1	1	1	699.282	-1.83	-0.00128	49.0372	5.32
High	Unambiguous	AIGGIILTASHNPGGPNGDFGIK	[K].AIGGIILTASHNPGGPNGDFGIK.[F]	2xPhospho [T8(100); S10(100)]	2xPhospho [T8(100); S10(100)]	1	1	1	1	P36871	P36871 [108-130]	P36871 2xPhospho [T115(100); S117(100)]	P36871 2xPhospho [T115(100); S117(100)]	Phosphoglucomutase-1 OS=Homo sapiens OX=9606 GN=PGM1 PE=1 SV=3	P36871	0	2366.09	23	n/a	n/a	n/a	n/a	High	n/a	n/a	n/a	n/a	n/a	n/a	High	High	High	3	0.0521	0	1	1	1	789.37	0.39	0.0003	96.5415	4.99
High	Unambiguous	KAPSASDSDSKADSDGAKPEPVAMAR	[K].KAPSASDSDSKADSDGAKPEPVAMAR.[S]	1xOxidation [M24]; 1xpyrophospho [S]; 2xPhospho [S]	1xOxidation [M24]; 1xpyrophospho [S4(33.2); S6(0.4); S8(33.2); S10(33.2); S14(0)]; 2xPhospho [S4(2); S6(66); S8(66); S10(66); S14(0)]	1	1	3	9	Q7Z4V5	Q7Z4V5 [227-252]			Hepatoma-derived growth factor-related protein 2 OS=Homo sapiens OX=9606 GN=HDGFL2 PE=1 SV=1	Q7Z4V5	2	2764.15	26	n/a	n/a	n/a	n/a	High	n/a	n/a	n/a	n/a	n/a	n/a	High	High	High	4	0.0265	0	1	1	1	691.793	-1.43	-0.00099	40.1384	4.91
High	Unambiguous	AKTDHGAEIVYKSPVVSGDTSPR	[K].AKTDHGAEIVYKSPVVSGDTSPR.[H]	1xpyrophospho [S13(100)]	1xpyrophospho [T3(0); S13(100); S17(0); T20(0); S21(0)]	1	1	1	1	P10636	P10636 [701-723]	P10636 1xpyrophospho [T703(0); S713(100); S717(0); T720(0); S721(0)]	P10636 1xpyrophospho [S713(100)]	Microtubule-associated protein tau OS=Homo sapiens OX=9606 GN=MAPT PE=1 SV=5	P10636	2	2574.16	23	n/a	n/a	n/a	n/a	High	n/a	n/a	n/a	n/a	n/a	n/a	High	High	High	3	0.1408	0	1	1	1	858.725	-0.86	-0.00074	63.3218	4.83
High	Unambiguous	GRGPPSSSDSEPEAELER	[R].GRGPPSSSDSEPEAELER.[E]	2xPhospho [S6(100); S7(100)]	2xPhospho [S6(100); S7(100); S8(0); S10(0)]	1	1	1	1	Q7Z4V5	Q7Z4V5 [390-407]	Q7Z4V5 2xPhospho [S395(100); S396(100); S397(0); S399(0)]	Q7Z4V5 2xPhospho [S395(100); S396(100)]	Hepatoma-derived growth factor-related protein 2 OS=Homo sapiens OX=9606 GN=HDGFL2 PE=1 SV=1	Q7Z4V5	1	2059.8	18	n/a	n/a	n/a	n/a	High	n/a	n/a	n/a	n/a	n/a	n/a	High	High	High	3	0.0677	0	1	1	1	687.271	-0.76	-0.00052	58.4743	4.58
High	Unambiguous	EQSTRSSGHSSSELSPDAVEK	[K].EQSTRSSGHSSSELSPDAVEK.[A]	2xPhospho [S6(100); S7(100)]	2xPhospho [S3(0); T4(0); S6(100); S7(100); S10(0); S11(0); S12(0); S15(0)]	1	1	1	1	Q9UQ35	Q9UQ35 [1373-1393]	Q9UQ35 2xPhospho [S1375(0); T1376(0); S1378(100); S1379(100); S1382(0); S1383(0); S1384(0); S1387(0)]	Q9UQ35 2xPhospho [S1378(100); S1379(100)]	Serine/arginine repetitive matrix protein 2 OS=Homo sapiens OX=9606 GN=SRRM2 PE=1 SV=2	Q9UQ35	1	2377.95	21	n/a	n/a	n/a	n/a	High	n/a	n/a	n/a	n/a	n/a	n/a	High	High	High	3	0.0607	0	1	1	1	793.322	-1.48	-0.00117	52.0991	4.45
High	Unambiguous	SRSQSRSNSPLPVPPSK	[R].SRSQSRSNSPLPVPPSK.[A]	1xpyrophospho [S]; 2xPhospho [S1(100); S3(100)]	1xpyrophospho [S1(0); S3(50); S5(50); S7(0); S9(0); S16(0)]; 2xPhospho [S1(100); S3(100); S5(0); S7(0); S9(0); S16(0)]	1	1	3	3	Q13247	Q13247 [295-311]	Q13247 2xPhospho [S295(100); S297(100); S299(0); S301(0); S303(0); S310(0)]	Q13247 2xPhospho [S295(100); S297(100)]	Serine/arginine-rich splicing factor 6 OS=Homo sapiens OX=9606 GN=SRSF6 PE=1 SV=2	Q13247	2	1983.9	17	High	n/a	n/a	n/a	n/a	n/a	n/a	n/a	n/a	n/a	n/a	High	High	High	3	0.0833	0	1	1	1	661.973	0.18	0.00012	54.2887	4.44
High	Unambiguous	GQSQTSPDHRSDTSSPEVR	[K].GQSQTSPDHRSDTSSPEVR.[Q]	2xPhospho [S6(100); S11(100)]	2xPhospho [S3(0); T5(0); S6(100); S11(100); T13(0); S14(0); S15(0)]	1	1	1	1	Q9UQ35	Q9UQ35 [1059-1077]	Q9UQ35 2xPhospho [S1061(0); T1063(0); S1064(100); S1069(100); T1071(0); S1072(0); S1073(0)]	Q9UQ35 2xPhospho [S1064(100); S1069(100)]	Serine/arginine repetitive matrix protein 2 OS=Homo sapiens OX=9606 GN=SRRM2 PE=1 SV=2	Q9UQ35	1	2230.88	19	n/a	n/a	n/a	n/a	High	n/a	n/a	n/a	n/a	n/a	n/a	High	High	High	3	0.127	0	1	1	1	744.296	-1.03	-0.00077	32.5308	4.41
High	Unambiguous	IEDVGSDEEDDSGKDKK	[K].IEDVGSDEEDDSGKDKK.[K]	1xpyrophospho [S6(100)]	1xpyrophospho [S6(100); S12(0)]	1	2	1	1	P08238	P08238 [250-266]	P08238 1xpyrophospho [S255(100); S261(0)]	P08238 1xpyrophospho [S255(100)]	Heat shock protein HSP 90-beta OS=Homo sapiens OX=9606 GN=HSP90AB1 PE=1 SV=4	P08238; Q58FF8	2	2025.76	17	n/a	n/a	n/a	n/a	n/a	High	n/a	n/a	n/a	n/a	n/a	High	High	High	3	0.1507	0	1	1	1	675.922	-2.19	-0.00148	34.0832	4.38
High	Selected	EHDRTSIHEAMEQQTISVAKAGLVCK	[K].EHDRTSIHEAMEQQTISVAKAGLVCK.[L]	1xCarbamidomethyl [C25]; 1xOxidation [M11]; 2xpyrophospho [T/S]	1xCarbamidomethyl [C25]; 1xOxidation [M11]; 2xpyrophospho [T5(50); S6(50); T15(50); S17(50)]	1	1	1	2	Q9NXL9	Q9NXL9 [421-446]			DNA helicase MCM9 OS=Homo sapiens OX=9606 GN=MCM9 PE=1 SV=4	Q9NXL9	2	3274.31	26	n/a	n/a	n/a	n/a	High	n/a	n/a	n/a	n/a	n/a	n/a	High	High	High	4	0.0185	0	1	1	1	819.338	6.19	0.00506	25.836	4.32
High	Unambiguous	AGPDLPSLPSHALEDEGWAAAAPSPGSAR	[K].AGPDLPSLPSHALEDEGWAAAAPSPGSAR.[S]	3xPhospho [S7(100); S10(100); S24(100)]	3xPhospho [S7(100); S10(100); S24(100); S27(0)]	1	1	1	2	Q9H3Q1	Q9H3Q1 [269-297]	Q9H3Q1 3xPhospho [S275(100); S278(100); S292(100); S295(0)]	Q9H3Q1 3xPhospho [S275(100); S278(100); S292(100)]	Cdc42 effector protein 4 OS=Homo sapiens OX=9606 GN=CDC42EP4 PE=1 SV=1	Q9H3Q1	0	3067.26	29	n/a	n/a	n/a	n/a	High	n/a	n/a	n/a	n/a	n/a	n/a	High	High	High	4	0.0471	0	1	1	1	767.575	4.78	0.00367	55.941	4.25
High	Rejected	SRIKSLDDSSNETIYYEPLEMTDPSK	[R].SRIKSLDDSSNETIYYEPLEMTDPSK.[N]	1xOxidation [M21]; 3xPhospho [S25(98.5); Y/T/S]	1xOxidation [M21]; 3xPhospho [S1(0); S5(0); S9(0); S10(0); T13(50); Y15(50); Y16(50.7); T22(50.7); S25(98.5)]	0	1	1	1						Q9C0B6	2	3274.32	26	n/a	n/a	n/a	n/a	High	n/a	n/a	n/a	n/a	n/a	n/a	High	High	High	4		0.037	3	3	3	819.338	3.88	0.00317	25.836	4.16
High	Unambiguous	KVELSESEEDKGGK	[R].KVELSESEEDKGGK.[M]	2xPhospho [S5(100); S7(100)]; 1xpyrophospho [S7(100)]	2xPhospho [S5(100); S7(100)]; 1xpyrophospho [S5(0); S7(100)]	1	1	2	2	Q8IYB3	Q8IYB3 [459-472]	Q8IYB3 2xPhospho [S463(100); S465(100)]; 1xpyrophospho [S463(0); S465(100)]	Q8IYB3 2xPhospho [S463(100); S465(100)]; 1xpyrophospho [S465(100)]	Serine/arginine repetitive matrix protein 1 OS=Homo sapiens OX=9606 GN=SRRM1 PE=1 SV=2	Q8IYB3	2	1694.69	14	n/a	n/a	n/a	n/a	High	n/a	n/a	n/a	n/a	n/a	n/a	High	High	High	3	0.1304	0	1	1	1	565.569	-0.43	-0.00024	38.5915	4.14
High	Unambiguous	AGLESGAEPGDGDSDTTKK	[K].AGLESGAEPGDGDSDTTKK.[K]	2xPhospho [S/T]; 1xpyrophospho [S14(100)]	2xPhospho [S5(0); S14(66.7); T16(66.7); T17(66.7)]; 1xpyrophospho [S5(0); S14(100); T16(0); T17(0)]	1	1	2	3	O60832	O60832 [481-499]	O60832 1xpyrophospho [S485(0); S494(100); T496(0); T497(0)]	O60832 1xpyrophospho [S494(100)]	H/ACA ribonucleoprotein complex subunit DKC1 OS=Homo sapiens OX=9606 GN=DKC1 PE=1 SV=3	O60832	1	1994.76	19	n/a	n/a	n/a	n/a	High	n/a	n/a	n/a	n/a	n/a	n/a	High	High	High	3	0.0049	0	1	1	1	665.592	-0.42	-0.00028	40.8493	4.1
High	Unambiguous	TLIMIFLASGTHFQTMLKSK	[R].TLIMIFLASGTHFQTMLKSK.[L]	1xAmidated [C-Term]; 1xOxidation [M16]; 1xpyrophospho [S/T]; 2xPhospho [S/T]	1xAmidated [C-Term]; 1xOxidation [M16]; 1xpyrophospho [T1(0); S9(33.3); T11(33.3); T15(33.3); S19(0)]; 2xPhospho [T1(0); S9(66.7); T11(66.7); T15(66.7); S19(0)]	1	1	2	11	Q7Z2X4	Q7Z2X4 [33-52]			PTB-containing, cubilin and LRP1-interacting protein OS=Homo sapiens OX=9606 GN=PID1 PE=1 SV=1	Q7Z2X4	1	2442.17	20	High	n/a	n/a	n/a	n/a	n/a	n/a	n/a	n/a	n/a	n/a	High	High	High	4	0	0	1	1	1	611.297	-3.14	-0.00192	42.288	3.88
High	Rejected	LTSSRPPEALMAALRQATAAAR	[K].LTSSRPPEALMAALRQATAAAR.[C]	1xpyrophospho [S4(98.6)]; 2xPhospho [S3; S4]	1xpyrophospho [T2(0); S3(0); S4(98.6); T18(1.4)]; 2xPhospho [S3; S4]	0	1	3	4						Q96L34	1	2442.17	22	High	n/a	n/a	n/a	n/a	n/a	n/a	n/a	n/a	n/a	n/a	High	High	High	4		0	2	2	2	611.297	-3.06	-0.00187	42.288	3.88
High	Selected	LPEFIVQTASYMLVNENRFCNDAMK	[R].LPEFIVQTASYMLVNENRFCNDAMK.[V]	1xCarbamidomethyl [C20]; 1xOxidation [M24]; 1xPhospho [Y/S/T]; 1xpyrophospho [T8(95.2)]	1xCarbamidomethyl [C20]; 1xOxidation [M24]; 1xPhospho [T8(2.4); S10(47.6); Y11(50)]; 1xpyrophospho [T8(95.2); S10(4.8)]	1	1	1	4	O95751	O95751 [64-88]	O95751 1xpyrophospho [T71(95.2); S73(4.8)]	O95751 1xpyrophospho [T71(95.2)]	Protein LDOC1 OS=Homo sapiens OX=9606 GN=LDOC1 PE=1 SV=1	O95751	1	3246.31	25	n/a	n/a	n/a	n/a	High	n/a	n/a	n/a	n/a	n/a	n/a	High	High	High	4	0.0343	0	1	1	1	812.339	5.88	0.00477	26.263	3.79
High	Selected	QLGQARSQSAGTASDELSVYPDPR	[K].QLGQARSQSAGTASDELSVYPDPR.[K]	Phospho [S/T/Y]; 1xpyrophospho [S/T]	Phospho [S/T/Y]; 1xpyrophospho [S/T]	1	1	1	1	Q8IYE1	Q8IYE1 [282-305]	Q8IYE1 3xPhospho [S288(97.7); S290(97.7); T293(6.7); S295(93.3); S299(2.3); Y301(2.3)]	Q8IYE1 3xPhospho [S288(97.7); S290(97.7); S295(93.3)]	Coiled-coil domain-containing protein 13 OS=Homo sapiens OX=9606 GN=CCDC13 PE=1 SV=2	Q8IYE1	1	2773.13	24	n/a	n/a	n/a	n/a	High	n/a	n/a	n/a	n/a	n/a	n/a	High	High	High	4	0.0324	0	1	1	1	694.043	7.97	0.00552	21.951	3.7
High	Rejected	QSKVPLSEFDFSWSKISDIQSQLEK	[K].QSKVPLSEFDFSWSKISDIQSQLEK.[L]	2xPhospho [S21(97.6); S]; 1xpyrophospho [S12(91.9)]	2xPhospho [S2(0); S7(0); S12(4.2); S14(49.1); S17(49.1); S21(97.6)]; 1xpyrophospho [S2(0); S7(0); S12(91.9); S14(3.9); S17(3.9); S21(0.3)]	0	1	1	1						Q9NVP1	2	3246.35	25	n/a	n/a	n/a	n/a	High	n/a	n/a	n/a	n/a	n/a	n/a	High	High	High	4		0.0449	5	5	5	812.339	-4.53	-0.00368	26.263	3.62
High	Unambiguous	HIKEEPLSEEEPCTSTAIASPEK	[K].HIKEEPLSEEEPCTSTAIASPEK.[K]	1xCarbamidomethyl [C13]; 1xpyrophospho [S8(100)]	1xCarbamidomethyl [C13]; 1xpyrophospho [S8(100); T14(0); S15(0); T16(0); S20(0)]	1	1	1	1	Q9Y2X3	Q9Y2X3 [495-517]	Q9Y2X3 1xpyrophospho [S502(100); T508(0); S509(0); T510(0); S514(0)]	Q9Y2X3 1xpyrophospho [S502(100)]	Nucleolar protein 58 OS=Homo sapiens OX=9606 GN=NOP58 PE=1 SV=1	Q9Y2X3	1	2742.16	23	n/a	n/a	n/a	n/a	High	n/a	n/a	n/a	n/a	n/a	n/a	High	High	High	3	0.3324	0	1	1	1	914.725	-0.55	-0.0005	73.3054	3.4
High	Unambiguous	VKVDGPRSPSYGR	[R].VKVDGPRSPSYGR.[S]	2xPhospho [S8(100); S10(100)]	2xPhospho [S8(100); S10(100); Y11(0)]	1	1	1	1	Q07955	Q07955 [192-204]	Q07955 2xPhospho [S199(100); S201(100); Y202(0)]	Q07955 2xPhospho [S199(100); S201(100)]	Serine/arginine-rich splicing factor 1 OS=Homo sapiens OX=9606 GN=SRSF1 PE=1 SV=2	Q07955	2	1577.69	13	n/a	n/a	High	n/a	n/a	n/a	n/a	n/a	n/a	n/a	n/a	High	High	High	3	0.0808	0	1	1	1	526.567	-1.44	-0.00076	41.1367	3.34

## Sheet: DKO1
Pyrophosphoproteomics on HCT116 ΔPPIP5K1/2 cells (Fig. S9), technical replicate 1
List of manually assigned pyrophosphorylation sites
	Peptide sequence	Residues	Protein name	Pyrophosphorylated position	Gene name	unique site?	File name	Fractionation (Fr. #)	Scan number	Monoisotopic m/z [Da]	Error (+/- ppm)	Charge state	Retention time min	(-178) loss in top 3 CID signals?	Co-occuring PTMs	Intensity (PD)
	VVDFGSATYDDEHHSTLVppSTR	18	Dual specificity protein kinase CLK1	Ser 341	CLK1	yes	L1_20231124_LK-3-003_DKO_fr6.raw	6	37954	624.758	1.07	4	81.5261	1	no	355000
	KEppSESEDSSDDEPLIKK	17	Protein DEK	Ser 301	DEK	yes	L1_20231124_LK-3-003_DKO_fr6.raw	6	18021	699.284	0.62	3	51.4226	1	no	350100
	KESEppSEDSSDDEPLIK	16	Protein DEK	Ser 303	DEK	yes	L1_20231124_LK-3-003_DKO_fr7.raw	7	12589	656.585	0.25	3	60.5881	2	no	530700
	SRINSSGEppSGDESDEFLQSR	20	Eukaryotic translation initiation factor 5B	Ser 186	EIF5B	yes	L1_20231124_LK-3-003_DKO_fr7.raw	7	15124	787.306	1.38	3	69.4696	1	no	103600
	GRGPPppSSSDSEPEAELER	18	Hepatoma-derived growth factor-related protein 2	Ser 395	HDGFL2	yes	L1_20231124_LK-3-003_DKO_fr6.raw	6	23665	687.271	0.49	3	59.7995	3	no	189600
	KLEKEEEEGIppSQESSEEEQ	19	High mobility group protein HMG-I/HMG-Y	Ser 99	HMGA1	yes	L1_20231124_LK-3-003_DKO_fr9.raw	9	7721	799.647	0.21	3	47.2133	1	no	68350
	IEDVGppSDEEDDSGKDKK	17	Heat shock protein HSP 90-beta	Ser 255	HSP90AB1	yes	L1_20231124_LK-3-003_DKO_fr7.raw	7	5136	675.924	0.66	3	36.1795	1	no	58480
	TDHGAEIVYKppSPVVSGDTSPR	21	Microtubule-associated protein tau	Ser 713	MAPT	yes	L1_20231124_LK-3-003_DKO_fr6.raw	6	29829	792.349	0.35	3	69.6469	2	no	2388000
	AKTDHGAEIVYKppSPVVSGDTSPR	23	Microtubule-associated protein tau	Ser 713	MAPT	no	L1_20231124_LK-3-003_DKO_fr6.raw	6	26501	858.726	0.06	3	64.5783	2	no	657100
	KGAGDGppSDEEVDGKADGAEAKPAE	24	Myosin-9	Ser 1943	MYH9	yes	L1_20231124_LK-3-003_DKO_fr6.raw	6	10973	821.658	0.17	3	40.6828	2	no	239000
	SLGLSLppSGGDQEDAGR	16	N-acetyl-D-glucosamine kinase	Ser 76	NAGK	yes	L1_20231124_LK-3-003_DKO_fr8.raw	8	16518	574.563	1.72	3	85.4665	1	no	88750
	VMLGEppTNPADSKPGTIR	17	Nucleoside diphosphate kinase A/B	Thr 94	NME1/2	yes	L1_20231124_LK-3-003_DKO_fr6.raw	6	25521	654.62	0.58	3	62.7134	1	no	296100
	HIKEEPLppSEEEPCTSTAIASPEK	23	Nucleolar protein 58	Ser 502	NOP58	yes	L1_20231124_LK-3-003_DKO_fr6.raw	6	33273	914.724	1.95	3	74.8037	1	no	132200
	KVELSEppSEEDKGGK	14	Serine/arginine repetitive matrix protein 1	Ser 465	SRRM1	yes	L1_20231124_LK-3-003_DKO_fr6.raw	6	10245	565.569	0.33	3	39.4944	3	no	64380
	RVppSSSRSVSGSPEPAAK	17	Serine/arginine repetitive matrix protein 1	Ser 748	SRRM1	yes	L1_20231124_LK-3-003_DKO_fr2.raw	2	7171	621.278	0.54	3	37.3823	1	no	101500
	RVSppSSRSVSGSPEPAAK	17	Serine/arginine repetitive matrix protein 1	Ser 749	SRRM1	yes	L1_20231124_LK-3-003_DKO_fr2.raw	2	7006	621.28	2.02	3	37.566	1	no	234400
	RVSSppSRSVSGSPEPAAK	17	Serine/arginine repetitive matrix protein 1	Ser 750	SRRM1	yes	L1_20231124_LK-3-003_DKO_fr2.raw	2	6820	621.278	0.54	3	36.644	1	no	57680
	RVSSSRppSVSGSPEPAAK	17	Serine/arginine repetitive matrix protein 1	Ser 752	SRRM1	yes	L1_20231124_LK-3-003_DKO_fr2.raw	2	5814	621.278	0.44	3	34.6094	1	no	54550
	RVSSSRSVSGppSPEPAAK	17	Serine/arginine repetitive matrix protein 1	Ser 756	SRRM1	yes	L1_20231124_LK-3-003_DKO_fr3.raw	3	4137	621.278	0.44	3	32.4171	2	no	55470
	SKEFVSppSDESSSGENKSK	18	FACT complex subunit SSRP1	Ser 668	SSRP1	yes	L1_20231124_LK-3-003_DKO_fr6.raw	6	8522	697.943	0	3	36.6055	1	no	327500
	SKEFVSSDESppSSGENKSK	18	FACT complex subunit SSRP1	Ser 672	SSRP1	yes	L1_20231124_LK-3-003_DKO_fr6.raw	6	7936	697.943	0.17	3	35.6533	1	no	444600
	SKEFVSSDESSppSGENKSK	18	FACT complex subunit SSRP1	Ser 673	SSRP1	yes	L1_20231124_LK-3-003_DKO_fr6.raw	6	8142	697.944	0.7	3	35.9851	2	no	454300
	AKKPEEEppSESSEEGSESEEEAPAGTR	26	Treacle protein	Ser 270	TCOF1	yes	L1_20231124_LK-3-003_DKO_fr6.raw	6	9600	980.384	0.53	3	38.4002	2	no	107300
	AQAGKREEDSQppSSSEESDSEEEAPAQAKPSGK	32	Treacle protein	Ser 412	TCOF1	yes	L1_20231124_LK-3-003_DKO_fr6.raw	6	7549	878.116	0.56	4	34.9661	2	no	122500

## Sheet: DKO1 peptide groups
Pyrophosphoproteomics on HCT116 ΔPPIP5K1/2 cells (Fig. S9), technical replicate 1
"Peptide groups" tab exported from proteome discoverer, showing all peptide sequences annotated to EThcD spectra.
The column "modifications (all possible sites)" contains the possible phosphorylation / pyrophosphorylation patterns, with localization and probability in brackets. Not all peptides have an assigned pyrophosphorylation.
The columns "Found in fraction" indicate in which of the 12 fractions from the offline SAX fractionation a peptide was observed.
Confidence	PSM Ambiguity	Sequence	Annotated Sequence	Modifications	Modifications (all possible sites)	# Protein Groups	# Proteins	# Isoforms	# PSMs	Master Protein Accessions	Positions in Master Proteins	Modifications in Master Proteins (all Sites)	Modifications in Master Proteins	Master Protein Descriptions	Protein Accessions	# Missed Cleavages	Theo. MH+ [Da]	Sequence Length	Found in Fraction: F14.1	Found in Fraction: F14.2	Found in Fraction: F14.3	Found in Fraction: F14.4	Found in Fraction: F14.5	Found in Fraction: F14.6	Found in Fraction: F14.7	Found in Fraction: F14.8	Found in Fraction: F14.9	Found in Fraction: F14.10	Found in Fraction: F14.11	Found in Fraction: F14.12	Found in Sample: F14: Sample	Found in Sample Group: L1_20231124_LK-3-003_DKO_fr	Confidence (by Search Engine): Sequest HT	Charge (by Search Engine): Sequest HT	DeltaScore (by Search Engine): Sequest HT	DeltaCn (by Search Engine): Sequest HT	Rank (by Search Engine): Sequest HT	Search Engine Rank (by Search Engine): Sequest HT	m/z [Da] (by Search Engine): Sequest HT	DeltaM [ppm] (by Search Engine): Sequest HT	Deltam/z [Da] (by Search Engine): Sequest HT	RT [min] (by Search Engine): Sequest HT	XCorr (by Search Engine): Sequest HT
High	Unambiguous	LEESGWQVNNNMNHNMNK	[K].LEESGWQVNNNMNHNMNK.[N]	2xOxidation [M12; M16]	2xOxidation [M12; M16]	1	1	1	1	Q15398	Q15398 [530-547]			Disks large-associated protein 5 OS=Homo sapiens OX=9606 GN=DLGAP5 PE=1 SV=2	Q15398	0	2190.93	18	n/a	n/a	n/a	High	n/a	n/a	n/a	n/a	n/a	n/a	n/a	n/a	High	High	High	3	0.5249	0	1	1	730.982	0.72	0.00052	53.0391	11.26
High	Unambiguous	QKSDAEEDGGTVSQEEEDRKPK	[K].QKSDAEEDGGTVSQEEEDRKPK.[A]	2xPhospho [T11(100); S13(100)]; 1xpyrophospho [S13(100)]	2xPhospho [S3(0); T11(100); S13(100)]; 1xpyrophospho [S3(0); T11(0); S13(100)]	1	1	2	4	P27824	P27824 [552-573]	P27824 2xPhospho [S554(0); T562(100); S564(100)]; 1xpyrophospho [S554(0); T562(0); S564(100)]	P27824 2xPhospho [T562(100); S564(100)]; 1xpyrophospho [S564(100)]	Calnexin OS=Homo sapiens OX=9606 GN=CANX PE=1 SV=2	P27824	2	2622.06	22	n/a	n/a	n/a	n/a	n/a	High	n/a	n/a	n/a	n/a	n/a	n/a	High	High	High	4	0.0159	0	1	1	656.271	0.29	0.00019	34.6222	10.69
High	Unambiguous	SFSASQSTDREGASPVTEVR	[R].SFSASQSTDREGASPVTEVR.[I]	1xPhospho [S14(100)]	1xPhospho [S1(0); S3(0); S5(0); S7(0); T8(0); S14(100); T17(0)]	1	1	1	4	Q9ULJ3	Q9ULJ3 [409-428]	Q9ULJ3 1xPhospho [S409(0); S411(0); S413(0); S415(0); T416(0); S422(100); T425(0)]	Q9ULJ3 1xPhospho [S422(100)]	Zinc finger and BTB domain-containing protein 21 OS=Homo sapiens OX=9606 GN=ZBTB21 PE=1 SV=2	Q9ULJ3	1	2190.97	20	n/a	n/a	n/a	n/a	n/a	n/a	High	High	High	n/a	n/a	n/a	High	High	High	3	0.0948	0	1	1	730.992	-2.88	-0.0021	61.2636	10.34
High	Unambiguous	VVDFGSATYDDEHHSTLVSTR	[K].VVDFGSATYDDEHHSTLVSTR.[H]	1xpyrophospho [S19(99.4)]	1xpyrophospho [S6(0); T8(0); S15(0); T16(0); S19(99.4); T20(0.6)]	1	2	1	6	P49759	P49759 [323-343]	P49759 1xpyrophospho [S328(0); T330(0); S337(0); T338(0); S341(99.4); T342(0.6)]	P49759 1xpyrophospho [S341(99.4)]	Dual specificity protein kinase CLK1 OS=Homo sapiens OX=9606 GN=CLK1 PE=1 SV=2	Q9HAZ1; P49759	0	2496.01	21	n/a	n/a	n/a	n/a	n/a	High	High	n/a	n/a	n/a	n/a	n/a	High	High	High	4	0.0503	0	1	1	624.758	-0.39	-0.00024	81.8619	9.95
High	Unambiguous	AKKPEEESESSEEGSESEEEAPAGTR	[R].AKKPEEESESSEEGSESEEEAPAGTR.[S]	2xPhospho [S8(100); S10(100)]; 1xpyrophospho [S8(100)]	2xPhospho [S8(100); S10(100); S11(0); S15(0); S17(0); T25(0)]; 1xpyrophospho [S8(100); S10(0); S11(0); S15(0); S17(0); T25(0)]	1	1	2	3	Q13428	Q13428 [263-288]	Q13428 2xPhospho [S270(100); S272(100); S273(0); S277(0); S279(0); T287(0)]; 1xpyrophospho [S270(100); S272(0); S273(0); S277(0); S279(0); T287(0)]	Q13428 2xPhospho [S270(100); S272(100)]; 1xpyrophospho [S270(100)]	Treacle protein OS=Homo sapiens OX=9606 GN=TCOF1 PE=1 SV=3	Q13428	1	2939.14	26	n/a	n/a	n/a	n/a	n/a	High	n/a	n/a	n/a	n/a	n/a	n/a	High	High	High	3	0.0237	0	1	1	980.384	0.53	0.00051	38.4002	8.87
High	Unambiguous	AQAGKREEDSQSSSEESDSEEEAPAQAKPSGK	[K].AQAGKREEDSQSSSEESDSEEEAPAQAKPSGK.[A]	1xpyrophospho [S]; 2xPhospho [S12(98.6); S13(98.6)]	1xpyrophospho [S10(0); S12(49.7); S13(49.7); S14(0.6); S17(0); S19(0); S30(0)]; 2xPhospho [S10(0); S12(98.6); S13(98.6); S14(2.9); S17(0); S19(0); S30(0)]	1	1	6	11	Q13428	Q13428 [401-432]	Q13428 2xPhospho [S410(0); S412(98.6); S413(98.6); S414(2.9); S417(0); S419(0); S430(0)]	Q13428 2xPhospho [S412(98.6); S413(98.6)]	Treacle protein OS=Homo sapiens OX=9606 GN=TCOF1 PE=1 SV=3	Q13428	2	3509.42	32	n/a	n/a	n/a	n/a	n/a	High	n/a	n/a	n/a	n/a	n/a	n/a	High	High	High	4	0.0093	0	1	1	878.112	0.56	0.00049	34.9661	8.56
High	Unambiguous	TDHGAEIVYKSPVVSGDTSPR	[K].TDHGAEIVYKSPVVSGDTSPR.[H]	1xpyrophospho [S11(100)]	1xpyrophospho [T1(0); S11(100); S15(0); T18(0); S19(0)]	1	1	1	3	P10636	P10636 [703-723]	P10636 1xpyrophospho [T703(0); S713(100); S717(0); T720(0); S721(0)]	P10636 1xpyrophospho [S713(100)]	Microtubule-associated protein tau OS=Homo sapiens OX=9606 GN=MAPT PE=1 SV=5	P10636	1	2375.03	21	n/a	n/a	n/a	n/a	n/a	High	High	n/a	n/a	n/a	n/a	n/a	High	High	High	3	0.1418	0	1	1	792.349	0.35	0.00028	69.6469	7.97
High	Unambiguous	VEMYSGSDDDDDFNKLPK	[K].VEMYSGSDDDDDFNKLPK.[K]	1xOxidation [M3]; 2xPhospho [S5(100); S7(100)]	1xOxidation [M3]; 2xPhospho [Y4(0); S5(100); S7(100)]	1	1	1	3	O60841	O60841 [131-148]	O60841 2xPhospho [Y134(0); S135(100); S137(100)]	O60841 2xPhospho [S135(100); S137(100)]	Eukaryotic translation initiation factor 5B OS=Homo sapiens OX=9606 GN=EIF5B PE=1 SV=4	O60841	1	2250.82	18	n/a	n/a	n/a	n/a	n/a	n/a	High	n/a	n/a	n/a	n/a	n/a	High	High	High	3	0.0781	0	1	1	750.947	3.61	0.00271	74.3606	7.94
High	Unambiguous	SKSQDADSPGSSGAPENLTFK	[R].SKSQDADSPGSSGAPENLTFK.[E]	1xPhospho [S8(100)]	1xPhospho [S1(0); S3(0); S8(100); S11(0); S12(0); T19(0)]	1	1	1	13	P55196	P55196 [1772-1792]	P55196 1xPhospho [S1772(0); S1774(0); S1779(100); S1782(0); S1783(0); T1790(0)]	P55196 1xPhospho [S1779(100)]	Afadin OS=Homo sapiens OX=9606 GN=AFDN PE=1 SV=3	P55196	1	2202.96	21	n/a	n/a	n/a	n/a	n/a	High	High	High	High	High	High	High	High	High	High	3	0.1105	0	1	1	734.989	-0.84	-0.00061	69.6735	7.69
High	Unambiguous	KVTAEADSSSPTGILATSESK	[R].KVTAEADSSSPTGILATSESK.[S]	1xPhospho [S10(100)]	1xPhospho [T3(0); S8(0); S9(0); S10(100); T12(0); T17(0); S18(0); S20(0)]	1	1	1	3	A0MZ66	A0MZ66 [485-505]	A0MZ66 1xPhospho [T487(0); S492(0); S493(0); S494(100); T496(0); T501(0); S502(0); S504(0)]	A0MZ66 1xPhospho [S494(100)]	Shootin-1 OS=Homo sapiens OX=9606 GN=SHTN1 PE=1 SV=4	A0MZ66	1	2159.01	21	n/a	n/a	n/a	n/a	n/a	n/a	n/a	High	n/a	n/a	n/a	n/a	High	High	High	3	0.0013	0	1	1	720.341	-1.67	-0.0012	72.2366	7.47
High	Unambiguous	KYEDICPSTHNMDVPNIK	[K].KYEDICPSTHNMDVPNIK.[R]	1xCarbamidomethyl [C6]; 1xOxidation [M12]	1xCarbamidomethyl [C6]; 1xOxidation [M12]	1	3	1	1	P63241	P63241 [68-85]			Eukaryotic translation initiation factor 5A-1 OS=Homo sapiens OX=9606 GN=EIF5A PE=1 SV=2	Q6IS14; Q9GZV4; P63241	1	2177	18	n/a	n/a	n/a	n/a	n/a	High	n/a	n/a	n/a	n/a	n/a	n/a	High	High	High	3	0.6259	0	1	1	726.338	-0.14	-0.0001	63.847	7.03
High	Unambiguous	SRINSSGESGDESDEFLQSR	[R].SRINSSGESGDESDEFLQSR.[K]	1xpyrophospho [S6(100)]; 2xPhospho [S5(100); S6(100)]	1xpyrophospho [S1(0); S5(0); S6(100); S9(0); S13(0); S19(0)]; 2xPhospho [S1(0); S5(100); S6(100); S9(0); S13(0); S19(0)]	1	1	2	7	O60841	O60841 [178-197]	O60841 1xpyrophospho [S178(0); S182(0); S183(100); S186(0); S190(0); S196(0)]; 2xPhospho [S178(0); S182(100); S183(100); S186(0); S190(0); S196(0)]	O60841 1xpyrophospho [S183(100)]; 2xPhospho [S182(100); S183(100)]	Eukaryotic translation initiation factor 5B OS=Homo sapiens OX=9606 GN=EIF5B PE=1 SV=4	O60841	1	2359.91	20	n/a	n/a	n/a	n/a	n/a	n/a	High	n/a	n/a	n/a	n/a	n/a	High	High	High	3	0.0708	0	1	1	787.306	-1.38	-0.00109	69.4696	6.64
High	Unambiguous	RVSSSRSVSGSPEPAAK	[R].RVSSSRSVSGSPEPAAK.[K]	1xpyrophospho [S5(100)]; 2xPhospho [S4(100); S5(99.6)]	1xpyrophospho [S3(0); S4(0); S5(100); S7(0); S9(0); S11(0)]; 2xPhospho [S3(0.4); S4(100); S5(99.6); S7(0); S9(0); S11(0)]	1	1	8	21	Q8IYB3	Q8IYB3 [746-762]	Q8IYB3 1xpyrophospho [S748(0); S749(0); S750(100); S752(0); S754(0); S756(0)]; 2xPhospho [S748(0.4); S749(100); S750(99.6); S752(0); S754(0); S756(0)]	Q8IYB3 1xpyrophospho [S750(100)]; 2xPhospho [S749(100); S750(99.6)]	Serine/arginine repetitive matrix protein 1 OS=Homo sapiens OX=9606 GN=SRRM1 PE=1 SV=2	Q8IYB3	2	1861.82	17	n/a	High	High	n/a	n/a	n/a	n/a	n/a	n/a	n/a	n/a	n/a	High	High	High	3	0.0227	0	1	1	621.28	2.02	0.00125	37.0566	6.61
High	Unambiguous	KETESEAEDNLDDLEK	[K].KETESEAEDNLDDLEK.[H]	1xpyrophospho [S5(100)]; 2xPhospho [T3(100); S5(100)]	1xpyrophospho [T3(0); S5(100)]; 2xPhospho [T3(100); S5(100)]	1	1	2	4	Q8IYB3	Q8IYB3 [870-885]	Q8IYB3 1xpyrophospho [T872(0); S874(100)]; 2xPhospho [T872(100); S874(100)]	Q8IYB3 1xpyrophospho [S874(100)]; 2xPhospho [T872(100); S874(100)]	Serine/arginine repetitive matrix protein 1 OS=Homo sapiens OX=9606 GN=SRRM1 PE=1 SV=2	Q8IYB3	1	2024.76	16	n/a	n/a	n/a	n/a	n/a	n/a	High	n/a	n/a	n/a	n/a	n/a	High	High	High	3	0.047	0	1	1	675.592	-0.89	-0.0006	75.1716	6.6
High	Unambiguous	KRESESESDETPPAAPQLIK	[R].KRESESESDETPPAAPQLIK.[K]	2xPhospho [S4(100); S6(100)]; 1xpyrophospho [S6(100)]	2xPhospho [S4(100); S6(100); S8(0); T11(0)]; 1xpyrophospho [S4(0); S6(100); S8(0); T11(0)]	1	1	3	3	O60832	O60832 [448-467]	O60832 2xPhospho [S451(100); S453(100); S455(0); T458(0)]; 1xpyrophospho [S451(0); S453(100); S455(0); T458(0)]	O60832 2xPhospho [S451(100); S453(100)]; 1xpyrophospho [S453(100)]	H/ACA ribonucleoprotein complex subunit DKC1 OS=Homo sapiens OX=9606 GN=DKC1 PE=1 SV=3	O60832	2	2372.04	20	n/a	n/a	n/a	n/a	n/a	High	n/a	n/a	n/a	n/a	n/a	n/a	High	High	High	3	0.0643	0	1	1	791.355	3.22	0.00254	73.4345	6.53
High	Unambiguous	VDCTQHYELCSGNQVR	[K].VDCTQHYELCSGNQVR.[G]	2xCarbamidomethyl [C3; C10]	2xCarbamidomethyl [C3; C10]	1	1	1	1	Q8NBS9	Q8NBS9 [245-260]			Thioredoxin domain-containing protein 5 OS=Homo sapiens OX=9606 GN=TXNDC5 PE=1 SV=2	Q8NBS9	0	1965.85	16	n/a	n/a	n/a	High	n/a	n/a	n/a	n/a	n/a	n/a	n/a	n/a	High	High	High	3	0.6169	0	1	1	655.958	2.42	0.00158	55.5415	6.29
High	Unambiguous	KLEKEEEEGISQESSEEEQ	[K].KLEKEEEEGISQESSEEEQ.[-]	1xpyrophospho [S11(100)]; 2xPhospho [S11(100); S14(100)]	1xpyrophospho [S11(100); S14(0); S15(0)]; 2xPhospho [S11(100); S14(100); S15(0)]	1	1	4	17	P17096	P17096 [89-107]	P17096 1xpyrophospho [S99(100); S102(0); S103(0)]; 2xPhospho [S99(100); S102(100); S103(0)]	P17096 1xpyrophospho [S99(100)]; 2xPhospho [S99(100); S102(100)]	High mobility group protein HMG-I/HMG-Y OS=Homo sapiens OX=9606 GN=HMGA1 PE=1 SV=3	P17096	2	2396.93	19	n/a	n/a	n/a	n/a	n/a	n/a	n/a	High	High	n/a	n/a	n/a	High	High	High	3	0.0816	0	1	1	799.647	0.21	0.00017	47.2133	6.25
High	Unambiguous	SLGLSLSGGDQEDAGR	[R].SLGLSLSGGDQEDAGR.[I]	1xpyrophospho [S7(100)]; 2xPhospho [S5(100); S7(100)]	1xpyrophospho [S1(0); S5(0); S7(100)]; 2xPhospho [S1(0); S5(100); S7(100)]	1	1	2	10	Q9UJ70	Q9UJ70 [70-85]	Q9UJ70 1xpyrophospho [S70(0); S74(0); S76(100)]; 2xPhospho [S70(0); S74(100); S76(100)]	Q9UJ70 1xpyrophospho [S76(100)]; 2xPhospho [S74(100); S76(100)]	N-acetyl-D-glucosamine kinase OS=Homo sapiens OX=9606 GN=NAGK PE=1 SV=4	Q9UJ70	0	1721.68	16	n/a	n/a	n/a	n/a	n/a	n/a	n/a	High	n/a	n/a	n/a	n/a	High	High	High	3	0.0033	0	1	1	574.563	-1.72	-0.00099	85.4665	6.1
High	Unambiguous	DAMPSDANLNSINK	[R].DAMPSDANLNSINK.[A]	1xOxidation [M3]	1xOxidation [M3]	1	1	1	1	Q08209	Q08209 [488-501]			Serine/threonine-protein phosphatase 2B catalytic subunit alpha isoform OS=Homo sapiens OX=9606 GN=PPP3CA PE=1 SV=1	Q08209	0	1505.69	14	n/a	n/a	n/a	High	n/a	n/a	n/a	n/a	n/a	n/a	n/a	n/a	High	High	High	3	0.6262	0	1	1	502.57	3.17	0.00159	57.4327	6.02
High	Unambiguous	APSASDSDSKADSDGAKPEPVAMAR	[K].APSASDSDSKADSDGAKPEPVAMAR.[S]	1xOxidation [M23]; 1xpyrophospho [S5(99.5)]; 2xPhospho [S5(99.4); S9(99.4)]	1xOxidation [M23]; 1xpyrophospho [S3(0); S5(99.5); S7(0.5); S9(0); S13(0)]; 2xPhospho [S3(0); S5(99.4); S7(1.3); S9(99.4); S13(0)]	1	1	2	3	Q7Z4V5	Q7Z4V5 [228-252]	Q7Z4V5 2xPhospho [S230(0); S232(99.4); S234(1.3); S236(99.4); S240(0)]; 1xpyrophospho [S230(0); S232(99.5); S234(0.5); S236(0); S240(0)]	Q7Z4V5 2xPhospho [S232(99.4); S236(99.4)]; 1xpyrophospho [S232(99.5)]	Hepatoma-derived growth factor-related protein 2 OS=Homo sapiens OX=9606 GN=HDGFL2 PE=1 SV=1	Q7Z4V5	1	2636.06	25	n/a	n/a	n/a	n/a	n/a	High	n/a	n/a	n/a	n/a	n/a	n/a	High	High	High	3	0.005	0	1	1	879.357	-0.15	-0.00013	43.2569	5.96
High	Unambiguous	NVAVGFVPTETATEPTGLR	[R].NVAVGFVPTETATEPTGLR.[G]	Phospho [T]; 1xpyrophospho [T]	Phospho [T]; 1xpyrophospho [T]	1	1	6	42	O14594	O14594 [733-751]			Neurocan core protein OS=Homo sapiens OX=9606 GN=NCAN PE=1 SV=3	O14594	0	2198.92	19	n/a	n/a	n/a	High	n/a	n/a	n/a	n/a	n/a	n/a	n/a	n/a	High	High	High	4	0.0055	0	1	1	550.488	6.75	0.00371	63.5773	5.47
High	Unambiguous	AKTDHGAEIVYKSPVVSGDTSPR	[K].AKTDHGAEIVYKSPVVSGDTSPR.[H]	1xpyrophospho [S13(100)]	1xpyrophospho [T3(0); S13(100); S17(0); T20(0); S21(0)]	1	1	1	1	P10636	P10636 [701-723]	P10636 1xpyrophospho [T703(0); S713(100); S717(0); T720(0); S721(0)]	P10636 1xpyrophospho [S713(100)]	Microtubule-associated protein tau OS=Homo sapiens OX=9606 GN=MAPT PE=1 SV=5	P10636	2	2574.16	23	n/a	n/a	n/a	n/a	n/a	High	n/a	n/a	n/a	n/a	n/a	n/a	High	High	High	3	0.2018	0	1	1	858.726	0.06	5e-05	64.5783	5.45
High	Unambiguous	VMLGETNPADSKPGTIR	[R].VMLGETNPADSKPGTIR.[G]	1xOxidation [M2]; 1xpyrophospho [T6(100)]	1xOxidation [M2]; 1xpyrophospho [T6(100); S11(0); T15(0)]	1	3	1	2	P15531	P15531 [89-105]	P15531 1xpyrophospho [T94(100); S99(0); T103(0)]	P15531 1xpyrophospho [T94(100)]	Nucleoside diphosphate kinase A OS=Homo sapiens OX=9606 GN=NME1 PE=1 SV=1	P15531; O60361; P22392	0	1961.84	17	n/a	n/a	n/a	n/a	n/a	High	n/a	n/a	n/a	n/a	n/a	n/a	High	High	High	3	0.2844	0	1	1	654.62	0.58	0.00038	62.7134	5.45
High	Unambiguous	IACDEEFSDSEDEGEGGRR	[R].IACDEEFSDSEDEGEGGRR.[N]	1xCarbamidomethyl [C3]; 2xPhospho [S8(100); S10(100)]	1xCarbamidomethyl [C3]; 2xPhospho [S8(100); S10(100)]	1	1	1	2	Q92769	Q92769 [415-433]	Q92769 2xPhospho [S422(100); S424(100)]	Q92769 2xPhospho [S422(100); S424(100)]	Histone deacetylase 2 OS=Homo sapiens OX=9606 GN=HDAC2 PE=1 SV=2	Q92769	1	2317.8	19	n/a	n/a	n/a	n/a	n/a	n/a	n/a	High	n/a	n/a	n/a	n/a	High	High	High	3	0.1754	0	1	1	773.269	-0.58	-0.00045	52.5768	5.36
High	Unambiguous	SKEFVSSDESSSGENKSK	[K].SKEFVSSDESSSGENKSK.[K]	1xpyrophospho [S12(99.4)]; 2xPhospho [S10(99.6); S11(100)]	1xpyrophospho [S1(0); S6(0); S7(0); S10(0.3); S11(0.3); S12(99.4); S17(0)]; 2xPhospho [S1(0); S6(0); S7(0); S10(99.6); S11(100); S12(0.4); S17(0)]	1	1	6	26	Q08945	Q08945 [662-679]	Q08945 1xpyrophospho [S662(0); S667(0); S668(0); S671(0.3); S672(0.3); S673(99.4); S678(0)]; 2xPhospho [S662(0); S667(0); S668(0); S671(99.6); S672(100); S673(0.4); S678(0)]	Q08945 1xpyrophospho [S673(99.4)]; 2xPhospho [S671(99.6); S672(100)]	FACT complex subunit SSRP1 OS=Homo sapiens OX=9606 GN=SSRP1 PE=1 SV=1	Q08945	2	2091.82	18	n/a	n/a	n/a	n/a	n/a	High	n/a	n/a	n/a	n/a	n/a	n/a	High	High	High	3	0.0056	0	1	1	697.943	0.17	0.00012	35.6533	5.35
High	Unambiguous	SQRYSGAYGASVSDEELK	[K].SQRYSGAYGASVSDEELK.[R]	1xpyrophospho [S5(100)]	1xpyrophospho [S1(0); S5(100); S11(0); S13(0)]	1	1	1	1	Q9NX63	Q9NX63 [46-63]	Q9NX63 1xpyrophospho [S46(0); S50(100); S56(0); S58(0)]	Q9NX63 1xpyrophospho [S50(100)]	MICOS complex subunit MIC19 OS=Homo sapiens OX=9606 GN=CHCHD3 PE=1 SV=1	Q9NX63	1	2106.84	18	n/a	n/a	n/a	n/a	n/a	High	n/a	n/a	n/a	n/a	n/a	n/a	High	High	High	3	0.1423	0	1	1	702.952	0.01	1e-05	68.898	5.27
High	Unambiguous	RISGRQSAPSSSPTEWVK	[R].RISGRQSAPSSSPTEWVK.[W]	Phospho [S/T]; 1xpyrophospho [S/T]	Phospho [S/T]; 1xpyrophospho [S/T]	1	1	16	53	Q96AC6	Q96AC6 [739-756]			Kinesin-like protein KIFC2 OS=Homo sapiens OX=9606 GN=KIFC2 PE=2 SV=1	Q96AC6	2	2212.92	18	n/a	n/a	n/a	High	n/a	n/a	n/a	n/a	n/a	n/a	n/a	n/a	High	High	High	4	0.006	0	1	1	553.988	5.49	0.00304	60.6965	5.03
High	Unambiguous	KESESEDSSDDEPLIKK	[K].KESESEDSSDDEPLIKK.[L]	2xPhospho [S8(100); S9(100)]; 1xpyrophospho [S3(100)]	2xPhospho [S3(0); S5(0); S8(100); S9(100)]; 1xpyrophospho [S3(100); S5(0); S8(0); S9(0)]	1	1	3	4	P35659	P35659 [299-315]	P35659 2xPhospho [S301(0); S303(0); S306(100); S307(100)]; 1xpyrophospho [S301(100); S303(0); S306(0); S307(0)]	P35659 2xPhospho [S306(100); S307(100)]; 1xpyrophospho [S301(100)]	Protein DEK OS=Homo sapiens OX=9606 GN=DEK PE=1 SV=1	P35659	2	2095.84	17	n/a	n/a	n/a	n/a	n/a	High	n/a	n/a	n/a	n/a	n/a	n/a	High	High	High	3	0.0489	0	1	1	699.284	0.62	0.00043	49.8845	4.91
High	Unambiguous	IEDVGSDEEDDSGKDKK	[K].IEDVGSDEEDDSGKDKK.[K]	1xpyrophospho [S6(100)]	1xpyrophospho [S6(100); S12(0)]	1	2	1	1	P08238	P08238 [250-266]	P08238 1xpyrophospho [S255(100); S261(0)]	P08238 1xpyrophospho [S255(100)]	Heat shock protein HSP 90-beta OS=Homo sapiens OX=9606 GN=HSP90AB1 PE=1 SV=4	P08238; Q58FF8	2	2025.76	17	n/a	n/a	n/a	n/a	n/a	n/a	High	n/a	n/a	n/a	n/a	n/a	High	High	High	3	0.1725	0	1	1	675.924	-0.66	-0.00044	36.1795	4.87
High	Unambiguous	LGRSASTSGVPPPSVTPLR	[K].LGRSASTSGVPPPSVTPLR.[Q]	1xAmidated [C-Term]; 1xPhospho [T/S]; 1xpyrophospho [T/S]	1xAmidated [C-Term]; 1xPhospho [S4(0); S6(2.1); T7(48.9); S8(48.9); S14(0); T16(0)]; 1xpyrophospho [S4(0); S6(2.1); T7(48.9); S8(48.9); S14(0); T16(0)]	1	1	1	3	Q9P242	Q9P242 [617-635]			Neuronal tyrosine-phosphorylated phosphoinositide-3-kinase adapter 2 OS=Homo sapiens OX=9606 GN=NYAP2 PE=1 SV=3	Q9P242	1	2117.95	19	n/a	n/a	n/a	High	n/a	n/a	n/a	n/a	n/a	n/a	n/a	n/a	High	High	High	4	0.0363	0	1	1	530.246	3.54	0.00187	62.9226	4.41
High	Unambiguous	EILQCHSLFQIALASR	[K].EILQCHSLFQIALASR.[V]	1xCarbamidomethyl [C5]; 1xpyrophospho [S7(100)]	1xCarbamidomethyl [C5]; 1xpyrophospho [S7(100); S15(0)]	1	1	1	5	O15013	O15013 [473-488]	O15013 1xpyrophospho [S479(100); S487(0)]	O15013 1xpyrophospho [S479(100)]	Rho guanine nucleotide exchange factor 10 OS=Homo sapiens OX=9606 GN=ARHGEF10 PE=1 SV=4	O15013	0	2045.93	16	n/a	n/a	n/a	High	n/a	n/a	n/a	n/a	n/a	n/a	n/a	n/a	High	High	High	4	0.2159	0	1	1	512.241	6.53	0.00334	60.5839	4.4
High	Unambiguous	KESESEDSSDDEPLIK	[K].KESESEDSSDDEPLIK.[K]	1xpyrophospho [S5(100)]; 2xPhospho [S5(100); S8(99.5)]	1xpyrophospho [S3(0); S5(100); S8(0); S9(0)]; 2xPhospho [S3(0); S5(100); S8(99.5); S9(0.5)]	1	1	2	8	P35659	P35659 [299-314]	P35659 1xpyrophospho [S301(0); S303(100); S306(0); S307(0)]; 2xPhospho [S301(0); S303(100); S306(99.5); S307(0.5)]	P35659 1xpyrophospho [S303(100)]; 2xPhospho [S303(100); S306(99.5)]	Protein DEK OS=Homo sapiens OX=9606 GN=DEK PE=1 SV=1	P35659	1	1967.74	16	n/a	n/a	n/a	n/a	n/a	n/a	High	n/a	n/a	n/a	n/a	n/a	High	High	High	3	0.0412	0	1	1	656.585	-0.81	-0.00053	60.2644	4.37
High	Unambiguous	AGPDLPSLPSHALEDEGWAAAAPSPGSAR	[K].AGPDLPSLPSHALEDEGWAAAAPSPGSAR.[S]	3xPhospho [S7(99.8); S10(99.8); S24(99.8)]	3xPhospho [S7(99.8); S10(99.8); S24(99.8); S27(0.8)]	1	1	1	2	Q9H3Q1	Q9H3Q1 [269-297]	Q9H3Q1 3xPhospho [S275(99.8); S278(99.8); S292(99.8); S295(0.8)]	Q9H3Q1 3xPhospho [S275(99.8); S278(99.8); S292(99.8)]	Cdc42 effector protein 4 OS=Homo sapiens OX=9606 GN=CDC42EP4 PE=1 SV=1	Q9H3Q1	0	3067.26	29	n/a	n/a	n/a	n/a	n/a	High	n/a	n/a	n/a	n/a	n/a	n/a	High	High	High	4	0.0843	0	1	1	767.576	5.66	0.00434	56.4283	4.27
High	Unambiguous	GRGPPSSSDSEPEAELER	[R].GRGPPSSSDSEPEAELER.[E]	2xPhospho [S6(100); S7(100)]; 1xpyrophospho [S6(99.6)]	2xPhospho [S6(100); S7(100); S8(0); S10(0)]; 1xpyrophospho [S6(99.6); S7(0.4); S8(0); S10(0)]	1	1	3	8	Q7Z4V5	Q7Z4V5 [390-407]	Q7Z4V5 2xPhospho [S395(100); S396(100); S397(0); S399(0)]; 1xpyrophospho [S395(99.6); S396(0.4); S397(0); S399(0)]	Q7Z4V5 2xPhospho [S395(100); S396(100)]; 1xpyrophospho [S395(99.6)]	Hepatoma-derived growth factor-related protein 2 OS=Homo sapiens OX=9606 GN=HDGFL2 PE=1 SV=1	Q7Z4V5	1	2059.8	18	n/a	n/a	n/a	n/a	n/a	High	n/a	n/a	n/a	n/a	n/a	n/a	High	High	High	3	0.0425	0	1	1	687.272	0.93	0.00064	60.0087	4.24
High	Unambiguous	KVELSESEEDKGGK	[R].KVELSESEEDKGGK.[M]	1xpyrophospho [S7(100)]	1xpyrophospho [S5(0); S7(100)]	1	1	1	2	Q8IYB3	Q8IYB3 [459-472]	Q8IYB3 1xpyrophospho [S463(0); S465(100)]	Q8IYB3 1xpyrophospho [S465(100)]	Serine/arginine repetitive matrix protein 1 OS=Homo sapiens OX=9606 GN=SRRM1 PE=1 SV=2	Q8IYB3	2	1694.69	14	n/a	n/a	n/a	n/a	n/a	High	n/a	n/a	n/a	n/a	n/a	n/a	High	High	High	3	0.1896	0	1	1	565.57	1.3	0.00073	39.8331	4.22
High	Unambiguous	KPSGGSSRGNSRPGTPSAEGGSTSSTLR	[R].KPSGGSSRGNSRPGTPSAEGGSTSSTLR.[A]	1xpyrophospho [S7(100)]; 2xPhospho [S6(100); S7(100)]	1xpyrophospho [S3(0); S6(0); S7(100); S11(0); T15(0); S17(0); S22(0); T23(0); S24(0); S25(0); T26(0)]; 2xPhospho [S3(0); S6(100); S7(100); S11(0); T15(0); S17(0); S22(0); T23(0); S24(0); S25(0); T26(0)]	1	1	2	3	P35269	P35269 [375-402]	P35269 1xpyrophospho [S377(0); S380(0); S381(100); S385(0); T389(0); S391(0); S396(0); T397(0); S398(0); S399(0); T400(0)]; 2xPhospho [S377(0); S380(100); S381(100); S385(0); T389(0); S391(0); S396(0); T397(0); S398(0); S399(0); T400(0)]	P35269 1xpyrophospho [S381(100)]; 2xPhospho [S380(100); S381(100)]	General transcription factor IIF subunit 1 OS=Homo sapiens OX=9606 GN=GTF2F1 PE=1 SV=2	P35269	1	2835.24	28	High	n/a	n/a	n/a	n/a	n/a	n/a	n/a	n/a	n/a	n/a	n/a	High	High	High	3	0.0432	0	1	1	945.752	-0.19	-0.00018	41.2461	4.17
High	Unambiguous	RLSGQQLPCRSTLTWGR	[R].RLSGQQLPCRSTLTWGR.[L]	1xCarbamidomethyl [C9]; 1xPhospho [S/T]; 1xpyrophospho [S/T]	1xCarbamidomethyl [C9]; 1xPhospho [S3(0); S11(33.3); T12(33.3); T14(33.3)]; 1xpyrophospho [S3(0); S11(33.3); T12(33.3); T14(33.3)]	1	1	1	2	P57071	P57071 [385-401]			PR domain zinc finger protein 15 OS=Homo sapiens OX=9606 GN=PRDM15 PE=1 SV=4	P57071	2	2255.95	17	n/a	n/a	n/a	High	n/a	n/a	n/a	n/a	n/a	n/a	n/a	n/a	High	High	High	4	0.0483	0	1	1	564.746	3.75	0.00211	63.7135	4.14
High	Unambiguous	RVGTPSQGPFLRGSTIIR	[R].RVGTPSQGPFLRGSTIIR.[S]	1xPhospho [S/T]; 2xpyrophospho [S6(100); S/T]	1xPhospho [T4(0); S6(0); S14(50); T15(50)]; 2xpyrophospho [T4(0); S6(100); S14(50); T15(50)]	1	1	1	1	Q8IX03	Q8IX03 [909-926]	Q8IX03 2xpyrophospho [T912(0); S914(100); S922(50); T923(50)]	Q8IX03 2xpyrophospho [S914(100); S/T]	Protein KIBRA OS=Homo sapiens OX=9606 GN=WWC1 PE=1 SV=1	Q8IX03	2	2341.93	18	n/a	n/a	n/a	High	n/a	n/a	n/a	n/a	n/a	n/a	n/a	n/a	High	High	High	4	0.1475	0	1	1	586.24	3.37	0.00197	57.873	4
High	Unambiguous	LEVLMEEMILYYSVSEERHIAVEK	[K].LEVLMEEMILYYSVSEERHIAVEK.[D]	1xOxidation [M]; 2xPhospho [Y11(99.9); S15(92.4)]; 1xpyrophospho [S13(94.9)]	1xOxidation [M5; M8]; 2xPhospho [Y11(99.9); Y12(5.2); S13(2.6); S15(92.4)]; 1xpyrophospho [S13(94.9); S15(5.1)]	1	1	4	9	Q8NHU6	Q8NHU6 [938-961]	Q8NHU6 2xPhospho [Y948(99.9); Y949(5.2); S950(2.6); S952(92.4)]; 1xpyrophospho [S950(94.9); S952(5.1)]	Q8NHU6 2xPhospho [Y948(99.9); S952(92.4)]; 1xpyrophospho [S950(94.9)]	Tudor domain-containing protein 7 OS=Homo sapiens OX=9606 GN=TDRD7 PE=1 SV=2	Q8NHU6	1	3246.32	24	n/a	n/a	n/a	n/a	n/a	n/a	High	n/a	n/a	n/a	n/a	n/a	High	High	High	4	0.0126	0	1	1	812.338	2.53	0.00205	26.8373	3.96
High	Unambiguous	VMLGETNPADSKPGTIR	[R].VMLGETNPADSKPGTIR.[G]	1xOxidation [M2]; 1xPhospho [S11(100)]; 1xpyrophospho [T6(100)]	1xOxidation [M2]; 1xPhospho [T6(0); S11(100); T15(0)]; 1xpyrophospho [T6(100); S11(0); T15(0)]	1	3	1	1	P15531	P15531 [89-105]	P15531 1xPhospho [T94(0); S99(100); T103(0)]; 1xpyrophospho [T94(100); S99(0); T103(0)]	P15531 1xPhospho [S99(100)]; 1xpyrophospho [T94(100)]	Nucleoside diphosphate kinase A OS=Homo sapiens OX=9606 GN=NME1 PE=1 SV=1	P15531; O60361; P22392	0	2041.81	17	n/a	n/a	n/a	High	n/a	n/a	n/a	n/a	n/a	n/a	n/a	n/a	High	High	High	4	0.0662	0	1	1	511.21	3.97	0.00203	63.0276	3.93
High	Selected	KEHASCGQTGVENMQNTQAMELAGAAPEK	[R].KEHASCGQTGVENMQNTQAMELAGAAPEK.[E]	1xAmidated [C-Term]; 1xCarbamidomethyl [C6]; 2xPhospho [T9(97.4); T17(100)]	1xAmidated [C-Term]; 1xCarbamidomethyl [C6]; 2xPhospho [S5(2.6); T9(97.4); T17(100)]	1	1	1	1	Q9NU22	Q9NU22 [5028-5056]	Q9NU22 2xPhospho [S5032(2.6); T5036(97.4); T5044(100)]	Q9NU22 2xPhospho [T5036(97.4); T5044(100)]	Midasin OS=Homo sapiens OX=9606 GN=MDN1 PE=1 SV=2	Q9NU22	1	3246.34	29	n/a	n/a	n/a	n/a	n/a	High	n/a	n/a	n/a	n/a	n/a	n/a	High	High	High	4	0.0308	0	1	1	812.34	-0.54	-0.00044	27.1385	3.89
High	Unambiguous	VMLGETNPADSKPGTIR	[R].VMLGETNPADSKPGTIR.[G]	1xOxidation [M2]; 2xpyrophospho [T6(100); S11(100)]	1xOxidation [M2]; 2xpyrophospho [T6(100); S11(100); T15(0)]	1	3	1	1	P15531	P15531 [89-105]	P15531 2xpyrophospho [T94(100); S99(100); T103(0)]	P15531 2xpyrophospho [T94(100); S99(100)]	Nucleoside diphosphate kinase A OS=Homo sapiens OX=9606 GN=NME1 PE=1 SV=1	P15531; O60361; P22392	0	2121.78	17	n/a	n/a	n/a	High	n/a	n/a	n/a	n/a	n/a	n/a	n/a	n/a	High	High	High	4	0.2699	0	1	1	531.202	4.79	0.00254	63.6068	3.89
High	Unambiguous	GRVGTVGYMAPEVLNNQR	[R].GRVGTVGYMAPEVLNNQR.[Y]	1xAmidated [C-Term]; 1xPhospho [Y8(100)]; 1xpyrophospho [T5(100)]	1xAmidated [C-Term]; 1xPhospho [T5(0); Y8(100)]; 1xpyrophospho [T5(100)]	1	1	1	1	P34947	P34947 [344-361]	P34947 1xPhospho [T348(0); Y351(100)]; 1xpyrophospho [T348(100)]	P34947 1xPhospho [Y351(100)]; 1xpyrophospho [T348(100)]	G protein-coupled receptor kinase 5 OS=Homo sapiens OX=9606 GN=GRK5 PE=1 SV=1	P34947	1	2199.92	18	n/a	n/a	n/a	n/a	n/a	n/a	n/a	n/a	n/a	High	n/a	n/a	High	High	High	4	0.1963	0	1	1	550.738	5.55	0.00305	62.3593	3.82
High	Unambiguous	RAETLMFSEHAVISMR	[K].RAETLMFSEHAVISMR.[D]	1xAmidated [C-Term]; 2xOxidation [M6; M15]; 1xPhospho [S/T]	1xAmidated [C-Term]; 2xOxidation [M6; M15]; 1xPhospho [T4(0); S8(50); S14(50)]	1	1	1	1	P48549	P48549 [190-205]			G protein-activated inward rectifier potassium channel 1 OS=Homo sapiens OX=9606 GN=KCNJ3 PE=1 SV=1	P48549	1	1988.91	16	n/a	n/a	n/a	High	n/a	n/a	n/a	n/a	n/a	n/a	n/a	n/a	High	High	High	4	0.1032	0	1	1	497.984	3.27	0.00163	62.3596	3.78
High	Rejected	KDMVEGDKYWHSISHLQPETSYDIK	[K].KDMVEGDKYWHSISHLQPETSYDIK.[M]	1xPhospho [T20(94.1)]; 1xpyrophospho [S14(96.8)]	1xPhospho [Y9(0); S12(0.1); S14(3); T20(94.1); S21(2.9); Y22(0)]; 1xpyrophospho [S12(0.2); S14(96.8); T20(2.9); S21(0.2)]	0	1	1	2						Q9BWV1	2	3246.33	25	n/a	n/a	n/a	n/a	n/a	High	n/a	n/a	n/a	n/a	n/a	n/a	High	High	High	4		0.0308	2	2	812.34	3.25	0.00264	27.1385	3.77
High	Selected	RATRSGAQASSTPLSPTR	[R].RATRSGAQASSTPLSPTR.[I]	1xPhospho [S/T]; 1xpyrophospho [S/T]	1xPhospho [T3(0); S5(0); S10(32.6); S11(32.6); T12(32.6); S15(1); T17(1)]; 1xpyrophospho [T3(0); S5(0); S10(32.6); S11(32.6); T12(32.6); S15(1); T17(1)]	1	1	5	9	P02545	P02545 [8-25]			Prelamin-A/C OS=Homo sapiens OX=9606 GN=LMNA PE=1 SV=1	P02545	2	2083.87	18	n/a	n/a	n/a	High	n/a	n/a	n/a	n/a	n/a	n/a	n/a	n/a	High	High	High	4	0.0081	0	1	1	521.728	7.7	0.00401	62.1066	3.71
High	Selected	LPEFIVQTASYMLVNENRFCNDAMK	[R].LPEFIVQTASYMLVNENRFCNDAMK.[V]	1xCarbamidomethyl [C20]; 1xOxidation [M24]; Phospho [T/S/Y]; 1xpyrophospho [S10(92.2)]	1xCarbamidomethyl [C20]; 1xOxidation [M24]; Phospho [T/S/Y]; 1xpyrophospho [S10(92.2)]	1	1	1	1	O95751	O95751 [64-88]	O95751 1xPhospho [T71(3.9); S73(3.9); Y74(92.2)]; 1xpyrophospho [T71(7.8); S73(92.2)]	O95751 1xPhospho [Y74(92.2)]; 1xpyrophospho [S73(92.2)]	Protein LDOC1 OS=Homo sapiens OX=9606 GN=LDOC1 PE=1 SV=1	O95751	1	3246.31	25	n/a	n/a	n/a	n/a	n/a	n/a	High	n/a	n/a	n/a	n/a	n/a	High	High	High	4	0.0485	0	1	1	812.339	6.03	0.00489	26.9435	3.71
High	Unambiguous	AVKCLIPLYQSFYEER	[R].AVKCLIPLYQSFYEER.[A]	1xAmidated [C-Term]; 1xCarbamidomethyl [C4]; 2xPhospho [Y9(99.4); S/Y]	1xAmidated [C-Term]; 1xCarbamidomethyl [C4]; 2xPhospho [Y9(99.4); S11(50.3); Y13(50.3)]	1	1	1	2	Q2PPJ7	Q2PPJ7 [1821-1836]	Q2PPJ7 2xPhospho [Y1829(99.4); S1831(50.3); Y1833(50.3)]	Q2PPJ7 2xPhospho [Y1829(99.4); S/Y]	Ral GTPase-activating protein subunit alpha-2 OS=Homo sapiens OX=9606 GN=RALGAPA2 PE=1 SV=2	Q2PPJ7	1	2174.97	16	n/a	n/a	n/a	High	n/a	n/a	n/a	n/a	n/a	n/a	n/a	n/a	High	High	High	4	0.065	0	1	1	544.5	2.56	0.00139	58.933	3.69
High	Unambiguous	VLGSGAFGKVMNATAYGISK	[K].VLGSGAFGKVMNATAYGISK.[T]	1xOxidation [M11]; 2xPhospho [T14(98.6); Y16(98.6)]; 1xpyrophospho [T/S]	1xOxidation [M11]; 2xPhospho [S4(0); T14(98.6); Y16(98.6); S19(2.8)]; 1xpyrophospho [S4(0); T14(50); S19(50)]	1	1	3	4	P36888	P36888 [615-634]	P36888 2xPhospho [S618(0); T628(98.6); Y630(98.6); S633(2.8)]	P36888 2xPhospho [T628(98.6); Y630(98.6)]	Receptor-type tyrosine-protein kinase FLT3 OS=Homo sapiens OX=9606 GN=FLT3 PE=1 SV=2	P36888	1	2146.96	20	n/a	n/a	n/a	High	n/a	n/a	n/a	n/a	n/a	n/a	n/a	n/a	High	High	High	3	0.0027	0	1	1	716.329	3.98	0.00285	59.8619	3.68
High	Unambiguous	LVGSACFTASCTLMALASR	[R].LVGSACFTASCTLMALASR.[D]	2xCarbamidomethyl [C6; C11]; 1xOxidation [M14]; 1xPhospho [T/S]; 1xpyrophospho [T12(96.9)]	2xCarbamidomethyl [C6; C11]; 1xOxidation [M14]; 1xPhospho [S4(0); T8(49.2); S10(49.2); T12(1.5); S18(0)]; 1xpyrophospho [S4(0); T8(1.5); S10(1.5); T12(96.9); S18(0)]	1	1	1	5	O75387	O75387 [108-126]	O75387 1xpyrophospho [S111(0); T115(1.5); S117(1.5); T119(96.9); S125(0)]	O75387 1xpyrophospho [T119(96.9)]	Large neutral amino acids transporter small subunit 3 OS=Homo sapiens OX=9606 GN=SLC43A1 PE=1 SV=1	O75387	0	2271.87	19	n/a	n/a	n/a	High	n/a	n/a	n/a	n/a	n/a	n/a	n/a	n/a	High	High	High	4	0.0082	0	1	1	568.727	8.86	0.00503	69.2529	3.67
High	Rejected	APSRQSSTATSSSSTGGSIR	[R].APSRQSSTATSSSSTGGSIR.[R]	1xAmidated [C-Term]; 2xPhospho [S/T]; 1xpyrophospho [S/T]	1xAmidated [C-Term]; 2xPhospho [S3(22.2); S6(22.2); S7(22.2); T8(22.2); T10(22.2); S11(22.2); S12(22.2); S13(22.2); S14(22.2); T15(0.6); S18(0)]; 1xpyrophospho [S3(11.1); S6(11.1); S7(11.1); T8(11.1); T10(11.1); S11(11.1); S12(11.1); S13(11.1); S14(11.1); T15(0.3); S18(0)]	0	1	1	1						A0PJX4	1	2083.88	20	n/a	n/a	n/a	High	n/a	n/a	n/a	n/a	n/a	n/a	n/a	n/a	High	High	High	4		0.0216	9	9	521.728	3.74	0.00195	62.1066	3.63
High	Selected	LTVMELPSPESEEVHEPR	[R].LTVMELPSPESEEVHEPR.[L]	1xOxidation [M4]; 1xPhospho [S8(96.8)]	1xOxidation [M4]; 1xPhospho [T2(0); S8(96.8); S11(3.2)]	1	1	1	1	O75123	O75123 [38-55]	O75123 1xPhospho [T39(0); S45(96.8); S48(3.2)]	O75123 1xPhospho [S45(96.8)]	Zinc finger protein 623 OS=Homo sapiens OX=9606 GN=ZNF623 PE=1 SV=3	O75123	0	2174.97	18	n/a	n/a	n/a	High	n/a	n/a	n/a	n/a	n/a	n/a	n/a	n/a	High	High	High	4	0.0305	0	1	1	544.502	9.04	0.00492	63.8463	3.61
High	Selected	LTRRGSSDAATEMESLSAR	[K].LTRRGSSDAATEMESLSAR.[H]	1xAmidated [C-Term]; 1xpyrophospho [T11(97.3)]	1xAmidated [C-Term]; 1xpyrophospho [T2(0); S6(1.3); S7(1.3); T11(97.3); S15(0); S17(0)]	1	1	1	1	Q8N2C7	Q8N2C7 [520-538]	Q8N2C7 1xpyrophospho [T521(0); S525(1.3); S526(1.3); T530(97.3); S534(0); S536(0)]	Q8N2C7 1xpyrophospho [T530(97.3)]	Protein unc-80 homolog OS=Homo sapiens OX=9606 GN=UNC80 PE=1 SV=2	Q8N2C7	2	2196.95	19	n/a	n/a	n/a	High	n/a	n/a	n/a	n/a	n/a	n/a	n/a	n/a	High	High	High	4	0.0222	0	1	1	549.997	8.26	0.00454	59.5847	3.6
High	Unambiguous	GRVWTSVLLFAFATGVR	[R].GRVWTSVLLFAFATGVR.[S]	1xAmidated [C-Term]; 2xpyrophospho [T14(99.2); T/S]	1xAmidated [C-Term]; 2xpyrophospho [T5(50.4); S6(50.4); T14(99.2)]	1	1	1	1	Q9NUD9	Q9NUD9 [187-203]	Q9NUD9 2xpyrophospho [T191(50.4); S192(50.4); T200(99.2)]	Q9NUD9 2xpyrophospho [T200(99.2); T/S]	GPI mannosyltransferase 2 OS=Homo sapiens OX=9606 GN=PIGV PE=1 SV=1	Q9NUD9	1	2198.94	17	n/a	n/a	n/a	High	n/a	n/a	n/a	n/a	n/a	n/a	n/a	n/a	High	High	High	4	0.0583	0	1	1	550.492	5.01	0.00275	63.9244	3.6
High	Selected	KQGLHSMNMMEAAASEPSLDLDNLK	[R].KQGLHSMNMMEAAASEPSLDLDNLK.[L]	1xAmidated [C-Term]; 1xOxidation [M7]; 1xPhospho [S6(97.5)]; 1xpyrophospho [S]	1xAmidated [C-Term]; 1xOxidation [M7; M9]; 1xPhospho [S6(97.5); S15(1.3); S18(1.3)]; 1xpyrophospho [S6(0.1); S15(50); S18(50)]	1	1	1	1	Q13873	Q13873 [180-204]	Q13873 1xPhospho [S185(97.5); S194(1.3); S197(1.3)]	Q13873 1xPhospho [S185(97.5)]	Bone morphogenetic protein receptor type-2 OS=Homo sapiens OX=9606 GN=BMPR2 PE=1 SV=2	Q13873	1	2985.2	25	n/a	n/a	n/a	n/a	n/a	High	n/a	n/a	n/a	n/a	n/a	n/a	High	High	High	4	0.05	0	1	1	747.05	-7.55	-0.00563	32.77	3.6
High	Unambiguous	KGAGDGSDEEVDGKADGAEAKPAE	[R].KGAGDGSDEEVDGKADGAEAKPAE.[-]	1xpyrophospho [S7(100)]	1xpyrophospho [S7(100)]	1	1	1	1	P35579	P35579 [1937-1960]	P35579 1xpyrophospho [S1943(100)]	P35579 1xpyrophospho [S1943(100)]	Myosin-9 OS=Homo sapiens OX=9606 GN=MYH9 PE=1 SV=4	P35579	2	2462.96	24	n/a	n/a	n/a	n/a	n/a	High	n/a	n/a	n/a	n/a	n/a	n/a	High	High	High	3	0.6091	0	1	1	821.658	0.17	0.00014	40.6828	3.53
High	Selected	EDAVEMLASYGLAYSLMK	[K].EDAVEMLASYGLAYSLMK.[F]	1xOxidation [M17]; 1xPhospho [S9(98.2)]	1xOxidation [M17]; 1xPhospho [S9(98.2); Y10(0.9); Y14(0.9); S15(0)]	1	1	1	1	Q9HCJ1	Q9HCJ1 [43-60]	Q9HCJ1 1xPhospho [S51(98.2); Y52(0.9); Y56(0.9); S57(0)]	Q9HCJ1 1xPhospho [S51(98.2)]	Progressive ankylosis protein homolog OS=Homo sapiens OX=9606 GN=ANKH PE=1 SV=2	Q9HCJ1	0	2086.91	18	n/a	n/a	n/a	High	n/a	n/a	n/a	n/a	n/a	n/a	n/a	n/a	High	High	High	3	0.0206	0	1	1	696.315	8.49	0.00591	70.9355	3.4
High	Selected	AIGGIILTASHNPGGPNGDFGIK	[K].AIGGIILTASHNPGGPNGDFGIK.[F]	2xPhospho [T8(100); S10(100)]; 1xpyrophospho [S10(100)]	2xPhospho [T8(100); S10(100)]; 1xpyrophospho [T8(0); S10(100)]	1	1	1	1	P36871	P36871 [108-130]	P36871 2xPhospho [T115(100); S117(100)]	P36871 2xPhospho [T115(100); S117(100)]	Phosphoglucomutase-1 OS=Homo sapiens OX=9606 GN=PGM1 PE=1 SV=3	P36871	0	2366.09	23	n/a	n/a	n/a	n/a	n/a	n/a	High	n/a	n/a	n/a	n/a	n/a	High	High	High	3	0.0269	0	1	1	789.37	0.15	0.00012	96.8615	3.34
High	Rejected	VSIYKLTGAVMHYGNMK	[KR].VSIYKLTGAVMHYGNMK.[F]	1xAmidated [C-Term]; 1xOxidation [M16]; 1xpyrophospho [S2(100)]	1xAmidated [C-Term]; 1xOxidation [M16]; 1xpyrophospho [S2(100); T7(0)]	0	2	1	1						P13535; P12882	1	2086.93	17	n/a	n/a	n/a	High	n/a	n/a	n/a	n/a	n/a	n/a	n/a	n/a	High	High	High	3		0.0206	2	2	696.315	1.67	0.00116	70.9355	3.33
High	Unambiguous	HIKEEPLSEEEPCTSTAIASPEK	[K].HIKEEPLSEEEPCTSTAIASPEK.[K]	1xCarbamidomethyl [C13]; 1xpyrophospho [S8(100)]	1xCarbamidomethyl [C13]; 1xpyrophospho [S8(100); T14(0); S15(0); T16(0); S20(0)]	1	1	1	1	Q9Y2X3	Q9Y2X3 [495-517]	Q9Y2X3 1xpyrophospho [S502(100); T508(0); S509(0); T510(0); S514(0)]	Q9Y2X3 1xpyrophospho [S502(100)]	Nucleolar protein 58 OS=Homo sapiens OX=9606 GN=NOP58 PE=1 SV=1	Q9Y2X3	1	2742.16	23	n/a	n/a	n/a	n/a	n/a	High	n/a	n/a	n/a	n/a	n/a	n/a	High	High	High	3	0.3213	0	1	1	914.724	-1.95	-0.00178	74.8037	3.33

## Sheet: DKO2
Pyrophosphoproteomics on HCT116 ΔPPIP5K1/2 cells (Fig. S9), technical replicate 2
List of manually assigned pyrophosphorylation sites
	Peptide sequence	Residues	Protein name	Pyrophosphorylated position	Gene name	unique site?	File name	Fractionation (Fr. #)	Scan number	Monoisotopic m/z [Da]	Error (+/- ppm)	Charge state	Retention time min	(-178) loss in top 3 CID signals?	Co-occuring PTMs	Intensity (PD)
	VVDFGSATYDDEHHSTLVppSTR	21	Dual specificity protein kinase CLK1	Ser 341	CLK1	no	L1_20231124_LK-3-003_DKO_fr7_2.raw	7	18882	624.758	1.27	4	84.3705	2	no	40280
	KEppSESEDSSDDEPLIKK	17	Protein DEK	Ser 301	DEK	no	L1_20231124_LK-3-003_DKO_fr6_2.raw	6	18747	699.284	0.18	3	52.9853	1	no	370300
	KESEppSEDSSDDEPLIKK	17	Protein DEK	Ser 303	DEK	no	L1_20231124_LK-3-003_DKO_fr6_2.raw	6	18412	699.284	0.35	3	52.4693	2	no	287300
	SRINSSGEppSGDESDEFLQSR	20	Eukaryotic translation initiation factor 5B	Ser 186	EIF5B	no	L1_20231124_LK-3-003_DKO_fr7_2.raw	7	14614	787.307	1	3	71.3	1	no	61710
	KLEKEEEEGIppSQESSEEEQ	19	High mobility group protein HMG-I/HMG-Y	Ser 99	HMGA1	no	L1_20231124_LK-3-003_DKO_fr8_2.raw	8	8264	799.647	0.21	3	49.5772	1	no	86970
	AKTDHGAEIVYKppSPVVSGDTSPR	23	Microtubule-associated protein tau	Ser 713	MAPT	no	L1_20231124_LK-3-003_DKO_fr6_2.raw	6	27341	858.727	0.99	3	66.3795	2	no	1326000
	TDHGAEIVYKppSPVVSGDTSPR	21	Microtubule-associated protein tau	Ser 713	MAPT	no	L1_20231124_LK-3-003_DKO_fr6_2.raw	6	30504	792.349	0.12	3	71.0235	2	no	1565000
	SLGLSLppSGGDQEDAGR	16	N-acetyl-D-glucosamine kinase	Ser 76	NAGK	no	L1_20231124_LK-3-003_DKO_fr8_2.raw	8	17226	574.564	0.23	3	87.862	1	no	77200
	VMLGEppTNPADSKPGTIR	17	Nucleoside diphosphate kinase A/B	Thr 94	NME1/2	no	L1_20231124_LK-3-003_DKO_fr6_2.raw	6	25995	654.62	0.86	3	64.0382	1	no	316100
	AIGGIILTAppSHNPGGPNGDFGIK	18	Phosphoglucomutase-1	Ser 117	PGM1	yes	L1_20231124_LK-3-003_DKO_fr7_2.raw	7	24934	789.369	0.39	3	97.3479	1	no	56490
	KVELSEppSEEDKGGK	14	Serine/arginine repetitive matrix protein 1	Ser 465	SRRM1	no	L1_20231124_LK-3-003_DKO_fr6_2.raw	6	11255	565.569	0.11	3	41.6646	1	no	5.8064
	RVppSSSRSVSGSPEPAAK	17	Serine/arginine repetitive matrix protein 1	Ser 748	SRRM1	no	L1_20231124_LK-3-003_DKO_fr2_2.raw	2	8912	621.278	0.74	3	39.7117	1	no	338900
	RVSSppSRSVSGSPEPAAK	17	Serine/arginine repetitive matrix protein 1	Ser 750	SRRM1	no	L1_20231124_LK-3-003_DKO_fr3_2.raw	3	6133	621.277	1.82	3	39.9601	1	no	57890
	RVSSSRppSVSGSPEPAAK	17	Serine/arginine repetitive matrix protein 1	Ser 752	SRRM1	no	L1_20231124_LK-3-003_DKO_fr2_2.raw	2	7434	621.278	1.03	3	36.9261	1	no	81120
	RVSSSRSVSGppSPEPAAK	17	Serine/arginine repetitive matrix protein 1	Ser 756	SRRM1	no	L1_20231124_LK-3-003_DKO_fr3_2.raw	3	4317	621.277	1.72	3	34.7671	2	no	52800
	IQNNDNVGKPKppSRSPSR	17	Serine/arginine-rich splicing factor 4	Ser 288	SRSF4	yes	L1_20231124_LK-3-003_DKO_fr1_2.raw	1	4570	686.315	0.38	3	29.2914	2	no	62920
	SKEFVSppSDESSSGENKSK	18	FACT complex subunit SSRP1	Ser 668	SSRP1	no	L1_20231124_LK-3-003_DKO_fr6_2.raw	6	9172	697.943	0.35	3	38.2205	2	no	566500
	AQAGKREEDSQppSSSEESDSEEEAPAQAKPSGK	32	Treacle protein	Ser 412	TCOF1	no	L1_20231124_LK-3-003_DKO_fr6_2.raw	6	8129	878.112	0.49	4	36.5134	3	no	144600

## Sheet: DKO2 peptide groups
Pyrophosphoproteomics on HCT116 ΔPPIP5K1/2 cells (Fig. S9), technical replicate 2
"Peptide groups" tab exported from proteome discoverer, showing all peptide sequences annotated to EThcD spectra.
The column "modifications (all possible sites)" contains the possible phosphorylation / pyrophosphorylation patterns, with localization and probability in brackets. Not all peptides have an assigned pyrophosphorylation.
The columns "Found in fraction" indicate in which of the 12 fractions from the offline SAX fractionation a peptide was observed.
Confidence	PSM Ambiguity	Sequence	Annotated Sequence	Modifications	Modifications (all possible sites)	# Protein Groups	# Proteins	# Isoforms	# PSMs	Master Protein Accessions	Positions in Master Proteins	Modifications in Master Proteins (all Sites)	Modifications in Master Proteins	Master Protein Descriptions	Protein Accessions	# Missed Cleavages	Theo. MH+ [Da]	Sequence Length	Found in Fraction: F15.1	Found in Fraction: F15.2	Found in Fraction: F15.3	Found in Fraction: F15.4	Found in Fraction: F15.5	Found in Fraction: F15.6	Found in Fraction: F15.7	Found in Fraction: F15.8	Found in Fraction: F15.9	Found in Fraction: F15.10	Found in Fraction: F15.11	Found in Fraction: F15.12	Found in Sample: F15: Sample	Found in Sample Group: LK-3-003_DKO2	Confidence (by Search Engine): Sequest HT	Charge (by Search Engine): Sequest HT	DeltaScore (by Search Engine): Sequest HT	DeltaCn (by Search Engine): Sequest HT	Rank (by Search Engine): Sequest HT	Search Engine Rank (by Search Engine): Sequest HT	Concatenated Rank (by Search Engine): Sequest HT	m/z [Da] (by Search Engine): Sequest HT	DeltaM [ppm] (by Search Engine): Sequest HT	Deltam/z [Da] (by Search Engine): Sequest HT	RT [min] (by Search Engine): Sequest HT	XCorr (by Search Engine): Sequest HT
High	Unambiguous	LEESGWQVNNNMNHNMNK	[K].LEESGWQVNNNMNHNMNK.[N]	2xOxidation [M12; M16]	2xOxidation [M12; M16]	1	1	1	1	Q15398	Q15398 [530-547]			Disks large-associated protein 5 OS=Homo sapiens OX=9606 GN=DLGAP5 PE=1 SV=2	Q15398	0	2190.93	18	n/a	n/a	n/a	High	n/a	n/a	n/a	n/a	n/a	n/a	n/a	n/a	High	High	High	3	0.5134	0	1	1	1	730.983	2.05	0.0015	55.6867	10.44
High	Unambiguous	SFSASQSTDREGASPVTEVR	[R].SFSASQSTDREGASPVTEVR.[I]	1xPhospho [S14(100)]	1xPhospho [S1(0); S3(0); S5(0); S7(0); T8(0); S14(100); T17(0)]	1	1	1	2	Q9ULJ3	Q9ULJ3 [409-428]	Q9ULJ3 1xPhospho [S409(0); S411(0); S413(0); S415(0); T416(0); S422(100); T425(0)]	Q9ULJ3 1xPhospho [S422(100)]	Zinc finger and BTB domain-containing protein 21 OS=Homo sapiens OX=9606 GN=ZBTB21 PE=1 SV=2	Q9ULJ3	1	2190.97	20	n/a	n/a	n/a	n/a	n/a	n/a	High	n/a	High	n/a	n/a	n/a	High	High	High	3	0.0996	0	1	1	1	730.992	-2.63	-0.00192	63.3554	10.34
High	Unambiguous	VVDFGSATYDDEHHSTLVSTR	[K].VVDFGSATYDDEHHSTLVSTR.[H]	1xpyrophospho [S19(100)]	1xpyrophospho [S6(0); T8(0); S15(0); T16(0); S19(100); T20(0)]	1	2	1	9	P49759	P49759 [323-343]	P49759 1xpyrophospho [S328(0); T330(0); S337(0); T338(0); S341(100); T342(0)]	P49759 1xpyrophospho [S341(100)]	Dual specificity protein kinase CLK1 OS=Homo sapiens OX=9606 GN=CLK1 PE=1 SV=2	Q9HAZ1; P49759	0	2496.01	21	n/a	n/a	n/a	n/a	n/a	High	High	n/a	n/a	n/a	n/a	n/a	High	High	High	4	0.0439	0	1	1	1	624.758	0.2	0.00013	83.4071	10.25
High	Unambiguous	QKSDAEEDGGTVSQEEEDRKPK	[K].QKSDAEEDGGTVSQEEEDRKPK.[A]	1xpyrophospho [S13(100)]	1xpyrophospho [S3(0); T11(0); S13(100)]	1	1	1	1	P27824	P27824 [552-573]	P27824 1xpyrophospho [S554(0); T562(0); S564(100)]	P27824 1xpyrophospho [S564(100)]	Calnexin OS=Homo sapiens OX=9606 GN=CANX PE=1 SV=2	P27824	2	2622.06	22	n/a	n/a	n/a	n/a	n/a	High	n/a	n/a	n/a	n/a	n/a	n/a	High	High	High	4	0.0562	0	1	1	1	656.27	-0.54	-0.00036	36.3701	9.96
High	Unambiguous	AYSPLHGGSGSYSVCSNSDTK	[R].AYSPLHGGSGSYSVCSNSDTK.[T]	1xCarbamidomethyl [C15]	1xCarbamidomethyl [C15]	1	1	1	1	Q96BY9	Q96BY9 [306-326]			Store-operated calcium entry-associated regulatory factor OS=Homo sapiens OX=9606 GN=SARAF PE=1 SV=1	Q96BY9	0	2173.95	21	n/a	High	n/a	n/a	n/a	n/a	n/a	n/a	n/a	n/a	n/a	n/a	High	High	High	3	0.7056	0	1	1	1	725.319	-1.52	-0.0011	61.1748	9.07
High	Unambiguous	KVTAEADSSSPTGILATSESK	[R].KVTAEADSSSPTGILATSESK.[S]	1xPhospho [S10(100)]	1xPhospho [T3(0); S8(0); S9(0); S10(100); T12(0); T17(0); S18(0); S20(0)]	1	1	1	2	A0MZ66	A0MZ66 [485-505]	A0MZ66 1xPhospho [T487(0); S492(0); S493(0); S494(100); T496(0); T501(0); S502(0); S504(0)]	A0MZ66 1xPhospho [S494(100)]	Shootin-1 OS=Homo sapiens OX=9606 GN=SHTN1 PE=1 SV=4	A0MZ66	1	2159.01	21	n/a	n/a	n/a	n/a	n/a	n/a	High	n/a	n/a	n/a	n/a	n/a	High	High	High	3	0.0297	0	1	1	1	720.342	-0.48	-0.00035	74.2787	8.75
High	Unambiguous	SKSQDADSPGSSGAPENLTFK	[R].SKSQDADSPGSSGAPENLTFK.[E]	1xPhospho [S8(100)]	1xPhospho [S1(0); S3(0); S8(100); S11(0); S12(0); T19(0)]	1	1	1	10	P55196	P55196 [1772-1792]	P55196 1xPhospho [S1772(0); S1774(0); S1779(100); S1782(0); S1783(0); T1790(0)]	P55196 1xPhospho [S1779(100)]	Afadin OS=Homo sapiens OX=9606 GN=AFDN PE=1 SV=3	P55196	1	2202.96	21	n/a	n/a	n/a	n/a	n/a	n/a	High	High	High	High	High	High	High	High	High	3	0.1018	0	1	1	1	734.99	-0.5	-0.00037	71.7675	8.25
High	Unambiguous	HGSLGSSIKDEASLPDCSSSR	[K].HGSLGSSIKDEASLPDCSSSR.[Q]	1xCarbamidomethyl [C17]	1xCarbamidomethyl [C17]	1	1	1	1	Q9ULH7	Q9ULH7 [620-640]			Myocardin-related transcription factor B OS=Homo sapiens OX=9606 GN=MRTFB PE=1 SV=3	Q9ULH7	1	2190.01	21	n/a	n/a	High	n/a	n/a	n/a	n/a	n/a	n/a	n/a	n/a	n/a	High	High	High	3	0.7015	0	1	1	1	730.674	-1.26	-0.00092	66.596	7.57
High	Unambiguous	AQAGKREEDSQSSSEESDSEEEAPAQAKPSGK	[K].AQAGKREEDSQSSSEESDSEEEAPAQAKPSGK.[A]	1xpyrophospho [S]; 2xPhospho [S10(98.7); S12(98.7)]	1xpyrophospho [S10(49.7); S12(49.7); S13(0.5); S14(0); S17(0); S19(0); S30(0)]; 2xPhospho [S10(98.7); S12(98.7); S13(2.6); S14(0.1); S17(0); S19(0); S30(0)]	1	1	3	10	Q13428	Q13428 [401-432]	Q13428 2xPhospho [S410(98.7); S412(98.7); S413(2.6); S414(0.1); S417(0); S419(0); S430(0)]	Q13428 2xPhospho [S410(98.7); S412(98.7)]	Treacle protein OS=Homo sapiens OX=9606 GN=TCOF1 PE=1 SV=3	Q13428	2	3509.42	32	n/a	n/a	n/a	n/a	n/a	High	n/a	n/a	n/a	n/a	n/a	n/a	High	High	High	4	0.0041	0	1	1	1	878.112	0.49	0.00043	36.5134	7.31
High	Unambiguous	AKKPEEESESSEEGSESEEEAPAGTR	[R].AKKPEEESESSEEGSESEEEAPAGTR.[S]	2xPhospho [S8(100); S10(100)]; 1xpyrophospho [S8(100)]	2xPhospho [S8(100); S10(100); S11(0); S15(0); S17(0); T25(0)]; 1xpyrophospho [S8(100); S10(0); S11(0); S15(0); S17(0); T25(0)]	1	1	2	2	Q13428	Q13428 [263-288]	Q13428 2xPhospho [S270(100); S272(100); S273(0); S277(0); S279(0); T287(0)]; 1xpyrophospho [S270(100); S272(0); S273(0); S277(0); S279(0); T287(0)]	Q13428 2xPhospho [S270(100); S272(100)]; 1xpyrophospho [S270(100)]	Treacle protein OS=Homo sapiens OX=9606 GN=TCOF1 PE=1 SV=3	Q13428	1	2939.14	26	n/a	n/a	n/a	n/a	n/a	High	n/a	n/a	n/a	n/a	n/a	n/a	High	High	High	3	0.0169	0	1	1	1	980.383	-0.72	-0.00071	39.7965	7.11
High	Unambiguous	AKTDHGAEIVYKSPVVSGDTSPR	[K].AKTDHGAEIVYKSPVVSGDTSPR.[H]	1xpyrophospho [S13(100)]	1xpyrophospho [T3(0); S13(100); S17(0); T20(0); S21(0)]	1	1	1	1	P10636	P10636 [701-723]	P10636 1xpyrophospho [T703(0); S713(100); S717(0); T720(0); S721(0)]	P10636 1xpyrophospho [S713(100)]	Microtubule-associated protein tau OS=Homo sapiens OX=9606 GN=MAPT PE=1 SV=5	P10636	2	2574.16	23	n/a	n/a	n/a	n/a	n/a	High	n/a	n/a	n/a	n/a	n/a	n/a	High	High	High	3	0.1216	0	1	1	1	858.727	0.99	0.00085	66.3795	7.07
High	Unambiguous	TDHGAEIVYKSPVVSGDTSPR	[K].TDHGAEIVYKSPVVSGDTSPR.[H]	1xpyrophospho [S11(100)]	1xpyrophospho [T1(0); S11(100); S15(0); T18(0); S19(0)]	1	1	1	3	P10636	P10636 [703-723]	P10636 1xpyrophospho [T703(0); S713(100); S717(0); T720(0); S721(0)]	P10636 1xpyrophospho [S713(100)]	Microtubule-associated protein tau OS=Homo sapiens OX=9606 GN=MAPT PE=1 SV=5	P10636	1	2375.03	21	n/a	n/a	n/a	n/a	n/a	High	High	n/a	n/a	n/a	n/a	n/a	High	High	High	3	0.1248	0	1	1	1	792.349	0.12	9e-05	71.0235	6.81
High	Unambiguous	SGNWESSEGWGAQPEGAGAQR	[K].SGNWESSEGWGAQPEGAGAQR.[N]			1	1	1	1	Q9Y5X1	Q9Y5X1 [116-136]			Sorting nexin-9 OS=Homo sapiens OX=9606 GN=SNX9 PE=1 SV=1	Q9Y5X1	0	2160.93	21	n/a	n/a	n/a	n/a	n/a	High	n/a	n/a	n/a	n/a	n/a	n/a	High	High	High	3	0.6611	0	1	1	1	720.983	0.57	0.00041	73.3709	6.58
High	Unambiguous	KYEDICPSTHNMDVPNIK	[K].KYEDICPSTHNMDVPNIK.[R]	1xCarbamidomethyl [C6]; 1xOxidation [M12]	1xCarbamidomethyl [C6]; 1xOxidation [M12]	1	3	1	2	P63241	P63241 [68-85]			Eukaryotic translation initiation factor 5A-1 OS=Homo sapiens OX=9606 GN=EIF5A PE=1 SV=2	Q6IS14; Q9GZV4; P63241	1	2177	18	n/a	n/a	n/a	n/a	High	High	n/a	n/a	n/a	n/a	n/a	n/a	High	High	High	3	0.5912	0	1	1	1	726.338	-0.48	-0.00035	66.4099	6.58
High	Unambiguous	SRINSSGESGDESDEFLQSR	[R].SRINSSGESGDESDEFLQSR.[K]	1xpyrophospho [S6(100)]	1xpyrophospho [S1(0); S5(0); S6(100); S9(0); S13(0); S19(0)]	1	1	1	4	O60841	O60841 [178-197]	O60841 1xpyrophospho [S178(0); S182(0); S183(100); S186(0); S190(0); S196(0)]	O60841 1xpyrophospho [S183(100)]	Eukaryotic translation initiation factor 5B OS=Homo sapiens OX=9606 GN=EIF5B PE=1 SV=4	O60841	1	2359.91	20	n/a	n/a	n/a	n/a	n/a	n/a	High	n/a	n/a	n/a	n/a	n/a	High	High	High	3	0.0888	0	1	1	1	787.307	-1	-0.00078	71.3	6.42
High	Unambiguous	SLGLSLSGGDQEDAGR	[R].SLGLSLSGGDQEDAGR.[I]	1xpyrophospho [S7(100)]; 2xPhospho [S5(100); S7(100)]	1xpyrophospho [S1(0); S5(0); S7(100)]; 2xPhospho [S1(0); S5(100); S7(100)]	1	1	2	7	Q9UJ70	Q9UJ70 [70-85]	Q9UJ70 1xpyrophospho [S70(0); S74(0); S76(100)]; 2xPhospho [S70(0); S74(100); S76(100)]	Q9UJ70 1xpyrophospho [S76(100)]; 2xPhospho [S74(100); S76(100)]	N-acetyl-D-glucosamine kinase OS=Homo sapiens OX=9606 GN=NAGK PE=1 SV=4	Q9UJ70	0	1721.68	16	n/a	n/a	n/a	n/a	n/a	n/a	n/a	High	n/a	n/a	n/a	n/a	High	High	High	3	0.0328	0	1	1	1	574.564	-0.76	-0.00044	87.5708	6.41
High	Unambiguous	RPLEAGSPGQDLEPACDGAR	[R].RPLEAGSPGQDLEPACDGAR.[K]	1xCarbamidomethyl [C16]; 1xPhospho [S7(100)]	1xCarbamidomethyl [C16]; 1xPhospho [S7(100)]	1	1	1	1	Q9HCM7	Q9HCM7 [135-154]	Q9HCM7 1xPhospho [S141(100)]	Q9HCM7 1xPhospho [S141(100)]	Fibrosin-1-like protein OS=Homo sapiens OX=9606 GN=FBRSL1 PE=1 SV=4	Q9HCM7	0	2175.95	20	n/a	n/a	n/a	n/a	n/a	High	n/a	n/a	n/a	n/a	n/a	n/a	High	High	High	3	0.6828	0	1	1	1	725.989	2.08	0.00151	67.8588	6.21
High	Unambiguous	KRESESESDETPPAAPQLIK	[R].KRESESESDETPPAAPQLIK.[K]	2xPhospho [S4(100); S6(100)]; 1xpyrophospho [S6(100)]	2xPhospho [S4(100); S6(100); S8(0); T11(0)]; 1xpyrophospho [S4(0); S6(100); S8(0); T11(0)]	1	1	2	6	O60832	O60832 [448-467]	O60832 2xPhospho [S451(100); S453(100); S455(0); T458(0)]; 1xpyrophospho [S451(0); S453(100); S455(0); T458(0)]	O60832 2xPhospho [S451(100); S453(100)]; 1xpyrophospho [S453(100)]	H/ACA ribonucleoprotein complex subunit DKC1 OS=Homo sapiens OX=9606 GN=DKC1 PE=1 SV=3	O60832	2	2372.04	20	n/a	n/a	n/a	n/a	n/a	High	n/a	n/a	n/a	n/a	n/a	n/a	High	High	High	3	0.0242	0	1	1	1	791.352	0.05	4e-05	74.364	6.2
High	Unambiguous	KETESEAEDNLDDLEK	[K].KETESEAEDNLDDLEK.[H]	1xpyrophospho [S5(100)]	1xpyrophospho [T3(0); S5(100)]	1	1	1	1	Q8IYB3	Q8IYB3 [870-885]	Q8IYB3 1xpyrophospho [T872(0); S874(100)]	Q8IYB3 1xpyrophospho [S874(100)]	Serine/arginine repetitive matrix protein 1 OS=Homo sapiens OX=9606 GN=SRRM1 PE=1 SV=2	Q8IYB3	1	2024.76	16	n/a	n/a	n/a	n/a	n/a	n/a	High	n/a	n/a	n/a	n/a	n/a	High	High	High	3	0.0695	0	1	1	1	675.592	-0.8	-0.00054	76.888	6.19
High	Unambiguous	IACDEEFSDSEDEGEGGRR	[R].IACDEEFSDSEDEGEGGRR.[N]	1xCarbamidomethyl [C3]; 2xPhospho [S8(100); S10(100)]	1xCarbamidomethyl [C3]; 2xPhospho [S8(100); S10(100)]	1	1	1	2	Q92769	Q92769 [415-433]	Q92769 2xPhospho [S422(100); S424(100)]	Q92769 2xPhospho [S422(100); S424(100)]	Histone deacetylase 2 OS=Homo sapiens OX=9606 GN=HDAC2 PE=1 SV=2	Q92769	1	2317.8	19	n/a	n/a	n/a	n/a	n/a	n/a	n/a	High	n/a	n/a	n/a	n/a	High	High	High	3	0.2516	0	1	1	1	773.271	1.31	0.00102	55.7822	6.12
High	Unambiguous	RVSSSRSVSGSPEPAAK	[R].RVSSSRSVSGSPEPAAK.[K]	1xpyrophospho [S9(100)]; 2xPhospho [S4(100); S5(100)]	1xpyrophospho [S3(0); S4(0); S5(0); S7(0); S9(100); S11(0)]; 2xPhospho [S3(0); S4(100); S5(100); S7(0); S9(0); S11(0)]	1	1	9	27	Q8IYB3	Q8IYB3 [746-762]	Q8IYB3 1xpyrophospho [S748(0); S749(0); S750(0); S752(0); S754(100); S756(0)]; 2xPhospho [S748(0); S749(100); S750(100); S752(0); S754(0); S756(0)]	Q8IYB3 1xpyrophospho [S754(100)]; 2xPhospho [S749(100); S750(100)]	Serine/arginine repetitive matrix protein 1 OS=Homo sapiens OX=9606 GN=SRRM1 PE=1 SV=2	Q8IYB3	2	1861.82	17	n/a	High	High	n/a	n/a	n/a	n/a	n/a	n/a	n/a	n/a	n/a	High	High	High	3	0.0033	0	1	1	1	621.278	-0.64	-0.0004	39.0743	5.98
High	Unambiguous	EADDDEEVDDNIPEMPSPK	[K].EADDDEEVDDNIPEMPSPK.[K]	1xOxidation [M15]; 1xPhospho [S17(100)]	1xOxidation [M15]; 1xPhospho [S17(100)]	1	1	1	1	P26358	P26358 [698-716]	P26358 1xPhospho [S714(100)]	P26358 1xPhospho [S714(100)]	DNA (cytosine-5)-methyltransferase 1 OS=Homo sapiens OX=9606 GN=DNMT1 PE=1 SV=2	P26358	0	2240.84	19	n/a	n/a	n/a	n/a	n/a	n/a	n/a	High	n/a	n/a	n/a	n/a	High	High	High	3	0.656	0	1	1	1	747.622	4.51	0.00337	67.3098	5.96
High	Unambiguous	GQSQTSPDHRSDTSSPEVR	[K].GQSQTSPDHRSDTSSPEVR.[Q]	2xPhospho [S6(100); S11(100)]	2xPhospho [S3(0); T5(0); S6(100); S11(100); T13(0); S14(0); S15(0)]	1	1	1	1	Q9UQ35	Q9UQ35 [1059-1077]	Q9UQ35 2xPhospho [S1061(0); T1063(0); S1064(100); S1069(100); T1071(0); S1072(0); S1073(0)]	Q9UQ35 2xPhospho [S1064(100); S1069(100)]	Serine/arginine repetitive matrix protein 2 OS=Homo sapiens OX=9606 GN=SRRM2 PE=1 SV=2	Q9UQ35	1	2230.88	19	n/a	n/a	n/a	n/a	n/a	High	n/a	n/a	n/a	n/a	n/a	n/a	High	High	High	3	0.1706	0	1	1	1	744.297	0.04	3e-05	36.2266	5.86
High	Unambiguous	DAMPSDANLNSINK	[R].DAMPSDANLNSINK.[A]	1xOxidation [M3]	1xOxidation [M3]	1	1	1	1	Q08209	Q08209 [488-501]			Serine/threonine-protein phosphatase 2B catalytic subunit alpha isoform OS=Homo sapiens OX=9606 GN=PPP3CA PE=1 SV=1	Q08209	0	1505.69	14	n/a	n/a	n/a	High	n/a	n/a	n/a	n/a	n/a	n/a	n/a	n/a	High	High	High	3	0.6399	0	1	1	1	502.568	-0.53	-0.00027	60.0356	5.72
High	Unambiguous	ARGGNIGDGGGAADR	[K].ARGGNIGDGGGAADR.[V]			1	1	1	1	P55072	P55072 [585-599]			Transitional endoplasmic reticulum ATPase OS=Homo sapiens OX=9606 GN=VCP PE=1 SV=4	P55072	1	1343.64	15	High	n/a	n/a	n/a	n/a	n/a	n/a	n/a	n/a	n/a	n/a	n/a	High	High	High	3	0.537	0	1	1	1	448.551	-2.84	-0.00127	27.1033	5.68
High	Unambiguous	RISGRQSAPSSSPTEWVK	[R].RISGRQSAPSSSPTEWVK.[W]	Phospho [S/T]; 1xpyrophospho [S/T]	Phospho [S/T]; 1xpyrophospho [S/T]	1	1	12	61	Q96AC6	Q96AC6 [739-756]			Kinesin-like protein KIFC2 OS=Homo sapiens OX=9606 GN=KIFC2 PE=2 SV=1	Q96AC6	2	2212.92	18	n/a	n/a	n/a	High	n/a	n/a	n/a	n/a	n/a	n/a	n/a	n/a	High	High	High	4	0.0108	0	1	1	1	553.988	5.71	0.00316	62.9148	5.53
High	Unambiguous	KLEKEEEEGISQESSEEEQ	[K].KLEKEEEEGISQESSEEEQ.[-]	1xpyrophospho [S11(100)]; 2xPhospho [S11(100); S14(100)]	1xpyrophospho [S11(100); S14(0); S15(0)]; 2xPhospho [S11(100); S14(100); S15(0)]	1	1	2	7	P17096	P17096 [89-107]	P17096 1xpyrophospho [S99(100); S102(0); S103(0)]; 2xPhospho [S99(100); S102(100); S103(0)]	P17096 1xpyrophospho [S99(100)]; 2xPhospho [S99(100); S102(100)]	High mobility group protein HMG-I/HMG-Y OS=Homo sapiens OX=9606 GN=HMGA1 PE=1 SV=3	P17096	2	2396.93	19	n/a	n/a	n/a	n/a	n/a	n/a	n/a	High	n/a	n/a	n/a	n/a	High	High	High	3	0.0448	0	1	1	1	799.647	0.21	0.00017	49.5772	5.36
High	Unambiguous	MGEIEDGEADHITTDVQGQK	[K].MGEIEDGEADHITTDVQGQK.[C]	1xOxidation [M1]	1xOxidation [M1]	1	1	1	1	O15327	O15327 [186-205]			Inositol polyphosphate 4-phosphatase type II OS=Homo sapiens OX=9606 GN=INPP4B PE=1 SV=4	O15327	0	2188.97	20	n/a	n/a	n/a	n/a	n/a	High	n/a	n/a	n/a	n/a	n/a	n/a	High	High	High	3	0.5078	0	1	1	1	730.325	-2.4	-0.00175	63.6523	5.1
High	Unambiguous	IQNNDNVGKPKSRSPSR	[K].IQNNDNVGKPKSRSPSR.[H]	1xpyrophospho [S12(100)]	1xpyrophospho [S12(100); S14(0); S16(0)]	1	1	1	1	Q08170	Q08170 [277-293]	Q08170 1xpyrophospho [S288(100); S290(0); S292(0)]	Q08170 1xpyrophospho [S288(100)]	Serine/arginine-rich splicing factor 4 OS=Homo sapiens OX=9606 GN=SRSF4 PE=1 SV=2	Q08170	2	2056.93	17	High	n/a	n/a	n/a	n/a	n/a	n/a	n/a	n/a	n/a	n/a	n/a	High	High	High	3	0.169	0	1	1	1	686.315	-0.38	-0.00026	29.2914	5.09
High	Unambiguous	SLPASHRSSTEAGGEVQTSK	[R].SLPASHRSSTEAGGEVQTSK.[K]	1xPhospho [S19(98.2)]	1xPhospho [S1(0); S5(0); S8(0); S9(0); T10(0); T18(1.8); S19(98.2)]	1	1	1	2	Q96IT1	Q96IT1 [384-403]	Q96IT1 1xPhospho [S384(0); S388(0); S391(0); S392(0); T393(0); T401(1.8); S402(98.2)]	Q96IT1 1xPhospho [S402(98.2)]	Zinc finger protein 496 OS=Homo sapiens OX=9606 GN=ZNF496 PE=1 SV=1	Q96IT1	1	2108.96	20	n/a	n/a	n/a	High	n/a	n/a	n/a	n/a	n/a	n/a	n/a	n/a	High	High	High	4	0.0177	0	1	1	1	528	7.88	0.00416	67.8809	5.08
High	Unambiguous	SKEFVSSDESSSGENKSK	[K].SKEFVSSDESSSGENKSK.[K]	2xPhospho [S11(100); S]; 1xpyrophospho [S11(100)]	2xPhospho [S1(0); S6(0); S7(0); S10(50); S11(100); S12(50); S17(0)]; 1xpyrophospho [S1(0); S6(0); S7(0); S10(0); S11(100); S12(0); S17(0)]	1	1	8	19	Q08945	Q08945 [662-679]	Q08945 2xPhospho [S662(0); S667(0); S668(0); S671(50); S672(100); S673(50); S678(0)]; 1xpyrophospho [S662(0); S667(0); S668(0); S671(0); S672(100); S673(0); S678(0)]	Q08945 2xPhospho [S672(100); S]; 1xpyrophospho [S672(100)]	FACT complex subunit SSRP1 OS=Homo sapiens OX=9606 GN=SSRP1 PE=1 SV=1	Q08945	2	2091.82	18	n/a	n/a	n/a	n/a	n/a	High	n/a	n/a	n/a	n/a	n/a	n/a	High	High	High	3	0.0197	0	1	1	1	697.943	0.17	0.00012	37.4087	5.07
High	Unambiguous	VMLGETNPADSKPGTIR	[R].VMLGETNPADSKPGTIR.[G]	1xOxidation [M2]; 1xpyrophospho [T6(100)]	1xOxidation [M2]; 1xpyrophospho [T6(100); S11(0); T15(0)]	1	3	1	2	P15531	P15531 [89-105]	P15531 1xpyrophospho [T94(100); S99(0); T103(0)]	P15531 1xpyrophospho [T94(100)]	Nucleoside diphosphate kinase A OS=Homo sapiens OX=9606 GN=NME1 PE=1 SV=1	P15531; O60361; P22392	0	1961.84	17	n/a	n/a	n/a	n/a	n/a	High	n/a	n/a	n/a	n/a	n/a	n/a	High	High	High	3	0.2891	0	1	1	1	654.62	0.86	0.00056	64.0382	5.05
High	Unambiguous	VEMYSGSDDDDDFNKLPK	[K].VEMYSGSDDDDDFNKLPK.[K]	1xOxidation [M3]; 2xPhospho [S5(100); S7(100)]	1xOxidation [M3]; 2xPhospho [Y4(0); S5(100); S7(100)]	1	1	1	3	O60841	O60841 [131-148]	O60841 2xPhospho [Y134(0); S135(100); S137(100)]	O60841 2xPhospho [S135(100); S137(100)]	Eukaryotic translation initiation factor 5B OS=Homo sapiens OX=9606 GN=EIF5B PE=1 SV=4	O60841	1	2250.82	18	n/a	n/a	n/a	n/a	n/a	n/a	High	n/a	n/a	n/a	n/a	n/a	High	High	High	3	0.1475	0	1	1	1	750.945	0.44	0.00033	76.028	4.95
High	Unambiguous	AIGGIILTASHNPGGPNGDFGIK	[K].AIGGIILTASHNPGGPNGDFGIK.[F]	1xpyrophospho [S10(100)]	1xpyrophospho [T8(0); S10(100)]	1	1	1	1	P36871	P36871 [108-130]	P36871 1xpyrophospho [T115(0); S117(100)]	P36871 1xpyrophospho [S117(100)]	Phosphoglucomutase-1 OS=Homo sapiens OX=9606 GN=PGM1 PE=1 SV=3	P36871	0	2366.09	23	n/a	n/a	n/a	n/a	n/a	n/a	High	n/a	n/a	n/a	n/a	n/a	High	High	High	3	0.0619	0	1	1	1	789.369	-0.39	-0.00031	97.3479	4.85
High	Unambiguous	NVAVGFVPTETATEPTGLR	[R].NVAVGFVPTETATEPTGLR.[G]	Phospho [T]; 1xpyrophospho [T9(97.2)]	Phospho [T]; 1xpyrophospho [T9(97.2)]	1	1	8	52	O14594	O14594 [733-751]	O14594 1xpyrophospho [T741(97.2); T743(1.4); T745(1.4); T748(0)]	O14594 1xpyrophospho [T741(97.2)]	Neurocan core protein OS=Homo sapiens OX=9606 GN=NCAN PE=1 SV=3	O14594	0	2198.92	19	n/a	n/a	n/a	High	n/a	n/a	n/a	n/a	n/a	n/a	n/a	n/a	High	High	High	4	0.0062	0	1	1	1	550.49	8.86	0.00487	64.3215	4.82
High	Unambiguous	KESESEDSSDDEPLIKK	[K].KESESEDSSDDEPLIKK.[L]	2xPhospho [S8(100); S9(100)]; 1xpyrophospho [S8(99.6)]	2xPhospho [S3(0); S5(0); S8(100); S9(100)]; 1xpyrophospho [S3(0); S5(0); S8(99.6); S9(0.4)]	1	1	5	6	P35659	P35659 [299-315]	P35659 2xPhospho [S301(0); S303(0); S306(100); S307(100)]; 1xpyrophospho [S301(0); S303(0); S306(99.6); S307(0.4)]	P35659 2xPhospho [S306(100); S307(100)]; 1xpyrophospho [S306(99.6)]	Protein DEK OS=Homo sapiens OX=9606 GN=DEK PE=1 SV=1	P35659	2	2095.84	17	n/a	n/a	n/a	n/a	n/a	High	n/a	n/a	n/a	n/a	n/a	n/a	High	High	High	3	0.0417	0	1	1	1	699.284	0.79	0.00055	51.5045	4.8
High	Unambiguous	KESESEDSSDDEPLIK	[K].KESESEDSSDDEPLIK.[K]	1xpyrophospho [S5(100)]	1xpyrophospho [S3(0); S5(100); S8(0); S9(0)]	1	1	1	2	P35659	P35659 [299-314]	P35659 1xpyrophospho [S301(0); S303(100); S306(0); S307(0)]	P35659 1xpyrophospho [S303(100)]	Protein DEK OS=Homo sapiens OX=9606 GN=DEK PE=1 SV=1	P35659	1	1967.74	16	n/a	n/a	n/a	n/a	n/a	n/a	High	n/a	n/a	n/a	n/a	n/a	High	High	High	3	0.0778	0	1	1	1	656.585	-0.43	-0.00028	62.4612	4.63
High	Unambiguous	SVAPAAPTSCDFSPGDLVWAK	[R].SVAPAAPTSCDFSPGDLVWAK.[M]	1xCarbamidomethyl [C10]	1xCarbamidomethyl [C10]	1	1	1	1	P52701	P52701 [79-99]			DNA mismatch repair protein Msh6 OS=Homo sapiens OX=9606 GN=MSH6 PE=1 SV=2	P52701	0	2176.04	21	n/a	n/a	n/a	High	n/a	n/a	n/a	n/a	n/a	n/a	n/a	n/a	High	High	High	3	0.4805	0	1	1	1	726.016	-2.07	-0.0015	97.5227	4.62
High	Unambiguous	EKICPYCGQKFASSGTLR	[K].EKICPYCGQKFASSGTLR.[V]	2xCarbamidomethyl [C4; C7]; 1xPhospho [S14(98.7)]; 1xpyrophospho [S13(98.7)]	2xCarbamidomethyl [C4; C7]; 1xPhospho [Y6(0); S13(1.3); S14(98.7); T16(0)]; 1xpyrophospho [S13(98.7); S14(1.3); T16(0)]	1	1	1	4	Q9NQX1	Q9NQX1 [488-505]	Q9NQX1 1xPhospho [Y493(0); S500(1.3); S501(98.7); T503(0)]; 1xpyrophospho [S500(98.7); S501(1.3); T503(0)]	Q9NQX1 1xPhospho [S501(98.7)]; 1xpyrophospho [S500(98.7)]	PR domain zinc finger protein 5 OS=Homo sapiens OX=9606 GN=PRDM5 PE=1 SV=2	Q9NQX1	2	2341.91	18	n/a	n/a	n/a	High	n/a	n/a	n/a	n/a	n/a	n/a	n/a	n/a	High	High	High	4	0.0241	0	1	1	1	586.239	8.73	0.00511	60.7831	4.57
High	Unambiguous	SQEDGHIPPGYISQEACER	[R].SQEDGHIPPGYISQEACER.[S]	1xCarbamidomethyl [C17]	1xCarbamidomethyl [C17]	1	1	1	1	Q9H2D6	Q9H2D6 [2095-2113]			TRIO and F-actin-binding protein OS=Homo sapiens OX=9606 GN=TRIOBP PE=1 SV=3	Q9H2D6	0	2172.96	19	n/a	n/a	n/a	n/a	n/a	High	n/a	n/a	n/a	n/a	n/a	n/a	High	High	High	3	0.5098	0	1	1	1	724.993	1.09	0.00079	67.2443	4.57
High	Unambiguous	EQSTRSSGHSSSELSPDAVEK	[K].EQSTRSSGHSSSELSPDAVEK.[A]	2xPhospho [S6(100); S7(100)]; 1xpyrophospho [S6(100)]	2xPhospho [S3(0); T4(0); S6(100); S7(100); S10(0); S11(0); S12(0); S15(0)]; 1xpyrophospho [S3(0); T4(0); S6(100); S7(0); S10(0); S11(0); S12(0); S15(0)]	1	1	2	3	Q9UQ35	Q9UQ35 [1373-1393]	Q9UQ35 2xPhospho [S1375(0); T1376(0); S1378(100); S1379(100); S1382(0); S1383(0); S1384(0); S1387(0)]; 1xpyrophospho [S1375(0); T1376(0); S1378(100); S1379(0); S1382(0); S1383(0); S1384(0); S1387(0)]	Q9UQ35 2xPhospho [S1378(100); S1379(100)]; 1xpyrophospho [S1378(100)]	Serine/arginine repetitive matrix protein 2 OS=Homo sapiens OX=9606 GN=SRRM2 PE=1 SV=2	Q9UQ35	1	2377.95	21	n/a	n/a	n/a	n/a	n/a	High	n/a	n/a	n/a	n/a	n/a	n/a	High	High	High	3	0.0044	0	1	1	1	793.321	-2.02	-0.0016	54.7566	4.52
High	Unambiguous	QNIPRCRNSITSATDEQPHIGNYR	[R].QNIPRCRNSITSATDEQPHIGNYR.[L]	1xCarbamidomethyl [C6]; 1xPhospho [Y23(99.9)]; 1xpyrophospho [S/T]	1xCarbamidomethyl [C6]; 1xPhospho [S9(0); T11(0); S12(0); T14(0.1); Y23(99.9)]; 1xpyrophospho [S9(49.3); T11(49.3); S12(1.4); T14(0)]	1	1	1	2	Q9P0L2	Q9P0L2 [38-61]	Q9P0L2 1xPhospho [S46(0); T48(0); S49(0); T51(0.1); Y60(99.9)]	Q9P0L2 1xPhospho [Y60(99.9)]	Serine/threonine-protein kinase MARK1 OS=Homo sapiens OX=9606 GN=MARK1 PE=1 SV=2	Q9P0L2	2	3067.26	24	n/a	n/a	n/a	n/a	n/a	High	n/a	n/a	n/a	n/a	n/a	n/a	High	High	High	4	0.0023	0	1	1	1	767.576	5.19	0.00398	58.4591	4.44
High	Unambiguous	KVELSESEEDKGGK	[R].KVELSESEEDKGGK.[M]	1xpyrophospho [S7(100)]	1xpyrophospho [S5(0); S7(100)]	1	1	1	1	Q8IYB3	Q8IYB3 [459-472]	Q8IYB3 1xpyrophospho [S463(0); S465(100)]	Q8IYB3 1xpyrophospho [S465(100)]	Serine/arginine repetitive matrix protein 1 OS=Homo sapiens OX=9606 GN=SRRM1 PE=1 SV=2	Q8IYB3	2	1694.69	14	n/a	n/a	n/a	n/a	n/a	High	n/a	n/a	n/a	n/a	n/a	n/a	High	High	High	3	0.1693	0	1	1	1	565.569	0.11	6e-05	41.6646	4.43
High	Unambiguous	AGPDLPSLPSHALEDEGWAAAAPSPGSAR	[K].AGPDLPSLPSHALEDEGWAAAAPSPGSAR.[S]	Phospho [S]; 1xpyrophospho [S]	Phospho [S]; 1xpyrophospho [S]	1	1	2	4	Q9H3Q1	Q9H3Q1 [269-297]			Cdc42 effector protein 4 OS=Homo sapiens OX=9606 GN=CDC42EP4 PE=1 SV=1	Q9H3Q1	0	3067.26	29	n/a	n/a	n/a	n/a	n/a	High	n/a	n/a	n/a	n/a	n/a	n/a	High	High	High	4	0.0436	0	1	1	1	767.575	4.94	0.00379	58.1218	4.36
High	Unambiguous	AVKCLIPLYQSFYEER	[R].AVKCLIPLYQSFYEER.[A]	1xAmidated [C-Term]; 1xCarbamidomethyl [C4]; 2xPhospho [Y9(99.5); S/Y]	1xAmidated [C-Term]; 1xCarbamidomethyl [C4]; 2xPhospho [Y9(99.5); S11(50.3); Y13(50.3)]	1	1	1	5	Q2PPJ7	Q2PPJ7 [1821-1836]	Q2PPJ7 2xPhospho [Y1829(99.5); S1831(50.3); Y1833(50.3)]	Q2PPJ7 2xPhospho [Y1829(99.5); S/Y]	Ral GTPase-activating protein subunit alpha-2 OS=Homo sapiens OX=9606 GN=RALGAPA2 PE=1 SV=2	Q2PPJ7	1	2174.97	16	n/a	n/a	n/a	High	n/a	n/a	n/a	n/a	n/a	n/a	n/a	n/a	High	High	High	4	0.0345	0	1	1	1	544.503	6.26	0.00341	63.1329	4.35
High	Unambiguous	EILQCHSLFQIALASR	[K].EILQCHSLFQIALASR.[V]	1xCarbamidomethyl [C5]; 1xpyrophospho [S7(100)]	1xCarbamidomethyl [C5]; 1xpyrophospho [S7(100); S15(0)]	1	1	1	6	O15013	O15013 [473-488]	O15013 1xpyrophospho [S479(100); S487(0)]	O15013 1xpyrophospho [S479(100)]	Rho guanine nucleotide exchange factor 10 OS=Homo sapiens OX=9606 GN=ARHGEF10 PE=1 SV=4	O15013	0	2045.93	16	n/a	n/a	n/a	High	n/a	n/a	n/a	n/a	n/a	n/a	n/a	n/a	High	High	High	4	0.2241	0	1	1	1	512.241	6.65	0.0034	64.9296	4.24
High	Unambiguous	LGRSASTSGVPPPSVTPLR	[K].LGRSASTSGVPPPSVTPLR.[Q]	1xAmidated [C-Term]; 1xPhospho [T/S]; 1xpyrophospho [T/S]	1xAmidated [C-Term]; 1xPhospho [S4(0); S6(1.6); T7(49.2); S8(49.2); S14(0); T16(0)]; 1xpyrophospho [S4(0); S6(1.6); T7(49.2); S8(49.2); S14(0); T16(0)]	1	1	1	3	Q9P242	Q9P242 [617-635]			Neuronal tyrosine-phosphorylated phosphoinositide-3-kinase adapter 2 OS=Homo sapiens OX=9606 GN=NYAP2 PE=1 SV=3	Q9P242	1	2117.95	19	n/a	n/a	n/a	High	n/a	n/a	n/a	n/a	n/a	n/a	n/a	n/a	High	High	High	4	0.0238	0	1	1	1	530.246	3.31	0.00175	66.0072	4.2
High	Unambiguous	VNSININQGSITFAGGPGR	[R].VNSININQGSITFAGGPGR.[D]	1xpyrophospho [T12(98.4)]; 2xPhospho [S3(97.9); S10(97.9)]	1xpyrophospho [S3(1.5); S10(0); T12(98.4)]; 2xPhospho [S3(97.9); S10(97.9); T12(4.3)]	1	1	2	3	O00159	O00159 [1013-1031]	O00159 1xpyrophospho [S1015(0); S1022(0); T1024(100)]; 2xPhospho [S1015(97.9); S1022(97.9); T1024(4.3)]	O00159 1xpyrophospho [T1024(100)]; 2xPhospho [S1015(97.9); S1022(97.9)]	Unconventional myosin-Ic OS=Homo sapiens OX=9606 GN=MYO1C PE=1 SV=4	O00159	0	2061.92	19	n/a	n/a	n/a	High	n/a	n/a	n/a	n/a	n/a	n/a	n/a	n/a	High	High	High	4	0.0216	0	1	1	1	516.239	9.22	0.00475	66.7344	4.17
High	Unambiguous	VMLGETNPADSKPGTIR	[R].VMLGETNPADSKPGTIR.[G]	1xOxidation [M2]; 1xPhospho [S11(98.6)]; 1xpyrophospho [T6(98.6)]	1xOxidation [M2]; 1xPhospho [T6(1.4); S11(98.6); T15(0)]; 1xpyrophospho [T6(98.6); S11(1.4); T15(0)]	1	3	2	2	P15531	P15531 [89-105]	P15531 1xPhospho [T94(1.4); S99(98.6); T103(0)]; 1xpyrophospho [T94(98.6); S99(1.4); T103(0)]	P15531 1xPhospho [S99(98.6)]; 1xpyrophospho [T94(98.6)]	Nucleoside diphosphate kinase A OS=Homo sapiens OX=9606 GN=NME1 PE=1 SV=1	P15531; O60361; P22392	0	2041.81	17	n/a	n/a	n/a	High	n/a	n/a	n/a	n/a	n/a	n/a	n/a	n/a	High	High	High	4	0.0874	0	1	1	1	511.212	8.64	0.00441	65.8579	4.12
High	Unambiguous	EILQLSLFECASRGCLRSLSLHIK	[K].EILQLSLFECASRGCLRSLSLHIK.[T]	2xCarbamidomethyl [C10; C15]; 1xPhospho [S20(96.5)]; 2xpyrophospho [S6(96.5); S12(100)]	2xCarbamidomethyl [C10; C15]; 1xPhospho [S6(0); S12(0); S18(3.5); S20(96.5)]; 2xpyrophospho [S6(96.5); S12(100); S18(3.4); S20(0.1)]	1	1	1	1	Q96L42	Q96L42 [545-568]	Q96L42 1xPhospho [S550(0); S556(0); S562(3.5); S564(96.5)]; 2xpyrophospho [S550(96.5); S556(100); S562(3.4); S564(0.1)]	Q96L42 1xPhospho [S564(96.5)]; 2xpyrophospho [S550(96.5); S556(100)]	Potassium voltage-gated channel subfamily H member 8 OS=Homo sapiens OX=9606 GN=KCNH8 PE=2 SV=2	Q96L42	2	3230.34	24	n/a	n/a	n/a	n/a	n/a	High	n/a	n/a	n/a	n/a	n/a	n/a	High	High	High	4	0.051	0	1	1	1	808.341	1.36	0.0011	31.9673	4.12
High	Unambiguous	KVQGLCTLWGTQMSSR	[R].KVQGLCTLWGTQMSSR.[T]	1xAmidated [C-Term]; 1xCarbamidomethyl [C6]; 1xOxidation [M13]; 2xPhospho [S15(98.8); T/S]; 1xpyrophospho [T7(99.9)]	1xAmidated [C-Term]; 1xCarbamidomethyl [C6]; 1xOxidation [M13]; 2xPhospho [T7(49.7); T11(49.7); S14(1.7); S15(98.8)]; 1xpyrophospho [T7(99.9); T11(0); S14(0); S15(0)]	1	2	3	8	Q08AH3	Q08AH3 [6-21]	Q08AH3 2xPhospho [T12(49.7); T16(49.7); S19(1.7); S20(98.8)]; 1xpyrophospho [T12(99.9); T16(0); S19(0); S20(0)]	Q08AH3 2xPhospho [S20(98.8); T/S]; 1xpyrophospho [T12(99.9)]	Acyl-coenzyme A synthetase ACSM2A, mitochondrial OS=Homo sapiens OX=9606 GN=ACSM2A PE=1 SV=2	Q08AH3; Q68CK6	1	2026.86	16	n/a	n/a	n/a	High	n/a	n/a	n/a	n/a	n/a	n/a	n/a	n/a	High	High	High	4	0.0462	0	1	1	1	507.472	0.64	0.00032	66.5176	4.11
High	Unambiguous	VVQIAVMCVLSLTVVFGIFFLGCNLLIKSEGMINFLVKDR	[R].VVQIAVMCVLSLTVVFGIFFLGCNLLIKSEGMINFLVKDR.[R]	1xAmidated [C-Term]; 2xCarbamidomethyl [C8; C23]; 1xOxidation [M7]	1xAmidated [C-Term]; 2xCarbamidomethyl [C8; C23]; 1xOxidation [M7]	1	1	1	1	Q9NS64	Q9NS64 [56-95]			Protein reprimo OS=Homo sapiens OX=9606 GN=RPRM PE=1 SV=1	Q9NS64	2	4558.48	40	n/a	n/a	n/a	n/a	n/a	n/a	High	n/a	n/a	n/a	n/a	n/a	High	High	High	4	0.161	0	1	1	1	1140.38	7.74	0.00882	65.1764	4.1
High	Unambiguous	GGRGLEEGVSGESLPGAGGRR	[R].GGRGLEEGVSGESLPGAGGRR.[L]	2xPhospho [S10(100); S13(100)]; 1xpyrophospho [S]	2xPhospho [S10(100); S13(100)]; 1xpyrophospho [S10(50); S13(50)]	1	1	2	2	Q8IWY9	Q8IWY9 [132-152]	Q8IWY9 2xPhospho [S141(100); S144(100)]	Q8IWY9 2xPhospho [S141(100); S144(100)]	Codanin-1 OS=Homo sapiens OX=9606 GN=CDAN1 PE=1 SV=4	Q8IWY9	2	2157.94	21	n/a	n/a	n/a	High	n/a	n/a	n/a	n/a	n/a	n/a	n/a	n/a	High	High	High	4	0.0319	0	1	1	1	540.246	8.46	0.00456	66.9677	4.07
High	Unambiguous	STIGVMVTASHNPEEDNGVK	[K].STIGVMVTASHNPEEDNGVK.[L]	1xOxidation [M6]; 1xpyrophospho [S10(100)]	1xOxidation [M6]; 1xpyrophospho [S1(0); T2(0); T8(0); S10(100)]	1	1	1	2	O95394	O95394 [55-74]	O95394 1xpyrophospho [S55(0); T56(0); T62(0); S64(100)]	O95394 1xpyrophospho [S64(100)]	Phosphoacetylglucosamine mutase OS=Homo sapiens OX=9606 GN=PGM3 PE=1 SV=1	O95394	0	2260.92	20	n/a	n/a	n/a	n/a	n/a	High	n/a	n/a	n/a	n/a	n/a	n/a	High	High	High	3	0.1058	0	1	1	1	754.31	-1.46	-0.0011	70.9992	3.97
High	Unambiguous	QFAPQSLYNMMGEAYMRLSK	[R].QFAPQSLYNMMGEAYMRLSK.[L]	1xAmidated [C-Term]; Phospho [S/Y]; 1xpyrophospho [S19(100)]	1xAmidated [C-Term]; Phospho [S/Y]; 1xpyrophospho [S19(100)]	1	1	2	2	Q8N394	Q8N394 [639-658]	Q8N394 1xpyrophospho [S644(0); S657(100)]	Q8N394 1xpyrophospho [S657(100)]	Protein O-mannosyl-transferase TMTC2 OS=Homo sapiens OX=9606 GN=TMTC2 PE=1 SV=1	Q8N394	1	2604.03	20	n/a	n/a	n/a	n/a	n/a	High	n/a	n/a	n/a	n/a	n/a	n/a	High	High	High	3	0.0278	0	1	1	1	868.688	7.94	0.00689	41.2211	3.96
High	Unambiguous	AAAIGWMPVASGPMPAPPR	[R].AAAIGWMPVASGPMPAPPR.[Q]	1xAmidated [C-Term]; 2xOxidation [M7; M14]; 1xpyrophospho [S11(100)]	1xAmidated [C-Term]; 2xOxidation [M7; M14]; 1xpyrophospho [S11(100)]	1	1	1	1	Q9NZV8	Q9NZV8 [14-32]	Q9NZV8 1xpyrophospho [S24(100)]	Q9NZV8 1xpyrophospho [S24(100)]	Potassium voltage-gated channel subfamily D member 2 OS=Homo sapiens OX=9606 GN=KCND2 PE=1 SV=2	Q9NZV8	0	2067.89	19	n/a	n/a	n/a	High	n/a	n/a	n/a	n/a	n/a	n/a	n/a	n/a	High	High	High	4	0.2113	0	1	1	1	517.734	8.57	0.00443	65.0837	3.88
High	Unambiguous	GRGPPSSSDSEPEAELER	[R].GRGPPSSSDSEPEAELER.[E]	2xPhospho [S6(100); S7(100)]; 1xpyrophospho [S6(99.6)]	2xPhospho [S6(100); S7(100); S8(0); S10(0)]; 1xpyrophospho [S6(99.6); S7(0.5); S8(0); S10(0)]	1	1	2	3	Q7Z4V5	Q7Z4V5 [390-407]	Q7Z4V5 2xPhospho [S395(100); S396(100); S397(0); S399(0)]; 1xpyrophospho [S395(99.6); S396(0.5); S397(0); S399(0)]	Q7Z4V5 2xPhospho [S395(100); S396(100)]; 1xpyrophospho [S395(99.6)]	Hepatoma-derived growth factor-related protein 2 OS=Homo sapiens OX=9606 GN=HDGFL2 PE=1 SV=1	Q7Z4V5	1	2059.8	18	n/a	n/a	n/a	n/a	n/a	High	n/a	n/a	n/a	n/a	n/a	n/a	High	High	High	3	0.0444	0	1	1	1	687.272	-0.05	-3e-05	61.031	3.83
High	Selected	TLIMIFLASGTHFQTMLKSK	[R].TLIMIFLASGTHFQTMLKSK.[L]	1xAmidated [C-Term]; 1xOxidation [M16]; 2xPhospho [T15(97.4); S/T]	1xAmidated [C-Term]; 1xOxidation [M16]; 2xPhospho [T1(0); S9(50.4); T11(50.4); T15(97.4); S19(1.8)]	1	1	1	1	Q7Z2X4	Q7Z2X4 [33-52]	Q7Z2X4 2xPhospho [T33(0); S41(50.4); T43(50.4); T47(97.4); S51(1.8)]	Q7Z2X4 2xPhospho [T47(97.4); S/T]	PTB-containing, cubilin and LRP1-interacting protein OS=Homo sapiens OX=9606 GN=PID1 PE=1 SV=1	Q7Z2X4	1	2442.17	20	High	n/a	n/a	n/a	n/a	n/a	n/a	n/a	n/a	n/a	n/a	n/a	High	High	High	4	0.0291	0	1	1	1	611.297	-3.04	-0.00186	54.045	3.78
High	Unambiguous	KPSGGSSRGNSRPGTPSAEGGSTSSTLR	[R].KPSGGSSRGNSRPGTPSAEGGSTSSTLR.[A]	1xpyrophospho [S7(99.3)]; 2xPhospho [S6(100); S7(100)]	1xpyrophospho [S3(0); S6(0.7); S7(99.3); S11(0); T15(0); S17(0); S22(0); T23(0); S24(0); S25(0); T26(0)]; 2xPhospho [S3(0); S6(100); S7(100); S11(0); T15(0); S17(0); S22(0); T23(0); S24(0); S25(0); T26(0)]	1	1	2	3	P35269	P35269 [375-402]	P35269 1xpyrophospho [S377(0); S380(0.7); S381(99.3); S385(0); T389(0); S391(0); S396(0); T397(0); S398(0); S399(0); T400(0)]; 2xPhospho [S377(0); S380(100); S381(100); S385(0); T389(0); S391(0); S396(0); T397(0); S398(0); S399(0); T400(0)]	P35269 1xpyrophospho [S381(99.3)]; 2xPhospho [S380(100); S381(100)]	General transcription factor IIF subunit 1 OS=Homo sapiens OX=9606 GN=GTF2F1 PE=1 SV=2	P35269	1	2835.24	28	High	n/a	n/a	n/a	n/a	n/a	n/a	n/a	n/a	n/a	n/a	n/a	High	High	High	3	0.0133	0	1	1	1	945.753	0.52	0.0005	42.8651	3.77
High	Unambiguous	KLSRSPSPR	[R].KLSRSPSPR.[R]	1xpyrophospho [S5(100)]; 2xPhospho [S5(100); S7(100)]	1xpyrophospho [S3(0); S5(100); S7(0)]; 2xPhospho [S3(0); S5(100); S7(100)]	1	1	1	1	Q05519	Q05519 [364-372]	Q05519 1xpyrophospho [S366(0); S368(100); S370(0)]	Q05519 1xpyrophospho [S368(100)]	Serine/arginine-rich splicing factor 11 OS=Homo sapiens OX=9606 GN=SRSF11 PE=1 SV=1	Q05519	2	1187.53	9	n/a	High	n/a	n/a	n/a	n/a	n/a	n/a	n/a	n/a	n/a	n/a	High	High	High	3	0.0751	0	1	1	1	396.516	-0.88	-0.00035	31.3554	3.73
High	Unambiguous	MKLHTTGDLTMDTDLTAANGKK	[K].MKLHTTGDLTMDTDLTAANGKK.[V]	1xPhospho [T10(99.9)]	1xPhospho [T5(0); T6(0); T10(99.9); T13(0); T16(0)]	1	1	1	1	O43301	O43301 [141-162]	O43301 1xPhospho [T145(0); T146(0); T150(99.9); T153(0); T156(0)]	O43301 1xPhospho [T150(99.9)]	Heat shock 70 kDa protein 12A OS=Homo sapiens OX=9606 GN=HSPA12A PE=1 SV=2	O43301	2	2442.14	22	High	n/a	n/a	n/a	n/a	n/a	n/a	n/a	n/a	n/a	n/a	n/a	High	High	High	4	0.0914	0	1	1	1	611.296	9.63	0.00588	53.0893	3.72
High	Unambiguous	LPEFIVQTASYMLVNENRFCNDAMK	[R].LPEFIVQTASYMLVNENRFCNDAMK.[V]	1xCarbamidomethyl [C20]; 1xOxidation [M24]; Phospho [T/S/Y]; 1xpyrophospho [T8(96.1)]	1xCarbamidomethyl [C20]; 1xOxidation [M24]; Phospho [T/S/Y]; 1xpyrophospho [T8(96.1)]	1	1	3	3	O95751	O95751 [64-88]	O95751 1xpyrophospho [T71(96.1); S73(3.9)]	O95751 1xpyrophospho [T71(96.1)]	Protein LDOC1 OS=Homo sapiens OX=9606 GN=LDOC1 PE=1 SV=1	O95751	1	3246.31	25	n/a	n/a	n/a	n/a	n/a	High	High	n/a	n/a	n/a	n/a	n/a	High	High	High	4	0.0243	0	1	1	1	812.34	7.23	0.00587	29.9078	3.71
High	Selected	VTSSVPLPSGSTSSPGRGR	[R].VTSSVPLPSGSTSSPGRGR.[G]	2xPhospho [S/T]; 1xpyrophospho [S/T]	2xPhospho [T2(0.6); S3(24.7); S4(24.7); S9(24.7); S11(24.7); T12(0.6); S13(50); S14(50)]; 1xpyrophospho [T2(0.3); S3(0.3); S4(0); S9(19.9); S11(19.9); T12(19.9); S13(19.9); S14(19.9)]	1	1	1	1	Q15036	Q15036 [323-341]			Sorting nexin-17 OS=Homo sapiens OX=9606 GN=SNX17 PE=1 SV=1	Q15036	1	1988.88	19	n/a	n/a	n/a	High	n/a	n/a	n/a	n/a	n/a	n/a	n/a	n/a	High	High	High	4	0.0488	0	1	1	1	497.981	8.65	0.0043	65.5992	3.69
High	Rejected	LTSSRPPEALMAALRQATAAAR	[K].LTSSRPPEALMAALRQATAAAR.[C]	1xpyrophospho [T18(98.5)]	1xpyrophospho [T2(0); S3(0); S4(1.6); T18(98.5)]	0	1	1	1						Q96L34	1	2442.17	22	High	n/a	n/a	n/a	n/a	n/a	n/a	n/a	n/a	n/a	n/a	n/a	High	High	High	4		0.0291	2	2	2	611.297	-2.96	-0.00181	54.045	3.67
High	Selected	LVETIFLGSRPWMPGTPR	[R].LVETIFLGSRPWMPGTPR.[R]	1xAmidated [C-Term]; 1xpyrophospho [T/S]	1xAmidated [C-Term]; 1xpyrophospho [T4(50); S9(50); T16(0)]	1	1	1	1	O14746	O14746 [360-377]			Telomerase reverse transcriptase OS=Homo sapiens OX=9606 GN=TERT PE=1 SV=1	O14746	0	2216.05	18	n/a	n/a	n/a	High	n/a	n/a	n/a	n/a	n/a	n/a	n/a	n/a	High	High	High	4	0.0054	0	1	1	1	554.766	-2.53	-0.0014	60.7647	3.67
High	Unambiguous	AKSPTPESSTIASYVTLR	[R].AKSPTPESSTIASYVTLR.[K]	2xPhospho [S8; S9]; pyrophospho [T/S]	2xPhospho [S8; S9]; pyrophospho [T/S]	1	1	2	3	Q9HAU0	Q9HAU0 [853-870]	Q9HAU0 2xPhospho [S860; S861]	Q9HAU0 2xPhospho [S860; S861]	Pleckstrin homology domain-containing family A member 5 OS=Homo sapiens OX=9606 GN=PLEKHA5 PE=1 SV=1	Q9HAU0	1	2227.87	18	n/a	n/a	n/a	High	n/a	n/a	n/a	n/a	n/a	n/a	n/a	n/a	High	High	High	4	0.0136	0	1	1	1	557.728	7.49	0.00417	72.8447	3.67
High	Selected	VLAEMREQYEAMAERNR	[R].VLAEMREQYEAMAERNR.[R]	1xAmidated [C-Term]; 1xPhospho [Y9(100)]	1xAmidated [C-Term]; 1xPhospho [Y9(100)]	1	1	1	1	P13646	P13646 [273-289]	P13646 1xPhospho [Y281(100)]	P13646 1xPhospho [Y281(100)]	Keratin, type I cytoskeletal 13 OS=Homo sapiens OX=9606 GN=KRT13 PE=1 SV=4	P13646	2	2174.98	17	n/a	n/a	n/a	High	n/a	n/a	n/a	n/a	n/a	n/a	n/a	n/a	High	High	High	4	0.0164	0	1	1	1	544.501	-0.09	-5e-05	62.4295	3.66
High	Selected	GKAPTVSGQDGYSGLQPRR	[R].GKAPTVSGQDGYSGLQPRR.[W]	1xPhospho [T/S/Y]; 1xpyrophospho [T/S]	1xPhospho [T5(49.9); S7(49.9); Y12(0.1); S13(0.1)]; 1xpyrophospho [T5(48.9); S7(48.9); S13(2.3)]	1	1	1	1	Q8N7X1	Q8N7X1 [180-198]			RNA-binding motif protein, X-linked-like-3 OS=Homo sapiens OX=9606 GN=RBMXL3 PE=2 SV=2	Q8N7X1	2	2213.91	19	n/a	n/a	n/a	High	n/a	n/a	n/a	n/a	n/a	n/a	n/a	n/a	High	High	High	4	0.0191	0	1	1	1	554.239	8.29	0.00459	67.1522	3.66
High	Rejected	RDRRPSVDAPVTDVGFLR	[R].RDRRPSVDAPVTDVGFLR.[A]	1xpyrophospho [S6(98.5)]; 2xPhospho [S6(100); T12(100)]	1xpyrophospho [S6(98.5); T12(1.5)]; 2xPhospho [S6(100); T12(100)]	0	1	1	1						Q9BUH8	2	2216.04	18	n/a	n/a	n/a	High	n/a	n/a	n/a	n/a	n/a	n/a	n/a	n/a	High	High	High	4		0.0054	2	2	2	554.766	2.62	0.00145	60.7647	3.65
High	Selected	GITAAVVINGSVANVGGTLR	[K].GITAAVVINGSVANVGGTLR.[Y]	1xPhospho [T3(99.9)]; 1xpyrophospho [S11(99.9)]	1xPhospho [T3(99.9); S11(0.1); T18(0)]; 1xpyrophospho [T3(0.1); S11(99.9); T18(0)]	1	1	1	1	Q86TX2	Q86TX2 [247-266]	Q86TX2 1xPhospho [T249(99.9); S257(0.1); T264(0)]; 1xpyrophospho [T249(0.1); S257(99.9); T264(0)]	Q86TX2 1xPhospho [T249(99.9)]; 1xpyrophospho [S257(99.9)]	Acyl-coenzyme A thioesterase 1 OS=Homo sapiens OX=9606 GN=ACOT1 PE=1 SV=1	Q86TX2	0	2108.95	20	n/a	n/a	n/a	High	n/a	n/a	n/a	n/a	n/a	n/a	n/a	n/a	High	High	High	4	0.0413	0	1	1	1	527.998	7.18	0.00379	70.06	3.63
High	Selected	EKIEKQIATSGPPPEGGLR	[K].EKIEKQIATSGPPPEGGLR.[W]	1xPhospho [S10(97.9)]; 1xpyrophospho [T9(97.9)]	1xPhospho [T9(2.1); S10(97.9)]; 1xpyrophospho [T9(97.9); S10(2.1)]	1	1	1	1	Q8NHG7	Q8NHG7 [55-73]	Q8NHG7 1xPhospho [T63(2.1); S64(97.9)]; 1xpyrophospho [T63(97.9); S64(2.1)]	Q8NHG7 1xPhospho [S64(97.9)]; 1xpyrophospho [T63(97.9)]	Small VCP/p97-interacting protein OS=Homo sapiens OX=9606 GN=SVIP PE=1 SV=1	Q8NHG7	2	2246.99	19	n/a	n/a	n/a	High	n/a	n/a	n/a	n/a	n/a	n/a	n/a	n/a	High	High	High	4	0.0055	0	1	1	1	562.506	6.55	0.00368	59.026	3.61
High	Unambiguous	VRSSLTTHMAIHTGEKR	[R].VRSSLTTHMAIHTGEKR.[Y]	1xPhospho [T6(99.7)]; 2xpyrophospho [T7(99.9); T13(100)]	1xPhospho [S3(0.1); S4(0.1); T6(99.7); T7(0.1); T13(0)]; 2xpyrophospho [S3(0); S4(0); T6(0.1); T7(99.9); T13(100)]	1	1	1	1	Q9HCG1	Q9HCG1 [772-788]	Q9HCG1 1xPhospho [S774(0.1); S775(0.1); T777(99.7); T778(0.1); T784(0)]; 2xpyrophospho [S774(0); S775(0); T777(0.1); T778(99.9); T784(100)]	Q9HCG1 1xPhospho [T777(99.7)]; 2xpyrophospho [T778(99.9); T784(100)]	Zinc finger protein 160 OS=Homo sapiens OX=9606 GN=ZNF160 PE=2 SV=3	Q9HCG1	2	2323.85	17	n/a	n/a	n/a	High	n/a	n/a	n/a	n/a	n/a	n/a	n/a	n/a	High	High	High	4	0.1194	0	1	1	1	581.716	-3.69	-0.00215	63.6424	3.6
High	Selected	LVGSACFTASCTLMALASR	[R].LVGSACFTASCTLMALASR.[D]	2xCarbamidomethyl [C6; C11]; 2xPhospho [T/S]; pyrophospho [S/T]	2xCarbamidomethyl [C6; C11]; 2xPhospho [T/S]; pyrophospho [S/T]	1	1	1	1	O75387	O75387 [108-126]			Large neutral amino acids transporter small subunit 3 OS=Homo sapiens OX=9606 GN=SLC43A1 PE=1 SV=1	O75387	0	2335.84	19	n/a	n/a	n/a	High	n/a	n/a	n/a	n/a	n/a	n/a	n/a	n/a	High	High	High	4	0.0333	0	1	1	1	584.716	2.25	0.00131	73.3577	3.6
High	Unambiguous	VLGSGAFGKVMNATAYGISK	[K].VLGSGAFGKVMNATAYGISK.[T]	1xOxidation [M11]; 1xpyrophospho [T/S]; 2xPhospho [T14(98.4); Y16(98.4)]	1xOxidation [M11]; 1xpyrophospho [S4(0); T14(50); S19(50)]; 2xPhospho [S4(0); T14(98.4); Y16(98.4); S19(3.3)]	1	1	2	2	P36888	P36888 [615-634]	P36888 2xPhospho [S618(0); T628(98.4); Y630(98.4); S633(3.3)]	P36888 2xPhospho [T628(98.4); Y630(98.4)]	Receptor-type tyrosine-protein kinase FLT3 OS=Homo sapiens OX=9606 GN=FLT3 PE=1 SV=2	P36888	1	2146.96	20	n/a	n/a	n/a	High	n/a	n/a	n/a	n/a	n/a	n/a	n/a	n/a	High	High	High	3	0.0056	0	1	1	1	716.33	4.83	0.00346	62.8721	3.55
High	Unambiguous	KLEGGQQVGMHSKGTQTAK	[K].KLEGGQQVGMHSKGTQTAK.[E]	1xAmidated [C-Term]; 1xOxidation [M10]; 1xpyrophospho [S12(98.6)]	1xAmidated [C-Term]; 1xOxidation [M10]; 1xpyrophospho [S12(98.6); T15(1.4); T17(0)]	1	1	1	1	Q8TD19	Q8TD19 [933-951]	Q8TD19 1xpyrophospho [S944(98.6); T947(1.4); T949(0)]	Q8TD19 1xpyrophospho [S944(98.6)]	Serine/threonine-protein kinase Nek9 OS=Homo sapiens OX=9606 GN=NEK9 PE=1 SV=2	Q8TD19	2	2159.97	19	n/a	n/a	n/a	High	n/a	n/a	n/a	n/a	n/a	n/a	n/a	n/a	High	High	High	3	0.1302	0	1	1	1	720.656	-6.19	-0.00446	66.4448	3.38
