# Supplementary material for: Extensive protein pyrophosphorylation revealed in human cell lines
Source: Nat Chem Biol. 2024 Apr 25;20(10):1305–16. doi: 10.1038/s41589-024-01613-5 (PMC11427299; doi:10.1038/s41589-024-01613-5)
Supplement: Supplementary file 9 — List of oligonucleotides (Table 7) and antibodies (Table 8) used in this work. [file 41589_2024_1613_MOESM9_ESM.xlsx]

## Sheet: Oligonucleotide_sequences
	Table S7: List of oligonucleotides used in the study.
	Primer	Sequence (5’-3’)	Description
	For generation of IP6K1 knockout in HEK293T cells
		CCTTGGACTCGGAGCGCATG	sgRNA
	For genotyping- screening IP6K1 knockout in HEK293T cells
	Forward primer	GCAAAGAGTCCGAAGGTGGA	FAM-tagged
	Reverse primer	GAGGGGCAACGAGGATACTG
	For RT-qPCR
	Forward primer	CCTTCCCCAGGCGTCCCTCG	Set 1
	Reverse primer	GGCAGCGCTACCATAACGGA	Set 1
	Forward primer	GAACGGTGGTGTGTCGTT	Set 2
	Reverse primer	GCGTCTCGTCTCGTCTCACT	Set 2
	Forward primer	ACATCAAGAAGGTGGTGAAGCA	GAPDH
	Reverse primer	TTGTCATACCAGGAAATGAGCTTG	GAPDH

## Sheet: Antibodies
	Table S8: List of antibodies used in the study.
	Name	Dilution used	Clonality	Company	Catalog number
	Primary antibodies
	IP6K1	IF 1:500	Polyclonal	Merck Millipore	HPA040825
		IB 1:4000
	UBF1	IF 1:300	Monoclonal	Santa Cruz	sc-13125
		IB 1:500
		IP 1 µg
	FBL	IF 1:50	Monoclonal	Santa Cruz	sc-56676
	FLAG	IB 1:10000	Monoclonal	Merck Millipore	F1804
	GFP	IB 1:7000	Polyclonal	Thermo Fisher Scientific	A11122
		IP 2 µg
	myc	IB 1:10000	Monoclonal	Merck Millipore	M4439
		IP 1 µg
	V5	IB 1:7000	Monoclonal	Thermo Fisher Scientific	R960-25
	GAPDH	IB 1:10000	Monoclonal	Merck Millipore	G8795
	α-Tubulin	IB 1:10000	Monoclonal	Merck Millipore	T9026
	Secondary antibodies
	Anti-Rabbit IgG (H+L) HRP	1:10000		Southern Biotech	4010-05
	Anti-Mouse IgG (H+L) HRP	1:10000		Southern Biotech	1031-05
	Anti Mouse IgG (H+L), Alexa 488	1:700		Thermo Fisher Scientific	A-11029
	Anti Rabbit IgG (H+L), Alexa 568	1:700		Thermo Fisher Scientific	A-11011
	Peroxidase IgG fraction anti Mouse, Light chain	1:5000		Jackson ImmunoResearch	115-035-174
	TrueBlot anti Rabbit IgG HRP	1:2500		Rockland	18-8816-31
