# Supplementary material for: Extensive protein pyrophosphorylation revealed in human cell lines
Source: Nat Chem Biol. 2024 Apr 25;20(10):1305–16. doi: 10.1038/s41589-024-01613-5 (PMC11427299; doi:10.1038/s41589-024-01613-5)
Supplement: Supplementary file 11 — Numerical source data for the graph in Fig. 4d. [file 41589_2024_1613_MOESM11_ESM.xlsx]

## Sheet: Fig 4d
Fluorescence intensities for IP6K1 (green) and UBF1 or FBL (magenta) with distance
Distance (nm)	UBF1	IP6K1			Distance (nm)	FBL	IP6K1
0	3231	1925			0	552	361
32.242	4836	2060			32.242	1035	431
64.4841	9305	6308			64.4841	4207	310
96.7262	15720	12409			96.7262	5941	338
128.968	22959	21100			128.968	9044	356
161.21	29800	28522			161.21	8970	1230
193.452	35184	37329			193.452	7541	3553
225.694	38521	41734			225.694	9404	4608
257.936	39618	41527			257.936	6876	7747
290.178	38450	39890			290.178	4051	10858
322.421	34952	39655			322.421	3474	13572
354.663	29337	39816			354.663	4010	16125
386.905	22542	36696			386.905	4356	18898
419.147	17957	25531			419.147	4812	20602
451.389	15175	16456			451.389	5112	20368
483.631	13164	9889			483.631	4658	16843
515.873	12301	5792			515.873	4537	13498
548.115	12159	6302			548.115	7027	7442
580.357	12375	9197			580.357	10208	5233
612.599	15406	14220			612.599	13267	3446
644.841	18966	20839			644.841	14214	2157
677.083	21786	27158			677.083	15947	1900
709.325	26996	34558			709.325	15511	1546
741.567	33940	35085			741.567	13494	1633
773.809	39917	44193			773.809	10516	3318
806.051	45219	52040			806.051	12709	2507
838.293	50934	58884			838.293	15967	3057
870.535	57320	63954			870.535	19161	3582
902.777	62708	65535			902.777	24018	2026
935.019	64317	63182			935.019	27849	2265
967.261	60436	58702			967.261	32136	1456
999.504	51546	56004			999.504	33957	1582
1031.75	41445	52963			1031.75	33361	1313
1063.99	32347	48739			1063.99	32879	1188
1096.23	25317	41353			1096.23	30145	934
1128.47	19930	30866			1128.47	24502	1115
1160.71	15310	19544			1160.71	20040	1602
1192.96	12060	10075			1192.96	16034	2229
1225.2	10909	10038			1225.2	12035	2856
1257.44	8588	10178			1257.44	9554	2528
1289.68	9709	9781			1289.68	7195	1687
1321.92	10065	8309			1321.92	3507	857
1354.17	9262	6197			1354.17	2756	663
1386.41	7747	5941			1386.41	2565	552
					1418.65	2629	1115
					1450.89	3213	1548
					1483.13	3805	2045
