# Supplementary material for: Extensive protein pyrophosphorylation revealed in human cell lines
Source: Nat Chem Biol. 2024 Apr 25;20(10):1305–16. doi: 10.1038/s41589-024-01613-5 (PMC11427299; doi:10.1038/s41589-024-01613-5)
Supplement: Supplementary file 13 — Numerical source data for blot intensity analysis in Fig. 5c,d and qRT–PCR experiments in Fig. 5e–g. [file 41589_2024_1613_MOESM13_ESM.xlsx]

## Sheet: Fig 5c
	Autoradiogram		Immunoblot
					Lane	Sample	Pyrophosphorylation intensity	Protein intensity	Pyrophosphorylation intensity/Protein intensity	Fold change
Replicate 1					1	myc-UBF + IP6K1-V5	33451.6	40983.3	0.816225	1
					2	myc-UBF + IP6K1-V5 K226A	64660.1	49669.7	1.3018	1.59491
Replicate 2					Lane	Sample	Pyrophosphorylation intensity	Protein intensity	Pyrophosphorylation intensity/Protein intensity	Fold change
					1	myc-UBF + IP6K1-V5	20322.7	32935.7	0.617041	1
					2	myc-UBF + IP6K1-V5 K226A	66531.7	44712.4	1.48799	2.4115
Replicate 3					Lane	Sample	Pyrophosphorylation intensity	Protein intensity	Pyrophosphorylation intensity/Protein intensity	Fold change
					1	myc-UBF + IP6K1-V5	11547.8	23081.1	0.500313	1
					2	myc-UBF + IP6K1-V5 K226A	65919.1	60765.8	1.08481	2.16825

## Sheet: Fig 5d
	Autoradiogram			Immunoblot
Replicate 1							Lane	Sample	Pyrophosphorylation intensity	Protein intensity	Pyrophosphorylation intensity/Protein intensity	Fold change
							1	IP6K1-V5	62341.6	54516.6	1.14353	1
							2	IP6K1-V5 K226A	58275.8	24074.6	2.42063	2.1168
Replicate 2							Lane	Sample	Pyrophosphorylation intensity	Protein intensity	Pyrophosphorylation intensity/Protein intensity	Fold change
							1	IP6K1-V5	43464.2	44272.2	0.981749	1
							2	IP6K1-V5 K226A	58007.1	35498.1	1.63409	1.66447
Replicate 3							Lane	Sample	Pyrophosphorylation intensity	Protein intensity	Pyrophosphorylation intensity/Protein intensity	Fold change
							1	IP6K1-V5	19842.4	60686.8	0.326964	1
							2	IP6K1-V5 K226A	54191.3	63441.6	0.854191	2.6125
Replicate 4							Lane	Sample	Pyrophosphorylation intensity	Protein intensity	Pyrophosphorylation intensity/Protein intensity	Fold change
							1	IP6K1-V5	12989.2	43070	0.301584	1
							2	IP6K1-V5 K226A	29779	60557.4	0.491749	1.63056

## Sheet: Fig 5e
Replicate 1									Replicate 2									Replicate 3
		CT mean	del CT	del del CT	minus del del CT	fold change					CT mean	del CT	del del CT	minus del del CT	fold change					CT mean	del CT	del del CT	minus del del CT	fold change
HCT116 WT	Set-2	22.045	0.575						HCT116 WT	Set-2	18.56	0.06						HCT116 WT	Set-2	20.985	1.365
	Set-1	21.025	-0.445							Set-1	20.62	2.12							Set-1	20.5	0.88
	GAPDH	21.47								GAPDH	18.5								GAPDH	19.62
HCT116 DKO	Set-2	22.03	1.81	1.235	-1.235	0.424842			HCT116 DKO	Set-2	19.03	1.555	1.495	-1.495	0.354781			HCT116 DKO	Set-2	20.895	2.485	1.12	-1.12	0.460094
	Set-1	21.42	1.2	1.645	-1.645	0.319746				Set-1	20.805	3.33	1.21	-1.21	0.432269				Set-1	20.69	2.28	1.4	-1.4	0.378929
	GAPDH	20.22								GAPDH	17.475								GAPDH	18.41

## Sheet: Fig 5f
Replicate 1										Replicate 2									Replicate 3
		CT mean	del CT	del del CT	minus del del CT	fold change						CT mean	del CT	del del CT	minus del del CT	fold change					CT mean	del CT	del del CT	minus del del CT	fold change
DMSO	Set2	22.75	-4.05							DMSO	Set2	23.51	-2.34						DMSO	Set2	23.75	-2.39
	Set1	21.34	-5.46								Set1	22.05	-3.8							Set1	21.92	-4.22
	GAPDH	26.8									GAPDH	25.85								GAPDH	26.14
SC919 (+): 1uM	Set2	22.77	-3.27	0.78	-0.78	0.582367				SC919 (+): 1uM	Set2	22.73	-1.66	0.68	-0.68	0.624165			SC919 (+): 1uM	Set2	23.08	-1.54	0.85	-0.85	0.554785
	Set1	21.51	-4.53	0.93	-0.93	0.524858					Set1	21.52	-2.87	0.93	-0.93	0.524858				Set1	21.16	-3.46	0.76	-0.76	0.590496
	GAPDH	26.04									GAPDH	24.39								GAPDH	24.62
TNP (+): 10uM	Set2	22.9	-2.89	1.16	-1.16	0.447513				TNP (+): 10uM	Set2	22.52	-1.1	1.24	-1.24	0.423373			TNP (+): 10uM	Set2	23.41	-1.44	0.95	-0.95	0.517632
	Set1	21.6	-4.19	1.27	-1.27	0.41466					Set1	20.82	-2.8	1	-1	0.5				Set1	21.35	-3.5	0.72	-0.72	0.607097
	GAPDH	25.79									GAPDH	23.62								GAPDH	24.85

## Sheet: Fig 5g
Replicate 1										Replicate 2									Replicate 3
		CT mean	del CT	del del CT	minus del del CT	fold change						CT mean	del CT	del del CT	minus del del CT	fold change					CT mean	del CT	del del CT	minus del del CT	fold change
DMSO	Set2	22.7	2.39							DMSO	Set2	22.79	2.325						DMSO	Set2	21.25	0.93
	Set1	23.78	3.47								Set1	23.91	3.445							Set1	23.45	3.13
	GAPDH	20.31									GAPDH	20.465								GAPDH	20.32
SC919 (+): 1 uM	Set2	23.64	3.635	1.245	-1.245	0.421908				SC919 (+): 1 uM	Set2	23.9	2.785	0.46	-0.46	0.726986			SC919 (+): 1 uM	Set2	22.275	1.81	0.88	-0.88	0.543367
	Set1	24.015	4.01	0.54	-0.54	0.687771					Set1	25.01	3.895	0.45	-0.45	0.732043				Set1	24.38	3.915	0.785	-0.785	0.580352
	GAPDH	20.005									GAPDH	21.115								GAPDH	20.465
Replicate 1										Replicate 2									Replicate 3
		CT mean	del CT	del del CT	minus del del CT	fold change						CT mean	del CT	del del CT	minus del del CT	fold change					CT mean	del CT	del del CT	minus del del CT	fold change
DMSO	Set2	23.965	2.5							DMSO	Set2	23.865	3.045						DMSO	Set2	23.285	2.66
	Set1	24.705	3.24								Set1	24.745	3.925							Set1	24.125	3.5
	GAPDH	21.465									GAPDH	20.82								GAPDH	20.625
TNP (+): 10uM	Set2	24.38	3.105	0.605	-0.605	0.657471				TNP (+): 10 uM	Set2	24.195	3.655	0.61	-0.61	0.655197			TNP (+): 10 uM	Set2	23.445	3.38	0.72	-0.72	0.607097
	Set1	25.205	3.93	0.69	-0.69	0.619854					Set1	24.845	4.305	0.38	-0.38	0.768438				Set1	24.11	4.045	0.545	-0.545	0.685391
	GAPDH	21.275									GAPDH	20.54								GAPDH	20.065
