# Supplementary material for: Extensive protein pyrophosphorylation revealed in human cell lines
Source: Nat Chem Biol. 2024 Apr 25;20(10):1305–16. doi: 10.1038/s41589-024-01613-5 (PMC11427299; doi:10.1038/s41589-024-01613-5)
Supplement: Supplementary file 15 — Numerical source data for Extended Data Fig. 5b,c. [file 41589_2024_1613_MOESM15_ESM.xlsx]

## Sheet: ED Fig5b
Replicate 1																	Replicate 2																	Replicate 3
	DPM values																	DPM values																	DPM values
Retention time (min)	WT	IP6K1 -/-	IP6K1 -/- + IP6K1-V5	IP6K1 -/- + IP6K1-V5 K226A		WT	IP6K1 -/-	IP6K1 -/- + IP6K1-V5	IP6K1 -/- + IP6K1-V5 K226A		Lipid inositol in 10 uL	WT	IP6K1 -/-	IP6K1 -/- + IP6K1-V5	IP6K1 -/- + IP6K1-V5 K226A		Retention time (min)	WT	IP6K1 -/-	IP6K1 -/- + IP6K1-V5	IP6K1 -/- + IP6K1-V5 K226A		WT	IP6K1 -/-	IP6K1 -/- + IP6K1-V5	IP6K1 -/- + IP6K1-V5 K226A		Lipid inositol in 10 uL	WT	IP6K1 -/-	IP6K1 -/- + IP6K1-V5	IP6K1 -/- + IP6K1-V5 K226A		Retention time (min)	WT	IP6K1 -/-	IP6K1 -/- + IP6K1-V5	IP6K1 -/- + IP6K1-V5 K226A							Lipid inositol in 10 uL	WT	IP6K1 -/-	IP6K1 -/- + IP6K1-V5	IP6K1 -/- + IP6K1-V5 K226A
45	554	1288	5097	475							DPM values	612859	387864	543155	428952		45	3314	1027	1497	450							DPM values	312900	282938	412043	381470		45	1245	1277	1271	1248							DPM values	435916	481850	462618	442625
46	581	544	2154	248													46	1011	618	863	323													46	61647	51089	1186	1019
47	2143	2565	1017	225							Lipid inositol in 1000 uL (1 mL)	61285900	38786400	54315500	42895200		47	466	370	1520	275							Lipid inositol in 1000 uL (1 mL)	31290000	28293800	41204300	38147000		47	209825	87340	53789	63362							Lipid inositol in 1000 uL (1 mL)	43591600	48185000	46261800	44262500
48	91243	87745	1029	1427													48	442	307	1775	324													48	186291	270386	254769	250498
49	186581	168974	12728	48205													49	4374	3914	4925	11327													49	93591	229446	198673	167681							5PP-InsP5/Lipid inositol	0.000291455	0.000129459	0.00020732	8.183e-05
50	120233	100469	43993	79321							5PP-InsP5/Lipid inositol	0.00015072	8.27352e-05	0.000161077	5.30595e-05		50	62979	51735	54954	77887							5PP-InsP5/Lipid inositol	0.000281112	0.00011013	0.000222186	3.82468e-05		50	41521	51458	88900	49088
51	66542	71592	25117	52544													51	66901	42095	40466	70131													51	18688	16642	38531	28306							5PP-InsP5/Lipid inositol * 10000	2.91455	1.29459	2.0732	0.8183
52	28953	26363	18370	21817							5PP-InsP5/Lipid inositol * 10000	1.5072	0.827352	1.61077	0.530595		52	40452	18299	38434	44566							5PP-InsP5/Lipid inositol * 10000	2.81112	1.1013	2.22186	0.382468		52	5660	6924	4556	3909
53	8696	6993	3444	6828													53	21151	13015	21252	23292													53	2545	4364	2923	2206
54	2625	1925	1138	2810													54	9379	8135	11184	12293													54	2919	2928	1654	1328
55	1190	1451	412	1083													55	3629	4566	4245	5823													55	1373	2306	1234	895
56	565	424	226	451													56	1071	1179	2083	2430													56	1430	1808	1078	436	5PP-InsP5 peak SUM	12705	6238	9591	3622
57	574	696	135	265													57	460	794	746	1065													57	2323	1645	1468	512
58	399	428	656	210													58	786	256	813	375													58	5349	1389	2182	1023
59	418	675	1240	229													59	5089	1231	809	268													59	3462	1396	4879	1385
60	1978	324	2468	154													60	2032	1280	1545	209	5PP-InsP5 peak SUM	8796	3116	9155	1459								60	1571	733	1062	702
61	4953	415	4182	350	5PP-InsP5 peak SUM	9237	3209	8749	2276								61	889	349	1788	362													61	1063	633	654	512
62	1389	1431	859	1062													62	584	219	4092	539													62	669	730	210	205
63	917	1012	94	654													63	368	223	3214	344													63	424	482	169	157
64	295	351	71	210													64	207	146	1341	214													64	246	319	105	112
65	145	204	48	169													65	114	142	707	182													65	249	395	111	108
66	127	114	74	105													66	96	108	429	121													66	154	279	110	121
67	135	121	70	111													67	66	107	341	106													67	157	209	146	106
68	149	175	83	110													68	68	109	241	92													68	124	188	241	92
69	412	312	45	92													69	55	123	250	93													69	114	148	250	93
70	145	241	60	150													70	84	78	620	95													70	125	139	620	95
71	121	102	51	107													71	98	97	623	98													71	108	138	623	98
72	98	89	56	86													72	70	78	333	70													72	78	131	333	70
73	87	75	65	89													73	55	52	262	65													73	89	110	262	65
74	85	62	53	115													74	69	69	393	87													74	84	98	393	87
75	75	52	77	107													75	60	62	291	106													75	73	87	291	76
76	51	35	58	81													76	59	65	151	87													76	56	108	151	87
77	32	33	55	83													77	43	137	142	58													77	43	102	142	58
78	49	47	57	87													78	53	64	111	64													78	60	126	111	64
79	29	87	64	84													79	79	63	140	62													79	53	135	140	62
80	21	69	64	86													80	59	56	103	70													80	43	140	103	70

## Sheet: ED Fig5c
REPLICATE 1	TIME POINTS	IP6K1-V5	TUBULIN_IP6K1-V5	V5/TUBULIN	FOLD CHANGE		IP6K1-V5 K226A	TUBULIN_IP6K1-V5 K226A	V5/TUBULIN	FOLD CHANGE
	0 Hr	24311.3	11647	2.08734	1		32770.1	16475.7	1.989	1
	3 Hr	5179.13	16850.5	0.307358	0.147248		13805	9289.86	1.48602	0.747121
	6 Hr	6516.2	17814.9	0.365772	0.175233		6525.33	16694.9	0.390857	0.196509
	9 Hr	5569.08	14865.6	0.374628	0.179476		10850	25881.8	0.419215	0.210767
	12 Hr	5454.57	30867.8	0.176708	0.0846566		15314.4	13929.2	1.09944	0.552761
REPLICATE 2	TIME POINTS	IP6K1-V5	TUBULIN_IP6K1-V5	V5/TUBULIN	FOLD CHANGE		IP6K1-V5 K226A	TUBULIN_IP6K1-V5 K226A	V5/TUBULIN	FOLD CHANGE
	0 Hr	31681.1	22712.1	1.3949	1		28682.8	23117.2	1.24075	1
	3 Hr	25497.9	23321.7	1.09331	0.783788		15396.6	25094	0.613558	0.494505
	6 Hr	22927.8	23822.4	0.962448	0.689975		9034.76	26285.4	0.343717	0.277023
	9 Hr	14958.5	21298.6	0.702326	0.503495		7324.74	23964.2	0.305653	0.246345
	12 Hr	6640.96	29692.1	0.223661	0.160341		5039.55	8941.79	0.563595	0.454236
REPLICATE 3	TIME POINTS	IP6K1-V5	TUBULIN_IP6K1-V5	V5/TUBULIN	FOLD CHANGE		IP6K1-V5 K226A	TUBULIN_IP6K1-V5 K226A	V5/TUBULIN	FOLD CHANGE
	0 Hr	28203.8	15013	1.87862	1		29591.4	19936.7	1.48427	1
	3 Hr	10120.7	21925.2	0.4616	0.245712		14081.5	30270.1	0.465194	0.313417
	6 Hr	9033.98	22725.8	0.39752	0.211602		8758.4	25368.6	0.345246	0.232603
	9 Hr	12582.3	27534.3	0.456967	0.243245		4473.96	13165.6	0.339821	0.228949
	12 Hr	7888.28	29589.5	0.26659	0.141907		4830.03	21701	0.222572	0.149954
REPLICATE 4	TIME POINTS	IP6K1-V5	TUBULIN_IP6K1-V5	V5/TUBULIN	FOLD CHANGE		IP6K1-V5 K226A	TUBULIN_IP6K1-V5 K226A	V5/TUBULIN	FOLD CHANGE
	0 Hr	26924.6	7217.57	3.73042	1		25249	7984.69	3.16218	1
	3 Hr	11873.9	9917.76	1.19723	0.320938		15547.9	33602.6	0.462697	0.146322
	6 Hr	12281.8	28454.5	0.43163	0.115706		7318.69	11092.2	0.659802	0.208654
	9 Hr	8167.88	12733.4	0.641455	0.171952		3919.2	6712.28	0.583886	0.184647
	12 Hr	7042.86	19308.5	0.364754	0.0977782		3912.01	14125.7	0.276944	0.0875801
REPLICATE 5	TIME POINTS	IP6K1-V5	TUBULIN_IP6K1-V5	V5/TUBULIN	FOLD CHANGE		IP6K1-V5 K226A	TUBULIN_IP6K1-V5 K226A	V5/TUBULIN	FOLD CHANGE
	0 Hr	29658.6	13318.8	2.22683	1		27556.2	18982.8	1.45164	1
	3 Hr	7499.4	16743.6	0.447897	0.201137		12368.8	19221	0.643503	0.443294
	6 Hr	6774.86	21435.6	0.316057	0.141931		12620	18518.1	0.681495	0.469465
	9 Hr	5192.03	19403	0.267589	0.120166		18832.7	27105.6	0.694791	0.478624
	12 Hr	7547.08	24528.3	0.307688	0.138173		15520.2	23316.7	0.665625	0.458532
